# Supplementary material for: Investigating the effects of chronic low-dose radiation exposure in the liver of a hypothermic zebrafish model
Source: Sci Rep. 2023 Jan 17;13:918. doi: 10.1038/s41598-022-26976-4 (PMC9845366; doi:10.1038/s41598-022-26976-4)
Supplement: Supplementary file 2 — Supplementary Information 2. [file 41598_2022_26976_MOESM2_ESM.xlsx]

## Sheet: Reverse_transcription
Supplementary Table S1. Reverse transcriptase incubation protocol.
Reverse Transcription
Procedure	Temperature (℃)	Time (min)
Priming	25	5
Reverse transcription	4	20
RT inactivation	95	1
Optional step	4	∞

## Sheet: Primers
Supplementary Table S2. Sequences of primers for selected genes.
Gene	Accession	Forward Primer	Tm	Reverse Primer	Tm2	Amplicon length
MTA1	XM_001333237.7	AATCCACACCCATCCTCAAC	57.5	ATGTCAAAGCAGAGGTCAGTC	57.9	203
GPT2	NM_001098757.2	ACTTGGATGAGGACAACTGC	57.8	TGGAACTGACAATCTGGAGC	57.5	241
AMD1	NM_001161601.1	TGGAACTTACTGGACGATTCAC	58.1	TTGTAGTCGTTGAAGTGGGC	58.1	249
ODC1	NM_131801.2	TGAGTGTGAAGTTTGGAGCG	58.4	GAGTTTGGTGTCCTCAGAGC	58.2	242
CDK19	XM_021473354.1	CTGCCTTGTTTAGTTGGGTTG	57.6	GCGATTGGACCTGTTTTAGTG	57.5	229

## Sheet: qPCR
Supplementary Table S3. qPCR thermocycler protocol
qPCR
Procedure	Cycle	Temperature(℃)	Time (sec)
Pre-incubation	1	95	Until 95
Amplification	45	95	30
		60	30
		72	30
Melting curve	1	95	5
		65	60
		97	∞
Cooling	1	40	30
