# Supplementary material for: Investigating the effects of chronic low-dose radiation exposure in the liver of a hypothermic zebrafish model
Source: Sci Rep. 2023 Jan 17;13:918. doi: 10.1038/s41598-022-26976-4 (PMC9845366; doi:10.1038/s41598-022-26976-4)
Supplement: Supplementary file 3 — Supplementary Information 3. [file 41598_2022_26976_MOESM3_ESM.xlsx]

## Sheet: TableS4_Torpor_vs_control_zeb_l
Supplementary Table S4. Differentially expressed genes in the Torpor vs control group
Symbol	Gene.name	Human.gene.name	Human.homology.type	baseMean	log2FoldChange	lfcSE	stat	pvalue	padj
ENSDARG00000000001	slc35a5	SLC35A5	ortholog_one2one	205.006	-1.02375	0.677032	-1.51211	0.130506	0.280246
ENSDARG00000000018	nrf1	NRF1	ortholog_one2one	429.016	1.38841	0.437807	3.17128	0.0015177	0.010592
ENSDARG00000000019	ube2h	UBE2H	ortholog_one2one	964.402	-0.0110915	0.297299	-0.0373075	0.97024	0.984897
ENSDARG00000000069	dap	DAP	ortholog_one2one	4218.84	-2.30205	0.796064	-2.89179	0.00383055	0.0215858
ENSDARG00000000086	itsn1	ITSN1	ortholog_one2one	1136.81	-1.37002	0.566279	-2.41933	0.015549	0.061558
ENSDARG00000000103	myh10	MYH10	ortholog_one2one	2182.52	0.755909	1.07985	0.700012	0.48392	0.665082
ENSDARG00000000142	tmem267	TMEM267	ortholog_one2one	51.5928	-0.419292	0.636712	-0.658527	0.510199	0.686161
ENSDARG00000000175	hoxb2a	HOXB2	ortholog_one2one	6.59633	0.864451	1.2284	0.703722	0.481606	0.662819
ENSDARG00000000229	usp49	USP49	ortholog_one2one	118.376	-1.23118	0.439504	-2.80129	0.0050899	0.0265055
ENSDARG00000000241	slc40a1	SLC40A1	ortholog_one2one	1696.84	-0.687239	0.790656	-0.869201	0.384737	0.5728
ENSDARG00000000349	cfap300	CFAP300	ortholog_one2one	0.658189	1.58732	3.73285	0.425231	0.670668	NA
ENSDARG00000000442	slc39a13	SLC39A13	ortholog_one2one	208.234	3.614	0.570095	6.33929	2.31e-10	3.13e-08
ENSDARG00000000476	pms1	PMS1	ortholog_one2one	108.874	1.26454	0.659268	1.91809	0.0550995	0.154777
ENSDARG00000000489	upf3b	UPF3B	ortholog_one2one	162.901	-0.189744	0.337509	-0.562188	0.573988	0.736218
ENSDARG00000000503	stx1b	STX1B	ortholog_one2one	3.35409	-0.718002	2.85488	-0.2515	0.801428	0.889243
ENSDARG00000000516	ankar	ANKAR	ortholog_one2one	4.50549	-1.52133	1.45981	-1.04214	0.297347	0.486391
ENSDARG00000000529	ofd1	OFD1	ortholog_one2one	114.227	1.83568	0.56211	3.26569	0.00109198	0.00820858
ENSDARG00000000542	gtf2e1	GTF2E1	ortholog_one2one	42.728	2.86774	0.750714	3.82002	0.00013344	0.00156431
ENSDARG00000000551	slc1a4	SLC1A4	ortholog_one2one	30.5943	0.0410112	2.71901	0.0150832	NA	NA
ENSDARG00000000568	ell	ELL	ortholog_one2one	832.014	0.70773	0.478908	1.4778	0.139462	0.293654
ENSDARG00000000588	grasp	TAMALIN	ortholog_one2one	67.2585	1.82136	0.642598	2.83436	0.0045917	0.0245922
ENSDARG00000000606	dnah6	DNAH6	ortholog_one2one	1.51539	3.13146	3.27714	0.955549	0.3393	NA
ENSDARG00000000651	osgepl1	OSGEPL1	ortholog_one2one	31.6897	-0.348054	0.66673	-0.522031	0.601649	0.755985
ENSDARG00000000656	psmb9a	PSMB9	ortholog_one2one	224.871	-0.471921	1.14222	-0.413162	NA	NA
ENSDARG00000000666	creg2	CREG2	ortholog_one2one	1625.63	-1.16972	0.715599	-1.6346	0.102134	0.236458
ENSDARG00000000729	daxx	DAXX	ortholog_one2one	295.978	2.04398	0.50222	4.0699	4.7e-05	0.000669358
ENSDARG00000000747	lcmt2	LCMT2	ortholog_one2one	39.2657	1.84324	0.921771	1.99967	0.0455355	0.134664
ENSDARG00000000760	znf511	ZNF511	ortholog_one2one	44.2978	1.79633	0.589675	3.0463	0.00231678	0.0147038
ENSDARG00000000767	spi1b	SPI1	ortholog_one2one	78.467	0.039161	0.980308	0.0399477	0.968135	0.983782
ENSDARG00000000779	scfd1	SCFD1	ortholog_one2one	1226.74	-0.577835	0.553722	-1.04355	0.296695	0.485768
ENSDARG00000000796	nr4a1	NR4A1	ortholog_one2one	42.7481	3.68989	1.66571	2.21521	0.0267457	0.0915911
ENSDARG00000000804	rassf6	RASSF6	ortholog_one2one	122.394	-1.14681	0.71176	-1.61124	0.107129	0.244376
ENSDARG00000000830	telo2	TELO2	ortholog_one2one	85.2651	0.934249	0.570384	1.63793	0.101436	0.23541
ENSDARG00000000853	dstyk	DSTYK	ortholog_one2one	409.809	0.655736	0.497059	1.31923	0.187092	0.357579
ENSDARG00000000861	scrib	SCRIB	ortholog_one2one	1810.32	0.250053	0.372451	0.671371	0.501984	0.679529
ENSDARG00000000906	skap2	SKAP2	ortholog_one2one	80.4211	1.13087	1.09948	1.02855	0.303692	0.493222
ENSDARG00000000935	unk	UNK	ortholog_one2one	126.098	0.453758	0.368601	1.23103	0.218313	0.397106
ENSDARG00000000943	dzip1	DZIP1	ortholog_one2one	4.18668	1.79524	1.97313	0.909841	0.362907	0.552136
ENSDARG00000000966	ncor2	NCOR2	ortholog_one2one	1822.66	0.0783753	0.572224	0.136966	0.891058	0.943507
ENSDARG00000001057	bysl	BYSL	ortholog_one2one	1389.76	-1.74755	0.762133	-2.29297	0.0218495	0.0786534
ENSDARG00000001129	dicer1	DICER1	ortholog_one2one	412.672	0.452834	0.350261	1.29285	0.196063	0.368985
ENSDARG00000001169	hsd17b8	HSD17B8	ortholog_one2one	259.755	-0.114703	0.448237	-0.255899	0.798029	0.886981
ENSDARG00000001210	arl14ep	ARL14EP	ortholog_one2one	190.548	1.182	0.454207	2.60235	0.00925875	0.041967
ENSDARG00000001220	mycbp2	MYCBP2	ortholog_one2one	487.081	0.264388	0.379458	0.696752	0.485958	0.666603
ENSDARG00000001249	pcgf1	PCGF1	ortholog_one2one	82.1236	2.37204	0.567354	4.18089	2.9e-05	0.000465022
ENSDARG00000001303	psmb8a	PSMB8	ortholog_one2one	330.248	-1.47758	1.19714	-1.23426	0.217107	0.395612
ENSDARG00000001498	skap1	SKAP1	ortholog_one2one	23.0336	-0.589228	0.929017	-0.634249	0.525918	0.698154
ENSDARG00000001558	kifc1	KIFC1	ortholog_one2one	220.888	5.79886	1.03949	5.57857	2.43e-08	1.4e-06
ENSDARG00000001559	csmd2	CR2	ortholog_one2one	3.95007	4.79914	2.20194	2.17951	0.0292938	0.0981744
ENSDARG00000001578	echs1	ECHS1	ortholog_one2one	1491.92	-0.317515	0.3566	-0.890396	0.373253	0.562729
ENSDARG00000001676	gpm6bb	GPM6B	ortholog_one2one	32.17	1.80706	1.2867	1.40441	0.160196	0.322106
ENSDARG00000001729	strn3	STRN3	ortholog_one2one	993.179	0.637058	0.461074	1.38168	0.167069	0.33136
ENSDARG00000001734	fkbp8	FKBP8	ortholog_one2one	389.686	0.219896	0.404937	0.543036	0.587105	0.744745
ENSDARG00000001754	noc2l	NOC2L	ortholog_one2one	241.396	0.448345	0.621678	0.721185	0.470795	0.653217
ENSDARG00000001760	tnxba	TNXB	ortholog_one2one	2.24308	1.53152	1.94372	0.787936	0.430734	NA
ENSDARG00000001769	ptpra	PTPRA	ortholog_one2one	98.1031	-0.0370935	0.490139	-0.0756797	0.939674	0.968474
ENSDARG00000001777	nup155	NUP155	ortholog_one2one	505.756	1.20964	0.545335	2.21816	0.0265439	0.0910118
ENSDARG00000001781	tspan11	TSPAN11	ortholog_one2one	12.4224	-0.0586231	1.09616	-0.0534804	0.957349	0.977965
ENSDARG00000001785	irx2a	IRX2	ortholog_one2one	5.86086	2.58076	2.56623	1.00566	NA	NA
ENSDARG00000001807	tnfrsf21	TNFRSF21	ortholog_one2one	36.9848	2.19521	1.18388	1.85426	0.0637021	0.170988
ENSDARG00000001825	cfap43	CFAP43	ortholog_one2one	5.2318	5.08458	2.1115	2.40804	0.0160384	0.0627857
ENSDARG00000001829	zgc:112982	BCLAF3	ortholog_one2one	465.782	-0.216441	0.384064	-0.563554	0.573058	0.735418
ENSDARG00000001835	nalcn	NALCN	ortholog_one2one	8.35533	1.63304	2.07623	0.786538	0.431552	0.617487
ENSDARG00000001857	aff4	AFF4	ortholog_one2one	630.186	-0.255049	0.585486	-0.435618	0.663114	0.798972
ENSDARG00000001859	dbx1b	DBX1	ortholog_one2one	0.161127	0.163384	5.65056	0.0289146	0.976933	NA
ENSDARG00000001873	phgdh	PHGDH	ortholog_one2one	91.602	5.96856	1.26844	4.70544	2.53e-06	6.43e-05
ENSDARG00000001882	kbtbd12	KBTBD12	ortholog_one2one	14.0247	3.15464	2.16902	1.45441	NA	NA
ENSDARG00000001890	stt3b	STT3B	ortholog_one2one	2261.14	-0.845919	0.591729	-1.42957	0.15284	0.312097
ENSDARG00000001898	manea	MANEA	ortholog_one2one	1356.86	-0.179665	0.686481	-0.261719	0.793538	0.883798
ENSDARG00000001909	vill	VILL	ortholog_one2one	5.31364	-0.206138	3.54047	-0.0582234	0.953571	0.975777
ENSDARG00000001929	pink1	PINK1	ortholog_one2one	552.993	-0.420225	0.385308	-1.09062	0.27544	0.463029
ENSDARG00000001930	klhl15	KLHL15	ortholog_one2one	176.629	1.21029	0.459442	2.63427	0.00843185	0.0390517
ENSDARG00000001939	b3gat3	B3GAT3	ortholog_one2one	70.1529	1.94298	0.695923	2.79195	0.00523911	0.0270948
ENSDARG00000001940	dnajc1	DNAJC1	ortholog_one2one	1484.24	0.0165753	0.713706	0.0232243	0.981471	0.991153
ENSDARG00000001950	ak1	AK1	ortholog_one2one	236.549	-1.46915	1.64903	-0.89092	0.372972	0.562565
ENSDARG00000001953	pfkfb3	PFKFB3	ortholog_one2one	209.8	1.45819	1.38754	1.05092	0.293297	0.481722
ENSDARG00000001968	dock5	DOCK5	ortholog_one2one	141.936	2.10046	1.22782	1.71072	0.0871322	0.212336
ENSDARG00000001969	txlng	TXLNG	ortholog_one2one	317.835	0.567122	0.465177	1.21915	0.222786	0.402689
ENSDARG00000001975	hsd11b2	HSD11B2	ortholog_one2one	628.992	0.291993	1.21627	0.240073	0.810274	0.895193
ENSDARG00000001999	adamts18	ADAMTS18	ortholog_one2one	0.503371	1.73594	5.60861	0.309513	0.756931	NA
ENSDARG00000002002	lmcd1	LMCD1	ortholog_one2one	69.8472	3.71602	0.704589	5.27403	1.33e-07	5.6e-06
ENSDARG00000002016	ppil2	PPIL2	ortholog_one2one	226.881	1.98114	0.495099	4.0015	6.29e-05	0.000852322
ENSDARG00000002021	pygb	PYGB	ortholog_one2one	344.198	2.41393	0.956472	2.52379	0.0116099	0.0493306
ENSDARG00000002071	adss2	ADSS2	ortholog_one2one	240.11	-1.45111	0.780579	-1.85902	0.063025	0.169844
ENSDARG00000002077	mnat1	MNAT1	ortholog_one2one	73.4759	0.96167	0.51541	1.86584	0.0620644	0.167857
ENSDARG00000002084	lamb2	LAMB2	ortholog_one2one	34.7618	-0.437923	1.19256	-0.367213	0.71346	0.831429
ENSDARG00000002127	stam	STAM	ortholog_one2one	730.664	0.107056	0.499713	0.214236	0.830363	0.906483
ENSDARG00000002128	cwf19l1	CWF19L1	ortholog_one2one	239.484	1.12094	0.424966	2.6377	0.00834696	0.0387596
ENSDARG00000002165	psme1	PSME1	ortholog_one2one	697.2	-1.03427	0.70443	-1.46823	0.142042	0.297311
ENSDARG00000002167	cacnb1	CACNB1	ortholog_one2one	138.177	-1.5198	0.521864	-2.91224	0.00358842	0.0204452
ENSDARG00000002168	tra2b	TRA2B	ortholog_one2one	271.908	0.778344	0.711617	1.09377	0.274057	0.461418
ENSDARG00000002174	itfg2	ITFG2	ortholog_one2one	144.028	-0.249207	0.497053	-0.501369	0.616112	0.766767
ENSDARG00000002192	aspn	ASPN	ortholog_one2one	1.8286	0	4.80956	0	1	NA
ENSDARG00000002197	pygl	PYGL	ortholog_one2one	22905	-0.094301	0.824091	-0.11443	0.908897	0.954078
ENSDARG00000002213	invs	INVS	ortholog_one2one	340.572	-2.00332	0.759289	-2.63842	0.00832935	0.0387145
ENSDARG00000002215	rtca	RTCA	ortholog_one2one	340.181	2.64801	0.543237	4.8745	1.09e-06	3.22e-05
ENSDARG00000002216	tbx3a	TBX3	ortholog_one2one	124.675	3.10447	3.4947	0.888337	0.374359	0.563745
ENSDARG00000002220	C5H9orf78	C9orf78	ortholog_one2one	143.639	1.33772	0.477764	2.79997	0.00511079	0.0265859
ENSDARG00000002240	psmb6	PSMB6	ortholog_one2one	830.925	-0.361012	0.404511	-0.892466	0.372143	0.561786
ENSDARG00000002249	tbxas1	TBXAS1	ortholog_one2one	1474.19	-1.7506	0.5694	-3.07446	0.00210887	0.0136863
ENSDARG00000002264	mrpl41	MRPL41	ortholog_one2one	181.761	-0.198432	0.350776	-0.565694	0.571602	0.734272
ENSDARG00000002267	dcaf13	DCAF13	ortholog_one2one	550.647	1.20634	0.50506	2.3885	0.0169173	0.0653241
ENSDARG00000002298	ankrd22	ANKRD22	ortholog_one2one	80.6082	6.34914	1.223	5.19144	2.09e-07	8.14e-06
ENSDARG00000002299	arsh	ARSD	ortholog_one2one	212.842	-2.45977	0.654543	-3.758	0.000171277	0.00191819
ENSDARG00000002300	p2rx2	P2RX2	ortholog_one2one	0.665973	1.47449	3.12513	0.471817	0.637058	NA
ENSDARG00000002304	gins2	GINS2	ortholog_one2one	55.9113	7.77274	1.79999	4.31821	1.57e-05	0.000286653
ENSDARG00000002305	me3	ME3	ortholog_one2one	396.19	3.82833	1.25597	3.04812	0.00230279	0.0146748
ENSDARG00000002332	frmd6	FRMD6	ortholog_one2one	203.447	0.837341	0.761108	1.10016	0.271262	0.458767
ENSDARG00000002339	sgf29	SGF29	ortholog_one2one	134.122	1.39321	0.530012	2.62863	0.00857287	0.0395456
ENSDARG00000002365	cers5	CERS5	ortholog_one2one	305.139	0.307042	0.570534	0.538165	0.590463	0.747212
ENSDARG00000002369	UBB	UBB	ortholog_one2one	50.7798	-0.151887	0.576772	-0.26334	0.792288	0.883046
ENSDARG00000002377	mief2	MIEF2	ortholog_one2one	236.33	0.937259	0.434916	2.15503	0.0311592	0.102556
ENSDARG00000002385	atm	ATM	ortholog_one2one	260.748	0.660708	0.646112	1.02259	0.306501	0.496629
ENSDARG00000002391	tlcd1	TLCD1	ortholog_one2one	7.07822	-0.682999	1.74804	-0.390723	0.696002	0.820086
ENSDARG00000002401	gale	GALE	ortholog_one2one	195.999	2.28782	0.962636	2.37662	0.0174723	0.0668204
ENSDARG00000002402	ercc3	ERCC3	ortholog_one2one	340.717	-0.459597	0.254836	-1.8035	0.0713097	0.184785
ENSDARG00000002406	zmynd10	ZMYND10	ortholog_one2one	1.94401	4.61614	3.14117	1.46956	0.141681	NA
ENSDARG00000002445	prdm1a	PRDM1	ortholog_one2one	28.745	0.334503	1.09727	0.304849	0.760481	0.862305
ENSDARG00000002463	arhgef37	ARHGEF37	ortholog_one2one	8.10992	0.536027	1.35195	0.396484	0.691748	0.817556
ENSDARG00000002479	ercc6l	ERCC6L	ortholog_one2one	167.614	6.58167	1.25441	5.24682	1.55e-07	6.37e-06
ENSDARG00000002487	noc3l	NOC3L	ortholog_one2one	419.717	0.678458	0.63084	1.07548	0.282158	0.47024
ENSDARG00000002494	itgb6	ITGB6	ortholog_one2one	135.351	7.21995	2.10453	3.43068	0.000602071	0.00512002
ENSDARG00000002506	C7H16orf87	C16orf87	ortholog_one2one	200.795	3.20091	0.60151	5.32145	1.03e-07	4.6e-06
ENSDARG00000002507	itga10	ITGA10	ortholog_one2one	12.3131	-0.154976	1.80377	-0.0859177	0.931532	0.964838
ENSDARG00000002523	hsdl2	HSDL2	ortholog_one2one	4695.59	-0.44016	0.376737	-1.16835	0.242667	0.426113
ENSDARG00000002533	adora2b	ADORA2B	ortholog_one2one	4.09738	0.357443	3.10063	0.115281	0.908222	0.953743
ENSDARG00000002536	tm9sf4	TM9SF4	ortholog_one2one	1484.44	-0.347013	0.504774	-0.687461	0.491792	0.671122
ENSDARG00000002538	smu1a	SMU1	ortholog_one2one	449.267	1.13104	0.449896	2.514	0.0119369	0.0504135
ENSDARG00000002571	tmod2	TMOD3	ortholog_one2one	110.299	0.803401	0.470982	1.7058	0.0880454	0.213988
ENSDARG00000002582	tbx15	TBX15	ortholog_one2one	16.0386	-1.26474	2.02547	-0.624418	NA	NA
ENSDARG00000002587	dpysl3	DPYSL3	ortholog_one2one	28.0298	-0.0500097	1.1879	-0.0420993	0.96642	0.98282
ENSDARG00000002591	ruvbl1	RUVBL1	ortholog_one2one	337.681	3.07132	0.562984	5.45542	4.89e-08	2.43e-06
ENSDARG00000002593	slc45a2	SLC45A2	ortholog_one2one	1.40089	1.11541	2.44351	0.45648	0.648045	NA
ENSDARG00000002597	pabpc1l	PABPC1L	ortholog_one2one	289.018	7.96078	1.38624	5.74272	9.32e-09	6.58e-07
ENSDARG00000002600	pcsk1	PCSK1	ortholog_one2one	8.34554	-0.861349	2.7095	-0.3179	0.750561	0.85597
ENSDARG00000002613	rpa3	RPA3	ortholog_one2one	86.1172	3.63426	0.756167	4.80616	1.54e-06	4.21e-05
ENSDARG00000002634	b4galt1	B4GALT1	ortholog_one2one	129.279	-0.812742	0.646943	-1.25628	0.209014	0.38539
ENSDARG00000002644	rgs5a	RGS5	ortholog_one2one	131.104	-0.691964	1.02514	-0.674997	0.499678	0.677157
ENSDARG00000002663	optn	OPTN	ortholog_one2one	340.613	0.166116	0.576475	0.288158	0.773226	0.870948
ENSDARG00000002670	ATG14	ATG14	ortholog_one2one	321.307	-0.488636	0.358404	-1.36337	0.172767	0.338947
ENSDARG00000002690	rabif	RABIF	ortholog_one2one	19.7455	1.28136	0.709492	1.80603	0.070914	0.184077
ENSDARG00000002701	rasl12	RASL12	ortholog_one2one	5.96938	2.36222	2.05356	1.15031	0.250018	0.434256
ENSDARG00000002720	utp15	UTP15	ortholog_one2one	439.669	1.27622	0.527596	2.41893	0.0155663	0.0615911
ENSDARG00000002722	ankrd2	ANKRD2	ortholog_one2one	0.323862	-1.09707	5.73244	-0.191379	0.848228	NA
ENSDARG00000002731	sdc2	SDC2	ortholog_one2one	3274.92	-1.3275	0.775103	-1.71267	0.0867732	0.211963
ENSDARG00000002732	spon2b	SPON2	ortholog_one2one	24.1062	5.55644	1.83866	3.02201	0.002511	0.0156369
ENSDARG00000002758	dedd1	DEDD2	ortholog_one2one	1473.3	0.137669	0.450546	0.305561	0.759939	0.86194
ENSDARG00000002760	gdf5	GDF5	ortholog_one2one	0.918716	3.40054	3.9288	0.865541	0.386742	NA
ENSDARG00000002764	miox	MIOX	ortholog_one2one	2570.08	-0.961521	0.960207	-1.00137	0.316648	0.507478
ENSDARG00000002795	meis3	MEIS3	ortholog_one2one	2.87245	-0.84771	1.66207	-0.510032	0.610029	0.761957
ENSDARG00000002826	cep57l1	CEP57L1	ortholog_one2one	88.5211	3.30908	0.852772	3.88039	0.00010429	0.00128418
ENSDARG00000002830	trmt2a	TRMT2A	ortholog_one2one	198.041	1.46562	0.617776	2.37242	0.017672	0.0673996
ENSDARG00000002831	col4a4	COL4A4	ortholog_one2one	4.05614	5.73102	2.3638	2.42449	0.0153298	0.0608894
ENSDARG00000002847	fndc1	FNDC1	ortholog_one2one	28.2439	7.79713	2.43092	3.20748	NA	NA
ENSDARG00000002877	reps1	REPS1	ortholog_one2one	369.175	1.19035	0.506822	2.34864	0.0188419	0.0705137
ENSDARG00000002894	aven	AVEN	ortholog_one2one	165.903	1.16593	0.482434	2.41676	0.0156592	0.0618088
ENSDARG00000002897	si:ch211-160o17.2	INPP1	ortholog_one2one	566.66	1.79854	1.0604	1.69609	0.089868	0.21698
ENSDARG00000002909	tjp3	TJP3	ortholog_one2one	789.948	0.298577	0.423575	0.704898	0.480874	0.662385
ENSDARG00000002916	sec31b	SEC31B	ortholog_one2one	311.165	2.2135	0.53958	4.10226	4.09e-05	0.000601966
ENSDARG00000002933	gbx2	GBX2	ortholog_one2one	0	NA	NA	NA	NA	NA
ENSDARG00000002949	ppp6c	PPP6C	ortholog_one2one	755.036	0.46894	0.245181	1.91263	0.0557954	0.156195
ENSDARG00000002952	smo	SMO	ortholog_one2one	76.0964	-0.962726	0.421558	-2.28373	0.0223874	0.0798839
ENSDARG00000002967	pdap1b	PDAP1	ortholog_one2one	403.081	0.11807	0.572743	0.206149	0.836675	0.910526
ENSDARG00000002968	a1cf	A1CF	ortholog_one2one	8540.08	-0.730282	0.485732	-1.50347	0.132719	0.283564
ENSDARG00000002970	ss18	SS18	ortholog_one2one	507.077	0.49605	0.536092	0.925308	0.354806	0.544062
ENSDARG00000002986	gda	GDA	ortholog_one2one	1712.7	-1.72667	0.689833	-2.50303	0.0123134	0.0517463
ENSDARG00000003027	scnm1	SCNM1	ortholog_one2one	81.6227	3.52399	0.72312	4.87331	1.1e-06	3.23e-05
ENSDARG00000003035	hspa9	HSPA9	ortholog_one2one	2039.31	0.690419	0.38389	1.79848	0.0721009	0.186255
ENSDARG00000003058	fgfr1op	CEP43	ortholog_one2one	205.254	1.28997	0.392563	3.28602	0.00101615	0.00776166
ENSDARG00000003061	cd276	CD276	ortholog_one2one	24.0499	0.54855	0.623356	0.879995	0.378862	0.567119
ENSDARG00000003069	btbd7	BTBD7	ortholog_one2one	149.167	1.95265	0.506968	3.85161	0.000117342	0.00141375
ENSDARG00000003077	gpx9	GPX1	ortholog_one2one	0.019248	-1.54927	5.75292	-0.269301	0.787698	NA
ENSDARG00000003084	spire2	SPIRE2	ortholog_one2one	9.69007	6.69638	2.44496	2.73884	0.00616555	0.0307476
ENSDARG00000003085	stambpl1	STAMBPL1	ortholog_one2one	45.38	1.99605	0.704982	2.83136	0.0046351	0.0247615
ENSDARG00000003087	ubxn6	UBXN6	ortholog_one2one	173.137	-0.656571	0.448471	-1.46402	0.143189	0.299168
ENSDARG00000003113	ada	ADA	ortholog_one2one	1710.49	-0.718481	1.49722	-0.479876	0.631316	0.77761
ENSDARG00000003127	zgc:123105	KIAA1191	ortholog_one2one	1956.51	-0.403367	0.571612	-0.705666	0.480396	0.661945
ENSDARG00000003132	apip	APIP	ortholog_one2one	546.455	-0.511885	0.283821	-1.80355	0.0713024	0.184785
ENSDARG00000003144	pxmp2	PXMP2	ortholog_one2one	1425.18	0.366174	0.70665	0.518182	0.604331	0.757748
ENSDARG00000003151	skp1	SKP1	ortholog_one2one	2293.92	-0.462526	0.330303	-1.40031	0.161421	0.323703
ENSDARG00000003153	nudt21	NUDT21	ortholog_one2one	230.346	1.20592	0.461675	2.61207	0.00899969	0.0411072
ENSDARG00000003157	nfkbil1	NFKBIL1	ortholog_one2one	79.0076	-1.30083	0.551153	-2.36019	0.0182654	0.06899
ENSDARG00000003167	mlst8	MLST8	ortholog_one2one	86.8951	-0.31867	0.582527	-0.547047	0.584346	0.742759
ENSDARG00000003189	psmd1	PSMD1	ortholog_one2one	2051.99	0.0336349	0.464546	0.0724037	0.942281	0.969785
ENSDARG00000003200	foxm1	FOXM1	ortholog_one2one	98.652	5.86381	1.42268	4.12167	3.76e-05	0.000567074
ENSDARG00000003205	ngly1	NGLY1	ortholog_one2one	233.578	0.553843	0.328712	1.68489	0.0920102	0.220459
ENSDARG00000003207	mterf3	MTERF3	ortholog_one2one	93.2242	0.842385	0.602787	1.39748	0.162268	0.324907
ENSDARG00000003208	pomk	POMK	ortholog_one2one	13.2502	0.177804	0.742506	0.239465	0.810745	0.895279
ENSDARG00000003217	urb2	URB2	ortholog_one2one	784.404	1.50699	0.74953	2.01057	0.0443705	0.132078
ENSDARG00000003229	gdf9	GDF9	ortholog_one2one	61.0903	6.62477	1.29324	5.1226	3.01e-07	1.11e-05
ENSDARG00000003235	nup88	NUP88	ortholog_one2one	225.91	0.687125	0.41983	1.63668	0.101698	0.235701
ENSDARG00000003250	pik3cd	PIK3CD	ortholog_one2one	105.213	0.388497	0.843354	0.460657	0.645045	0.787415
ENSDARG00000003259	loxa	LOX	ortholog_one2one	5.20046	-0.130859	2.45762	-0.0532461	0.957536	0.977965
ENSDARG00000003269	clcn3	CLCN3	ortholog_one2one	211.188	-0.340107	0.71058	-0.478633	0.6322	0.777878
ENSDARG00000003281	pik3ip1	PIK3IP1	ortholog_one2one	348.841	2.5031	0.738449	3.38967	0.000699768	0.00578
ENSDARG00000003287	wdr12	WDR12	ortholog_one2one	309.909	1.50936	0.56722	2.66097	0.00779152	0.0368899
ENSDARG00000003308	emc2	EMC2	ortholog_one2one	285.236	-0.544357	0.272503	-1.99762	0.0457579	0.135134
ENSDARG00000003311	pank2	PANK2	ortholog_one2one	358.978	-1.26938	0.392412	-3.23481	0.00121724	0.00893389
ENSDARG00000003320	fam91a1	FAM91A1	ortholog_one2one	212.923	0.32693	0.562039	0.581685	0.560779	0.72621
ENSDARG00000003328	slf2	SLF2	ortholog_one2one	54.8635	1.11357	0.609876	1.8259	0.0678654	0.178424
ENSDARG00000003373	commd2	COMMD2	ortholog_one2one	174.283	-0.188513	0.363607	-0.518454	0.604141	0.757709
ENSDARG00000003382	cwc25	CWC25	ortholog_one2one	347.948	0.152661	0.310358	0.491887	0.622799	0.771893
ENSDARG00000003383	asb8	ASB8	ortholog_one2one	237.628	1.01232	0.441295	2.29398	0.0217919	0.0784971
ENSDARG00000003403	tenm1	TENM1	ortholog_one2one	137.144	-0.465405	1.12972	-0.411966	0.680364	0.810765
ENSDARG00000003411	foxa2	FOXA2	ortholog_one2one	896.04	-1.8189	0.944994	-1.92478	0.054257	0.153145
ENSDARG00000003414	capslb	CAPSL	ortholog_one2one	1.15347	1.74244	4.08128	0.426936	0.669426	NA
ENSDARG00000003420	chrna5	CHRNA5	ortholog_one2one	11.533	-1.89377	1.22295	-1.54852	0.121497	0.266909
ENSDARG00000003429	hnrnpdl	HNRNPDL	ortholog_one2one	418.822	-0.530118	0.312616	-1.69575	0.0899341	0.217056
ENSDARG00000003444	dhrs7	DHRS7	ortholog_one2one	1035.26	-2.23848	0.493772	-4.53343	5.8e-06	0.000128515
ENSDARG00000003446	ippk	IPPK	ortholog_one2one	253.84	2.79128	0.819778	3.40492	0.000661827	0.00554471
ENSDARG00000003449	pde10a	PDE10A	ortholog_one2one	21.0658	1.87323	1.0395	1.80205	0.0715383	0.18523
ENSDARG00000003462	fech	FECH	ortholog_one2one	106.923	1.35506	0.61743	2.19468	0.0281867	0.0953035
ENSDARG00000003487	nup93	NUP93	ortholog_one2one	311.982	1.05116	0.456049	2.30494	0.0211701	0.0768914
ENSDARG00000003495	madd	MADD	ortholog_one2one	164.099	0.469848	0.535438	0.877501	0.380215	0.568488
ENSDARG00000003512	anks1b	ANKS1B	ortholog_one2one	163.856	0.420386	0.618667	0.679502	0.49682	0.675015
ENSDARG00000003517	impa1	IMPA1	ortholog_one2one	138.36	0.392298	0.815461	0.481075	0.630463	0.777062
ENSDARG00000003519	aprt	APRT	ortholog_one2one	422.288	1.04653	0.593453	1.76346	0.0778235	0.19661
ENSDARG00000003520	tbc1d14	TBC1D14	ortholog_one2one	322.079	2.05314	0.528401	3.88557	0.000102091	0.0012636
ENSDARG00000003526	psma5	PSMA5	ortholog_one2one	650.511	-0.0437519	0.378915	-0.115466	0.908076	0.953743
ENSDARG00000003527	mak16	MAK16	ortholog_one2one	557.595	0.163861	0.60901	0.269062	0.787882	0.879739
ENSDARG00000003531	tcea1	TCEA1	ortholog_one2one	358.913	1.70534	0.466204	3.65793	0.00025426	0.00260304
ENSDARG00000003533	col8a1b	COL8A1	ortholog_one2one	5.52283	3.23479	2.7148	1.19154	0.233442	0.415126
ENSDARG00000003570	hsp90b1	HSP90B1	ortholog_one2one	9494.18	-1.60872	0.817172	-1.96864	0.0489942	0.142036
ENSDARG00000003573	dctn5	DCTN5	ortholog_one2one	162.556	1.01685	0.428107	2.37521	0.0175388	0.0670094
ENSDARG00000003576	klhl32	KLHL32	ortholog_one2one	179.751	-1.83761	0.706905	-2.59952	0.00933541	0.0422166
ENSDARG00000003584	pla2g7	PLA2G7	ortholog_one2one	702.414	0.0469675	0.489292	0.0959907	0.923528	0.961487
ENSDARG00000003592	surf1	SURF1	ortholog_one2one	335.273	0.541139	0.284745	1.90043	0.0573761	0.159209
ENSDARG00000003599	rpl3	RPL3	ortholog_one2one	103362	-3.06771	0.755064	-4.06284	4.85e-05	0.000687199
ENSDARG00000003641	tfg	TFG	ortholog_one2one	301.786	0.521605	0.723704	0.720743	0.471068	0.65344
ENSDARG00000003642	zfyve19	ZFYVE19	ortholog_one2one	379.165	0.772817	0.741008	1.04293	0.296983	0.48604
ENSDARG00000003655	tmem59l	TMEM59L	ortholog_one2one	70.2808	4.73077	0.916013	5.16452	2.41e-07	9.17e-06
ENSDARG00000003675	cryl1	CRYL1	ortholog_one2one	249.029	-0.582714	0.489609	-1.19016	0.233983	0.415671
ENSDARG00000003680	runx1t1	RUNX1T1	ortholog_one2one	51.3708	-0.475591	0.947927	-0.501717	0.615867	0.76656
ENSDARG00000003681	eif5	EIF5	ortholog_one2one	4563.57	0.0529472	0.377844	0.14013	0.888557	0.942199
ENSDARG00000003699	atp7a	ATP7A	ortholog_one2one	372.749	-0.389168	0.449251	-0.866259	0.386348	0.574629
ENSDARG00000003706	ryr2b	RYR2	ortholog_one2one	39.1301	5.82334	1.3066	4.45686	8.32e-06	0.000171552
ENSDARG00000003749	polb	POLB	ortholog_one2one	103.979	2.79421	0.558943	4.99909	5.76e-07	1.9e-05
ENSDARG00000003750	pfas	PFAS	ortholog_one2one	569.878	0.460013	0.777438	0.591703	0.55405	0.720338
ENSDARG00000003751	lats1	LATS1	ortholog_one2one	157.395	0.0357452	0.31092	0.114966	0.908472	0.953785
ENSDARG00000003757	cnpy1	CNPY1	ortholog_one2one	755.353	-1.99504	0.720819	-2.76774	0.00564467	0.0287587
ENSDARG00000003769	tada2b	TADA2B	ortholog_one2one	110.079	0.916775	0.496612	1.84606	0.0648836	0.172946
ENSDARG00000003789	dennd5b	DENND5B	ortholog_one2one	2720.17	-1.71276	0.694722	-2.46539	0.0136864	0.0558947
ENSDARG00000003795	idh2	IDH2	ortholog_one2one	1475.19	-2.09869	0.619094	-3.38994	0.000699081	0.00577762
ENSDARG00000003803	LHX3	LHX3	ortholog_one2one	0.611859	-1.81108	2.8857	-0.627603	0.530264	NA
ENSDARG00000003818	prkag1	PRKAG1	ortholog_one2one	319.314	-1.1956	0.446161	-2.67975	0.00736772	0.0353109
ENSDARG00000003822	ankrd16	ANKRD16	ortholog_one2one	12.9475	-0.0128769	0.924071	-0.013935	0.988882	0.995295
ENSDARG00000003829	galnt2	GALNT2	ortholog_one2one	588.141	1.77001	0.404575	4.37499	1.21e-05	0.000234183
ENSDARG00000003841	usb1	USB1	ortholog_one2one	80.368	-0.0627596	0.481524	-0.130335	0.896301	0.946752
ENSDARG00000003846	mrpl21	MRPL21	ortholog_one2one	220.426	1.38085	0.420958	3.28025	0.00103714	0.00787274
ENSDARG00000003860	cbx3a	CBX3	ortholog_one2one	576.118	1.85229	0.458537	4.03957	5.35e-05	0.000745273
ENSDARG00000003865	pard6b	PARD6B	ortholog_one2one	112.049	-0.262337	0.622038	-0.421738	0.673216	0.805854
ENSDARG00000003866	tm9sf2	TM9SF2	ortholog_one2one	1436.05	-0.699637	0.476405	-1.46858	0.141948	0.297196
ENSDARG00000003867	cdk20	CDK20	ortholog_one2one	11.8414	-0.354033	0.963144	-0.367581	0.713186	0.831429
ENSDARG00000003869	decr1	DECR1	ortholog_one2one	1175.68	0.0201765	0.529441	0.0381091	0.969601	0.984606
ENSDARG00000003872	ccdc102a	CCDC102A	ortholog_one2one	185.7	3.74295	0.761485	4.91534	8.86e-07	2.72e-05
ENSDARG00000003877	pbrm1	PBRM1	ortholog_one2one	88.8608	0.432698	0.568259	0.761445	0.446391	0.631556
ENSDARG00000003903	hapln2	HAPLN2	ortholog_one2one	0.996781	0	5.7704	0	1	NA
ENSDARG00000003904	sycp1	SYCP1	ortholog_one2one	132.926	7.04325	1.37212	5.13312	2.85e-07	1.06e-05
ENSDARG00000003927	cldn12	CLDN12	ortholog_one2one	539.954	0.197198	0.327313	0.602475	0.546858	0.714456
ENSDARG00000003931	cndp2	CNDP2	ortholog_one2one	1439.83	0.470544	1.12056	0.419917	0.674546	0.806982
ENSDARG00000003934	nxnl2	NXNL2	ortholog_one2one	31.7075	3.11532	1.27665	2.44022	0.0146781	0.0589477
ENSDARG00000003938	rpa1	RPA1	ortholog_one2one	467.45	2.97613	0.629733	4.72602	2.29e-06	5.91e-05
ENSDARG00000003940	mtfr1l	MTFR1L	ortholog_one2one	59.3834	1.73119	0.537552	3.2205	0.00127968	0.00926974
ENSDARG00000003941	rrs1	RRS1	ortholog_one2one	607.201	1.70811	0.661615	2.58173	0.00983061	0.0438176
ENSDARG00000003961	parp3	PARP3	ortholog_one2one	189.065	-0.516379	0.864412	-0.597376	0.550257	0.717362
ENSDARG00000003965	tlx1	TLX1	ortholog_one2one	1.4513	0.594659	2.66602	0.223051	0.823496	NA
ENSDARG00000003984	LTN1	LTN1	ortholog_one2one	599.234	0.717373	0.543407	1.32014	0.186789	0.357175
ENSDARG00000004015	adcyap1a	ADCYAP1	ortholog_one2one	33.1251	13.2187	2.85232	4.63436	3.58e-06	8.61e-05
ENSDARG00000004018	CHST13	CHST13	ortholog_one2one	163.307	-1.16653	0.821584	-1.41985	0.155652	0.316183
ENSDARG00000004023	isl1	ISL1	ortholog_one2one	4.53692	1.35048	2.95644	0.456793	0.64782	0.788906
ENSDARG00000004034	arhgdig	ARHGDIG	ortholog_one2one	575.199	1.47336	1.23954	1.18863	0.234584	0.416434
ENSDARG00000004037	cog2	COG2	ortholog_one2one	781.093	-0.468772	0.667689	-0.702081	0.482629	0.663872
ENSDARG00000004046	phf6	PHF6	ortholog_one2one	84.2787	2.32329	0.606032	3.8336	0.000126281	0.00149293
ENSDARG00000004055	uhrf1bp1l	UHRF1BP1L	ortholog_one2one	1858.63	-1.68482	0.543164	-3.10186	0.00192307	0.0126868
ENSDARG00000004059	galk2	GALK2	ortholog_one2one	27.5997	2.65146	1.35666	1.9544	0.0506542	0.145704
ENSDARG00000004060	bhlhe40	BHLHE40	ortholog_one2one	4303.73	-1.66212	0.53994	-3.07834	0.00208159	0.0135518
ENSDARG00000004074	bach2b	BACH2	ortholog_one2one	19.181	0.228749	1.05141	0.217564	0.827769	0.904813
ENSDARG00000004094	acsbg2	ACSBG2	ortholog_one2one	844.007	2.45718	1.2202	2.01375	0.0440356	0.131317
ENSDARG00000004105	tie1	TIE1	ortholog_one2one	78.7766	-2.7236	0.669668	-4.06709	4.76e-05	0.000675493
ENSDARG00000004111	esr1	ESR1	ortholog_one2one	1777.25	-5.69187	1.3088	-4.34893	1.37e-05	0.000255491
ENSDARG00000004114	tti1	TTI1	ortholog_one2one	72.2242	-0.885535	0.396506	-2.23335	0.0255261	0.0882805
ENSDARG00000004115	mgat4b	MGAT4B	ortholog_one2one	195.47	1.04646	1.18095	0.886118	0.375554	0.564543
ENSDARG00000004130	mvk	MVK	ortholog_one2one	68.009	2.65731	0.691908	3.84056	0.000122754	0.00146094
ENSDARG00000004131	rttn	RTTN	ortholog_one2one	77.2881	3.18779	0.851203	3.74505	0.00018036	0.00199477
ENSDARG00000004132	usp19	USP19	ortholog_one2one	900.836	0.433775	0.257747	1.68295	0.0923847	0.221031
ENSDARG00000004151	rab23	RAB23	ortholog_one2one	137.079	-0.113746	0.700456	-0.162388	0.871	0.931835
ENSDARG00000004158	tmem63c	TMEM63C	ortholog_one2one	2.43239	0.95104	2.4854	0.38265	0.701979	NA
ENSDARG00000004161	ik	IK	ortholog_one2one	837.618	-0.343425	0.249738	-1.37514	0.169088	0.333942
ENSDARG00000004171	rabac1	RABAC1	ortholog_one2one	374.996	0.555445	0.566843	0.979893	0.327139	0.51784
ENSDARG00000004173	copa	COPA	ortholog_one2one	3008.91	-0.199661	0.625459	-0.319223	0.749558	0.855775
ENSDARG00000004174	cnot1	CNOT1	ortholog_one2one	1238.53	0.934079	0.4914	1.90085	0.0573214	0.159209
ENSDARG00000004184	nf1b	NF1	ortholog_one2one	67.65	0.465524	0.569013	0.818126	0.413285	0.600668
ENSDARG00000004199	spam1	SPAM1	ortholog_one2one	1314.18	-0.690452	0.78334	-0.881421	0.37809	0.566577
ENSDARG00000004204	efhc2	EFHC2	ortholog_one2one	6.01051	1.46596	1.52131	0.963615	0.335239	0.526
ENSDARG00000004219	slc6a3	SLC6A3	ortholog_one2one	3.59127	5.46031	2.63326	2.07359	0.0381171	0.118327
ENSDARG00000004227	pde3a	PDE3A	ortholog_one2one	18.2544	0.338377	1.07936	0.3135	0.753901	0.857978
ENSDARG00000004246	slit2	SLIT2	ortholog_one2one	15.8904	0.538246	1.10351	0.487757	0.625722	0.774217
ENSDARG00000004260	cul5b	CUL5	ortholog_one2one	4.33701	5.55616	2.43304	2.28363	0.0223934	0.0798871
ENSDARG00000004261	tmed9	TMED9	ortholog_one2one	1710.59	0.321146	0.640673	0.501264	0.616185	0.76681
ENSDARG00000004270	atl3	ATL3	ortholog_one2one	843.627	1.74747	0.497205	3.51458	0.000440452	0.0040152
ENSDARG00000004280	seh1l	SEH1L	ortholog_one2one	396.873	0.643429	0.304272	2.11465	0.0344596	0.110264
ENSDARG00000004296	ambp	AMBP	ortholog_one2one	45655.7	-1.25346	0.850002	-1.47465	0.140307	0.294865
ENSDARG00000004297	irf2bpl	IRF2BPL	ortholog_one2one	64.3925	1.25641	1.06783	1.17661	0.239353	0.422276
ENSDARG00000004302	slc45a1	SLC45A1	ortholog_one2one	3.65483	5.38893	2.1614	2.49326	0.0126576	0.0528182
ENSDARG00000004305	vangl1	VANGL1	ortholog_one2one	28.1207	-0.147411	0.589291	-0.25015	0.802471	0.890097
ENSDARG00000004306	klhl18	KLHL18	ortholog_one2one	119.719	1.55645	0.484742	3.21088	0.0013233	0.00952367
ENSDARG00000004307	lypd6	LYPD6	ortholog_one2one	5.3504	0.180891	1.81115	0.0998764	0.920442	0.96021
ENSDARG00000004325	casp9	CASP9	ortholog_one2one	349.59	-1.4232	0.591963	-2.40421	0.0162075	0.0632034
ENSDARG00000004336	exoc4	EXOC4	ortholog_one2one	270.46	0.413385	0.31717	1.30335	0.192454	0.364795
ENSDARG00000004343	nelfe	NELFE	ortholog_one2one	347.339	0.176391	0.278879	0.6325	0.52706	0.698976
ENSDARG00000004372	fmnl3	FMNL3	ortholog_one2one	88.5421	-0.68241	0.673822	-1.01275	0.311182	0.502009
ENSDARG00000004378	yrk	FGR	ortholog_one2one	240.427	-0.930207	0.510582	-1.82186	0.0684767	0.179534
ENSDARG00000004402	elovl6	ELOVL6	ortholog_one2one	616.548	0.985476	1.03205	0.954869	0.339644	0.530037
ENSDARG00000004415	tcf7l2	TCF7L2	ortholog_one2one	221.227	-2.09201	0.493667	-4.2377	2.26e-05	0.000384984
ENSDARG00000004427	dpy30	DPY30	ortholog_one2one	208.432	0.213144	0.436858	0.487904	0.625618	0.774213
ENSDARG00000004433	btk	BTK	ortholog_one2one	57.6036	-0.454072	0.623249	-0.728556	0.466273	0.648982
ENSDARG00000004436	fam92a1	CIBAR1	ortholog_one2one	84.0899	1.12081	0.932253	1.20226	0.229261	0.41052
ENSDARG00000004447	aplnr2	APLNR	ortholog_one2one	12.6852	5.78315	2.13682	2.70643	0.00680108	0.0332637
ENSDARG00000004460	desi2	DESI2	ortholog_one2one	134.77	4.59847	0.709615	6.48023	9.16e-11	1.51e-08
ENSDARG00000004470	prkcsh	PRKCSH	ortholog_one2one	3727.47	-1.24191	0.618442	-2.00812	0.0446301	0.132743
ENSDARG00000004472	atat1	ATAT1	ortholog_one2one	17.4582	-0.628136	0.764435	-0.821699	0.411248	0.598836
ENSDARG00000004497	tspan33a	TSPAN33	ortholog_one2one	303.878	-0.807061	0.825259	-0.977949	0.328099	0.518688
ENSDARG00000004502	rcor3	RCOR3	ortholog_one2one	59.5148	0.338553	0.611137	0.553972	0.579598	0.739569
ENSDARG00000004517	ppat	PPAT	ortholog_one2one	207.328	2.02285	0.62781	3.22207	0.00127268	0.00922726
ENSDARG00000004525	C2H1orf35	C1orf35	ortholog_one2one	134.103	1.41131	0.394494	3.57751	0.000346879	0.00333475
ENSDARG00000004527	pin4	PIN4	ortholog_one2one	336.625	-0.414617	0.374485	-1.10717	0.268222	0.455278
ENSDARG00000004574	gtf3c2	GTF3C2	ortholog_one2one	148.671	2.09988	0.442417	4.74638	2.07e-06	5.44e-05
ENSDARG00000004576	plk4	PLK4	ortholog_one2one	68.4908	4.42695	1.091	4.05768	4.96e-05	0.000698648
ENSDARG00000004580	nmnat2	NMNAT2	ortholog_one2one	0.8375	0.920171	3.71608	0.247619	0.804429	NA
ENSDARG00000004581	sel1l	SEL1L	ortholog_one2one	1042.63	0.762324	0.594426	1.28245	0.199683	0.373723
ENSDARG00000004586	ntrk1	NTRK1	ortholog_one2one	5.56613	-0.251561	2.61899	-0.0960527	NA	NA
ENSDARG00000004616	mtmr2	MTMR2	ortholog_one2one	126.925	0.570445	0.602556	0.946707	0.343788	0.534247
ENSDARG00000004627	panx3	PANX3	ortholog_one2one	3.64475	2.60173	3.06026	0.850165	0.395233	0.583715
ENSDARG00000004634	osbp	OSBP	ortholog_one2one	704.15	0.280599	0.42256	0.664045	0.506662	0.683401
ENSDARG00000004636	ccdc9	CCDC9	ortholog_one2one	428.956	0.118092	0.457587	0.258075	0.796349	0.885792
ENSDARG00000004687	acaa1	ACAA1	ortholog_one2one	3588.52	-0.514755	0.493426	-1.04323	0.296843	0.485851
ENSDARG00000004696	eefsec	EEFSEC	ortholog_one2one	292.367	0.212476	0.402813	0.527481	0.59786	0.753209
ENSDARG00000004706	syf2	SYF2	ortholog_one2one	670.635	-0.169537	0.220218	-0.769861	0.441382	0.627029
ENSDARG00000004713	mad2l1	MAD2L1	ortholog_one2one	170.759	6.77375	1.16932	5.79288	6.92e-09	5.1e-07
ENSDARG00000004724	tcea3	TCEA3	ortholog_one2one	954.01	-2.15848	0.417919	-5.16484	2.41e-07	9.17e-06
ENSDARG00000004726	trappc11	TRAPPC11	ortholog_one2one	796.886	0.0825569	0.253159	0.326107	0.744344	0.85231
ENSDARG00000004745	lmbr1l	LMBR1L	ortholog_one2one	1253.38	-1.86998	0.751616	-2.48794	0.0128484	0.0534209
ENSDARG00000004757	ybx1	YBX1	ortholog_one2one	38828.8	-2.50925	0.815913	-3.07539	0.00210229	0.0136572
ENSDARG00000004774	wdr36	WDR36	ortholog_one2one	618.865	0.363676	0.608208	0.597947	0.549875	0.717056
ENSDARG00000004782	fgfr3	FGFR3	ortholog_one2one	14.7305	-0.538213	1.85888	-0.289536	0.772171	0.870011
ENSDARG00000004785	cops2	COPS2	ortholog_one2one	731.934	-0.51432	0.278965	-1.84367	0.0652313	0.173471
ENSDARG00000004794	ccdc146	CCDC146	ortholog_one2one	25.3608	4.04839	1.08295	3.73828	0.00018528	0.00203908
ENSDARG00000004806	grwd1	GRWD1	ortholog_one2one	94.1108	0.140513	0.613966	0.228861	0.818977	0.899726
ENSDARG00000004823	asz1	ANKRD34C	ortholog_one2one	77.7232	5.88799	1.44658	4.07028	4.7e-05	0.000668756
ENSDARG00000004840	rassf1	RASSF1	ortholog_one2one	78.2859	-0.461678	0.584773	-0.7895	0.42982	0.616058
ENSDARG00000004851	hinfp	HINFP	ortholog_one2one	115.862	2.48036	0.568665	4.36173	1.29e-05	0.000244022
ENSDARG00000004864	foxr1	FOXR2	ortholog_one2one	25.6264	6.02358	1.64972	3.65127	0.000260942	0.00265892
ENSDARG00000004866	mindy1	MINDY1	ortholog_one2one	364.18	0.42113	0.292137	1.44155	0.149429	0.307539
ENSDARG00000004870	psen1	PSEN1	ortholog_one2one	565.765	0.557379	0.687819	0.810357	0.417735	0.604663
ENSDARG00000004874	spata6l	SPATA6L	ortholog_one2one	18.5767	5.34304	1.30744	4.08666	4.38e-05	0.000630618
ENSDARG00000004880	acsm3	ACSM3	ortholog_one2one	61.4848	-0.0655003	1.44228	-0.0454144	0.963777	0.98199
ENSDARG00000004889	aga	AGA	ortholog_one2one	303.441	0.0116486	0.40015	0.0291105	0.976776	0.988556
ENSDARG00000004904	gys2	GYS2	ortholog_one2one	4166.01	-1.17933	0.970094	-1.21568	0.224106	0.404633
ENSDARG00000004906	stip1	STIP1	ortholog_one2one	1137.55	1.27042	0.407898	3.11455	0.00184227	0.012278
ENSDARG00000004925	immp2l	IMMP2L	ortholog_one2one	128.256	-0.766113	0.668069	-1.14676	0.251482	0.435946
ENSDARG00000004931	slc8a3	SLC8A3	ortholog_one2one	1.59394	1.02447	3.18794	0.321359	0.747938	NA
ENSDARG00000004937	skp2	SKP2	ortholog_one2one	55.3919	5.63032	1.19321	4.71865	2.37e-06	6.1e-05
ENSDARG00000004948	bccip	BCCIP	ortholog_one2one	1903.39	-2.2398	0.593745	-3.77232	0.000161735	0.00182808
ENSDARG00000004952	rsad2	RSAD2	ortholog_one2one	118.232	-1.47385	1.1932	-1.23521	0.216752	0.395112
ENSDARG00000004956	zmat2	ZMAT2	ortholog_one2one	477.966	0.0490746	0.315846	0.155375	0.876526	0.935414
ENSDARG00000004979	elovl5	ELOVL5	ortholog_one2one	1449.55	-4.37322	1.02209	-4.27869	1.88e-05	0.000333578
ENSDARG00000005004	slc5a12	SLC5A12	ortholog_one2one	1.34314	2.05006	2.81859	0.727335	0.467021	NA
ENSDARG00000005023	fkbp9	FKBP9	ortholog_one2one	35.2958	-0.00458354	0.781386	-0.00586591	0.99532	0.999398
ENSDARG00000005026	tshz1	TSHZ1	ortholog_one2one	255.424	2.33895	0.616851	3.79176	0.000149584	0.00170751
ENSDARG00000005034	crppa	CRPPA	ortholog_one2one	151.898	0.362484	0.359566	1.00812	0.313399	0.504253
ENSDARG00000005049	rab20	RAB20	ortholog_one2one	464.52	-1.13469	0.599044	-1.89417	0.0582022	0.160701
ENSDARG00000005057	dimt1l	DIMT1	ortholog_one2one	160.689	-1.58371	0.784719	-2.01819	0.0435718	0.130276
ENSDARG00000005058	ncapd2	NCAPD2	ortholog_one2one	571.131	6.06421	1.00604	6.02779	1.66e-09	1.53e-07
ENSDARG00000005078	eif4e3	EIF4E3	ortholog_one2one	1161.59	0.0367944	0.306432	0.120074	0.904425	0.951632
ENSDARG00000005104	limk2	LIMK2	ortholog_one2one	1341.14	-1.23147	0.635059	-1.93915	0.0524833	0.149383
ENSDARG00000005112	cdh17	CDH17	ortholog_one2one	3104.64	0.488643	1.56715	0.311804	0.75519	0.858715
ENSDARG00000005115	calub	CALU	ortholog_one2one	658.84	2.31699	0.630327	3.67585	0.000237063	0.00246571
ENSDARG00000005122	atp2a2b	ATP2A2	ortholog_one2one	2975.85	0.633443	0.69907	0.906124	0.36487	0.554106
ENSDARG00000005126	large1	LARGE1	ortholog_one2one	29.5746	1.56782	0.673166	2.32902	0.0198579	0.0733372
ENSDARG00000005128	rnaseh2b	RNASEH2B	ortholog_one2one	81.0303	1.51235	0.5766	2.62288	0.0087191	0.0400813
ENSDARG00000005150	tbx20	TBX20	ortholog_one2one	1.10602	1.59253	3.00718	0.529574	0.596407	NA
ENSDARG00000005154	aspa	ASPA	ortholog_one2one	105.169	-1.0922	0.627157	-1.7415	0.0815956	0.203216
ENSDARG00000005162	tpm3	TPM3	ortholog_one2one	1138.66	1.07931	0.723264	1.49227	0.135628	0.288143
ENSDARG00000005163	efr3a	EFR3A	ortholog_one2one	296.216	-0.425569	0.637067	-0.668012	0.504126	0.681344
ENSDARG00000005179	dglucy	DGLUCY	ortholog_one2one	184.809	0.974453	0.832696	1.17024	0.241905	0.425187
ENSDARG00000005186	sp4	SP4	ortholog_one2one	181.591	-0.0565463	0.348681	-0.162172	0.87117	0.931835
ENSDARG00000005191	ahcy	AHCY	ortholog_one2one	71838	-2.69798	0.82501	-3.27024	0.00107456	0.00810331
ENSDARG00000005218	wrnip1	WRNIP1	ortholog_one2one	131.41	1.10772	0.515907	2.14713	0.031783	0.103945
ENSDARG00000005220	pdcd6	PDCD6	ortholog_one2one	168.726	0.326874	0.728168	0.448899	0.653505	0.792603
ENSDARG00000005230	ssr2	SSR2	ortholog_one2one	10877.5	-2.65179	0.923675	-2.87092	0.00409282	0.0226653
ENSDARG00000005246	asb3	ASB3	ortholog_one2one	147.683	2.47124	0.653882	3.77934	0.000157246	0.00178663
ENSDARG00000005274	rad52	RAD52	ortholog_one2one	9.46834	6.66486	1.95089	3.41631	0.000634762	0.00535006
ENSDARG00000005284	fbxl15	FBXL15	ortholog_one2one	40.0597	-0.938264	0.578422	-1.62211	0.10478	0.240703
ENSDARG00000005315	celf1	CELF1	ortholog_one2one	1054.91	1.09085	0.396847	2.74881	0.00598126	0.0300739
ENSDARG00000005318	stam2	STAM2	ortholog_one2one	599.462	-0.253624	0.295241	-0.859042	0.390318	0.578421
ENSDARG00000005320	nipsnap1	NIPSNAP1	ortholog_one2one	621.813	-0.0628786	0.470566	-0.133623	0.8937	0.945384
ENSDARG00000005355	larp6a	LARP6	ortholog_one2one	730.917	6.26883	0.854608	7.33533	2.21e-13	1.4e-10
ENSDARG00000005356	tyro3	TYRO3	ortholog_one2one	121.1	-1.86691	0.580453	-3.2163	0.00129856	0.00937668
ENSDARG00000005359	sucla2	SUCLA2	ortholog_one2one	1598.89	-0.551346	0.635673	-0.867342	0.385755	0.573965
ENSDARG00000005371	gprc6a	GPRC6A	ortholog_one2one	1.75056	1.80771	2.98563	0.605469	0.544867	NA
ENSDARG00000005372	camk4	CAMK4	ortholog_one2one	7.73804	1.9868	1.15287	1.72336	0.0848241	0.208793
ENSDARG00000005374	tubgcp4	TUBGCP4	ortholog_one2one	147.876	-0.312883	0.316263	-0.989312	0.32251	0.513214
ENSDARG00000005392	slc5a5	SLC5A5	ortholog_one2one	10.6347	6.97124	2.14298	3.25306	0.00114171	0.00848535
ENSDARG00000005416	map3k5	MAP3K5	ortholog_one2one	360.177	-1.41703	0.475545	-2.9798	0.00288433	0.017429
ENSDARG00000005448	mtfmt	MTFMT	ortholog_one2one	140.176	1.14002	0.476451	2.39274	0.0167231	0.0648431
ENSDARG00000005451	gdi2	GDI2	ortholog_one2one	2066.96	-0.770061	0.266508	-2.88944	0.00385923	0.0217036
ENSDARG00000005453	foxp2	FOXP2	ortholog_one2one	13.5311	3.89048	1.35222	2.8771	0.00401343	0.0223459
ENSDARG00000005454	tacc3	TACC3	ortholog_one2one	714.243	6.6895	0.959299	6.97332	3.1e-12	1.29e-09
ENSDARG00000005456	katnb1	KATNB1	ortholog_one2one	228.59	0.570237	0.403187	1.41432	0.157267	0.317981
ENSDARG00000005462	kif4	KIF4A	ortholog_one2one	433.911	6.34764	1.02379	6.20014	5.64e-10	6.3e-08
ENSDARG00000005464	dnase1l1	DNASE1L1	ortholog_one2one	126.055	-0.679293	0.458325	-1.48212	0.138308	0.29206
ENSDARG00000005468	irf2bp1	IRF2BP1	ortholog_one2one	493.923	0.165537	0.589564	0.280779	0.77888	0.874095
ENSDARG00000005476	nav3	NAV3	ortholog_one2one	35.5789	2.11364	1.09354	1.93285	0.0532549	0.151025
ENSDARG00000005479	tenm3	TENM3	ortholog_one2one	85.2252	1.59424	0.742087	2.14832	0.0316885	0.103757
ENSDARG00000005482	rapgef2	RAPGEF2	ortholog_one2one	255.602	0.891034	0.570068	1.56303	0.118046	0.262005
ENSDARG00000005513	naca	NACA	ortholog_one2one	24881.6	-2.67791	0.648168	-4.13151	3.6e-05	0.000547813
ENSDARG00000005518	slc5a9	SLC5A9	ortholog_one2one	167.484	-0.310484	1.16377	-0.266791	0.78963	0.8808
ENSDARG00000005522	galr1a	GALR1	ortholog_one2one	4.15966	0	5.12127	0	1	1
ENSDARG00000005540	xpo7	XPO7	ortholog_one2one	201.469	1.22466	0.512682	2.38874	0.0169064	0.0652959
ENSDARG00000005541	wif1	WIF1	ortholog_one2one	25.0067	-0.349533	1.20303	-0.290544	0.7714	0.869392
ENSDARG00000005547	rint1	RINT1	ortholog_one2one	175.82	1.0884	0.581403	1.87201	0.0612046	0.166129
ENSDARG00000005559	pou4f1	POU4F1	ortholog_one2one	1.02662	3.60245	5.59306	0.644093	0.519515	NA
ENSDARG00000005560	ywhah	YWHAH	ortholog_one2one	406.59	1.43312	0.940785	1.52332	0.127678	0.275956
ENSDARG00000005561	gfm2	GFM2	ortholog_one2one	209.321	1.48784	0.755123	1.97032	0.0488012	0.141568
ENSDARG00000005565	entpd8	ENTPD8	ortholog_one2one	573.018	0.128201	0.837504	0.153075	0.878339	0.936429
ENSDARG00000005574	vsx2	VSX2	ortholog_one2one	9.96222	1.21566	0.955709	1.27199	0.203376	0.378134
ENSDARG00000005576	mphosph8	MPHOSPH8	ortholog_one2one	282.448	0.554248	0.287292	1.92922	0.0537037	0.151993
ENSDARG00000005586	zbtb20	ZBTB20	ortholog_one2one	89.7222	-1.0808	0.529491	-2.04121	0.0412304	0.125345
ENSDARG00000005590	mtf2	MTF2	ortholog_one2one	174.169	2.65864	0.618094	4.30135	1.7e-05	0.000304818
ENSDARG00000005595	adgb	ADGB	ortholog_one2one	7.51657	3.26807	2.11484	1.5453	0.122273	0.268132
ENSDARG00000005606	paxip1	PAXIP1	ortholog_one2one	344.208	2.82935	0.546065	5.18134	2.2e-07	8.53e-06
ENSDARG00000005612	aph1b	APH1B	ortholog_one2one	158.413	0.87166	0.435759	2.00033	0.0454649	0.134517
ENSDARG00000005619	nek2	NEK2	ortholog_one2one	396.905	3.40887	1.19518	2.85217	0.00434219	0.0236379
ENSDARG00000005640	adat3	ADAT3	ortholog_one2one	187.823	-0.0524863	0.558768	-0.0939323	0.925163	0.962148
ENSDARG00000005643	gcat	GCAT	ortholog_one2one	841.544	-0.654121	0.737095	-0.887432	0.374846	0.564068
ENSDARG00000005652	man1a1	MAN1A1	ortholog_one2one	1077.99	-1.49875	0.582399	-2.57341	0.0100702	0.0445
ENSDARG00000005713	ethe1	ETHE1	ortholog_one2one	550.905	-0.123446	0.822637	-0.150061	0.880717	0.937744
ENSDARG00000005738	rpf1	RPF1	ortholog_one2one	171.854	1.06568	0.545616	1.95316	0.0508006	0.146017
ENSDARG00000005749	cand2	CAND2	ortholog_one2one	3.19367	-1.61691	4.29369	-0.376578	NA	NA
ENSDARG00000005772	tsr2	TSR2	ortholog_one2one	582.85	-0.320773	0.64213	-0.499545	0.617396	0.767903
ENSDARG00000005786	ppm1f	PPM1F	ortholog_one2one	3.87924	-0.44389	1.14404	-0.388003	0.698014	0.821786
ENSDARG00000005789	enpp1	ENPP1	ortholog_one2one	1112.2	-0.0807379	0.540603	-0.149348	0.881279	0.937999
ENSDARG00000005791	rpl28	RPL28	ortholog_one2one	26994.1	-2.97666	0.724889	-4.10636	4.02e-05	0.000594828
ENSDARG00000005799	smim14	SMIM14	ortholog_one2one	532.776	0.8307	0.588071	1.41259	0.157778	0.318619
ENSDARG00000005821	ncf2	NCF2	ortholog_one2one	28.2251	0.690758	0.963394	0.717005	0.473371	0.655452
ENSDARG00000005823	slc39a10	SLC39A10	ortholog_one2one	282.022	0.779582	1.07955	0.722136	0.470211	0.652787
ENSDARG00000005834	gatad2b	GATAD2B	ortholog_one2one	176.687	0.0237723	0.45425	0.052333	0.958263	0.978284
ENSDARG00000005853	slc25a6	SLC25A6	ortholog_one2one	1.05582	1.00376	3.05347	0.328727	0.742362	NA
ENSDARG00000005861	ralgapa2	RALGAPA2	ortholog_one2one	1172.91	-0.414844	0.229	-1.81155	0.0700558	0.182455
ENSDARG00000005891	cyb5r3	CYB5R3	ortholog_one2one	358.041	-0.077475	0.561997	-0.137857	0.890354	0.942982
ENSDARG00000005894	slc7a9	SLC7A9	ortholog_one2one	236.121	-0.777796	1.32335	-0.587748	NA	NA
ENSDARG00000005897	dera	DERA	ortholog_one2one	544.265	-1.78282	0.584613	-3.04957	0.00229173	0.0146255
ENSDARG00000005908	clk4b	CLK1	ortholog_one2one	460.002	-0.720763	0.331796	-2.17231	0.0298323	0.0994275
ENSDARG00000005916	srpk3	SRPK3	ortholog_one2one	88.1858	-0.456981	0.517333	-0.88334	0.377053	0.565753
ENSDARG00000005926	ak2	AK2	ortholog_one2one	4755.24	-2.22	0.452889	-4.90187	9.49e-07	2.87e-05
ENSDARG00000005927	tbc1d17	TBC1D17	ortholog_one2one	511.208	0.562456	0.286221	1.96511	0.0494016	0.142878
ENSDARG00000005941	clul1	YES1	ortholog_one2one	829.506	1.0066	0.454515	2.21468	0.0267822	0.0916697
ENSDARG00000005943	htra4	HTRA4	ortholog_one2one	3.31665	3.48132	2.02256	1.72124	0.0852067	0.209417
ENSDARG00000005972	ric8b	RIC8B	ortholog_one2one	229.723	-0.242169	0.253099	-0.956815	0.338661	0.529308
ENSDARG00000005980	sfswap	SFSWAP	ortholog_one2one	895.566	0.0148477	0.5117	0.0290165	0.976851	0.988573
ENSDARG00000005989	rgl1	RGL1	ortholog_one2one	75.3527	1.88739	1.09468	1.72414	0.0846828	0.208524
ENSDARG00000006008	dct	DCT	ortholog_one2one	7.0685	5.02268	2.11862	2.37074	0.0177527	0.0676547
ENSDARG00000006011	klhl42	KLHL42	ortholog_one2one	74.2273	-0.644453	0.389729	-1.65359	0.0982101	0.230513
ENSDARG00000006019	tktb	TKTL2	ortholog_one2one	5498.72	0.81717	0.565812	1.44424	0.148671	0.306657
ENSDARG00000006029	lta4h	LTA4H	ortholog_one2one	428.767	-0.103122	0.555364	-0.185684	0.852693	0.921343
ENSDARG00000006031	abat	ABAT	ortholog_one2one	12728.2	-1.02532	0.5288	-1.93896	0.0525065	0.149403
ENSDARG00000006038	aebp2	AEBP2	ortholog_one2one	127.524	2.33207	0.691992	3.37009	0.000751439	0.00610708
ENSDARG00000006040	cyp20a1	CYP20A1	ortholog_one2one	842.267	-1.14319	0.476606	-2.3986	0.0164578	0.0640048
ENSDARG00000006065	znf385b	ZNF385B	ortholog_one2one	3.32065	4.09117	2.69114	1.52024	0.128451	0.277141
ENSDARG00000006093	cdk15	CDK15	ortholog_one2one	2.05216	-0.707268	2.04101	-0.346529	0.728946	NA
ENSDARG00000006094	igf2r	IGF2R	ortholog_one2one	765.133	0.262642	0.459472	0.571618	0.567581	0.731512
ENSDARG00000006128	cep170aa	CEP170	ortholog_one2one	40.7955	-1.12536	0.769073	-1.46327	0.143394	0.299417
ENSDARG00000006137	star	STAR	ortholog_one2one	9.59731	2.82829	1.77077	1.5972	0.11022	0.249536
ENSDARG00000006169	lrrk2	LRRK2	ortholog_one2one	570.117	-1.58075	0.379235	-4.16827	3.07e-05	0.000485563
ENSDARG00000006174	lrrc23	LRRC23	ortholog_one2one	0.743973	2.51185	4.12449	0.609008	0.542519	NA
ENSDARG00000006192	gatad2ab	GATAD2A	ortholog_one2one	342.661	0.285899	0.400651	0.713587	0.475483	0.657305
ENSDARG00000006196	sav1	SAV1	ortholog_one2one	443.052	0.126727	0.433694	0.292204	0.770131	0.868612
ENSDARG00000006206	pou4f3	POU4F3	ortholog_one2one	0.05361	-0.385387	5.67952	-0.0678556	0.945901	NA
ENSDARG00000006219	gnl3	GNL3	ortholog_one2one	990.238	-0.818423	0.65872	-1.24244	0.214073	0.391798
ENSDARG00000006242	ptp4a1	PTP4A1	ortholog_one2one	613.564	0.178605	0.224798	0.794511	0.426898	0.613386
ENSDARG00000006251	ell2	ELL2	ortholog_one2one	1415.33	0.375123	0.360985	1.03916	0.298728	0.487816
ENSDARG00000006257	vldlr	VLDLR	ortholog_one2one	918.687	5.05823	1.2135	4.16829	NA	NA
ENSDARG00000006279	rragd	RRAGD	ortholog_one2one	27.2283	0.806711	0.995245	0.810565	0.417616	0.604663
ENSDARG00000006288	prdm5	PRDM5	ortholog_one2one	19.5502	-1.00399	0.929157	-1.08053	0.279904	0.467919
ENSDARG00000006290	ndufs5	NDUFS5	ortholog_one2one	1146.13	-0.475099	0.405709	-1.17103	0.241586	0.42497
ENSDARG00000006307	shisa4	SHISA4	ortholog_one2one	3.68686	3.20664	2.32668	1.3782	0.168141	0.332782
ENSDARG00000006314	itgav	ITGAV	ortholog_one2one	507.529	0.128122	0.418902	0.305853	0.759717	0.861738
ENSDARG00000006316	rpl23a	RPL23A	ortholog_one2one	49533.7	-3.14397	0.799434	-3.93275	8.4e-05	0.00108107
ENSDARG00000006332	snx14	SNX14	ortholog_one2one	657.062	-0.373993	0.221382	-1.68935	0.0911515	0.219087
ENSDARG00000006341	tas1r3	TAS1R3	ortholog_one2one	12.4231	2.45655	1.4208	1.72899	0.0838104	0.207106
ENSDARG00000006350	nkx1.2la	NKX1-2	ortholog_one2one	0.236044	0.742304	5.62973	0.131854	0.8951	NA
ENSDARG00000006370	atp6v1h	ATP6V1H	ortholog_one2one	452.284	-0.0603407	0.418297	-0.144253	0.885301	0.94017
ENSDARG00000006383	stxbp5l	STXBP5L	ortholog_one2one	0.510314	0	5.7704	0	1	NA
ENSDARG00000006392	exosc9	EXOSC9	ortholog_one2one	160.232	1.47933	0.601062	2.4612	0.0138473	0.056405
ENSDARG00000006395	rbm25b	RBM25	ortholog_one2one	829.839	1.16109	0.429341	2.70435	0.00684389	0.0334313
ENSDARG00000006396	nrcama	NRCAM	ortholog_one2one	61.2883	1.12154	0.647509	1.73209	0.0832584	0.206133
ENSDARG00000006397	laptm4a	LAPTM4A	ortholog_one2one	2243.01	-0.641998	0.32203	-1.9936	0.0461962	0.135838
ENSDARG00000006399	ywhae1	YWHAE	ortholog_one2one	549.213	-0.0196088	0.377409	-0.0519565	0.958563	0.97853
ENSDARG00000006413	rpl38	RPL38	ortholog_one2one	13726.6	-2.82456	0.660969	-4.27336	1.93e-05	0.000340115
ENSDARG00000006427	fabp2	FABP2	ortholog_one2one	8309.87	0.581353	1.41182	0.411776	0.680504	0.810817
ENSDARG00000006434	polr1e	POLR1E	ortholog_one2one	196.175	1.42984	0.690257	2.07146	0.0383158	0.118718
ENSDARG00000006456	pdgfrl	PDGFRL	ortholog_one2one	14.9375	0.0909326	1.1953	0.0760749	0.93936	0.968329
ENSDARG00000006474	saxo2	SAXO2	ortholog_one2one	15.0781	-0.360001	1.09328	-0.329285	0.74194	0.850886
ENSDARG00000006494	asb7	ASB7	ortholog_one2one	125.922	1.55254	0.489943	3.16882	0.0015306	0.0106405
ENSDARG00000006514	her6	HES1	ortholog_one2one	21.4436	-0.570548	0.862441	-0.66155	0.508259	0.684636
ENSDARG00000006522	otop2	OTOP2	ortholog_one2one	59.1616	2.66784	3.39061	0.786832	0.43138	0.617376
ENSDARG00000006524	supt6h	SUPT6H	ortholog_one2one	1248.84	0.316007	0.289591	1.09122	0.275177	0.462787
ENSDARG00000006545	rgp1	RGP1	ortholog_one2one	234.754	1.66075	0.626889	2.6492	0.00806829	0.0378702
ENSDARG00000006546	ak4	AK4	ortholog_one2one	2009.17	0.266097	0.541028	0.491835	0.622836	0.771893
ENSDARG00000006553	rras	RRAS	ortholog_one2one	452.664	2.33492	0.759631	3.07376	0.0021138	0.0137137
ENSDARG00000006560	irf4a	IRF4	ortholog_one2one	20.6923	0.394623	1.53953	0.256327	0.797698	0.886714
ENSDARG00000006584	phf8	PHF8	ortholog_one2one	436.276	-0.153919	0.280557	-0.548617	0.583268	0.742101
ENSDARG00000006585	DMWD	DMWD	ortholog_one2one	26.6669	-0.888314	0.722038	-1.23029	0.21859	0.397498
ENSDARG00000006607	gpr27	GPR27	ortholog_one2one	2.18762	-2.46823	1.95661	-1.26148	0.207135	NA
ENSDARG00000006621	pspc1	PSPC1	ortholog_one2one	131.488	0.0383811	0.382486	0.100347	0.920069	0.960034
ENSDARG00000006636	slitrk2	SLITRK2	ortholog_one2one	3.72095	0.310929	3.60377	0.0862788	0.931245	0.964739
ENSDARG00000006642	drg2	DRG2	ortholog_one2one	493.998	0.0787909	0.363415	0.216807	0.828359	0.905255
ENSDARG00000006666	bud13	BUD13	ortholog_one2one	57.1985	1.12379	0.585304	1.92001	0.0548561	0.154295
ENSDARG00000006672	fam49a	CYRIA	ortholog_one2one	176.102	1.30185	0.667955	1.949	0.0512949	0.147006
ENSDARG00000006677	ripk1l	RIPK1	ortholog_one2one	120.062	-1.22331	0.585135	-2.09065	0.0365598	0.115166
ENSDARG00000006683	arhgef6	ARHGEF6	ortholog_one2one	537.858	-0.854167	0.251952	-3.39019	0.000698433	0.0057747
ENSDARG00000006691	rpl12	RPL12	ortholog_one2one	42579.8	-3.09008	0.740445	-4.17327	3e-05	0.000478105
ENSDARG00000006754	mllt3	MLLT3	ortholog_one2one	52.0222	6.07778	1.48573	4.09076	4.3e-05	0.000622764
ENSDARG00000006758	fam234b	FAM234B	ortholog_one2one	66.5169	-1.25655	0.78021	-1.61053	0.107282	0.244616
ENSDARG00000006760	slc24a3	SLC24A3	ortholog_one2one	98.4141	-0.199087	0.926555	-0.214868	0.82987	0.906097
ENSDARG00000006766	snd1	SND1	ortholog_one2one	14860.7	-3.64942	0.898264	-4.06275	4.85e-05	0.000687199
ENSDARG00000006775	cass4	CASS4	ortholog_one2one	12.133	0.308893	0.903993	0.341698	0.732578	0.844494
ENSDARG00000006782	rb1	RB1	ortholog_one2one	180.283	1.10952	0.555175	1.99851	0.0456611	0.134913
ENSDARG00000006786	copz2	COPZ2	ortholog_one2one	315.281	0.805232	0.731263	1.10115	0.27083	0.458115
ENSDARG00000006797	nt5dc1	NT5DC1	ortholog_one2one	92.8809	0.387408	0.436327	0.887884	0.374603	0.564046
ENSDARG00000006818	urod	UROD	ortholog_one2one	337.867	-0.681543	0.456121	-1.49422	0.135119	0.287417
ENSDARG00000006832	galnt9	GALNT9	ortholog_one2one	3.1312	5.19838	2.23836	2.32241	0.0202109	0.0742997
ENSDARG00000006837	mycn	MYCN	ortholog_one2one	9.82515	0.426014	1.03443	0.411833	0.680462	0.810817
ENSDARG00000006838	eef1a2	EEF1A2	ortholog_one2one	0.188346	1.44019	5.61347	0.256559	0.797519	NA
ENSDARG00000006840	gnmt	GNMT	ortholog_one2one	4355.43	0.407694	0.644436	0.632637	0.526971	0.698935
ENSDARG00000006848	parp9	PARP9	ortholog_one2one	149.12	-0.817721	0.995203	-0.821662	0.411269	0.598836
ENSDARG00000006849	asic2	ASIC2	ortholog_one2one	8.93365	1.90266	1.03857	1.832	0.0669509	0.176517
ENSDARG00000006859	nkain1	NKAIN1	ortholog_one2one	31.8222	3.8801	0.96938	4.00266	6.26e-05	0.000849344
ENSDARG00000006863	si:ch1073-349o24.2	CFAP65	ortholog_one2one	25.667	5.18888	2.07819	2.49683	0.012531	0.0523956
ENSDARG00000006868	trh	TRH	ortholog_one2one	0.509839	-1.54934	5.75292	-0.269314	0.787688	NA
ENSDARG00000006869	stx17	STX17	ortholog_one2one	124.328	0.210995	0.393786	0.535812	0.592089	0.748523
ENSDARG00000006877	enpp4	ENPP4	ortholog_one2one	6.36707	0.376947	1.14307	0.329768	0.741575	0.850653
ENSDARG00000006892	myo3b	MYO3B	ortholog_one2one	15.2373	4.79586	1.82527	2.62749	0.0086018	0.039651
ENSDARG00000006894	oprk1	OPRK1	ortholog_one2one	0.606228	2.30302	4.41117	0.522088	0.601609	NA
ENSDARG00000006899	far1	FAR1	ortholog_one2one	52.1984	4.25497	1.22063	3.4859	0.000490492	0.00436752
ENSDARG00000006900	impdh2	IMPDH2	ortholog_one2one	656.343	1.82564	0.518477	3.52116	0.000429663	0.00394628
ENSDARG00000006911	wnt8b	WNT8B	ortholog_one2one	0.435387	0.168437	5.03119	0.0334786	0.973293	NA
ENSDARG00000006921	lrp5	LRP5	ortholog_one2one	821.717	-0.457003	0.640964	-0.712993	0.47585	0.657531
ENSDARG00000006924	fbxo38	FBXO38	ortholog_one2one	314.748	1.26938	0.775276	1.63733	0.101562	0.235496
ENSDARG00000006963	cse1l	CSE1L	ortholog_one2one	836.833	3.37994	0.557687	6.06065	1.36e-09	1.26e-07
ENSDARG00000006978	zak	MAP3K20	ortholog_one2one	78.9427	-2.61621	0.617544	-4.23648	2.27e-05	0.000386062
ENSDARG00000006981	ccdc113	CCDC113	ortholog_one2one	4.09087	4.94698	2.07575	2.38322	0.017162	0.0659693
ENSDARG00000007025	ttc9c	TTC9C	ortholog_one2one	76.6529	1.63086	0.594353	2.74392	0.00607098	0.0304
ENSDARG00000007040	tmigd1	TMIGD1	ortholog_one2one	9.40597	-0.383435	2.55095	-0.150311	NA	NA
ENSDARG00000007065	mrps18b	MRPS18B	ortholog_one2one	279.371	1.85349	0.434486	4.26593	1.99e-05	0.000347275
ENSDARG00000007092	xab2	XAB2	ortholog_one2one	347.352	0.723641	0.392352	1.84437	0.0651296	0.173342
ENSDARG00000007108	lipia	LIPH	ortholog_one2one	81.2992	3.68129	1.29195	2.8494	0.00438012	0.0237979
ENSDARG00000007125	asb6	ASB6	ortholog_one2one	59.4424	-0.247951	0.398057	-0.622904	0.533348	0.703764
ENSDARG00000007127	acat2	ACAT2	ortholog_one2one	1830.02	0.610671	1.03709	0.58883	0.555975	0.721786
ENSDARG00000007130	mrto4	MRTO4	ortholog_one2one	110.787	-0.318301	0.71689	-0.444003	0.65704	0.794642
ENSDARG00000007141	psmc3	PSMC3	ortholog_one2one	1054.17	0.407013	0.431563	0.943113	0.345623	0.536119
ENSDARG00000007149	l1cama	L1CAM	ortholog_one2one	67.0077	-0.0592004	0.697836	-0.0848344	0.932393	0.965181
ENSDARG00000007169	itgb1bp1	ITGB1BP1	ortholog_one2one	99.5964	0.640692	0.60902	1.052	0.292797	0.481318
ENSDARG00000007171	aig1	AIG1	ortholog_one2one	3.1794	-0.231735	2.14189	-0.108192	0.913843	0.956703
ENSDARG00000007172	plxna3	PLXNA3	ortholog_one2one	145.794	1.20476	1.04973	1.14769	0.251098	0.435442
ENSDARG00000007175	recql	RECQL	ortholog_one2one	212.951	0.254268	0.418648	0.607355	0.543615	0.712075
ENSDARG00000007180	slc30a4	SLC30A4	ortholog_one2one	668.197	0.105142	0.446622	0.235417	0.813885	0.896351
ENSDARG00000007181	nadk2	NADK2	ortholog_one2one	89.5751	2.01666	0.639462	3.15369	0.00161222	0.0110499
ENSDARG00000007184	zbtb16a	ZBTB16	ortholog_one2one	470.521	0.520275	1.1146	0.466781	0.640656	0.784187
ENSDARG00000007196	rae1	RAE1	ortholog_one2one	230.3	0.931675	0.380926	2.44582	0.0144523	0.0582024
ENSDARG00000007198	mta1	MTA1	ortholog_one2one	432.878	2.74029	0.433691	6.31853	2.64e-10	3.51e-08
ENSDARG00000007216	abce1	ABCE1	ortholog_one2one	2556.32	-0.969469	0.694496	-1.39593	0.162735	0.32567
ENSDARG00000007217	wdr55	WDR55	ortholog_one2one	220.933	-0.422777	0.577232	-0.732422	0.463911	0.646888
ENSDARG00000007219	actn1	ACTN1	ortholog_one2one	110.491	0.220102	0.969571	0.227009	0.820417	0.900492
ENSDARG00000007221	pbk	PBK	ortholog_one2one	69.2241	4.96771	1.32888	3.73825	0.000185305	0.00203908
ENSDARG00000007231	ryk	RYK	ortholog_one2one	338.256	-0.244886	0.37908	-0.646	0.518279	0.692596
ENSDARG00000007244	acp2	ACP2	ortholog_one2one	1410.08	-1.97434	0.467587	-4.22239	2.42e-05	0.000403996
ENSDARG00000007247	ric8a	RIC8A	ortholog_one2one	45.0269	2.69203	1.6193	1.66246	NA	NA
ENSDARG00000007250	use1	USE1	ortholog_one2one	238.551	2.12582	0.658467	3.22844	0.00124469	0.00908159
ENSDARG00000007264	nipsnap2	NIPSNAP2	ortholog_one2one	150.236	-0.855321	0.501601	-1.70518	0.0881603	0.214099
ENSDARG00000007271	mynn	ZBTB32	ortholog_one2one	282.997	2.25672	0.53426	4.224	2.4e-05	0.000401797
ENSDARG00000007277	myf5	MYF5	ortholog_one2one	11.7251	-0.556703	1.67318	-0.332722	0.739344	0.84932
ENSDARG00000007278	ect2	ECT2	ortholog_one2one	249.834	6.48579	0.976975	6.63864	3.17e-11	6.73e-09
ENSDARG00000007279	yipf5	YIPF5	ortholog_one2one	573.264	0.81562	0.611201	1.33445	0.182055	0.351234
ENSDARG00000007285	mrpl57	MRPL57	ortholog_one2one	244.254	0.596613	0.332413	1.79479	0.072687	0.187213
ENSDARG00000007294	aco2	ACO2	ortholog_one2one	1054.57	1.09451	0.543035	2.01554	0.0438477	0.130881
ENSDARG00000007320	rpl7	RPL7	ortholog_one2one	56244	-3.25869	0.739477	-4.40675	1.05e-05	0.000207892
ENSDARG00000007344	tcap	TCAP	ortholog_one2one	53.4707	12.4011	4.68592	2.64646	NA	NA
ENSDARG00000007347	degs1	DEGS1	ortholog_one2one	732.524	-0.727271	0.79993	-0.909168	0.363262	0.552551
ENSDARG00000007349	dmrt1	DMRT1	ortholog_one2one	24.8724	-0.587082	1.49838	-0.391811	0.695198	0.819859
ENSDARG00000007359	UBL4A	UBL4A	ortholog_one2one	122.111	2.21313	0.487774	4.5372	5.7e-06	0.000126527
ENSDARG00000007362	sft2d1	SFT2D1	ortholog_one2one	188.081	-0.311893	0.354913	-0.878786	0.379517	0.567582
ENSDARG00000007366	AMDHD1	AMDHD1	ortholog_one2one	327.889	-2.5832	0.943266	-2.73858	0.00617061	0.0307649
ENSDARG00000007370	dysf	DYSF	ortholog_one2one	89.6684	-0.841967	0.566087	-1.48735	0.136923	0.290013
ENSDARG00000007377	odc1	ODC1	ortholog_one2one	579.197	3.51306	1.01393	3.46481	0.000530612	0.00463822
ENSDARG00000007383	kcnk6	KCNK6	ortholog_one2one	965.645	-0.157132	0.701684	-0.223935	0.822808	0.901506
ENSDARG00000007385	cct7	CCT7	ortholog_one2one	4385.96	-1.00238	0.558079	-1.79612	0.0724752	0.186787
ENSDARG00000007398	lrrk1	LRRK1	ortholog_one2one	92.7296	-1.75274	0.519802	-3.37194	0.000746412	0.00608139
ENSDARG00000007405	strap	STRAP	ortholog_one2one	631.299	0.97641	0.368463	2.64995	0.00805027	0.037822
ENSDARG00000007406	phox2a	PHOX2A	ortholog_one2one	2.76376	-1.49956	2.72379	-0.55054	0.581949	NA
ENSDARG00000007407	barx1	BARX1	ortholog_one2one	1.3715	3.20459	2.20253	1.45496	0.145681	NA
ENSDARG00000007413	arid2	ARID2	ortholog_one2one	344.821	2.35505	0.669819	3.51595	0.000438178	0.00400193
ENSDARG00000007418	chmp4c	CHMP4C	ortholog_one2one	39.0818	5.4815	1.81107	3.02666	0.00247273	0.015472
ENSDARG00000007421	ftcd	FTCD	ortholog_one2one	10208.8	-1.2875	0.832878	-1.54584	0.122143	0.267907
ENSDARG00000007429	ndor1	NDOR1	ortholog_one2one	147.462	1.075	0.524791	2.04843	0.0405177	0.123852
ENSDARG00000007430	prdm12b	PRDM12	ortholog_one2one	14.1692	-0.208586	1.2533	-0.166429	0.86782	0.929992
ENSDARG00000007443	fbxl18	FBXL18	ortholog_one2one	29.6486	3.31422	0.888992	3.72807	0.000192954	0.00210313
ENSDARG00000007444	ift81	IFT81	ortholog_one2one	47.593	1.46242	0.722705	2.02354	0.0430177	0.129271
ENSDARG00000007461	srgap1a	SRGAP1	ortholog_one2one	76.0479	0.648572	0.699508	0.927183	0.353831	0.54336
ENSDARG00000007465	tdrd1	TDRD1	ortholog_one2one	146.378	6.13338	1.07283	5.71702	1.08e-08	7.54e-07
ENSDARG00000007477	fbxo8	FBXO8	ortholog_one2one	249.191	0.296161	0.34316	0.863038	0.388117	0.576393
ENSDARG00000007485	epc2	EPC2	ortholog_one2one	355.789	1.21117	0.492191	2.46077	0.013864	0.0564433
ENSDARG00000007490	adrb1	ADRB1	ortholog_one2one	5.19469	1.40256	2.35596	0.595323	0.551628	0.718518
ENSDARG00000007496	ufl1	UFL1	ortholog_one2one	997.025	-1.59303	0.651244	-2.44613	0.0144399	0.0581794
ENSDARG00000007523	kmt2e	KMT2E	ortholog_one2one	332.487	-1.09095	0.561412	-1.94323	0.0519885	0.148385
ENSDARG00000007526	ndufs2	NDUFS2	ortholog_one2one	1823.52	-0.457674	0.360021	-1.27124	0.203642	0.378483
ENSDARG00000007531	zcchc9	ZCCHC9	ortholog_one2one	481.962	0.589805	0.390465	1.51052	0.130911	0.280868
ENSDARG00000007560	sema3bl	SEMA3G	ortholog_one2one	12.3842	0.422311	1.20173	0.35142	0.725273	0.839677
ENSDARG00000007561	cdh23	CDH23	ortholog_one2one	12.3062	0.45276	1.05977	0.427223	0.669217	0.803258
ENSDARG00000007566	appbp2	APPBP2	ortholog_one2one	430.819	0.48416	0.324587	1.49162	0.135799	0.288444
ENSDARG00000007597	bloc1s4	BLOC1S4	ortholog_one2one	111.312	-0.533532	0.381273	-1.39935	0.161709	0.323982
ENSDARG00000007603	stxbp2	STXBP2	ortholog_one2one	586.928	-0.378602	0.335657	-1.12794	0.259344	0.445077
ENSDARG00000007614	wwox	WWOX	ortholog_one2one	105.99	0.613222	0.548379	1.11825	0.263462	0.449628
ENSDARG00000007624	gins1	GINS1	ortholog_one2one	72.2675	4.37374	1.05541	4.14411	3.41e-05	0.000527733
ENSDARG00000007630	mkrn2	MKRN2	ortholog_one2one	132.139	1.59298	0.470278	3.38731	0.000705807	0.0058111
ENSDARG00000007657	ccnh	CCNH	ortholog_one2one	183.214	2.44338	0.559201	4.36941	1.25e-05	0.00023829
ENSDARG00000007663	amph	AMPH	ortholog_one2one	1.59419	1.65177	2.76987	0.596335	0.550952	NA
ENSDARG00000007708	nsa2	NSA2	ortholog_one2one	19643	-3.59875	0.746861	-4.81851	1.45e-06	4.03e-05
ENSDARG00000007711	rab3il1	RAB3IL1	ortholog_one2one	64.9427	2.00985	0.920758	2.18282	0.0290492	0.0975492
ENSDARG00000007715	lgsn	LGSN	ortholog_one2one	4.50403	-0.189069	1.40273	-0.134786	0.892781	0.944564
ENSDARG00000007723	efnb1	EFNB1	ortholog_one2one	23.8771	-0.40338	0.775123	-0.520407	0.60278	0.756843
ENSDARG00000007734	stn1	STN1	ortholog_one2one	141.868	0.941573	0.37289	2.52507	0.0115675	0.0492041
ENSDARG00000007744	tsr1	TSR1	ortholog_one2one	951.344	0.388144	0.574368	0.675776	0.499183	0.676674
ENSDARG00000007745	uqcrfs1	UQCRFS1	ortholog_one2one	2954.31	-0.000465209	0.410114	-0.00113434	0.999095	1
ENSDARG00000007753	cpne2	CPNE2	ortholog_one2one	5.57107	2.61802	3.07392	0.851687	0.394388	0.582775
ENSDARG00000007755	wdr61	WDR61	ortholog_one2one	225.917	0.843248	0.393239	2.14437	0.0320034	0.10443
ENSDARG00000007760	spg21	SPG21	ortholog_one2one	222.743	-0.4161	0.331675	-1.25454	0.209645	0.386335
ENSDARG00000007764	klhdc10	KLHDC10	ortholog_one2one	322.136	1.5705	0.478596	3.28148	0.00103263	0.00785074
ENSDARG00000007774	vash2	VASH2	ortholog_one2one	53.9916	1.89376	0.607864	3.11543	0.00183674	0.012255
ENSDARG00000007804	gas6	GAS6	ortholog_one2one	242.821	-0.142816	0.600529	-0.237816	0.812024	0.895507
ENSDARG00000007813	rnpepl1	RNPEPL1	ortholog_one2one	253.843	0.856853	0.48049	1.78329	0.0745391	0.190503
ENSDARG00000007823	atf3	ATF3	ortholog_one2one	168.371	1.76906	1.04767	1.68857	0.0913011	0.219298
ENSDARG00000007825	map2k1	MAP2K1	ortholog_one2one	74.303	0.717904	1.00795	0.712244	0.476314	0.657757
ENSDARG00000007863	tra2a	TRA2A	ortholog_one2one	633.814	0.526137	0.412108	1.2767	0.201709	0.376213
ENSDARG00000007867	dazap2	DAZAP2	ortholog_one2one	1143.59	0.622532	0.487074	1.27811	0.201212	0.375714
ENSDARG00000007869	ehd3	EHD3	ortholog_one2one	194.829	-0.726311	0.864815	-0.839845	0.400995	0.58852
ENSDARG00000007885	fancl	FANCL	ortholog_one2one	4.24383	3.01249	2.00694	1.50104	0.133346	0.284532
ENSDARG00000007886	slc35b2	SLC35B2	ortholog_one2one	162.379	0.280019	0.397794	0.703928	0.481478	0.662691
ENSDARG00000007891	meox1	MEOX1	ortholog_one2one	1.40705	-1.54361	4.46415	-0.345779	0.729509	NA
ENSDARG00000007892	pdcd2	PDCD2	ortholog_one2one	24.4381	1.5807	0.745939	2.11908	0.0340837	0.109473
ENSDARG00000007901	crnkl1	CRNKL1	ortholog_one2one	368.26	-0.14928	0.365532	-0.40839	0.682987	0.812089
ENSDARG00000007916	xpnpep3	XPNPEP3	ortholog_one2one	108.328	0.631905	0.36697	1.72196	0.0850776	0.209206
ENSDARG00000007918	ttc27	TTC27	ortholog_one2one	215.036	1.02489	0.777244	1.31862	0.187295	0.357828
ENSDARG00000007923	ptpn1	PTPN1	ortholog_one2one	754.329	0.307173	0.476849	0.644172	0.519464	0.69321
ENSDARG00000007955	iars1	IARS1	ortholog_one2one	2064.92	-2.55841	0.778049	-3.28824	0.00100817	0.00771575
ENSDARG00000007959	hibadhb	HIBADH	ortholog_one2one	439.449	0.247617	0.237196	1.04394	0.296515	0.48564
ENSDARG00000007971	cks1b	CKS1B	ortholog_one2one	40.8464	4.71453	1.18195	3.98878	6.64e-05	0.000887932
ENSDARG00000007982	onecut1	ONECUT1	ortholog_one2one	1.02337	-0.727529	2.96273	-0.245561	0.806022	NA
ENSDARG00000007988	masp2	MASP2	ortholog_one2one	6428.94	-1.69156	0.954249	-1.77266	0.076285	0.193674
ENSDARG00000008014	nudt17	NUDT17	ortholog_one2one	695.521	-0.123959	0.681522	-0.181886	0.855672	0.923212
ENSDARG00000008020	med31	MED31	ortholog_one2one	184.563	0.759325	0.493326	1.53919	0.123757	0.270325
ENSDARG00000008032	sart3	SART3	ortholog_one2one	505.606	2.91575	0.562984	5.1791	2.23e-07	8.6e-06
ENSDARG00000008060	scara3	SCARA3	ortholog_one2one	22.5924	0.0334798	1.35743	0.0246641	0.980323	0.990505
ENSDARG00000008068	tma16	TMA16	ortholog_one2one	163.15	-0.259044	0.629785	-0.411321	0.680837	0.810933
ENSDARG00000008097	srsf9	SRSF9	ortholog_one2one	538.322	0.181464	0.310854	0.583761	0.559381	0.725058
ENSDARG00000008107	src	SRC	ortholog_one2one	80.7045	1.59913	0.809259	1.97604	0.0481497	0.140097
ENSDARG00000008119	si:ch211-195d17.2	E2F6	ortholog_one2one	134.645	0.258267	0.459647	0.561881	0.574197	0.736269
ENSDARG00000008133	foxl1	FOXL1	ortholog_one2one	0	NA	NA	NA	NA	NA
ENSDARG00000008141	rbl1	RBL1	ortholog_one2one	150.233	-0.56764	0.394768	-1.43791	0.15046	0.308913
ENSDARG00000008142	stxbp3	STXBP3	ortholog_one2one	701.725	-0.0230644	0.242049	-0.0952881	0.924086	0.961783
ENSDARG00000008153	serinc5	SERINC5	ortholog_one2one	776.431	-0.493004	0.541588	-0.910293	0.362668	0.551919
ENSDARG00000008155	sms	SMS	ortholog_one2one	163.06	1.40449	0.58451	2.40285	0.0162677	0.0633535
ENSDARG00000008186	syk	SYK	ortholog_one2one	111.874	-1.2872	0.884992	-1.45448	0.145813	0.302613
ENSDARG00000008188	sf1	SF1	ortholog_one2one	976.511	0.76573	0.50728	1.50948	0.131176	0.281232
ENSDARG00000008218	znf410	ZNF410	ortholog_one2one	435.354	-1.43884	0.413645	-3.47843	0.000504353	0.00446048
ENSDARG00000008224	vps35	VPS35	ortholog_one2one	967.245	0.920944	0.36081	2.55244	0.0106972	0.0464925
ENSDARG00000008235	cog5	COG5	ortholog_one2one	141.555	0.770229	0.492064	1.5653	0.117512	0.261054
ENSDARG00000008237	sars1	SARS1	ortholog_one2one	2411.36	-1.78181	0.735205	-2.42356	0.0153693	0.0610093
ENSDARG00000008238	manba	MANBA	ortholog_one2one	195.61	3.00185	0.736899	4.07362	4.63e-05	0.000661637
ENSDARG00000008239	mocs3	MOCS3	ortholog_one2one	121.82	0.0557548	0.551337	0.101127	0.91945	0.959644
ENSDARG00000008243	cct8	CCT8	ortholog_one2one	6146.35	-2.04654	0.576895	-3.5475	0.000388905	0.00364887
ENSDARG00000008249	ptchd4	PTCHD4	ortholog_one2one	2.39629	4.48216	3.00335	1.49239	0.135597	NA
ENSDARG00000008278	rcor2	RCOR2	ortholog_one2one	95.773	10.2822	1.89392	5.42904	5.67e-08	2.72e-06
ENSDARG00000008279	map2k7	MAP2K7	ortholog_one2one	59.098	-1.38162	0.526954	-2.6219	0.0087442	0.0401617
ENSDARG00000008287	fam114a1	FAM114A1	ortholog_one2one	213.162	-0.484311	0.471304	-1.0276	0.304139	0.493783
ENSDARG00000008305	hand2	HAND2	ortholog_one2one	72.2417	-0.148459	0.688113	-0.215748	0.829184	0.905716
ENSDARG00000008329	asic1a	ASIC1	ortholog_one2one	4.37562	3.01731	2.38436	1.26546	0.205707	0.381126
ENSDARG00000008372	spred2b	SPRED2	ortholog_one2one	128.442	-0.139831	0.675	-0.207157	0.835887	0.910176
ENSDARG00000008377	epn2	EPN2	ortholog_one2one	345.785	-0.221521	0.317467	-0.697776	0.485317	0.666148
ENSDARG00000008380	brd7	BRD7	ortholog_one2one	370.28	0.265179	0.459914	0.576583	0.564221	0.728573
ENSDARG00000008384	hdac6	HDAC6	ortholog_one2one	164.236	0.60516	0.404729	1.49522	0.134856	0.286971
ENSDARG00000008395	snupn	SNUPN	ortholog_one2one	221.866	2.5802	0.575789	4.48115	7.42e-06	0.00015593
ENSDARG00000008398	cacna1c	CACNA1C	ortholog_one2one	20.2969	1.92952	2.05384	0.93947	0.34749	0.537394
ENSDARG00000008403	phospho1	PHOSPHO1	ortholog_one2one	5.58385	0.209155	1.54174	0.135661	0.892089	0.944092
ENSDARG00000008413	atp11a	ATP11A	ortholog_one2one	35.3469	-0.266149	0.664525	-0.400511	0.68878	0.815858
ENSDARG00000008433	unc45b	UNC45B	ortholog_one2one	62.5021	-0.11557	0.830237	-0.139201	0.889291	0.942562
ENSDARG00000008434	bcl2l1	BCL2L1	ortholog_one2one	357.055	0.976001	0.377076	2.58834	0.00964407	0.0431758
ENSDARG00000008439	atxn10	ATXN10	ortholog_one2one	79.27	-0.418125	0.539946	-0.774383	0.438704	0.624248
ENSDARG00000008447	fkbp4	FKBP4	ortholog_one2one	1370.72	0.2668	0.537473	0.496398	0.619614	0.76915
ENSDARG00000008461	anapc5	ANAPC5	ortholog_one2one	127.683	1.86563	0.506206	3.68552	0.000228238	0.00240074
ENSDARG00000008472	apex2	APEX2	ortholog_one2one	143.458	2.10513	0.595983	3.5322	0.000412113	0.00382077
ENSDARG00000008480	trmt61a	TRMT61A	ortholog_one2one	166.829	1.78744	0.7055	2.53358	0.0112904	0.0483728
ENSDARG00000008485	lrp3	LRP3	ortholog_one2one	11.8188	1.34816	0.987614	1.36507	0.172233	0.338189
ENSDARG00000008487	dmd	DMD	ortholog_one2one	58.3977	3.41307	2.01031	1.69778	0.0895489	0.216498
ENSDARG00000008502	pno1	PNO1	ortholog_one2one	5900.47	-2.97792	0.821525	-3.62487	0.000289111	0.00287699
ENSDARG00000008503	glcci1a	GLCCI1	ortholog_one2one	214.629	-0.238357	0.574334	-0.415014	0.678132	0.809387
ENSDARG00000008540	sox21b	SOX21	ortholog_one2one	0.019248	-1.54927	5.75292	-0.269301	0.787698	NA
ENSDARG00000008542	yod1	YOD1	ortholog_one2one	154.199	0.711509	0.410109	1.73493	0.0827541	0.205404
ENSDARG00000008560	brap	BRAP	ortholog_one2one	187.332	0.167384	0.404658	0.413644	0.679135	0.81004
ENSDARG00000008573	fam20b	FAM20B	ortholog_one2one	537.495	0.245979	0.576453	0.426711	0.66959	0.803508
ENSDARG00000008575	lyst	LYST	ortholog_one2one	104.477	1.82112	0.630058	2.89041	0.00384739	0.0216682
ENSDARG00000008592	mtmr8	MTMR8	ortholog_one2one	86.3921	0.546083	0.420733	1.29793	0.194311	0.367071
ENSDARG00000008593	nbas	NBAS	ortholog_one2one	540.713	-0.992031	0.538834	-1.84107	0.0656113	0.174032
ENSDARG00000008623	cops3	COPS3	ortholog_one2one	372.393	0.84133	0.264063	3.1861	0.00144205	0.0101871
ENSDARG00000008637	mttp	MTTP	ortholog_one2one	4693.67	-1.80529	0.56958	-3.16951	0.00152695	0.0106252
ENSDARG00000008660	coro1b	CORO1B	ortholog_one2one	44.0979	2.23467	0.87717	2.54759	0.0108469	0.0468728
ENSDARG00000008662	fign	FIGN	ortholog_one2one	12.2204	2.03851	1.00875	2.02082	0.0432979	0.129735
ENSDARG00000008678	snx3	SNX3	ortholog_one2one	1154.8	-0.499869	0.415694	-1.20249	0.229172	0.41052
ENSDARG00000008706	paip2b	PAIP2B	ortholog_one2one	1031.06	0.177688	0.454247	0.39117	0.695671	0.820071
ENSDARG00000008720	lmo3	LMO3	ortholog_one2one	0.019248	-1.54927	5.75292	-0.269301	0.787698	NA
ENSDARG00000008735	atp6ap2	ATP6AP2	ortholog_one2one	588.056	0.62284	0.382202	1.62961	0.103184	0.238185
ENSDARG00000008740	esf1	ESF1	ortholog_one2one	473.841	0.736066	0.560002	1.3144	0.188712	0.359974
ENSDARG00000008757	entpd6	ENTPD6	ortholog_one2one	110.429	1.01636	0.392834	2.58726	0.00967418	0.0432766
ENSDARG00000008765	tmed5	TMED5	ortholog_one2one	471.34	0.351892	0.944984	0.372379	0.709611	0.829491
ENSDARG00000008785	dldh	DLD	ortholog_one2one	3981.67	-1.34314	0.37081	-3.62219	0.000292118	0.00289512
ENSDARG00000008805	orc3	ORC3	ortholog_one2one	178.433	3.18546	0.684371	4.65458	3.25e-06	7.95e-05
ENSDARG00000008808	eml2	EML2	ortholog_one2one	524.024	4.60235	1.25667	3.66233	NA	NA
ENSDARG00000008811	cmtm3	CMTM3	ortholog_one2one	10.232	-0.613673	0.830646	-0.73879	0.460034	0.643502
ENSDARG00000008829	chga	CHGB	ortholog_one2one	3.01846	1.81102	2.70082	0.670545	0.502511	0.680006
ENSDARG00000008832	neu1	NEU1	ortholog_one2one	246.449	-0.667908	0.773519	-0.863468	0.38788	0.57612
ENSDARG00000008852	elp4	ELP4	ortholog_one2one	123.095	0.162877	0.45695	0.356445	0.721507	0.836925
ENSDARG00000008858	cyp7b1	CYP7B1	ortholog_one2one	61.2566	-1.31456	0.873458	-1.50501	0.132321	0.282901
ENSDARG00000008861	tfap2e	TFAP2E	ortholog_one2one	1.84271	4.25883	2.32874	1.82882	0.0674269	NA
ENSDARG00000008866	cabp4	CABP2	ortholog_one2one	0.292869	1.61104	5.61054	0.287145	0.774002	NA
ENSDARG00000008867	rap1b	RAP1B	ortholog_one2one	531.153	0.0513634	0.586868	0.0875212	0.930257	0.96426
ENSDARG00000008880	usp28	USP28	ortholog_one2one	31.0419	12.6665	4.32595	2.92803	NA	NA
ENSDARG00000008884	hprt1	HPRT1	ortholog_one2one	469.387	0.429048	0.577344	0.743142	0.457396	0.641141
ENSDARG00000008890	ctns	CTNS	ortholog_one2one	119.494	-1.10427	0.48529	-2.27549	0.0228765	0.0811844
ENSDARG00000008931	renbp	RENBP	ortholog_one2one	23.4051	1.5412	1.12156	1.37415	0.169394	0.334377
ENSDARG00000008936	sec11a	SEC11A	ortholog_one2one	346.968	-1.35726	0.81804	-1.65917	0.0970821	0.2285
ENSDARG00000008947	rtf1	RTF1	ortholog_one2one	1532.23	0.104848	0.232501	0.450956	0.652021	0.791705
ENSDARG00000008953	pofut1	POFUT1	ortholog_one2one	208.033	0.444257	0.582442	0.76275	0.445613	0.630957
ENSDARG00000008969	fgb	FGB	ortholog_one2one	131598	-1.34728	0.977928	-1.37768	0.168301	0.332914
ENSDARG00000008976	mdn1	MDN1	ortholog_one2one	1781.63	-0.61522	0.709541	-0.867068	0.385905	0.574145
ENSDARG00000008979	golga1	GOLGA1	ortholog_one2one	515.137	0.974515	0.429092	2.27111	0.0231405	0.0819237
ENSDARG00000008982	casq2	CASQ2	ortholog_one2one	7.59643	1.07238	2.91388	0.368026	0.712854	0.831294
ENSDARG00000008986	e2f7	E2F7	ortholog_one2one	13.2054	-0.428205	1.27344	-0.33626	0.736675	0.847449
ENSDARG00000009001	pdia6	PDIA6	ortholog_one2one	3327.71	-1.05553	0.839445	-1.25741	NA	NA
ENSDARG00000009018	rhbg	RHBG	ortholog_one2one	18.1066	0.0326425	2.81632	0.0115905	0.990752	0.99646
ENSDARG00000009020	cnr1	CNR1	ortholog_one2one	0.859354	0	4.67874	0	1	NA
ENSDARG00000009021	chrna1	CHRNA1	ortholog_one2one	40.6679	0.335718	1.08792	0.308587	0.757636	0.860453
ENSDARG00000009046	nphp1	NPHP1	ortholog_one2one	38.335	3.95633	0.860363	4.59844	4.26e-06	9.97e-05
ENSDARG00000009074	cbr4	CBR4	ortholog_one2one	750.6	-1.42709	0.929265	-1.53572	0.124606	0.27141
ENSDARG00000009106	serinc1	SERINC1	ortholog_one2one	2365.34	-0.853035	0.64118	-1.33041	0.183382	0.352892
ENSDARG00000009113	pigc	PIGC	ortholog_one2one	57.4195	-0.455243	0.494521	-0.920572	0.357274	0.546477
ENSDARG00000009131	slc10a4	SLC10A4	ortholog_one2one	111.422	-1.59253	1.25794	-1.26599	0.205517	0.380881
ENSDARG00000009134	hlx1	HLX	ortholog_one2one	126.49	-0.874132	0.674601	-1.29578	0.195052	0.367797
ENSDARG00000009160	kmo	KMO	ortholog_one2one	3205.65	-0.999364	0.776492	-1.28702	0.198086	0.371693
ENSDARG00000009169	mob1ba	MOB1B	ortholog_one2one	281.133	1.6314	0.523656	3.1154	0.00183693	0.012255
ENSDARG00000009170	ctr9	CTR9	ortholog_one2one	669.972	0.195224	0.337527	0.578396	0.562997	0.727761
ENSDARG00000009178	zfand1	ZFAND1	ortholog_one2one	82.4057	-0.144487	0.559923	-0.258047	0.79637	0.885792
ENSDARG00000009214	mfsd13a	MFSD13A	ortholog_one2one	92.8096	-0.460655	0.595263	-0.773868	0.439009	0.624546
ENSDARG00000009218	mars2	MARS2	ortholog_one2one	10.0758	0.262408	0.928121	0.28273	0.777384	0.873167
ENSDARG00000009242	fev	FEV	ortholog_one2one	66.9202	-0.366215	2.03903	-0.179602	0.857465	0.924291
ENSDARG00000009250	etfb	ETFB	ortholog_one2one	3948.18	-1.28311	0.401862	-3.19291	0.00140846	0.0100076
ENSDARG00000009252	napepld	NAPEPLD	ortholog_one2one	184.16	-0.237827	0.588639	-0.404028	0.686192	0.814187
ENSDARG00000009253	rtraf	RTRAF	ortholog_one2one	429.125	0.355238	0.40686	0.87312	0.382597	0.570551
ENSDARG00000009262	FAR2	FAR2	ortholog_one2one	16.992	-2.81325	0.886902	-3.172	0.00151393	0.0105727
ENSDARG00000009266	uevld	UEVLD	ortholog_one2one	48.4269	1.223	0.693264	1.76412	0.077711	0.196402
ENSDARG00000009285	rpl15	RPL15	ortholog_one2one	52243.6	-3.03473	0.788181	-3.85029	0.000117976	0.00141963
ENSDARG00000009299	dusp8a	DUSP8	ortholog_one2one	120.743	-0.119269	0.578246	-0.206261	0.836587	0.910526
ENSDARG00000009313	napsa	NAPSA	ortholog_one2one	215.541	0.875976	0.869491	1.00746	0.313715	0.504596
ENSDARG00000009315	clgn	CLGN	ortholog_one2one	197.666	-0.0308085	0.396566	-0.0776883	0.938076	0.967638
ENSDARG00000009336	aif1l	AIF1L	ortholog_one2one	325.636	4.94914	1.32291	3.74111	0.000183207	0.00202114
ENSDARG00000009341	nrap	NRAP	ortholog_one2one	29.0124	0.85656	3.14128	0.272678	NA	NA
ENSDARG00000009342	txndc5	TXNDC5	ortholog_one2one	1498.78	1.61945	0.435022	3.72269	0.000197108	0.00214244
ENSDARG00000009350	atg3	ATG3	ortholog_one2one	536.289	0.809593	0.376142	2.15236	0.0313689	0.103021
ENSDARG00000009387	robo4	CNTN2	ortholog_one2one	78.1385	-0.115568	0.557668	-0.207234	0.835827	0.910161
ENSDARG00000009390	npl	NPL	ortholog_one2one	442.388	0.0548711	0.464538	0.11812	0.905973	0.952492
ENSDARG00000009418	mef2cb	MEF2C	ortholog_one2one	74.4122	-0.753945	0.760421	-0.991483	0.32145	0.512068
ENSDARG00000009436	ubxn7	UBXN7	ortholog_one2one	269.34	1.20399	0.479494	2.51096	0.0120404	0.0507517
ENSDARG00000009438	myog	MYOG	ortholog_one2one	0.964272	1.19751	3.16943	0.377832	0.705555	NA
ENSDARG00000009459	slc35e4	SLC35E4	ortholog_one2one	1.02595	1.07026	2.21774	0.482591	0.629386	NA
ENSDARG00000009470	hnf1a	HNF1A	ortholog_one2one	984.672	-1.60525	0.555626	-2.88909	0.00386362	0.021722
ENSDARG00000009480	pdcl	PDCL	ortholog_one2one	369.558	0.587202	0.435543	1.34821	0.177592	0.345276
ENSDARG00000009488	gipc2	GIPC2	ortholog_one2one	377.696	1.90556	1.21954	1.56252	0.118165	0.262122
ENSDARG00000009493	MAP3K13	MAP3K13	ortholog_one2one	49.1241	-2.93217	0.908482	-3.22754	0.00124858	0.00910422
ENSDARG00000009505	prelid3b	PRELID3B	ortholog_one2one	767.382	2.00012	0.431547	4.63476	3.57e-06	8.61e-05
ENSDARG00000009534	wls	WLS	ortholog_one2one	223.191	2.92014	0.765423	3.81507	0.000136143	0.00158608
ENSDARG00000009549	ubr4	UBR4	ortholog_one2one	1192.86	-0.0531677	0.461573	-0.115188	0.908296	0.953743
ENSDARG00000009553	gng3	GNG3	ortholog_one2one	0.91676	1.57996	3.40734	0.463691	0.642869	NA
ENSDARG00000009557	wrap73	WRAP73	ortholog_one2one	106.903	0.849119	0.541953	1.56678	0.117167	0.260498
ENSDARG00000009585	papola	PAPOLA	ortholog_one2one	1832.35	-1.37744	0.435781	-3.16086	0.00157302	0.0108673
ENSDARG00000009607	ccnc	CCNC	ortholog_one2one	371.451	1.10449	0.40586	2.72135	0.00650151	0.0319986
ENSDARG00000009629	unc119.1	UNC119B	ortholog_one2one	142.634	3.06755	0.615996	4.97983	6.36e-07	2.05e-05
ENSDARG00000009640	psmb1	PSMB1	ortholog_one2one	994.245	-0.282822	0.391699	-0.722039	0.470271	0.652823
ENSDARG00000009657	fgfr1op2	FGFR1OP2	ortholog_one2one	385.941	-0.828536	0.351411	-2.35774	0.0183864	0.0693535
ENSDARG00000009681	med27	MED27	ortholog_one2one	120.648	2.05251	0.530004	3.87263	0.000107668	0.00131996
ENSDARG00000009685	ppa2	PPA2	ortholog_one2one	148.2	-0.988076	0.407783	-2.42304	0.0153911	0.0610834
ENSDARG00000009693	llgl1	LLGL1	ortholog_one2one	320.842	3.46933	0.594577	5.83495	5.38e-09	4.14e-07
ENSDARG00000009724	rpn2	RPN2	ortholog_one2one	6927.93	-1.72884	0.592985	-2.91549	0.00355134	0.020299
ENSDARG00000009733	kif21b	KIF21B	ortholog_one2one	40.8705	1.95722	0.92954	2.10558	0.0352412	0.111922
ENSDARG00000009735	gigyf2	GIGYF2	ortholog_one2one	565.783	1.54273	0.523834	2.94508	0.00322872	0.0189082
ENSDARG00000009743	efhc1	EFHC1	ortholog_one2one	9.70834	2.73995	1.33202	2.05699	0.0396873	0.122056
ENSDARG00000009745	fbxw2	FBXW2	ortholog_one2one	320.822	1.38037	0.427035	3.23245	0.00122735	0.00898186
ENSDARG00000009748	dffb	DFFB	ortholog_one2one	106.071	0.353392	0.353133	1.00073	0.316955	0.507781
ENSDARG00000009753	sf3b6	SF3B6	ortholog_one2one	499.053	0.305682	0.314935	0.97062	0.331738	0.52249
ENSDARG00000009764	srek1	SREK1	ortholog_one2one	49.808	-0.226022	0.651552	-0.346898	0.728668	0.841804
ENSDARG00000009771	ppme1	PPME1	ortholog_one2one	567.844	0.44538	0.346551	1.28518	0.19873	0.372541
ENSDARG00000009783	slc49a4	SLC49A4	ortholog_one2one	477.118	0.128436	0.35217	0.364698	0.715337	0.83275
ENSDARG00000009806	smfn	REXO2	ortholog_one2one	193.459	1.44041	0.610095	2.36097	0.0182273	0.0688953
ENSDARG00000009830	hdlbpa	HDLBP	ortholog_one2one	94344	-3.25425	0.900479	-3.61391	0.000301612	0.00297264
ENSDARG00000009837	agk	AGK	ortholog_one2one	150.311	-0.497038	0.383711	-1.29535	0.195201	0.367924
ENSDARG00000009851	wdr41	WDR41	ortholog_one2one	287.667	-0.583569	0.242293	-2.40852	0.0160173	0.0627439
ENSDARG00000009862	dcps	DCPS	ortholog_one2one	131.232	2.20324	0.550718	4.00067	6.32e-05	0.000854155
ENSDARG00000009864	ddx55	DDX55	ortholog_one2one	324.709	0.148783	0.535073	0.278062	0.780965	0.875731
ENSDARG00000009871	snrpc	SNRPC	ortholog_one2one	285.822	2.29304	0.518516	4.42231	9.77e-06	0.000196854
ENSDARG00000009886	rnf114	RNF114	ortholog_one2one	388.647	0.279502	0.380461	0.734641	0.462558	0.645688
ENSDARG00000009901	slc38a5a	SLC38A5	ortholog_one2one	16.0609	0.230316	1.44665	0.159206	0.873506	0.933363
ENSDARG00000009939	micu2	MICU2	ortholog_one2one	862.813	-0.408042	0.601789	-0.678048	0.497741	0.675845
ENSDARG00000009942	cdc6	CDC6	ortholog_one2one	150.162	7.11155	1.33587	5.32354	1.02e-07	4.56e-06
ENSDARG00000009950	edf1	EDF1	ortholog_one2one	2352.08	-1.4102	0.253795	-5.55646	2.75e-08	1.56e-06
ENSDARG00000009953	med14	MED14	ortholog_one2one	378.76	2.20125	0.527572	4.17243	3.01e-05	0.00047911
ENSDARG00000009958	cbl	CBL	ortholog_one2one	183.773	1.67828	0.598944	2.80207	0.0050776	0.0264696
ENSDARG00000009961	rundc3b	RUNDC3B	ortholog_one2one	7.7066	6.15277	1.77691	3.46262	0.000534949	0.00466982
ENSDARG00000009982	fam199x	FAM199X	ortholog_one2one	425.815	-0.750234	0.418745	-1.79162	0.0731934	0.187977
ENSDARG00000010010	trim13	TRIM13	ortholog_one2one	3.92284	2.38784	1.70104	1.40375	0.160392	0.322368
ENSDARG00000010018	qki2	QKI	ortholog_one2one	28.5895	1.22308	0.996295	1.22763	0.219586	0.398828
ENSDARG00000010021	grpel1	GRPEL1	ortholog_one2one	422.699	0.35048	0.436498	0.802936	0.422012	0.609095
ENSDARG00000010032	cmtm7	CMTM7	ortholog_one2one	28.7322	-1.46123	0.732122	-1.99588	0.0459465	0.135531
ENSDARG00000010035	engase	ENGASE	ortholog_one2one	77.2044	0.439363	0.573705	0.765834	0.443775	0.629175
ENSDARG00000010051	ufd1l	UFD1	ortholog_one2one	674.561	0.140946	0.366695	0.384369	0.700705	0.82366
ENSDARG00000010059	itpkb	ITPKB	ortholog_one2one	50.2474	-0.960752	0.679707	-1.41348	0.157515	0.318285
ENSDARG00000010070	adam9	ADAM9	ortholog_one2one	428.049	-1.18147	0.416027	-2.83989	0.00451298	0.0242836
ENSDARG00000010078	nup133	NUP133	ortholog_one2one	315.724	1.05566	0.474998	2.22245	0.0262529	0.0902036
ENSDARG00000010085	p4ha2	P4HA2	ortholog_one2one	169.781	-1.72697	0.819105	-2.10836	0.035	0.111464
ENSDARG00000010096	slc1a6	SLC1A6	ortholog_one2one	0.674706	-1.12843	4.79907	-0.235136	0.814103	NA
ENSDARG00000010108	bri3bp	BRI3BP	ortholog_one2one	76.4396	0.301184	0.48124	0.62585	0.531414	0.70216
ENSDARG00000010130	smpdl3b	SMPDL3B	ortholog_one2one	296.019	-0.15237	1.65784	-0.0919082	0.926771	0.962412
ENSDARG00000010149	atp5fa1	ATP5F1A	ortholog_one2one	13321.8	-0.561325	0.244835	-2.29267	0.0218673	0.0786594
ENSDARG00000010169	myd88	MYD88	ortholog_one2one	245.416	0.681677	0.609577	1.11828	0.263448	0.449628
ENSDARG00000010181	asap2a	ASAP2	ortholog_one2one	57.8806	1.44665	0.685505	2.11034	0.0348294	0.111047
ENSDARG00000010186	myo3a	MYO3A	ortholog_one2one	30.8378	4.9424	2.42829	2.03535	NA	NA
ENSDARG00000010238	rbm22	RBM22	ortholog_one2one	231.701	1.02247	0.391365	2.61259	0.00898603	0.041064
ENSDARG00000010244	rpl22l1	RPL22L1	ortholog_one2one	9435.88	-3.68866	0.892095	-4.13483	3.55e-05	0.000543064
ENSDARG00000010246	prmt1	PRMT1	ortholog_one2one	2046.59	1.69286	0.492172	3.43957	0.00058264	0.00500151
ENSDARG00000010250	nqo1	NQO1	ortholog_one2one	1178.58	3.16336	1.26933	2.49216	NA	NA
ENSDARG00000010266	igf2bp3	IGF2BP3	ortholog_one2one	356.391	3.31127	0.735162	4.50413	6.66e-06	0.00014295
ENSDARG00000010270	fezf1	FEZF1	ortholog_one2one	0.019248	-1.54927	5.75292	-0.269301	0.787698	NA
ENSDARG00000010280	clasp1a	CLASP1	ortholog_one2one	858.131	-0.325978	0.337648	-0.965436	0.334326	0.525178
ENSDARG00000010281	xpo4	XPO4	ortholog_one2one	176.302	2.91721	0.657392	4.43756	9.1e-06	0.000185521
ENSDARG00000010300	traf3ip1	TRAF3IP1	ortholog_one2one	65.5125	1.42235	0.735636	1.93349	0.0531753	0.150913
ENSDARG00000010301	b4galt6	B4GALT5	ortholog_one2one	340.276	1.10669	0.455533	2.42944	0.0151221	0.0602358
ENSDARG00000010312	cp	CP	ortholog_one2one	96240.5	-2.05328	0.981955	-2.09101	0.0365268	0.115095
ENSDARG00000010316	qars1	QARS1	ortholog_one2one	817.402	0.516847	0.828	0.624211	0.532489	0.702999
ENSDARG00000010318	srpx	SRPX	ortholog_one2one	17.4228	0.943848	1.47122	0.64154	0.521172	0.694209
ENSDARG00000010331	radx	RADX	ortholog_one2one	13.4449	2.36693	1.15579	2.04788	0.0405715	0.12397
ENSDARG00000010347	acer1	ACER1	ortholog_one2one	6.95154	6.43276	2.36803	2.7165	0.00659752	0.0324141
ENSDARG00000010381	rnf2	RNF2	ortholog_one2one	998.548	0.521254	0.301435	1.72924	0.0837655	0.207047
ENSDARG00000010400	lrrfip2	LRRFIP2	ortholog_one2one	400.999	1.10899	0.438211	2.53072	0.0113829	0.0486412
ENSDARG00000010407	ppp4r4	PPP4R4	ortholog_one2one	25.7589	4.89787	1.92648	2.5424	0.0110095	0.0474158
ENSDARG00000010415	sirt4	SIRT4	ortholog_one2one	98.636	-0.241112	0.524372	-0.459811	0.645652	0.78766
ENSDARG00000010425	scara5	SCARA5	ortholog_one2one	56.3069	6.63523	2.0797	3.19048	0.00142037	0.0100557
ENSDARG00000010432	eaf2	EAF2	ortholog_one2one	276.873	0.462677	0.458509	1.00909	0.312931	0.503792
ENSDARG00000010434	clu	CLU	ortholog_one2one	131.111	2.06078	1.93756	1.06359	0.287513	0.475837
ENSDARG00000010437	tent5c	TENT5C	ortholog_one2one	481.583	2.75509	1.03731	2.65599	0.0079075	0.0372946
ENSDARG00000010445	trabd	TRABD	ortholog_one2one	785.803	-0.423299	0.912148	-0.464068	0.642599	0.785668
ENSDARG00000010472	atp1a2a	ATP1A2	ortholog_one2one	19.8883	-0.146526	2.71795	-0.0539104	NA	NA
ENSDARG00000010487	sae1	SAE1	ortholog_one2one	94.7546	2.76412	0.868504	3.18262	0.00145951	0.0102699
ENSDARG00000010514	cxcr5	CXCR5	ortholog_one2one	3.51056	-4.28653	2.71418	-1.57931	0.114266	0.255998
ENSDARG00000010516	rpl21	RPL21	ortholog_one2one	22449.3	-2.88003	0.688815	-4.18113	2.9e-05	0.000464913
ENSDARG00000010519	per3	PER3	ortholog_one2one	1539.9	-2.1913	0.421372	-5.20039	1.99e-07	7.86e-06
ENSDARG00000010553	mmgt1	MMGT1	ortholog_one2one	134.811	1.35424	0.469896	2.88201	0.00395147	0.0220953
ENSDARG00000010565	aqp4	AQP4	ortholog_one2one	0.48417	-0.245915	5.6711	-0.0433628	0.965412	NA
ENSDARG00000010571	ezh2	EZH2	ortholog_one2one	319.785	4.921	0.798561	6.16234	7.17e-10	7.57e-08
ENSDARG00000010586	tex9	TEX9	ortholog_one2one	36.4666	3.98659	2.17977	1.8289	0.0674142	0.177418
ENSDARG00000010591	foxn4	FOXN4	ortholog_one2one	8.9415	-0.135065	0.880984	-0.153312	0.878152	0.936429
ENSDARG00000010596	slc7a6os	SLC7A6OS	ortholog_one2one	570.149	1.32516	0.400252	3.31082	0.000930246	0.00721826
ENSDARG00000010601	mtmr10	MTMR10	ortholog_one2one	189.634	0.0808446	0.411111	0.196649	0.844102	0.915895
ENSDARG00000010610	sarm1	SARM1	ortholog_one2one	47.2371	-2.82878	0.955015	-2.96203	0.00305617	0.0181919
ENSDARG00000010619	themis	THEMIS	ortholog_one2one	53.8794	-0.718812	1.17438	-0.612079	0.540486	0.709639
ENSDARG00000010625	clic2	CLIC2	ortholog_one2one	104.227	-0.81652	0.485915	-1.68038	0.092884	0.221792
ENSDARG00000010630	hoxb6a	HOXB6	ortholog_one2one	13.0067	-1.45366	1.22579	-1.1859	0.235662	0.417863
ENSDARG00000010658	insig1	INSIG1	ortholog_one2one	104.146	-0.12049	0.62121	-0.19396	0.846208	0.917327
ENSDARG00000010700	il17d	IL17D	ortholog_one2one	0	NA	NA	NA	NA	NA
ENSDARG00000010717	chchd10	CHCHD10	ortholog_one2one	218.385	0.47298	0.657568	0.719287	0.471964	0.654199
ENSDARG00000010721	2006-09-01	SEPTIN6	ortholog_one2one	478.944	0.76508	0.367099	2.08413	0.0371487	0.116299
ENSDARG00000010728	scin	SCIN	ortholog_one2one	212.171	-0.47027	1.5514	-0.303126	0.761794	0.863142
ENSDARG00000010756	nod2	NOD2	ortholog_one2one	88.3341	-0.356351	0.878261	-0.405746	0.684929	0.813475
ENSDARG00000010773	pnpla6	PNPLA6	ortholog_one2one	1847.9	-0.615912	0.466096	-1.32143	0.186358	0.35663
ENSDARG00000010779	tlk2	TLK2	ortholog_one2one	230.731	1.20349	0.552604	2.17786	0.0294167	0.0983776
ENSDARG00000010784	ppp1r12a	PPP1R12A	ortholog_one2one	408.092	0.727554	0.362002	2.00981	0.0444513	0.132298
ENSDARG00000010794	tfeb	TFEB	ortholog_one2one	45.5145	1.43268	1.30571	1.09724	0.272537	0.460072
ENSDARG00000010816	slc7a14a	SLC7A14	ortholog_one2one	24.095	6.94895	1.96978	3.52779	0.000419048	0.00386878
ENSDARG00000010823	memo1	MEMO1	ortholog_one2one	158.598	1.8317	0.50531	3.6249	0.000289073	0.00287699
ENSDARG00000010831	churc1	CHURC1	ortholog_one2one	74.629	-0.528793	0.437266	-1.20932	0.226542	0.407337
ENSDARG00000010844	kras	KRAS	ortholog_one2one	175.892	0.235905	0.6305	0.374156	0.708288	0.828539
ENSDARG00000010873	DDX17	DDX17	ortholog_one2one	544.375	-1.59875	0.391839	-4.08013	4.5e-05	0.000646681
ENSDARG00000010878	cdkn1ca	CDKN1C	ortholog_one2one	11.3337	17.4586	3.29435	5.29956	1.16e-07	5.06e-06
ENSDARG00000010905	mettl13	EEF1AKNMT	ortholog_one2one	123.793	1.64953	0.543078	3.03738	0.00238647	0.0150435
ENSDARG00000010918	nprl3	NPRL3	ortholog_one2one	208.138	-0.594958	0.341531	-1.74204	0.0815022	0.20307
ENSDARG00000010934	syt14a	SYT14	ortholog_one2one	3.14163	-2.37341	1.781	-1.33263	0.182655	0.352012
ENSDARG00000010936	abcb4	ABCB4	ortholog_one2one	3016.36	-1.82013	0.879128	-2.07038	0.0384168	0.118936
ENSDARG00000010941	pomgnt2	POMGNT2	ortholog_one2one	30.5443	3.07713	1.05509	2.91646	0.00354025	0.0202846
ENSDARG00000010948	kif11	KIF11	ortholog_one2one	509.711	6.39313	0.943928	6.7729	1.26e-11	3.53e-09
ENSDARG00000010962	fkbp7	FKBP7	ortholog_one2one	12.861	1.19957	1.24604	0.962706	0.335695	0.52644
ENSDARG00000010965	psma8	PSMA8	ortholog_one2one	1541.05	0.264345	0.263589	1.00287	0.315925	0.506651
ENSDARG00000010978	trmt1	TRMT1	ortholog_one2one	236.325	0.83365	0.630444	1.32232	0.186061	0.356446
ENSDARG00000010981	zdhhc3a	ZDHHC3	ortholog_one2one	116.652	-0.48058	0.644119	-0.746104	0.455605	0.639409
ENSDARG00000011000	gtf2a1	GTF2A1	ortholog_one2one	857.052	2.87165	0.493351	5.82071	5.86e-09	4.44e-07
ENSDARG00000011042	pgbd5	PGBD5	ortholog_one2one	16.826	2.24013	1.30837	1.71215	0.0868689	0.212059
ENSDARG00000011055	fbxo9	FBXO9	ortholog_one2one	2705.61	-1.50407	0.588535	-2.55562	0.0105999	0.0462657
ENSDARG00000011066	glra3	GLRA3	ortholog_one2one	0.367121	1.70801	5.60903	0.304511	0.760739	NA
ENSDARG00000011072	ddx11	DDX11	ortholog_one2one	832.061	-0.283615	0.686494	-0.413136	0.679507	0.810237
ENSDARG00000011079	wdr3	WDR3	ortholog_one2one	1446.54	-0.273946	0.636602	-0.430325	0.66696	0.80168
ENSDARG00000011094	ccna2	CCNA2	ortholog_one2one	753.681	6.81	1.0239	6.65105	2.91e-11	6.32e-09
ENSDARG00000011113	chrna10a	CHRNA10	ortholog_one2one	0.453394	0.693605	3.27273	0.211935	0.832158	NA
ENSDARG00000011125	snrpb	SNRPB	ortholog_one2one	1107.5	0.285477	0.496796	0.574636	0.565537	0.729717
ENSDARG00000011146	uqcrb	UQCRB	ortholog_one2one	12.0638	-0.764669	0.866024	-0.882965	0.377255	0.56597
ENSDARG00000011152	rpp14	RPP14	ortholog_one2one	316.88	0.729116	0.449013	1.62382	0.104414	0.240088
ENSDARG00000011170	ndrg2	NDRG2	ortholog_one2one	4918.69	0.375936	0.673115	0.558502	0.576501	0.737901
ENSDARG00000011175	atp6v1d	ATP6V1D	ortholog_one2one	669.063	-0.0605795	0.463869	-0.130596	0.896095	0.946687
ENSDARG00000011201	rplp2l	RPLP2	ortholog_one2one	19956.3	-3.20769	0.701368	-4.57348	4.8e-06	0.000110091
ENSDARG00000011222	ccdc28b	CCDC28B	ortholog_one2one	106.387	1.49342	0.846014	1.76524	0.0775236	0.196055
ENSDARG00000011235	otx2b	OTX2	ortholog_one2one	0.474945	1.58201	4.87268	0.324669	0.745431	NA
ENSDARG00000011240	ift46	IFT46	ortholog_one2one	46.8259	0.751895	0.685009	1.09764	0.272361	0.459909
ENSDARG00000011245	esrp1	ESRP1	ortholog_one2one	109.634	2.72244	1.81488	1.50006	0.133598	0.284883
ENSDARG00000011246	krr1	KRR1	ortholog_one2one	296.231	0.0737197	0.481637	0.153061	0.87835	0.936429
ENSDARG00000011247	rnpc3	RNPC3	ortholog_one2one	219.495	-1.10252	0.353321	-3.12044	0.00180584	0.0120999
ENSDARG00000011257	enpp2	ENPP2	ortholog_one2one	13.5575	-0.635904	0.998524	-0.636844	0.524226	0.696815
ENSDARG00000011262	traip	TRAIP	ortholog_one2one	54.2313	6.17329	1.28547	4.80237	1.57e-06	4.27e-05
ENSDARG00000011272	uqcc2	UQCC2	ortholog_one2one	257.496	0.336179	0.407421	0.825139	0.409293	0.597053
ENSDARG00000011299	blzf1	BLZF1	ortholog_one2one	520.327	-0.0144918	0.398873	-0.0363319	0.971018	0.985022
ENSDARG00000011301	nae1	NAE1	ortholog_one2one	343.336	0.287018	0.322885	0.888917	0.374048	0.563536
ENSDARG00000011312	stk3	STK3	ortholog_one2one	319.965	0.268262	0.28592	0.93824	0.348121	0.538068
ENSDARG00000011360	nfatc2ip	NFATC2IP	ortholog_one2one	87.8145	1.3712	0.548923	2.49799	0.0124899	0.0522636
ENSDARG00000011370	fyna	FYN	ortholog_one2one	45.9106	6.68513	1.59817	4.183	2.88e-05	0.000462241
ENSDARG00000011400	tnnc1a	TNNC1	ortholog_one2one	0.0962401	0.481746	5.6381	0.0854447	0.931908	NA
ENSDARG00000011404	fen1	FEN1	ortholog_one2one	254.71	3.88222	0.758387	5.11905	3.07e-07	1.13e-05
ENSDARG00000011405	rps9	RPS9	ortholog_one2one	29852.3	-2.99021	0.703813	-4.24858	2.15e-05	0.00036997
ENSDARG00000011410	aadat	AADAT	ortholog_one2one	147.222	-0.23804	0.578704	-0.411334	0.680828	0.810933
ENSDARG00000011418	sigmar1	SIGMAR1	ortholog_one2one	474.617	-0.561766	0.578824	-0.97053	0.331783	0.52249
ENSDARG00000011422	ryr1a	RYR1	ortholog_one2one	21.0546	1.7554	1.75593	0.999695	0.317458	0.508083
ENSDARG00000011449	fes	FES	ortholog_one2one	41.8311	1.40464	1.44454	0.97238	0.330862	0.521653
ENSDARG00000011466	afg1la	AFG1L	ortholog_one2one	94.7326	2.295	0.640612	3.58251	0.000340303	0.00329095
ENSDARG00000011490	scube3	SCUBE3	ortholog_one2one	29.0176	1.6788	0.802474	2.09203	0.0364358	0.114915
ENSDARG00000011493	dcun1d3	DCUN1D3	ortholog_one2one	215.296	1.66587	0.472874	3.52286	0.000426909	0.00392468
ENSDARG00000011506	lpcat1	LPCAT1	ortholog_one2one	89.6906	5.26356	0.861711	6.10827	1.01e-09	9.95e-08
ENSDARG00000011510	rcc2	RCC2	ortholog_one2one	218.86	2.59659	0.535712	4.84699	1.25e-06	3.6e-05
ENSDARG00000011521	upb1	UPB1	ortholog_one2one	739.53	-0.997947	0.747769	-1.33457	0.182018	0.35123
ENSDARG00000011533	sema6dl	SEMA6D	ortholog_one2one	163.349	-0.232881	0.93303	-0.249597	0.802899	0.890269
ENSDARG00000011553	atp5pb	ATP5PB	ortholog_one2one	5196.36	-0.82151	0.361353	-2.27343	0.0230005	0.081536
ENSDARG00000011555	spag7	SPAG7	ortholog_one2one	458.685	1.25917	0.31396	4.01061	6.06e-05	0.000824229
ENSDARG00000011564	sfpq	SFPQ	ortholog_one2one	841.186	-0.307136	0.318758	-0.96354	0.335277	0.526
ENSDARG00000011570	pou6f1	POU6F1	ortholog_one2one	98.863	-0.328404	0.443204	-0.740977	0.458707	0.64241
ENSDARG00000011571	calcrlb	CALCRL	ortholog_one2one	46.703	1.82471	0.602695	3.02759	0.00246511	0.0154446
ENSDARG00000011582	sox5	SOX5	ortholog_one2one	630.039	-0.877671	0.529368	-1.65796	0.0973252	0.228875
ENSDARG00000011597	atxn2l	ATXN2L	ortholog_one2one	317.21	3.20791	0.607139	5.28365	1.27e-07	5.41e-06
ENSDARG00000011602	CRACD	CRACD	ortholog_one2one	56.321	0.63047	1.67239	0.376987	0.706183	0.827271
ENSDARG00000011605	dennd6b	DENND6B	ortholog_one2one	81.719	2.58518	0.797245	3.24265	0.00118425	0.0087351
ENSDARG00000011611	actr1	ACTR1A	ortholog_one2one	893.839	0.194498	0.27369	0.710652	0.4773	0.658658
ENSDARG00000011613	rbm39a	RBM39	ortholog_one2one	2771.44	-0.82938	0.300801	-2.75724	0.00582924	0.0295086
ENSDARG00000011615	mybpc3	MYBPC3	ortholog_one2one	20.5932	-0.900749	1.26334	-0.712993	NA	NA
ENSDARG00000011618	slc26a2	SLC26A2	ortholog_one2one	639.523	2.02967	0.84771	2.3943	0.0166521	0.0646317
ENSDARG00000011648	snrpd1	SNRPD1	ortholog_one2one	249.987	1.27172	0.654606	1.94273	0.052049	0.148511
ENSDARG00000011662	chuk	CHUK	ortholog_one2one	1200.64	-0.0601093	0.286424	-0.209861	0.833776	0.908687
ENSDARG00000011671	pde6b	PDE6B	ortholog_one2one	2.44739	3.10166	2.21369	1.40113	0.161176	NA
ENSDARG00000011672	sema3b	SEMA3B	ortholog_one2one	56.0854	-0.315492	0.774964	-0.407105	0.683931	0.812885
ENSDARG00000011673	si:ch211-246m6.5	VWDE	ortholog_one2one	4.56984	4.68979	2.02015	2.32151	0.0202595	0.0744092
ENSDARG00000011693	ttc36	TTC36	ortholog_one2one	1578.49	-0.442467	0.923077	-0.479339	0.631697	0.777678
ENSDARG00000011723	C2H5orf22	C5orf22	ortholog_one2one	52.4369	1.77495	0.652057	2.72207	0.0064874	0.0319372
ENSDARG00000011724	marveld1	MARVELD1	ortholog_one2one	10.4314	0.17447	0.940759	0.185457	0.852871	0.921474
ENSDARG00000011727	b9d1	B9D1	ortholog_one2one	48.5733	0.304814	0.670905	0.454333	0.649589	0.790175
ENSDARG00000011743	pigo	PIGO	ortholog_one2one	177.496	2.369	0.555244	4.2666	1.98e-05	0.000346952
ENSDARG00000011764	ints13	INTS13	ortholog_one2one	294.837	1.14185	0.419231	2.72367	0.00645602	0.0318308
ENSDARG00000011769	cpm	CPM	ortholog_one2one	84.451	4.2021	0.735624	5.7123	1.11e-08	7.65e-07
ENSDARG00000011777	cttn	CTTN	ortholog_one2one	779.396	0.367855	0.421081	0.873596	0.382338	0.570226
ENSDARG00000011785	tbx6	TBX6	ortholog_one2one	58.1046	-2.10697	0.531127	-3.96698	7.28e-05	0.000960168
ENSDARG00000011801	wars2	WARS2	ortholog_one2one	53.1706	2.83665	0.703946	4.02965	5.59e-05	0.000772479
ENSDARG00000011809	mical1	MICAL1	ortholog_one2one	154.362	-0.371823	0.472498	-0.786929	0.431323	0.61734
ENSDARG00000011818	batf	BATF	ortholog_one2one	16.4513	5.8051	2.15583	2.69274	0.00708679	0.0342923
ENSDARG00000011819	pcnx1	PCNX1	ortholog_one2one	849.482	1.00735	0.415417	2.42492	0.0153117	0.0608424
ENSDARG00000011821	plod2	PLOD2	ortholog_one2one	28.1332	0.247542	1.08666	0.2278	0.819802	0.900205
ENSDARG00000011825	cetn3	CETN3	ortholog_one2one	87.2148	3.82581	0.762042	5.02048	5.15e-07	1.73e-05
ENSDARG00000011837	C13H9orf72	C9orf72	ortholog_one2one	111.701	-0.114341	0.473698	-0.24138	0.809261	0.894449
ENSDARG00000011851	map2k5	MAP2K5	ortholog_one2one	159.374	-0.689488	0.347491	-1.98419	0.0472345	0.138184
ENSDARG00000011879	foxn1	FOXN1	ortholog_one2one	0.482608	-0.236275	4.81976	-0.0490222	0.960902	NA
ENSDARG00000011885	mrpl19	MRPL19	ortholog_one2one	312.542	0.662245	0.413572	1.60128	0.109315	0.247946
ENSDARG00000011909	itpr2	ITPR2	ortholog_one2one	330.072	0.406567	0.688528	0.590487	0.554864	0.720918
ENSDARG00000011921	txnl1	TXNL1	ortholog_one2one	1660	-0.408642	0.707359	-0.577701	0.563466	0.728019
ENSDARG00000011925	spns1	SPNS1	ortholog_one2one	562.748	-0.291878	0.331765	-0.879775	0.378981	0.56721
ENSDARG00000011926	tpgs2	TPGS2	ortholog_one2one	25.0487	1.5537	1.30387	1.1916	0.233418	0.415121
ENSDARG00000011945	slc35e1	SLC35E1	ortholog_one2one	363.148	1.55875	0.51733	3.01307	0.00258616	0.0160132
ENSDARG00000011958	ctnnbl1	CTNNBL1	ortholog_one2one	281.855	0.706516	0.468059	1.50946	0.131181	0.281232
ENSDARG00000011961	csrp2	CSRP2	ortholog_one2one	53.3809	1.26104	0.50152	2.51443	0.0119224	0.0503629
ENSDARG00000011998	bfsp2	BFSP2	ortholog_one2one	1.68466	1.41197	2.94623	0.479246	0.631764	NA
ENSDARG00000012002	slc38a7	SLC38A7	ortholog_one2one	301.975	1.86135	0.583012	3.19265	0.00140976	0.0100092
ENSDARG00000012013	cpa6	CPA6	ortholog_one2one	1.14827	1.51437	2.24858	0.673479	0.500642	NA
ENSDARG00000012016	hpgd	HPGD	ortholog_one2one	18.9742	-1.33231	0.759181	-1.75494	0.0792703	0.199082
ENSDARG00000012019	glra1	GLRA1	ortholog_one2one	103.569	0.7901	1.06454	0.742197	0.457968	0.641621
ENSDARG00000012021	kdsr	KDSR	ortholog_one2one	990.52	-0.776042	0.552862	-1.40368	0.160414	0.322368
ENSDARG00000012025	hs6st2	HS6ST2	ortholog_one2one	204.678	0.482876	0.42662	1.13187	0.257691	0.443642
ENSDARG00000012030	dnaaf1	DNAAF1	ortholog_one2one	2.15454	4.20548	4.5606	0.922133	0.356459	NA
ENSDARG00000012039	ttc26	TTC26	ortholog_one2one	61.1188	2.01268	0.784721	2.56483	0.0103226	0.0453182
ENSDARG00000012040	rnf19a	RNF19A	ortholog_one2one	781.737	1.07672	0.48078	2.23953	0.0251216	0.087221
ENSDARG00000012051	mettl21a	METTL21A	ortholog_one2one	67.8537	2.46391	0.636692	3.86986	0.000108899	0.00133255
ENSDARG00000012066	dcn	DCN	ortholog_one2one	74.6432	-0.177118	1.61048	-0.109978	0.912427	0.955975
ENSDARG00000012072	dmac2l	DMAC2L	ortholog_one2one	233.333	-0.714221	0.406892	-1.75531	0.0792065	0.199034
ENSDARG00000012073	kif15	KIF15	ortholog_one2one	148.799	3.56105	0.848921	4.19479	2.73e-05	0.000445803
ENSDARG00000012078	meis1b	MEIS1	ortholog_one2one	125.025	-0.747152	0.504684	-1.48044	0.138757	0.292692
ENSDARG00000012113	c19h1orf109	C1orf109	ortholog_one2one	158.081	-0.380221	0.745688	-0.509892	0.610127	0.761986
ENSDARG00000012135	fbxl2	FBXL2	ortholog_one2one	466.765	-0.366328	0.541485	-0.676525	0.498708	0.676654
ENSDARG00000012138	sgce	SGCE	ortholog_one2one	46.3552	-0.469736	0.686335	-0.684412	0.493715	0.672713
ENSDARG00000012141	papolg	PAPOLG	ortholog_one2one	1561.1	0.657674	0.475776	1.38232	0.166874	0.33107
ENSDARG00000012196	fer	FER	ortholog_one2one	62.2013	1.09818	0.577631	1.90117	0.0572791	0.15918
ENSDARG00000012199	gpt2	GPT2	ortholog_one2one	252.213	4.81533	0.846769	5.68671	1.3e-08	8.58e-07
ENSDARG00000012204	CDK18	CDK18	ortholog_one2one	21.739	0.945267	2.7292	0.346353	0.729077	0.842028
ENSDARG00000012215	umps	UMPS	ortholog_one2one	314.918	3.73773	0.674156	5.54431	2.95e-08	1.63e-06
ENSDARG00000012222	nup35	NUP35	ortholog_one2one	239.179	3.05087	0.56808	5.37049	7.85e-08	3.65e-06
ENSDARG00000012234	psme3	PSME3	ortholog_one2one	271.846	2.21438	0.541735	4.08757	4.36e-05	0.000628605
ENSDARG00000012244	ube2e3	UBE2E3	ortholog_one2one	547.518	0.517167	0.375186	1.37843	0.168071	0.332726
ENSDARG00000012248	rgma	RGMA	ortholog_one2one	18.5271	2.19954	1.45167	1.51518	0.129728	0.279157
ENSDARG00000012261	eftud2	EFTUD2	ortholog_one2one	483.684	1.29119	0.578899	2.23043	0.0257188	0.0887427
ENSDARG00000012271	pacc1	PACC1	ortholog_one2one	59.3403	-0.137898	0.502778	-0.274271	0.783876	0.877435
ENSDARG00000012275	katnal2	KATNAL2	ortholog_one2one	13.9797	1.27617	1.19123	1.07131	0.284031	0.471986
ENSDARG00000012295	bcs1l	BCS1L	ortholog_one2one	131.482	0.894272	0.517837	1.72694	0.084179	0.207682
ENSDARG00000012306	syt13	SYT13	ortholog_one2one	63.7037	5.84709	1.23657	4.72848	2.26e-06	5.86e-05
ENSDARG00000012314	usp25	USP25	ortholog_one2one	502.883	0.597424	0.375734	1.59002	0.111831	0.251957
ENSDARG00000012341	capn9	CAPN9	ortholog_one2one	21.3134	1.77501	2.99721	0.592221	0.553702	0.720044
ENSDARG00000012347	nacad	NACAD	ortholog_one2one	5.5785	1.77854	2.32959	0.763458	0.445191	0.630545
ENSDARG00000012353	vipr2	VIPR2	ortholog_one2one	23.0477	0.14366	1.02148	0.140639	0.888155	0.941913
ENSDARG00000012366	fbp2	FBP2	ortholog_one2one	2.55221	0.582476	2.78611	0.209065	0.834398	NA
ENSDARG00000012368	ttc21b	TTC21B	ortholog_one2one	106.747	0.587486	0.633776	0.926963	0.353946	0.54336
ENSDARG00000012378	naa35	NAA35	ortholog_one2one	565.671	-0.0668222	0.387899	-0.172267	0.863228	0.927759
ENSDARG00000012389	adar	ADAR	ortholog_one2one	643.263	0.253	0.334595	0.756139	0.449566	0.634166
ENSDARG00000012397	eya4	EYA4	ortholog_one2one	22.6353	1.54962	1.00785	1.53755	0.124158	0.270875
ENSDARG00000012422	col11a2	COL11A2	ortholog_one2one	3.85077	3.09244	2.28894	1.35104	0.176684	0.344111
ENSDARG00000012426	neflb	NEFL	ortholog_one2one	6.78133	-0.424832	1.77219	-0.239722	0.810546	0.895245
ENSDARG00000012432	fam76b	FAM76B	ortholog_one2one	344.325	2.10915	0.473164	4.45753	8.29e-06	0.000171193
ENSDARG00000012435	spic	SPIC	ortholog_one2one	9.3456	0	3.26803	0	NA	NA
ENSDARG00000012450	vmp1	VMP1	ortholog_one2one	1399.38	-0.872874	0.804335	-1.08521	0.277827	0.465482
ENSDARG00000012453	rnls	RNLS	ortholog_one2one	101.519	0.21732	0.729382	0.297951	0.765741	0.866024
ENSDARG00000012458			ortholog_one2one	181.04	-0.0538213	0.306348	-0.175687	0.86054	0.925902
ENSDARG00000012468	aacs	AACS	ortholog_one2one	234.246	0.769057	0.835568	0.920401	0.357363	0.546569
ENSDARG00000012485	aurka	AURKA	ortholog_one2one	334.704	6.57428	0.964508	6.8162	9.35e-12	2.88e-09
ENSDARG00000012495	mphosph10	MPHOSPH10	ortholog_one2one	666.223	1.41661	0.555035	2.55229	0.0107018	0.0464925
ENSDARG00000012506	rnpep	RNPEP	ortholog_one2one	54.1523	2.1568	0.874569	2.46613	0.0136582	0.0558331
ENSDARG00000012555	ak5	AK5	ortholog_one2one	8.39461	-0.804434	1.70763	-0.471081	0.637583	0.782055
ENSDARG00000012563	pdss2	PDSS2	ortholog_one2one	104.331	1.41936	0.526734	2.69464	0.00704649	0.0341819
ENSDARG00000012572	polr3f	POLR3F	ortholog_one2one	65.8344	1.47452	0.718313	2.05275	0.0400967	0.123046
ENSDARG00000012586	fmnl2a	FMNL2	ortholog_one2one	59.8266	1.74029	0.84353	2.0631	0.0391032	0.120584
ENSDARG00000012593	col5a1	COL5A1	ortholog_one2one	350.325	-1.63009	0.595544	-2.73714	0.00619758	0.0308758
ENSDARG00000012640	cideb	CIDEB	ortholog_one2one	581.138	-1.96315	0.474584	-4.13657	3.53e-05	0.000539809
ENSDARG00000012656	atf6	ATF6	ortholog_one2one	2440.37	-0.964796	0.843856	-1.14332	0.252906	0.437678
ENSDARG00000012667	tfap2b	TFAP2B	ortholog_one2one	15.9009	3.2297	1.37974	2.3408	0.0192427	0.0715482
ENSDARG00000012672	gtf2e2	GTF2E2	ortholog_one2one	245.282	0.779132	0.339887	2.29233	0.0218867	0.0787005
ENSDARG00000012674	rpusd4	RPUSD4	ortholog_one2one	102.073	1.2288	0.494715	2.48386	0.0129968	0.0538087
ENSDARG00000012688	eif1	EIF1	ortholog_one2one	3349.62	-0.39388	0.483063	-0.815382	0.414854	0.602052
ENSDARG00000012699	bbx	BBX	ortholog_one2one	32.8536	-0.973783	0.690462	-1.41034	0.158441	0.31966
ENSDARG00000012718	wee2	WEE2	ortholog_one2one	122.641	8.124	1.86931	4.346	1.39e-05	0.000258439
ENSDARG00000012729	hcls1	HCLS1	ortholog_one2one	405.846	-0.0086749	0.82779	-0.0104796	0.991639	0.997087
ENSDARG00000012747	rer1	RER1	ortholog_one2one	906.323	-0.148504	0.514273	-0.288765	0.772761	0.870575
ENSDARG00000012763	arl13b	ARL13B	ortholog_one2one	116.452	-1.08441	0.468868	-2.31281	0.0207329	0.0756927
ENSDARG00000012776	smarca1	SMARCA1	ortholog_one2one	355.678	-1.6458	0.50719	-3.24494	0.00117477	0.00867828
ENSDARG00000012789	plek2	PLEK2	ortholog_one2one	60.5405	0.0986503	1.34395	0.0734034	0.941485	0.969447
ENSDARG00000012790	tmem161a	TMEM161A	ortholog_one2one	291.065	0.553221	0.49094	1.12686	0.259801	0.445312
ENSDARG00000012796	hnmt	HNMT	ortholog_one2one	165.792	0.299235	0.531332	0.56318	0.573313	0.735609
ENSDARG00000012820	nop56	NOP56	ortholog_one2one	3953.53	-0.677053	0.583068	-1.16119	0.245564	0.429457
ENSDARG00000012827	mettl3	METTL3	ortholog_one2one	114.658	2.21925	0.557943	3.97756	6.96e-05	0.000925542
ENSDARG00000012848	arih2	ARIH2	ortholog_one2one	631.007	1.01957	0.335225	3.04146	0.00235435	0.0149035
ENSDARG00000012871	npepl1	NPEPL1	ortholog_one2one	1355.06	0.315884	0.318446	0.991956	0.321219	0.511985
ENSDARG00000012892	ammecr1	AMMECR1	ortholog_one2one	210.547	0.87456	0.383743	2.27903	0.0226656	0.0805926
ENSDARG00000012899	ddx49	DDX49	ortholog_one2one	196.527	1.33221	0.567684	2.34675	0.0189381	0.0707791
ENSDARG00000012927	tcea2	TCEA2	ortholog_one2one	137.415	0.672975	0.571249	1.17808	0.238766	0.421832
ENSDARG00000012929	eif2d	EIF2D	ortholog_one2one	206.074	0.422977	0.386521	1.09432	0.273815	0.461209
ENSDARG00000012932	mat2b	MAT2B	ortholog_one2one	355.132	0.421967	0.273956	1.54027	0.123494	0.269991
ENSDARG00000012942	itgb5	ITGB5	ortholog_one2one	282.288	0.199487	0.469622	0.424782	0.670995	0.804332
ENSDARG00000012945	tnfsf13b	TNFSF13B	ortholog_one2one	14.9765	-3.4669	1.13795	-3.04661	0.00231438	0.0146941
ENSDARG00000012946	syap1	SYAP1	ortholog_one2one	903.53	-0.11472	0.285603	-0.401678	0.687921	0.815595
ENSDARG00000012949	scml2	SCML2	ortholog_one2one	55.3499	-0.976233	0.592737	-1.64699	0.0995595	0.232313
ENSDARG00000012981	osbpl7	OSBPL7	ortholog_one2one	148.301	7.81635	1.2984	6.02	1.74e-09	1.59e-07
ENSDARG00000012986	adal	ADAL	ortholog_one2one	18.5181	0.628987	0.856279	0.734558	0.462608	0.645688
ENSDARG00000013000	ppfia2	PPFIA2	ortholog_one2one	18.5508	-0.41189	1.01797	-0.404617	0.685759	0.813821
ENSDARG00000013005	opcml	NTM	ortholog_one2one	1.92442	0.597439	2.4952	0.239436	0.810768	NA
ENSDARG00000013006	pibf1	PIBF1	ortholog_one2one	0	NA	NA	NA	NA	NA
ENSDARG00000013009	ubiad1	UBIAD1	ortholog_one2one	203.363	0.534876	0.343856	1.55552	0.119822	0.264735
ENSDARG00000013016	pole4	POLE4	ortholog_one2one	13.1249	2.65916	1.04187	2.5523	0.0107014	0.0464925
ENSDARG00000013023	nsun3	NSUN3	ortholog_one2one	40.1397	-0.04192	0.706484	-0.0593362	0.952684	0.975431
ENSDARG00000013025	ints6	INTS6	ortholog_one2one	227.408	0.872612	0.683266	1.27712	0.20156	0.375972
ENSDARG00000013031	mta2	MTA2	ortholog_one2one	1497.31	0.0400159	0.32288	0.123934	0.901368	0.949729
ENSDARG00000013044	ndufv2	NDUFV2	ortholog_one2one	959.37	-0.682665	0.313025	-2.18086	0.0291937	0.0979671
ENSDARG00000013050	abcc12	ABCC12	ortholog_one2one	2846.51	-0.433431	0.488587	-0.88711	0.375019	0.564068
ENSDARG00000013058	ascc2	ASCC2	ortholog_one2one	278.931	0.60754	0.354827	1.71222	0.0868567	0.212059
ENSDARG00000013075	mrpl11	MRPL11	ortholog_one2one	126.165	-0.0729213	0.353012	-0.206569	0.836346	0.910454
ENSDARG00000013079	tubgcp2	TUBGCP2	ortholog_one2one	270.097	1.00936	0.39103	2.58129	0.00984329	0.0438541
ENSDARG00000013082	uap1l1	UAP1L1	ortholog_one2one	34.3949	3.74906	1.69525	2.2115	0.027001	0.0921807
ENSDARG00000013095	gclc	GCLC	ortholog_one2one	827.58	0.892146	0.426605	2.09127	0.036504	0.115077
ENSDARG00000013110	dmtn	DMTN	ortholog_one2one	22.9365	1.22157	1.19238	1.02448	0.30561	0.49553
ENSDARG00000013125	dlx1a	DLX1	ortholog_one2one	0.129059	-0.819953	5.71141	-0.143564	0.885845	NA
ENSDARG00000013128	pdk1	PDK1	ortholog_one2one	149.775	-0.682372	0.590243	-1.15609	0.247646	0.4314
ENSDARG00000013150	dhx16	DHX16	ortholog_one2one	551.65	1.45741	0.425298	3.4268	0.000610729	0.00517875
ENSDARG00000013236	dhcr24	DHCR24	ortholog_one2one	421.471	-2.19186	0.855526	-2.56201	0.0104069	0.0455658
ENSDARG00000013250	tars1	TARS1	ortholog_one2one	697.665	-1.11737	0.727563	-1.53576	0.124596	0.27141
ENSDARG00000013251	hsf4	HSF4	ortholog_one2one	0.233628	1.44017	5.61347	0.256556	0.797521	NA
ENSDARG00000013252	tmc5	TMC5	ortholog_one2one	612.416	-1.07414	1.08656	-0.988566	0.322876	0.513502
ENSDARG00000013266	colec11	COLEC11	ortholog_one2one	412.699	-0.269154	0.683577	-0.393743	0.693771	0.818861
ENSDARG00000013279	znf76	ZNF76	ortholog_one2one	172.745	-0.54367	0.450318	-1.2073	0.227315	0.408275
ENSDARG00000013302	gpx8	GPX8	ortholog_one2one	80.2269	4.87995	0.874341	5.58128	2.39e-08	1.38e-06
ENSDARG00000013307	rpl19	RPL19	ortholog_one2one	45098.3	-2.70999	0.711745	-3.80753	0.000140364	0.00162215
ENSDARG00000013310	map3k15	MAP3K15	ortholog_one2one	7.40825	-0.143244	1.99953	-0.0716391	0.942889	0.969922
ENSDARG00000013312	cadps2	CADPS2	ortholog_one2one	63.2067	5.78441	1.27608	4.53295	5.82e-06	0.000128662
ENSDARG00000013329	ttc5	TTC5	ortholog_one2one	40.3944	0.827033	0.604433	1.36828	0.171225	0.336834
ENSDARG00000013333	ndufa10	NDUFA10	ortholog_one2one	1421.2	-0.0636256	0.438489	-0.145102	0.88463	0.939653
ENSDARG00000013335	anxa6	ANXA6	ortholog_one2one	20.8578	-0.488587	2.00541	-0.243634	0.807514	0.893634
ENSDARG00000013343	kif26ba	KIF26B	ortholog_one2one	15.031	6.82911	2.20021	3.10385	0.00191022	0.0126191
ENSDARG00000013371	isoc2	ISOC2	ortholog_one2one	1302.2	-0.881326	0.613571	-1.43639	0.150892	0.309378
ENSDARG00000013379	ppp6r3	PPP6R3	ortholog_one2one	1077.98	1.24318	0.369545	3.3641	0.000767945	0.0062154
ENSDARG00000013382	cwc15	CWC15	ortholog_one2one	20.1893	1.22577	0.840188	1.45892	0.144586	0.300985
ENSDARG00000013389	gabra4	GABRA4	ortholog_one2one	0.057744	-0.245841	5.6711	-0.0433497	0.965423	NA
ENSDARG00000013390	CABZ01088367.1	ARHGAP9	ortholog_one2one	17.7131	-1.8689	1.2255	-1.52501	0.127257	0.275416
ENSDARG00000013393	guca1b	GUCA1B	ortholog_one2one	0.252876	1.58033	5.61104	0.281646	0.778215	NA
ENSDARG00000013397	bnip2	BNIP2	ortholog_one2one	465.252	0.122385	0.607814	0.201353	0.840423	0.913233
ENSDARG00000013414	lin7a	LIN7A	ortholog_one2one	13.0791	1.49366	1.32167	1.13013	0.258421	0.444234
ENSDARG00000013415	lmna	LMNA	ortholog_one2one	809.004	-1.27084	0.639041	-1.98867	0.0467376	0.137079
ENSDARG00000013434	hira	HIRA	ortholog_one2one	431.306	2.05563	0.471237	4.3622	1.29e-05	0.000243967
ENSDARG00000013441	hey2	HEY2	ortholog_one2one	10.4768	6.85588	1.99588	3.43501	0.000592538	0.0050596
ENSDARG00000013453	tdrd9	TDRD9	ortholog_one2one	132.918	7.33534	1.09528	6.69724	2.12e-11	5.19e-09
ENSDARG00000013457	mtrex	MTREX	ortholog_one2one	715.181	1.45872	0.571783	2.55118	0.0107358	0.0465756
ENSDARG00000013461	supt7l	SUPT7L	ortholog_one2one	52.3423	1.66787	0.691004	2.41368	0.0157921	0.0621576
ENSDARG00000013475	cct4	CCT4	ortholog_one2one	5230.02	-2.35183	0.566389	-4.15232	3.29e-05	0.000512396
ENSDARG00000013476	arhgef39	ARHGEF39	ortholog_one2one	21.8018	7.53317	1.99259	3.7806	0.000156451	0.00177863
ENSDARG00000013478	rrp15	RRP15	ortholog_one2one	438.11	-0.281174	0.57695	-0.487346	0.626013	0.77431
ENSDARG00000013491	map3k9	MAP3K9	ortholog_one2one	2.58864	5.01406	2.73313	1.83455	0.0665727	NA
ENSDARG00000013492	zbtb34	ZBTB34	ortholog_one2one	68.777	-0.273836	0.421792	-0.649222	0.516195	0.690969
ENSDARG00000013500	abca2	ABCA2	ortholog_one2one	197.883	0.963896	1.28766	0.748566	0.454119	0.637965
ENSDARG00000013522	pck1	PCK1	ortholog_one2one	3729.38	6.65555	1.08657	6.12526	9.05e-10	9.08e-08
ENSDARG00000013526	svep1	SVEP1	ortholog_one2one	24.2999	-0.105765	1.19059	-0.0888338	0.929214	0.963582
ENSDARG00000013528	mcm9	MCM9	ortholog_one2one	83.9105	4.00884	1.01743	3.94015	8.14e-05	0.00105242
ENSDARG00000013533	hoxb4a	HOXB4	ortholog_one2one	22.2694	-1.02444	0.953736	-1.07414	0.282762	0.470764
ENSDARG00000013539	ikzf1	IKZF1	ortholog_one2one	44.1882	-1.61667	1.12007	-1.44336	0.148919	0.306919
ENSDARG00000013542	lpgat1	LPGAT1	ortholog_one2one	4866.81	-3.80129	0.990426	-3.83804	0.000124023	0.00147425
ENSDARG00000013575	rfx2	RFX2	ortholog_one2one	136.465	3.56972	0.975611	3.65896	0.000253239	0.0025953
ENSDARG00000013615	pbx3b	PBX3	ortholog_one2one	5.20557	4.39156	3.14453	1.39657	0.162542	0.32538
ENSDARG00000013623	vdac2	VDAC2	ortholog_one2one	11586.1	-2.25791	0.350851	-6.43552	1.23e-10	1.88e-08
ENSDARG00000013649	casr	CASR	ortholog_one2one	5.57282	1.51842	2.46708	0.615471	0.538244	0.707904
ENSDARG00000013653	adgrl4	ADGRL4	ortholog_one2one	127.548	-0.631995	0.608193	-1.03914	0.298742	0.487816
ENSDARG00000013659	brox	BROX	ortholog_one2one	165.92	-0.175086	0.528291	-0.331419	0.740328	0.849902
ENSDARG00000013667	tbck	TBCK	ortholog_one2one	132.099	0.81956	0.452908	1.80955	0.0703658	0.183043
ENSDARG00000013670	hyou1	HYOU1	ortholog_one2one	3600.5	1.62038	0.891353	1.81789	0.069081	0.180638
ENSDARG00000013687	cilp2	CILP2	ortholog_one2one	5.49089	1.33942	3.45233	0.387974	NA	NA
ENSDARG00000013705	ccm2	CCM2	ortholog_one2one	76.8138	-0.457932	0.378969	-1.20836	0.226908	0.407883
ENSDARG00000013719	gtse1	GTSE1	ortholog_one2one	237.931	6.19337	1.03698	5.97247	2.34e-09	2.05e-07
ENSDARG00000013726	ap4b1	AP4B1	ortholog_one2one	115.685	-0.39186	0.316844	-1.23676	0.216176	0.39443
ENSDARG00000013732	vta1	VTA1	ortholog_one2one	278.932	0.271757	0.509083	0.533817	0.593468	0.749678
ENSDARG00000013741	lancl1	LANCL1	ortholog_one2one	454.159	1.53639	0.525635	2.92291	0.00346771	0.0199317
ENSDARG00000013776	thop1	THOP1	ortholog_one2one	985.648	3.49155	0.666045	5.24221	1.59e-07	6.52e-06
ENSDARG00000013777	ppp1r13l	PPP1R13L	ortholog_one2one	1021.45	-1.25523	0.687466	-1.82587	0.0678693	0.178424
ENSDARG00000013787	gucy1a1	GUCY1A1	ortholog_one2one	1.73882	1.24845	3.38923	0.368358	0.712606	NA
ENSDARG00000013795	hps4	HPS4	ortholog_one2one	114.837	2.21914	0.578284	3.83746	0.000124316	0.00147504
ENSDARG00000013802	pcid2	PCID2	ortholog_one2one	379.064	0.309224	0.477123	0.648101	0.516919	0.691655
ENSDARG00000013822	anapc16	ANAPC16	ortholog_one2one	213.028	-0.83025	0.517722	-1.60366	0.108789	0.247097
ENSDARG00000013828	snx13	SNX13	ortholog_one2one	262.75	1.77597	0.670356	2.64929	0.00806608	0.0378702
ENSDARG00000013834	arhgef3	ARHGEF3	ortholog_one2one	24.3647	-1.8501	0.724701	-2.55292	0.0106826	0.0464605
ENSDARG00000013837	spo11	SPO11	ortholog_one2one	19.4171	8.01294	2.4133	3.32033	0.000899111	0.00702968
ENSDARG00000013838	sulf2b	SULF2	ortholog_one2one	22.1263	0.98691	1.48352	0.66525	0.505891	0.682832
ENSDARG00000013839	aldh3b1	ALDH3B2	ortholog_one2one	95.2006	3.7782	0.830524	4.54917	5.39e-06	0.000120892
ENSDARG00000013841	abl2	ABL2	ortholog_one2one	322.306	0.666425	0.565051	1.17941	0.238236	0.421124
ENSDARG00000013842	tbc1d19	TBC1D19	ortholog_one2one	78.1081	2.61565	0.649934	4.02449	5.71e-05	0.000787385
ENSDARG00000013845	ttc14	TTC14	ortholog_one2one	1376.15	-1.78927	0.401352	-4.4581	8.27e-06	0.000170921
ENSDARG00000013855	slc12a3	SLC12A3	ortholog_one2one	15.6343	14.3081	5.17234	2.76628	0.00566999	0.0288501
ENSDARG00000013860	ptpmt1	PTPMT1	ortholog_one2one	133.511	0.297693	0.598995	0.496988	0.619198	0.769042
ENSDARG00000013861	armc1	ARMC1	ortholog_one2one	292.539	0.795504	0.458728	1.73415	0.0828913	0.205599
ENSDARG00000013871	slc5a1	SLC5A1	ortholog_one2one	4222.04	1.02951	1.83177	0.562031	0.574095	0.736218
ENSDARG00000013880	spata20	SPATA20	ortholog_one2one	220.691	-1.74025	0.434941	-4.00113	6.3e-05	0.000853089
ENSDARG00000013881	pi4k2b	PI4K2B	ortholog_one2one	1058.44	0.203047	0.532095	0.381599	0.702759	0.824977
ENSDARG00000013892	sorl1	SORL1	ortholog_one2one	379.561	0.795515	0.556544	1.42938	0.152894	0.312112
ENSDARG00000013928	plekhb2	PLEKHB2	ortholog_one2one	103.852	1.61239	0.701827	2.29742	0.021595	0.0779803
ENSDARG00000013931	eif3m	EIF3M	ortholog_one2one	6927.76	-2.48888	0.586082	-4.24664	2.17e-05	0.000371557
ENSDARG00000013933	XRCC2	XRCC2	ortholog_one2one	22.7726	3.8357	1.00118	3.83118	0.000127528	0.00150494
ENSDARG00000013938	psmb3	PSMB3	ortholog_one2one	839.252	-0.163562	0.518652	-0.31536	0.752488	0.857168
ENSDARG00000013950	pdf	PDF	ortholog_one2one	53.4036	1.01562	0.436739	2.32546	0.0200475	0.0738106
ENSDARG00000013961	slc31a1	SLC31A1	ortholog_one2one	2097.87	-2.83361	0.946616	-2.99341	0.00275876	0.0168367
ENSDARG00000013965	cul2	CUL2	ortholog_one2one	617.859	0.719089	0.32612	2.20498	0.0274553	0.0933023
ENSDARG00000013968	psap	PSAP	ortholog_one2one	14124.8	0.409653	0.292684	1.39964	0.161621	0.323893
ENSDARG00000014003	stard8	STARD8	ortholog_one2one	86.4102	3.27889	0.697713	4.69948	2.61e-06	6.59e-05
ENSDARG00000014004	eif2b4	EIF2B4	ortholog_one2one	445.046	0.110182	0.31008	0.355333	0.72234	0.837709
ENSDARG00000014005	lrrc45	LRRC45	ortholog_one2one	90.4612	-0.0715087	0.514853	-0.138891	0.889536	0.942562
ENSDARG00000014008	cwc22	CWC22	ortholog_one2one	603.427	1.81777	0.550036	3.30483	0.000950353	0.00734224
ENSDARG00000014013	lbr	LBR	ortholog_one2one	193.006	1.80225	0.546022	3.3007	0.000964446	0.00743057
ENSDARG00000014017	rrm1	RRM1	ortholog_one2one	710.469	4.612	0.939107	4.91105	9.06e-07	2.78e-05
ENSDARG00000014031	abcc2	ABCC6	ortholog_one2one	12667.8	0.272611	0.620335	0.439457	0.66033	0.796994
ENSDARG00000014039	si:dkeyp-93d12.1	TDRD15	ortholog_one2one	194.821	7.69245	1.22815	6.26346	3.77e-10	4.69e-08
ENSDARG00000014058	rab36	RAB36	ortholog_one2one	2.06255	-1.54065	4.07709	-0.37788	0.70552	NA
ENSDARG00000014083	wdr82	WDR82	ortholog_one2one	313.464	1.55688	0.494968	3.14542	0.0016585	0.0112958
ENSDARG00000014091	osr1	OSR1	ortholog_one2one	16.2939	2.95552	2.43974	1.2114	0.22574	0.406457
ENSDARG00000014098	pkd2	PKD2	ortholog_one2one	52.6386	0.0626088	0.652087	0.096013	0.92351	0.961487
ENSDARG00000014106	cfl2	CFL2	ortholog_one2one	130.241	-3.14255	0.992839	-3.16521	0.00154969	0.010738
ENSDARG00000014138	acot8	ACOT8	ortholog_one2one	101.967	-0.575918	0.485978	-1.18507	0.23599	0.418101
ENSDARG00000014139	srp72	SRP72	ortholog_one2one	1959.32	-1.19267	0.677538	-1.76029	0.078358	0.197526
ENSDARG00000014148	med22	MED22	ortholog_one2one	145.762	0.966307	0.358582	2.6948	0.00704307	0.0341785
ENSDARG00000014161	ercc4	ERCC4	ortholog_one2one	205.934	3.21028	0.557508	5.75827	8.5e-09	6.13e-07
ENSDARG00000014165	ssr3	SSR3	ortholog_one2one	3892.09	-3.70232	0.895815	-4.13291	3.58e-05	0.000545934
ENSDARG00000014215	cdh13	CDH13	ortholog_one2one	0.587755	-0.591431	3.91859	-0.150929	0.880031	NA
ENSDARG00000014218	mecp2	MECP2	ortholog_one2one	32.3948	-0.885665	0.538658	-1.64421	0.100134	0.233291
ENSDARG00000014230	dlst	DLST	ortholog_one2one	1622.98	-1.16581	0.477453	-2.44173	0.014617	0.0587348
ENSDARG00000014259	eya1	EYA1	ortholog_one2one	8.21449	-1.55844	1.9242	-0.809916	0.417988	0.60494
ENSDARG00000014274	rfc2	RFC2	ortholog_one2one	183.591	2.26157	0.691227	3.27183	0.00106855	0.0080767
ENSDARG00000014287	eno2	ENO2	ortholog_one2one	1.52534	2.40857	2.74111	0.878684	0.379573	NA
ENSDARG00000014292	med15	MED15	ortholog_one2one	251.257	1.39167	0.395539	3.51842	0.000434119	0.00397313
ENSDARG00000014303	vac14	VAC14	ortholog_one2one	310.428	0.144783	0.465447	0.311062	0.755753	0.859136
ENSDARG00000014311	pgghg	PGGHG	ortholog_one2one	43.9081	1.3994	0.836699	1.67252	0.0944212	0.224094
ENSDARG00000014333	ormdl1	ORMDL1	ortholog_one2one	1733.52	-1.53395	0.596681	-2.57081	0.0101462	0.0447506
ENSDARG00000014348	stk17b	STK17B	ortholog_one2one	121.262	1.51447	0.780991	1.93916	0.0524818	0.149383
ENSDARG00000014357	amh	AMH	ortholog_one2one	6.20184	1.10323	1.29733	0.850384	0.395112	0.583668
ENSDARG00000014366	luc7l3	LUC7L3	ortholog_one2one	776.428	-1.02619	0.322627	-3.18074	0.00146899	0.0103103
ENSDARG00000014373	ddx4	DDX4	ortholog_one2one	188.106	7.17618	1.20192	5.9706	2.36e-09	2.06e-07
ENSDARG00000014378	slc12a4	SLC12A4	ortholog_one2one	3470.07	-2.65214	0.867057	-3.05879	0.00222236	0.0142827
ENSDARG00000014402	smc1b	SMC1B	ortholog_one2one	6.56059	6.03538	2.79017	2.16308	0.0305348	0.101114
ENSDARG00000014420	elavl3	ELAVL3	ortholog_one2one	1.99445	0.788041	3.50742	0.224679	0.822229	NA
ENSDARG00000014428	ppp2r5d	PPP2R5D	ortholog_one2one	735.741	0.871697	0.27297	3.19339	0.00140615	0.00999851
ENSDARG00000014462	rab3c	RAB3C	ortholog_one2one	1.11767	-1.42823	2.47099	-0.577999	0.563265	NA
ENSDARG00000014474	yipf1	YIPF1	ortholog_one2one	351.619	0.874873	0.428724	2.04064	0.0412862	0.125457
ENSDARG00000014479	ptf1a	PTF1A	ortholog_one2one	11.2925	15.7079	3.39679	4.62432	NA	NA
ENSDARG00000014490	tac1	TAC1	ortholog_one2one	2.73117	1.3028	2.48591	0.524072	0.600228	NA
ENSDARG00000014496	trpv6	TRPV6	ortholog_one2one	0.0452817	0	5.7704	0	1	NA
ENSDARG00000014498	ythdf2	YTHDF2	ortholog_one2one	460.655	0.239359	0.426052	0.561806	0.574248	0.736269
ENSDARG00000014517	usp5	USP5	ortholog_one2one	572.225	0.00863937	0.385865	0.0223896	0.982137	0.991416
ENSDARG00000014522	cdh6	CDH6	ortholog_one2one	13.1977	1.96416	2.60606	0.753689	0.451036	0.635231
ENSDARG00000014531	atg4a	ATG4A	ortholog_one2one	190.85	-0.246868	0.510306	-0.483765	0.628553	0.775831
ENSDARG00000014532	aida	AIDA	ortholog_one2one	377.615	0.701875	0.539693	1.30051	0.193427	0.365932
ENSDARG00000014536	pfdn1	PFDN1	ortholog_one2one	291.566	-0.612629	0.493685	-1.24093	0.214632	0.392435
ENSDARG00000014550	rfx3	RFX3	ortholog_one2one	51.0769	1.27308	0.766239	1.66146	0.096621	0.227811
ENSDARG00000014565	eif4e1b	EIF4E1B	ortholog_one2one	167.271	6.84048	1.04927	6.51928	7.06e-11	1.25e-08
ENSDARG00000014569	hnrnpr	HNRNPR	ortholog_one2one	1103.88	0.302194	0.529205	0.571034	0.567977	0.731973
ENSDARG00000014571	ctnnb1	CTNNB1	ortholog_one2one	3080.5	-0.0055151	0.484096	-0.0113926	0.99091	0.996567
ENSDARG00000014572	chpt1	CHPT1	ortholog_one2one	11326.6	-2.94787	0.651628	-4.52385	6.07e-06	0.000132523
ENSDARG00000014577	rhpn2	RHPN2	ortholog_one2one	1064.58	-0.732926	0.55002	-1.33254	0.182682	0.352012
ENSDARG00000014582	exoc3	EXOC3	ortholog_one2one	140.997	0.882825	0.408793	2.15959	0.0308045	0.10181
ENSDARG00000014591	ilf2	ILF2	ortholog_one2one	786.958	2.10617	0.498164	4.22786	2.36e-05	0.000398727
ENSDARG00000014592	dennd1a	DENND1A	ortholog_one2one	171.141	-0.570886	0.500002	-1.14177	0.253551	0.438464
ENSDARG00000014626	dlx3b	DLX3	ortholog_one2one	55.0429	1.19155	2.63006	0.453052	0.650511	0.790608
ENSDARG00000014634	mbtps1	MBTPS1	ortholog_one2one	415.496	0.0845916	0.29487	0.286878	0.774206	0.871689
ENSDARG00000014652	ankrd13b	ANKRD13B	ortholog_one2one	2.46027	1.25396	2.49045	0.503508	0.614607	NA
ENSDARG00000014674	acsl3b	ACSL3	ortholog_one2one	291.972	2.16254	0.53863	4.01488	5.95e-05	0.00081215
ENSDARG00000014676	bckdhb	BCKDHB	ortholog_one2one	706.559	-0.209561	0.536203	-0.390824	0.695928	0.820071
ENSDARG00000014685	esco2	ESCO2	ortholog_one2one	168.828	5.68149	1.09834	5.1728	2.31e-07	8.84e-06
ENSDARG00000014692	znf622	ZNF622	ortholog_one2one	880.08	-0.150345	0.4129	-0.36412	0.715769	0.832955
ENSDARG00000014704	pgm2l1	PGM2L1	ortholog_one2one	144.3	1.47735	0.540351	2.73406	0.00625587	0.0310722
ENSDARG00000014717	dync1h1	DYNC1H1	ortholog_one2one	569.595	1.94096	0.556543	3.48753	0.000487508	0.00434491
ENSDARG00000014727	acox1	ACOX1	ortholog_one2one	6148.68	-0.992026	0.760894	-1.30376	0.192314	0.364602
ENSDARG00000014731	cacybp	CACYBP	ortholog_one2one	376.757	-0.674861	0.56971	-1.18457	0.236188	0.418335
ENSDARG00000014746	rbfox1	RBFOX1	ortholog_one2one	7.9411	2.88963	2.59107	1.11523	0.264753	0.451193
ENSDARG00000014761	mfsd6l	MFSD6L	ortholog_one2one	310.904	-0.142011	0.743573	-0.190985	0.848537	0.918936
ENSDARG00000014763	arf2a	ARF1	ortholog_one2one	3300.39	-0.516143	0.457945	-1.12708	0.259707	0.445231
ENSDARG00000014796	wnt11	WNT11	ortholog_one2one	8.38339	-0.923528	1.35256	-0.6828	0.494733	0.673537
ENSDARG00000014805	fhl5	FHL5	ortholog_one2one	2.69795	-1.14563	4.43872	-0.258099	0.79633	NA
ENSDARG00000014817	ranbp1	RANBP2	ortholog_one2one	1662.72	-0.102075	0.429396	-0.237718	0.8121	0.895507
ENSDARG00000014849	pih1d2	PIH1D2	ortholog_one2one	0.36186	-0.245893	5.6711	-0.0433589	0.965415	NA
ENSDARG00000014854	reep1	REEP1	ortholog_one2one	2.89073	-2.29642	1.66805	-1.37671	0.168602	0.333281
ENSDARG00000014867	rpl8	RPL8	ortholog_one2one	54695.2	-3.07977	0.725421	-4.2455	2.18e-05	0.000372499
ENSDARG00000014891	robo2	ROBO2	ortholog_one2one	664.93	-1.79286	0.967004	-1.85404	0.0637333	0.170995
ENSDARG00000014907	htra1b	HTRA1	ortholog_one2one	27.9439	4.33686	2.39016	1.81446	0.0696065	0.181551
ENSDARG00000014914	lamp2	LAMP2	ortholog_one2one	2132.81	2.30956	0.501722	4.60326	4.16e-06	9.8e-05
ENSDARG00000014916	slc10a2	SLC10A2	ortholog_one2one	1.31714	-2.81613	2.66116	-1.05823	0.289948	NA
ENSDARG00000014927	uts1	UCN	ortholog_one2one	1.5496	-1.58774	2.426	-0.654471	0.512809	NA
ENSDARG00000014929	p2ry11	P2RY11	ortholog_one2one	3.96746	1.8098	1.98533	0.911587	0.361986	0.55101
ENSDARG00000014939	kcnn2	KCNN2	ortholog_one2one	1.14499	3.83291	3.63381	1.05479	0.291521	NA
ENSDARG00000014941	tprkb	TPRKB	ortholog_one2one	11.7771	-0.89489	0.747052	-1.1979	0.230958	0.412132
ENSDARG00000014943	kif23	KIF23	ortholog_one2one	228.5	6.75948	1.00232	6.74384	1.54e-11	4.08e-09
ENSDARG00000014945	znf598	ZNF598	ortholog_one2one	476.595	1.4009	0.502988	2.78517	0.00535004	0.0275737
ENSDARG00000014946	angpt2a	ANGPT2	ortholog_one2one	24.3624	-1.42001	0.775666	-1.83069	0.0671464	0.176904
ENSDARG00000014953	cnih3	CNIH3	ortholog_one2one	0.416058	2.39655	5.60074	0.427898	0.668726	NA
ENSDARG00000014954	snx33	SNX33	ortholog_one2one	27.3721	1.56688	0.923409	1.69684	0.0897266	0.216821
ENSDARG00000014966	ccdc82	CCDC82	ortholog_one2one	301.716	1.4348	0.470128	3.05194	0.00227364	0.014529
ENSDARG00000014994	tbp	TBP	ortholog_one2one	333.458	3.38822	0.545168	6.215	5.13e-10	5.82e-08
ENSDARG00000014995	jagn1b	JAGN1	ortholog_one2one	723.841	-1.58609	0.731445	-2.16843	0.0301258	0.100088
ENSDARG00000015002	cdh4	CDH4	ortholog_one2one	29.7209	0.788942	0.800728	0.985281	0.324486	0.515193
ENSDARG00000015006	dnm1l	DNM1L	ortholog_one2one	677.888	0.96446	0.301851	3.19515	0.00139758	0.00996225
ENSDARG00000015010	ccdc114	ODAD1	ortholog_one2one	7.15292	6.01842	1.96579	3.06158	0.00220174	0.0141761
ENSDARG00000015033	slc23a1	SLC23A1	ortholog_one2one	566.011	1.38808	1.37392	1.01031	0.312349	0.503232
ENSDARG00000015053	grip1	GRIP1	ortholog_one2one	13.048	5.60463	1.71337	3.27112	0.00107123	0.00809071
ENSDARG00000015057	ube2d4	UBE2D4	ortholog_one2one	71.8692	0.48264	0.441156	1.09403	0.27394	0.4613
ENSDARG00000015072	dmrt2a	DMRT2	ortholog_one2one	0.482369	2.49362	5.59986	0.445301	0.656103	NA
ENSDARG00000015110	slc18a2	SLC18A2	ortholog_one2one	5.7131	0.160091	0.999958	0.160098	0.872804	0.933054
ENSDARG00000015126	gorasp2	GORASP2	ortholog_one2one	965.276	0.0937201	0.589771	0.158909	0.87374	0.933498
ENSDARG00000015128	rpl27	RPL27	ortholog_one2one	30390.2	-2.87458	0.687368	-4.18201	2.89e-05	0.000463866
ENSDARG00000015153	wdr91	WDR91	ortholog_one2one	153.782	-1.0667	0.384819	-2.77195	0.0055721	0.0284557
ENSDARG00000015156	fbln2	FBLN2	ortholog_one2one	127.194	0.607531	0.627433	0.96828	0.332905	0.523913
ENSDARG00000015158	slc50a1	SLC50A1	ortholog_one2one	75.0662	-0.205753	0.474491	-0.433628	0.664559	0.799974
ENSDARG00000015176	ror1	ROR1	ortholog_one2one	18.9221	3.92917	1.15634	3.39795	0.00067893	0.00564207
ENSDARG00000015199	cblb	CBLB	ortholog_one2one	38.5795	-1.12343	0.677783	-1.6575	0.097418	0.229035
ENSDARG00000015201	pcmt	PCMT1	ortholog_one2one	497.727	-1.4035	0.223821	-6.2706	3.6e-10	4.6e-08
ENSDARG00000015208	rbb4l	RBBP7	ortholog_one2one	352.201	0.659531	0.476194	1.38501	0.166051	0.329856
ENSDARG00000015221	nsrp1	NSRP1	ortholog_one2one	278.896	0.449747	0.371465	1.21074	0.225996	0.40673
ENSDARG00000015224	cd2ap	CD2AP	ortholog_one2one	1172.06	-0.861337	0.319826	-2.69314	0.00707828	0.034285
ENSDARG00000015228	ero1a	ERO1A	ortholog_one2one	243.451	-0.81467	0.907348	-0.897858	0.369261	0.558476
ENSDARG00000015236	pycr3	PYCR3	ortholog_one2one	194.426	1.91199	0.721809	2.64888	0.00807578	0.0378923
ENSDARG00000015239	prpf19	PRPF19	ortholog_one2one	797.275	0.769094	0.419939	1.83144	0.0670344	0.176656
ENSDARG00000015240	cdkl5	CDKL5	ortholog_one2one	8.31329	5.02461	2.2231	2.26018	0.02381	0.0837224
ENSDARG00000015254	fzr1a	FZR1	ortholog_one2one	439.934	0.743243	0.40497	1.8353	0.0664608	0.17565
ENSDARG00000015266	mab21l2	MAB21L2	ortholog_one2one	6.15605	0.0124916	2.45312	0.00509213	0.995937	0.999474
ENSDARG00000015278	plxnc1	PLXNC1	ortholog_one2one	140.57	-0.742913	0.767421	-0.968065	0.333012	0.523997
ENSDARG00000015292	ube2g1a	UBE2G1	ortholog_one2one	71.0772	1.18868	0.452761	2.6254	0.00865472	0.0398552
ENSDARG00000015293	fam110a	FAM110A	ortholog_one2one	110.98	4.38129	1.02027	4.29426	1.75e-05	0.000313861
ENSDARG00000015314	zc4h2	ZC4H2	ortholog_one2one	45.8703	1.46897	0.630121	2.33126	0.0197398	0.0729947
ENSDARG00000015315	psmc5	PSMC5	ortholog_one2one	1015.74	-0.390513	0.378765	-1.03102	0.302533	0.491894
ENSDARG00000015343	pgd	PGD	ortholog_one2one	1201.48	3.51811	0.949953	3.70346	0.000212676	0.00226877
ENSDARG00000015352	lsg1	LSG1	ortholog_one2one	707.457	0.752805	0.451143	1.66866	0.0951848	0.225366
ENSDARG00000015356	fcho1	FCHO1	ortholog_one2one	37.8757	1.84465	0.953187	1.93524	0.0529603	0.150452
ENSDARG00000015385	ndufs3	NDUFS3	ortholog_one2one	612.901	-0.462726	0.381655	-1.21242	0.225352	0.406132
ENSDARG00000015392	dhx15	DHX15	ortholog_one2one	1417.03	0.0633782	0.389246	0.162823	0.870658	0.931643
ENSDARG00000015394	thoc7	THOC7	ortholog_one2one	201.346	1.91931	0.463452	4.14133	3.45e-05	0.000532059
ENSDARG00000015399	foxf1	FOXF1	ortholog_one2one	44.0909	-1.43816	0.891133	-1.61385	0.10656	0.243692
ENSDARG00000015422	ppil1	PPIL1	ortholog_one2one	115.937	2.59106	0.970052	2.67105	0.00756133	0.0360708
ENSDARG00000015427	hdac1	HDAC1	ortholog_one2one	1367.87	1.47415	0.395185	3.73027	0.000191275	0.0020895
ENSDARG00000015460	racgap1	RACGAP1	ortholog_one2one	140.749	6.41838	1.10132	5.82789	5.61e-09	4.29e-07
ENSDARG00000015471	chd1l	CHD1L	ortholog_one2one	214.537	0.545509	0.411469	1.32576	0.184919	0.354814
ENSDARG00000015472	gpc4	GPC4	ortholog_one2one	756.207	-0.189472	0.408409	-0.463926	0.642701	0.785668
ENSDARG00000015476	iqch	IQCH	ortholog_one2one	0.509751	1.44239	4.7302	0.304933	0.760417	NA
ENSDARG00000015495	klf3	KLF3	ortholog_one2one	55.5486	-0.115724	0.970508	-0.11924	0.905085	0.951945
ENSDARG00000015515	mc4r	MC4R	ortholog_one2one	0.269176	0.0659936	5.65494	0.0116701	0.990689	NA
ENSDARG00000015531	slc4a8	SLC4A8	ortholog_one2one	1.88091	2.28945	3.13416	0.730485	0.465094	NA
ENSDARG00000015536	sox6	SOX6	ortholog_one2one	426.423	-0.662863	0.686269	-0.965893	0.334097	0.524987
ENSDARG00000015537	gad2	GAD2	ortholog_one2one	5.13688	5.88291	2.73776	2.14881	0.0316497	0.103693
ENSDARG00000015543	s100a1	S100A1	ortholog_one2one	236.347	6.56681	1.2652	5.19035	2.1e-07	8.18e-06
ENSDARG00000015546	alpl	ALPL	ortholog_one2one	123.961	1.23252	0.573623	2.14865	0.0316622	0.103706
ENSDARG00000015563	zgc:123305	LPIN3	ortholog_one2one	268.122	0.358796	0.528919	0.678358	0.497545	0.675718
ENSDARG00000015567	zic1	ZIC1	ortholog_one2one	1.84012	4.66144	5.21102	0.894536	0.371035	NA
ENSDARG00000015592	c1ql2	C1QL2	ortholog_one2one	0.701477	-2.73372	4.02794	-0.678689	0.497335	NA
ENSDARG00000015610	tubg1	TUBG1	ortholog_one2one	185.717	0.958925	0.408898	2.34515	0.0190196	0.0710157
ENSDARG00000015611	rasl11b	RASL11B	ortholog_one2one	140.091	4.21475	1.10188	3.82506	0.000130742	0.00153638
ENSDARG00000015627	rgs6	RGS6	ortholog_one2one	3.02988	-1.73925	3.29065	-0.528544	0.597122	0.75257
ENSDARG00000015628	psmd10	PSMD10	ortholog_one2one	39.7916	0.844528	0.734006	1.15057	0.249907	0.434102
ENSDARG00000015638	gemin2	GEMIN2	ortholog_one2one	217.918	0.727928	0.448527	1.62293	0.104605	0.240386
ENSDARG00000015649	rap2c	RAP2C	ortholog_one2one	297.924	1.46938	0.524654	2.80066	0.00509984	0.0265501
ENSDARG00000015653	tnip1	TNIP1	ortholog_one2one	1336.93	-1.51907	0.646537	-2.34955	0.0187962	0.0704102
ENSDARG00000015662	pla2g12b	PLA2G12B	ortholog_one2one	10219.3	-1.1036	0.530521	-2.08022	0.0375052	0.117041
ENSDARG00000015676	nmd3	NMD3	ortholog_one2one	792.097	-0.35107	0.698639	-0.502506	0.615312	0.766018
ENSDARG00000015686	bmp6	BMP6	ortholog_one2one	117.986	0.707664	0.558185	1.2678	0.204871	0.380152
ENSDARG00000015734	aicda	AICDA	ortholog_one2one	0.819305	0.192713	3.60307	0.0534858	0.957345	NA
ENSDARG00000015749	hps3	HPS3	ortholog_one2one	123.804	-1.27964	0.583438	-2.19327	0.028288	0.0954848
ENSDARG00000015752	zap70	ZAP70	ortholog_one2one	46.1735	3.85963	1.99712	1.9326	0.0532857	0.151051
ENSDARG00000015757	tmem50a	TMEM50A	ortholog_one2one	1051.87	0.274718	0.197678	1.38972	0.164613	0.328151
ENSDARG00000015759	tspan7	TSPAN6	ortholog_one2one	963.351	-0.254499	0.622362	-0.408924	0.682595	0.811938
ENSDARG00000015765	iah1	IAH1	ortholog_one2one	43.6856	4.1585	0.995882	4.1757	2.97e-05	0.00047382
ENSDARG00000015780	ankrd46b	ANKRD46	ortholog_one2one	164.669	-2.32385	0.813232	-2.85755	0.00426926	0.023371
ENSDARG00000015793	creb3l1	CREB3L1	ortholog_one2one	9.81486	3.55344	3.30768	1.0743	0.282689	0.470763
ENSDARG00000015805	cgnl1	CGNL1	ortholog_one2one	353.929	-0.24914	0.537234	-0.463746	0.64283	0.785668
ENSDARG00000015807	rab22a	RAB22A	ortholog_one2one	97.9118	0.294049	0.568811	0.516953	0.605189	0.758203
ENSDARG00000015822	sesn3	SESN3	ortholog_one2one	554.949	-0.614016	0.597028	-1.02845	0.303737	0.493237
ENSDARG00000015824	lemd3	LEMD3	ortholog_one2one	359.119	1.74709	0.462357	3.77865	0.00015768	0.00178798
ENSDARG00000015851	pnn	PNN	ortholog_one2one	1499.48	0.359359	0.540764	0.66454	0.506345	0.683232
ENSDARG00000015854	chata	CHAT	ortholog_one2one	1.06556	1.61132	5.4809	0.293987	0.768768	NA
ENSDARG00000015860	mtmr9	MTMR9	ortholog_one2one	132.474	-0.0100121	0.468602	-0.0213658	0.982954	0.991728
ENSDARG00000015869	slc22a16	SLC22A16	ortholog_one2one	70.9999	6.80383	2.58775	2.62924	NA	NA
ENSDARG00000015876	npas1	NPAS1	ortholog_one2one	1.15473	1.6359	3.84491	0.425472	0.670493	NA
ENSDARG00000015879	pax8	PAX8	ortholog_one2one	0.633022	2.13071	4.65282	0.45794	0.646996	NA
ENSDARG00000015889	zc3h15	ZC3H15	ortholog_one2one	961.936	1.34899	0.483198	2.79179	0.00524175	0.0271013
ENSDARG00000015902	stat6	STAT6	ortholog_one2one	370.243	-1.31307	0.450004	-2.91791	0.00352388	0.0202011
ENSDARG00000015905	lztr1	LZTR1	ortholog_one2one	187.646	2.07805	0.595133	3.49175	0.000479875	0.00428665
ENSDARG00000015907	dcbld1	DCBLD1	ortholog_one2one	322.537	-0.495699	0.52572	-0.942895	0.345735	0.536164
ENSDARG00000015917	rnft1	RNFT1	ortholog_one2one	147.955	-0.5045	0.367459	-1.37294	0.16977	0.334781
ENSDARG00000015918	dlat	DLAT	ortholog_one2one	452.484	0.121867	0.591123	0.206161	0.836665	0.910526
ENSDARG00000015921	pwp1	PWP1	ortholog_one2one	606.209	-0.470751	0.573654	-0.820619	0.411863	0.599403
ENSDARG00000015930	rwdd1	RWDD1	ortholog_one2one	775.666	0.005113	0.336472	0.0151959	0.987876	0.994744
ENSDARG00000015937	kptn	KPTN	ortholog_one2one	191.449	-0.4161	0.341308	-1.21913	0.222794	0.402689
ENSDARG00000015947	matn4	MATN4	ortholog_one2one	24.3965	5.10667	1.88889	2.70353	0.00686076	0.0334872
ENSDARG00000015966	yaf2	YAF2	ortholog_one2one	157.619	-0.983365	0.407228	-2.41478	0.0157448	0.0620417
ENSDARG00000015970	phip	PHIP	ortholog_one2one	86.7049	-0.377989	0.577997	-0.653963	0.513136	0.688774
ENSDARG00000015985	abcc9	ABCC9	ortholog_one2one	124.956	-0.688959	0.680691	-1.01215	0.311468	0.502304
ENSDARG00000015997	mfsd5	MFSD5	ortholog_one2one	130.694	0.353444	0.574392	0.615336	0.538333	0.707953
ENSDARG00000015998	wdhd1	WDHD1	ortholog_one2one	182.974	4.03967	0.76968	5.24851	1.53e-07	6.33e-06
ENSDARG00000016010	nup107	NUP107	ortholog_one2one	515.134	0.927791	0.342645	2.70773	0.00677452	0.0331587
ENSDARG00000016011	gpcpd1	GPCPD1	ortholog_one2one	2355.72	-2.20519	0.833438	-2.64589	0.00814757	0.0380869
ENSDARG00000016022	zic5	ZIC5	ortholog_one2one	11.553	7.32165	2.04071	3.5878	0.000333482	0.00324101
ENSDARG00000016038	hacd3	HACD3	ortholog_one2one	500.165	-0.347634	0.829877	-0.418898	0.67529	0.807376
ENSDARG00000016044	gins4	GINS4	ortholog_one2one	40.5113	3.24285	1.22884	2.63895	0.00831627	0.0386721
ENSDARG00000016074	cryz	CRYZ	ortholog_one2one	1211.35	-0.825977	0.424174	-1.94726	0.0515035	0.147388
ENSDARG00000016080	nob1	NOB1	ortholog_one2one	1009.09	-0.077491	0.413712	-0.187307	0.85142	0.920732
ENSDARG00000016085	mbnl3	MBNL3	ortholog_one2one	1178.09	-1.69535	0.353567	-4.79499	1.63e-06	4.39e-05
ENSDARG00000016089	bicral	BICRAL	ortholog_one2one	172.841	-1.70827	0.476214	-3.58719	0.000334259	0.00324695
ENSDARG00000016093	qtrt2	QTRT2	ortholog_one2one	48.9526	1.3774	0.881903	1.56184	0.118325	0.262386
ENSDARG00000016095	htr6	HTR6	ortholog_one2one	40.5011	-2.35925	0.573465	-4.11402	3.89e-05	0.000579958
ENSDARG00000016112	bbs12	BBS12	ortholog_one2one	34.2839	-1.04722	0.633324	-1.65353	0.0982225	0.230514
ENSDARG00000016117	exd2	EXD2	ortholog_one2one	402.221	2.51487	0.556555	4.51864	6.22e-06	0.000135524
ENSDARG00000016122	ptrhd1	PTRHD1	ortholog_one2one	178.445	0.0665188	0.500205	0.132983	0.894207	0.945766
ENSDARG00000016128	ap3m2	AP3M2	ortholog_one2one	114.325	0.160137	0.459954	0.348158	0.727722	0.841158
ENSDARG00000016138	nme6	NME6	ortholog_one2one	92.7673	-0.690817	0.423463	-1.63135	0.102816	0.2377
ENSDARG00000016139	mkks	MKKS	ortholog_one2one	30.8609	3.59647	0.917215	3.92108	8.82e-05	0.00112222
ENSDARG00000016141	slc6a2	SLC6A2	ortholog_one2one	3.87567	3.0282	2.84824	1.06318	0.287699	0.475996
ENSDARG00000016153	dag1	DAG1	ortholog_one2one	472.578	0.780704	0.636626	1.22632	0.22008	0.39941
ENSDARG00000016156	fam53b	FAM53B	ortholog_one2one	425.356	0.753216	0.574226	1.31171	0.189619	0.361138
ENSDARG00000016160	gmpr	GMPR	ortholog_one2one	5.57639	0.432033	1.93912	0.222799	0.823692	0.902172
ENSDARG00000016161	ccdc170	CCDC170	ortholog_one2one	1.86448	4.29298	2.63915	1.62665	0.103811	NA
ENSDARG00000016163	usp33	USP33	ortholog_one2one	791.633	1.22931	0.543896	2.2602	0.0238088	0.0837224
ENSDARG00000016173	cct3	CCT3	ortholog_one2one	4855.48	-1.30526	0.49912	-2.61513	0.00891929	0.0408162
ENSDARG00000016181	trim33	TRIM33	ortholog_one2one	372.473	1.4443	0.444128	3.252	0.00114596	0.00850404
ENSDARG00000016200	trib3	TRIB3	ortholog_one2one	248.25	0.786452	0.554625	1.41799	0.156194	0.316945
ENSDARG00000016231	bcap29	BCAP29	ortholog_one2one	370.297	-0.483144	0.748453	-0.645524	0.518588	0.692605
ENSDARG00000016239	psmd13	PSMD13	ortholog_one2one	574.378	0.452129	0.304341	1.4856	0.137384	0.290643
ENSDARG00000016260	fxr2	FXR2	ortholog_one2one	118.81	2.4042	0.609502	3.94453	8e-05	0.00103612
ENSDARG00000016280	eif1ad	EIF1AD	ortholog_one2one	254.173	-0.884383	0.487957	-1.81242	0.0699212	0.182153
ENSDARG00000016302	upf1	UPF1	ortholog_one2one	1436.81	0.226508	0.315865	0.717103	0.473311	0.655452
ENSDARG00000016307	mrpl46	MRPL46	ortholog_one2one	183.383	0.938282	0.357563	2.62411	0.00868766	0.0399714
ENSDARG00000016318	med7	MED7	ortholog_one2one	107.485	0.937374	0.821731	1.14073	0.253982	0.439034
ENSDARG00000016319	c9	C9	ortholog_one2one	71140.7	-1.17785	1.0149	-1.16056	0.245821	0.42956
ENSDARG00000016336	tmco6	TMCO6	ortholog_one2one	35.4608	2.05435	0.617007	3.32955	0.000869877	0.00686475
ENSDARG00000016345	ncoa5	NCOA5	ortholog_one2one	475.816	-0.417303	0.271207	-1.53869	0.12388	0.270524
ENSDARG00000016350	cap1	CAP1	ortholog_one2one	157.905	3.44259	1.09015	3.15791	0.00158907	0.0109307
ENSDARG00000016360	kpna1	KPNA1	ortholog_one2one	360.927	-0.470135	0.341258	-1.37765	0.168311	0.332914
ENSDARG00000016368	zbtb8os	ZBTB8OS	ortholog_one2one	230.478	-0.886456	0.325203	-2.72586	0.00641348	0.0316889
ENSDARG00000016375	asns	ASNS	ortholog_one2one	691.886	-1.22512	0.679185	-1.8038	0.0712619	0.184784
ENSDARG00000016399	riok1	RIOK1	ortholog_one2one	376.331	0.315998	0.468953	0.673837	0.500415	0.677902
ENSDARG00000016412	agt	AGT	ortholog_one2one	16498.3	-0.870334	0.989841	-0.879266	0.379257	0.56749
ENSDARG00000016415	dhtkd1	DHTKD1	ortholog_one2one	1381.14	-0.628558	0.690844	-0.909841	0.362906	0.552136
ENSDARG00000016427	fignl1	FIGNL1	ortholog_one2one	77.8098	1.63488	0.586217	2.78887	0.00528928	0.0273304
ENSDARG00000016429	farp2	FARP2	ortholog_one2one	302.805	1.44499	0.530837	2.7221	0.00648681	0.0319372
ENSDARG00000016447	ythdf1	YTHDF1	ortholog_one2one	539.924	0.710608	0.382709	1.85678	0.0633422	0.170402
ENSDARG00000016463	trappc6b	TRAPPC6B	ortholog_one2one	102.112	1.39937	0.564053	2.48092	0.0131044	0.0541512
ENSDARG00000016477	eif4a2	EIF4A2	ortholog_one2one	496.215	-1.85101	0.606101	-3.05397	0.00225836	0.0144692
ENSDARG00000016484	dkc1	DKC1	ortholog_one2one	1407.13	0.869211	0.759723	1.14412	0.252576	0.437339
ENSDARG00000016490	rab11fip3	RAB11FIP3	ortholog_one2one	116.185	-1.02885	0.516757	-1.99097	0.0464837	0.136498
ENSDARG00000016494	ddc	DDC	ortholog_one2one	502.21	3.7239	1.36114	2.73586	0.00622167	0.0309328
ENSDARG00000016496	cdk8	CDK8	ortholog_one2one	168.096	2.42094	0.541421	4.47146	7.77e-06	0.000162126
ENSDARG00000016505	apbb1ip	APBB1IP	ortholog_one2one	50.6369	0.307412	1.19375	0.257517	0.796779	0.885945
ENSDARG00000016513	setd3	SETD3	ortholog_one2one	2016.72	-0.889889	0.898795	-0.990091	0.322129	0.512774
ENSDARG00000016516	rbm8a	RBM8A	ortholog_one2one	1192.03	0.60498	0.323547	1.86984	0.0615065	0.166689
ENSDARG00000016526	gata3	GATA3	ortholog_one2one	14.3253	0.199513	1.34201	0.148667	0.881816	0.9383
ENSDARG00000016528	wdcp	WDCP	ortholog_one2one	85.8702	-0.424568	0.42169	-1.00683	0.314019	0.504839
ENSDARG00000016531	klhl4	KLHL4	ortholog_one2one	35.464	-0.899687	0.737995	-1.2191	0.222808	0.402689
ENSDARG00000016532	suco	SUCO	ortholog_one2one	700.578	0.767637	0.617009	1.24413	0.213453	0.391363
ENSDARG00000016541	sash3	SASH3	ortholog_one2one	78.8262	-0.107674	1.16619	-0.0923297	0.926436	0.962364
ENSDARG00000016573	mroh1	MROH1	ortholog_one2one	334.454	0.142468	0.545516	0.261163	0.793967	0.884175
ENSDARG00000016607	echdc2	ECHDC2	ortholog_one2one	666.999	-2.27309	0.778185	-2.92102	0.0034889	0.0200473
ENSDARG00000016611	scrn3	SCRN3	ortholog_one2one	427.743	-0.775519	0.322159	-2.40726	0.0160728	0.0628576
ENSDARG00000016649	akr7a3	AKR7L	ortholog_one2one	1088.98	0.618722	0.455259	1.35906	0.174129	0.340968
ENSDARG00000016656	mgme1	MGME1	ortholog_one2one	64.0376	2.74771	0.850901	3.22918	0.00124147	0.00906442
ENSDARG00000016664	rnf20	RNF20	ortholog_one2one	359.362	1.51649	0.43501	3.48611	0.000490098	0.004366
ENSDARG00000016687	acadvl	ACADVL	ortholog_one2one	7015.31	-0.740391	0.50776	-1.45815	0.144799	0.301319
ENSDARG00000016695	p2rx1	P2RX1	ortholog_one2one	40.9556	-1.08307	0.631651	-1.71466	0.0864075	0.211413
ENSDARG00000016706	atic	ATIC	ortholog_one2one	725.246	1.59534	0.560864	2.84443	0.00444911	0.0240872
ENSDARG00000016710	rchy1	RCHY1	ortholog_one2one	83.7671	2.1748	0.603733	3.60226	0.000315464	0.00308583
ENSDARG00000016730	rfxank	RFXANK	ortholog_one2one	54.732	-1.31347	0.608958	-2.15692	0.0310122	0.102252
ENSDARG00000016733	psat1	PSAT1	ortholog_one2one	141.483	1.46772	1.04475	1.40485	0.160065	0.321973
ENSDARG00000016743	angel2	ANGEL2	ortholog_one2one	271.796	0.591596	0.407017	1.45349	0.146087	0.302925
ENSDARG00000016745	slc35f6	SLC35F6	ortholog_one2one	184.462	0.158817	0.334007	0.47549	0.634438	0.779594
ENSDARG00000016749	slco1c1	SLCO1C1	ortholog_one2one	48.2155	4.17522	1.00519	4.15368	3.27e-05	0.000510165
ENSDARG00000016753	ipo9	IPO9	ortholog_one2one	210.24	1.23235	0.524855	2.34799	0.0188753	0.0705846
ENSDARG00000016754	tbca	TBCA	ortholog_one2one	380.191	0.122371	0.374669	0.326611	0.743962	0.852001
ENSDARG00000016765	scamp3	SCAMP3	ortholog_one2one	188.575	1.29759	0.446221	2.90796	0.00363791	0.020685
ENSDARG00000016769	sgtb	SGTB	ortholog_one2one	31.3611	1.70673	0.8462	2.01694	0.043702	0.130545
ENSDARG00000016771	tfa	LTF	ortholog_one2one	480184	-2.60126	0.974474	-2.6694	0.00759862	0.0361605
ENSDARG00000016775	aqr	AQR	ortholog_one2one	515.305	0.915111	0.444152	2.06035	0.0393646	0.121218
ENSDARG00000016782	huwe1	HUWE1	ortholog_one2one	835.696	0.787896	0.648473	1.215	0.224366	0.404952
ENSDARG00000016794	mtmr6	MTMR6	ortholog_one2one	263.924	0.913163	0.430514	2.1211	0.0339137	0.109174
ENSDARG00000016811	ints3	INTS3	ortholog_one2one	437.759	2.22312	0.470525	4.72476	2.3e-06	5.94e-05
ENSDARG00000016815	casc1	CFAP94	ortholog_one2one	0.536814	-1.20464	3.8124	-0.31598	0.752018	NA
ENSDARG00000016830	rimkla	RIMKLA	ortholog_one2one	25.5199	4.85521	1.30466	3.72144	0.000198091	0.00215193
ENSDARG00000016837	glipr2l	GLIPR2	ortholog_one2one	74.7458	5.00129	1.57283	3.17979	NA	NA
ENSDARG00000016854	neurod2	NEUROD2	ortholog_one2one	0.24609	1.82533	5.60732	0.325525	0.744784	NA
ENSDARG00000016855	sf3b5	SF3B5	ortholog_one2one	243.57	0.606361	0.419048	1.447	0.147898	0.30561
ENSDARG00000016858	smad7	SMAD7	ortholog_one2one	144.963	-1.79263	0.657725	-2.7255	0.00642044	0.0317033
ENSDARG00000016864	farsb	FARSB	ortholog_one2one	666.341	-1.65883	0.602382	-2.75378	0.00589118	0.0297267
ENSDARG00000016867	rnf128a	RNF128	ortholog_one2one	2999.48	-0.354729	0.411342	-0.862371	0.388483	0.576808
ENSDARG00000016871	smarce1	SMARCE1	ortholog_one2one	952.673	0.972269	0.578391	1.68099	0.0927648	0.221672
ENSDARG00000016875	gys1	GYS1	ortholog_one2one	293.21	2.91692	1.29267	2.2565	0.0240391	0.0842401
ENSDARG00000016889	eif3g	EIF3G	ortholog_one2one	4998.5	-2.45273	0.578932	-4.23665	2.27e-05	0.000386062
ENSDARG00000016904	bckdk	BCKDK	ortholog_one2one	1612.01	-0.59102	0.574686	-1.02842	0.303751	0.493237
ENSDARG00000016918	ace2	ACE2	ortholog_one2one	10250.2	1.6135	2.7705	0.582387	0.560306	0.725866
ENSDARG00000016936	hmcn1	HMCN1	ortholog_one2one	76.3453	0.951924	0.705615	1.34907	0.177314	0.34503
ENSDARG00000016939	itgb2	ITGB2	ortholog_one2one	191.41	-1.27894	0.695019	-1.84015	0.0657468	0.174194
ENSDARG00000016951	neurog3	NEUROG3	ortholog_one2one	2.37472	2.55232	2.29371	1.11275	0.265818	NA
ENSDARG00000016964	MCUR1	MCUR1	ortholog_one2one	243.345	-0.224782	0.360524	-0.623487	0.532964	0.703448
ENSDARG00000016968	tmem214	TMEM214	ortholog_one2one	1784.32	-0.861054	0.742296	-1.15999	0.246054	0.429891
ENSDARG00000016979	pmpcb	PMPCB	ortholog_one2one	351.559	-1.34516	0.61895	-2.17329	0.0297586	0.0992319
ENSDARG00000016981	bcar3	BCAR3	ortholog_one2one	321.211	-1.65197	1.03336	-1.59865	0.109899	0.249041
ENSDARG00000017004	myo10	MYO10	ortholog_one2one	200.973	1.63902	0.48791	3.35928	0.000781473	0.00630141
ENSDARG00000017006	dennd5a	DENND5A	ortholog_one2one	203.392	-0.571863	0.801646	-0.713361	0.475622	0.657366
ENSDARG00000017037	ikbkg	IKBKG	ortholog_one2one	761.749	0.337254	0.34159	0.987305	0.323493	0.514108
ENSDARG00000017047	slc27a4	SLC27A4	ortholog_one2one	109.416	2.5761	1.82808	1.40919	0.15878	0.320114
ENSDARG00000017049	adsl	ADSL	ortholog_one2one	190.397	0.828389	0.43284	1.91385	0.0556399	0.155894
ENSDARG00000017055	zmynd12	ZMYND12	ortholog_one2one	0.137388	0.407169	5.64078	0.0721831	0.942456	NA
ENSDARG00000017058	large2	LARGE2	ortholog_one2one	112.649	3.38373	1.32851	2.54701	0.010865	0.0469303
ENSDARG00000017084	bud31	BUD31	ortholog_one2one	325.454	0.545558	0.421091	1.29558	0.195119	0.367852
ENSDARG00000017093	emc8	EMC8	ortholog_one2one	388.298	1.17626	0.515519	2.28169	0.0225075	0.0801805
ENSDARG00000017107	nr2e1	NR2E1	ortholog_one2one	1.41339	-2.34447	2.69325	-0.870497	0.384029	NA
ENSDARG00000017115	kctd10	KCTD10	ortholog_one2one	495.459	0.529786	0.303663	1.74465	0.0810455	0.202293
ENSDARG00000017119	vps37a	VPS37A	ortholog_one2one	224.687	0.285018	0.466445	0.611042	0.541172	0.709973
ENSDARG00000017121	mafba	MAFB	ortholog_one2one	383.723	-1.14032	0.675164	-1.68895	0.0912287	0.219205
ENSDARG00000017126	ilvbl	ILVBL	ortholog_one2one	1291.72	-0.551984	0.53596	-1.0299	0.303057	0.4926
ENSDARG00000017127	pdzk1ip1	PDZK1IP1	ortholog_one2one	109.737	-0.263226	0.634582	-0.414801	0.678287	0.809474
ENSDARG00000017143	brd9	BRD9	ortholog_one2one	319.728	0.445506	0.303304	1.46884	0.141876	0.297091
ENSDARG00000017155	wnt10a	WNT10A	ortholog_one2one	1.34808	3.54338	4.67664	0.757676	0.448645	NA
ENSDARG00000017165	slc3a1	SLC3A1	ortholog_one2one	358.349	-0.95491	1.32734	-0.719416	0.471885	0.654176
ENSDARG00000017180	npc1	NPC1	ortholog_one2one	4482.24	-0.793778	0.660782	-1.20127	0.229647	0.410768
ENSDARG00000017199	elp2	ELP2	ortholog_one2one	300.947	0.58328	0.626818	0.93054	0.352091	0.541762
ENSDARG00000017220	otud7b	OTUD7B	ortholog_one2one	252.187	0.500544	0.45382	1.10296	0.270045	0.457223
ENSDARG00000017229	megf10	MEGF10	ortholog_one2one	61.9031	0.364275	0.597211	0.60996	0.541888	0.710622
ENSDARG00000017242	garem	GAREM1	ortholog_one2one	323.7	0.348568	0.388355	0.897552	0.369424	0.558636
ENSDARG00000017244	chd6	CHD6	ortholog_one2one	350.035	0.631142	0.437392	1.44297	0.149029	0.30704
ENSDARG00000017261	gdpd1	GDPD1	ortholog_one2one	234.964	0.16486	0.776875	0.21221	0.831943	0.907499
ENSDARG00000017266	scml4	SCML4	ortholog_one2one	55.5584	-0.125121	0.784623	-0.159467	0.873301	0.933297
ENSDARG00000017272	eapp	EAPP	ortholog_one2one	157.161	1.38908	0.508703	2.73064	0.00632118	0.0313081
ENSDARG00000017311	gpsm2	GPSM2	ortholog_one2one	77.1723	2.21158	0.729171	3.03301	0.00242129	0.0152286
ENSDARG00000017315	larp7	LARP7	ortholog_one2one	206.809	2.40825	0.541083	4.4508	8.56e-06	0.000175723
ENSDARG00000017316	bag5	BAG5	ortholog_one2one	188.112	1.33978	0.480829	2.78639	0.00532986	0.0274987
ENSDARG00000017321	kdr	KDR	ortholog_one2one	270.566	-0.748156	0.542099	-1.38011	0.167553	0.331841
ENSDARG00000017329	cdkl1	CDKL1	ortholog_one2one	4.01265	2.29681	1.79649	1.27849	0.201075	0.375569
ENSDARG00000017337	C11H6orf120	C6orf120	ortholog_one2one	351.44	-0.180243	0.262984	-0.685376	0.493106	0.672305
ENSDARG00000017355	rsph9	RSPH9	ortholog_one2one	1.99613	-1.5626	2.72504	-0.573424	0.566358	NA
ENSDARG00000017359	mettl8	METTL8	ortholog_one2one	50.937	-0.287601	0.880188	-0.326749	0.743857	0.852001
ENSDARG00000017365	slc23a2	SLC23A2	ortholog_one2one	95.8973	1.01668	0.623443	1.63075	0.102944	0.237882
ENSDARG00000017366	prdm4	PRDM4	ortholog_one2one	183.222	-1.27958	0.654147	-1.9561	0.0504531	0.145274
ENSDARG00000017369	sema3d	SEMA3D	ortholog_one2one	11.2153	2.45367	2.43921	1.00593	0.31445	0.505155
ENSDARG00000017385	b9d2	B9D2	ortholog_one2one	37.284	1.24986	0.62068	2.0137	0.044041	0.131317
ENSDARG00000017397	smarcc1a	SMARCC1	ortholog_one2one	586.911	2.21888	0.621031	3.5729	0.000353052	0.00338079
ENSDARG00000017422	apmap	APMAP	ortholog_one2one	4214.08	-0.345412	0.692694	-0.498651	0.618025	0.768318
ENSDARG00000017423	patl1	PATL1	ortholog_one2one	788.83	1.05982	0.38512	2.75191	0.00592483	0.0298516
ENSDARG00000017427	phf20l1	PHF20L1	ortholog_one2one	541.493	-0.47142	0.382037	-1.23396	0.217216	0.395725
ENSDARG00000017429	sphkap	SPHKAP	ortholog_one2one	3.32108	3.07744	2.26651	1.35779	0.174531	0.341309
ENSDARG00000017431	mindy2	MINDY2	ortholog_one2one	58.3427	0.834662	0.590794	1.41278	0.157721	0.318575
ENSDARG00000017444	hal	HAL	ortholog_one2one	6232.92	-0.863196	0.894571	-0.964928	0.334581	0.525381
ENSDARG00000017445	eif3i	EIF3I	ortholog_one2one	11141.7	-2.2842	0.64889	-3.52017	0.000431265	0.0039559
ENSDARG00000017454	nup50	NUP50	ortholog_one2one	572.854	1.24776	0.545774	2.28622	0.0222416	0.0795425
ENSDARG00000017522	ctdp1	CTDP1	ortholog_one2one	123.216	1.30376	0.707529	1.8427	0.065373	0.17373
ENSDARG00000017525	ccnt1	CCNT1	ortholog_one2one	195.064	0.711082	0.365877	1.9435	0.0519558	0.148313
ENSDARG00000017532	kif25	KIF25	ortholog_one2one	151.994	3.36898	0.924167	3.64542	0.000266951	0.00270605
ENSDARG00000017562	banp	BANP	ortholog_one2one	85.2234	0.279643	0.523976	0.533694	0.593553	0.749678
ENSDARG00000017565	itk	ITK	ortholog_one2one	36.3669	-1.96308	1.35077	-1.4533	0.14614	0.302938
ENSDARG00000017569	reep3a	REEP3	ortholog_one2one	233.626	-0.322622	1.0376	-0.31093	0.755854	0.8592
ENSDARG00000017571	mccc2	MCCC2	ortholog_one2one	1624.24	-0.00107712	0.367016	-0.00293481	0.997658	1
ENSDARG00000017590	nit2	NIT2	ortholog_one2one	254.431	0.33674	0.636474	0.529071	0.596756	0.752254
ENSDARG00000017602	ccng2	CCNG2	ortholog_one2one	619.243	-1.32905	0.46861	-2.83616	0.00456594	0.0245104
ENSDARG00000017605	rpp40	RPP40	ortholog_one2one	172.753	0.740838	0.699193	1.05956	0.289344	0.477696
ENSDARG00000017612	pnpo	PNPO	ortholog_one2one	167.051	-1.14964	0.387126	-2.96969	0.00298099	0.0178703
ENSDARG00000017617	alg6	ALG6	ortholog_one2one	610.765	-0.828529	0.675498	-1.22655	0.219993	0.399377
ENSDARG00000017636	rnf167	ZNRF4	ortholog_one2one	595.37	-0.891123	0.340253	-2.619	0.00881868	0.0404356
ENSDARG00000017657	zgc:112163	C1orf74	ortholog_one2one	37.1854	0.494717	0.59885	0.826111	0.408741	0.59656
ENSDARG00000017658	gmppb	GMPPB	ortholog_one2one	684.915	-0.722331	0.772839	-0.934647	0.34997	0.539864
ENSDARG00000017659	sephs2	SEPHS2	ortholog_one2one	2455.93	-0.059366	0.263144	-0.225603	0.82151	0.90069
ENSDARG00000017661	braf	BRAF	ortholog_one2one	243.886	-0.0334138	0.336842	-0.0991972	0.920982	0.96021
ENSDARG00000017675	utp4	UTP4	ortholog_one2one	734.464	0.443819	0.571554	0.776513	0.437446	0.623047
ENSDARG00000017676	mmp2	MMP2	ortholog_one2one	388.124	0.128103	0.812419	0.157681	0.874708	0.934054
ENSDARG00000017696	utp25	UTP25	ortholog_one2one	421.029	0.655325	0.759423	0.862926	0.388178	0.576431
ENSDARG00000017708	lrrc40	LRRC40	ortholog_one2one	292.999	1.29741	0.587108	2.20983	0.0271168	0.0924756
ENSDARG00000017740	sec63	SEC63	ortholog_one2one	2219.18	-0.984283	0.664482	-1.48128	0.138532	0.292345
ENSDARG00000017741	g3bp1	G3BP1	ortholog_one2one	1226.99	2.83036	0.580177	4.87844	1.07e-06	3.17e-05
ENSDARG00000017744	smc2	SMC2	ortholog_one2one	133.423	5.51958	1.21337	4.54896	5.39e-06	0.000120892
ENSDARG00000017757	pik3cg	PIK3CG	ortholog_one2one	788.063	-0.652227	0.564028	-1.15637	0.247528	0.431311
ENSDARG00000017762	srrt	SRRT	ortholog_one2one	375.326	2.23291	0.51467	4.33854	1.43e-05	0.000265348
ENSDARG00000017775	atp5mc3a	ATP5MC3	ortholog_one2one	1602.94	-0.161909	0.434551	-0.37259	0.709454	0.829357
ENSDARG00000017781	hsd17b10	HSD17B10	ortholog_one2one	455.523	0.321312	0.361338	0.889229	0.37388	0.563414
ENSDARG00000017790	chrnb2	CHRNB2	ortholog_one2one	2.47188	1.02622	1.98856	0.516063	0.605811	NA
ENSDARG00000017798	bcor	BCOR	ortholog_one2one	246.887	2.11768	0.755602	2.80264	0.00506864	0.0264299
ENSDARG00000017809	stard3	STARD3	ortholog_one2one	450.142	0.143432	0.63698	0.225175	0.821843	0.900903
ENSDARG00000017813	pigs	PIGS	ortholog_one2one	221.207	1.49629	0.461061	3.24531	0.00117323	0.00867346
ENSDARG00000017821	gata5	GATA5	ortholog_one2one	258.265	-0.256574	1.16949	-0.21939	0.826346	0.903769
ENSDARG00000017841	cand1	CAND1	ortholog_one2one	1139.23	1.12051	0.389758	2.87489	0.00404175	0.0224651
ENSDARG00000017842	syvn1	SYVN1	ortholog_one2one	1498.44	0.117604	0.7997	0.147061	0.883084	0.938973
ENSDARG00000017853	prepl	PREPL	ortholog_one2one	64.5209	0.0653245	0.795488	0.0821188	0.934552	0.966313
ENSDARG00000017880	kcnip3b	KCNIP3	ortholog_one2one	4.15514	3.87054	1.9613	1.97345	0.0484442	0.140775
ENSDARG00000017886	zbtb11	ZBTB11	ortholog_one2one	57.0282	1.56944	0.527334	2.97618	0.0029186	0.0175818
ENSDARG00000017891	tcp1	TCP1	ortholog_one2one	4108.72	-1.22947	0.520394	-2.36258	0.0181484	0.0687076
ENSDARG00000017910	pdss1	PDSS1	ortholog_one2one	123.533	2.06241	0.654267	3.15225	0.0016202	0.0110968
ENSDARG00000017928	xrcc3	XRCC3	ortholog_one2one	22.0163	1.88893	0.739486	2.55438	0.0106376	0.0463167
ENSDARG00000017929	ncoa2	NCOA2	ortholog_one2one	1062.65	0.228314	0.415678	0.549258	0.582828	0.741914
ENSDARG00000017931	ints6l	INTS6L	ortholog_one2one	43.2001	1.24371	0.640726	1.94109	0.0522468	0.148871
ENSDARG00000017953	tp73	TP73	ortholog_one2one	3.9823	3.32382	2.14918	1.54655	0.121971	0.267618
ENSDARG00000017960	sfxn2	SFXN2	ortholog_one2one	351.614	-1.04973	0.382118	-2.74713	0.00601202	0.0301743
ENSDARG00000017982	cyp39a1	CYP39A1	ortholog_one2one	775.482	-0.88968	1.17688	-0.755965	0.44967	0.634222
ENSDARG00000017983	rsph14	RSPH14	ortholog_one2one	0.258119	0.16337	5.65056	0.0289122	0.976935	NA
ENSDARG00000017985	C1H4orf33	C4orf33	ortholog_one2one	256.726	2.20825	1.70811	1.29281	0.196078	0.368985
ENSDARG00000017986	vps13d	VPS13D	ortholog_one2one	1066.76	-1.66076	0.483305	-3.43626	0.000589797	0.00504501
ENSDARG00000017994	tssk6	TSSK6	ortholog_one2one	0	NA	NA	NA	NA	NA
ENSDARG00000018000	ubp1	UBP1	ortholog_one2one	172.774	0.835223	0.40345	2.0702	0.0384335	0.118969
ENSDARG00000018002	eci1	ECI1	ortholog_one2one	736.138	-0.506867	0.311537	-1.62699	0.103739	0.238995
ENSDARG00000018004	nkx2.5	NKX2-5	ortholog_one2one	3.59074	-1.36288	1.97234	-0.690994	0.489569	0.669413
ENSDARG00000018006	vrk1	VRK1	ortholog_one2one	103.557	2.25526	0.680177	3.3157	0.000914129	0.0071243
ENSDARG00000018008	mdh1b	MDH1B	ortholog_one2one	1.36007	1.57942	2.79141	0.565814	0.57152	NA
ENSDARG00000018010	crtap	CRTAP	ortholog_one2one	137.107	-1.55977	0.633111	-2.46365	0.0137529	0.0561195
ENSDARG00000018022	msh2	MSH2	ortholog_one2one	102.415	3.19301	0.708568	4.50628	6.6e-06	0.000142078
ENSDARG00000018040	msantd4	MSANTD4	ortholog_one2one	27.735	-0.48602	0.59928	-0.811007	0.417362	0.604652
ENSDARG00000018049	sf3b2	SF3B2	ortholog_one2one	1217.31	0.877797	0.411239	2.13452	0.0328004	0.106418
ENSDARG00000018061	neil1	NEIL1	ortholog_one2one	381.924	0.437894	0.362503	1.20798	0.227057	0.407944
ENSDARG00000018066	ptchd1	PTCHD1	ortholog_one2one	0.405096	-0.392855	4.13276	-0.0950587	0.924268	NA
ENSDARG00000018073	mrps22	MRPS22	ortholog_one2one	145.559	1.38163	0.524718	2.6331	0.00846104	0.0391498
ENSDARG00000018096	scap	SCAP	ortholog_one2one	276.817	-0.622839	0.430658	-1.44625	0.148107	0.305891
ENSDARG00000018106	eif2b3	EIF2B3	ortholog_one2one	165.833	1.37497	0.487806	2.81868	0.00482217	0.0255398
ENSDARG00000018121	cenpj	CENPJ	ortholog_one2one	22.7163	3.30213	0.950934	3.47252	0.000515602	0.00453637
ENSDARG00000018124	psmd3	PSMD3	ortholog_one2one	1339.91	-0.32481	0.51859	-0.626332	0.531097	0.701966
ENSDARG00000018149	slc38a4	SLC38A4	ortholog_one2one	16832.9	-0.262811	0.830565	-0.316425	0.75168	0.856761
ENSDARG00000018165	depdc1a	DEPDC1	ortholog_one2one	97.0872	7.18409	1.21024	5.93611	2.92e-09	2.47e-07
ENSDARG00000018178	pgm2	PGM2	ortholog_one2one	308.706	1.89466	1.02765	1.84368	0.0652293	0.173471
ENSDARG00000018181	dnajc28	DNAJC28	ortholog_one2one	7.86816	1.03782	1.47817	0.7021	0.482617	0.663872
ENSDARG00000018190	get3	GET3	ortholog_one2one	831.913	-0.677435	0.614513	-1.10239	0.270291	0.457361
ENSDARG00000018192	ubr5	UBR5	ortholog_one2one	1205.31	1.41749	0.54977	2.57834	0.00992777	0.0440835
ENSDARG00000018241	mfap1	MFAP1	ortholog_one2one	595.289	0.767623	0.374447	2.05002	0.0403628	0.12363
ENSDARG00000018257	ncoa1	NCOA1	ortholog_one2one	415.951	-1.8222	0.558389	-3.26332	0.00110116	0.00825297
ENSDARG00000018272	wdr33	WDR33	ortholog_one2one	608.612	1.27983	0.476919	2.68353	0.00728484	0.0350253
ENSDARG00000018281	cfap161	CFAP161	ortholog_one2one	6.10593	6.28163	2.27856	2.75684	0.00583631	0.029535
ENSDARG00000018283	cyba	CYBA	ortholog_one2one	157.852	-0.670071	0.743152	-0.901661	0.367237	0.556447
ENSDARG00000018296	rev1	REV1	ortholog_one2one	131.745	0.478084	0.407306	1.17377	0.240487	0.423381
ENSDARG00000018303	etv4	ETV4	ortholog_one2one	18.8242	1.21972	0.822826	1.48235	0.138247	0.291963
ENSDARG00000018312	rell1	RELL1	ortholog_one2one	349.603	1.51062	0.474499	3.18361	0.00145452	0.0102419
ENSDARG00000018325	taf5	TAF5	ortholog_one2one	146.063	1.56209	0.607966	2.56937	0.0101885	0.0448808
ENSDARG00000018334	rpl35	RPL35	ortholog_one2one	37479.3	-3.05203	0.72204	-4.22695	2.37e-05	0.000399262
ENSDARG00000018393	kank2	KANK2	ortholog_one2one	59.7076	-0.693379	0.639179	-1.0848	0.278012	0.465595
ENSDARG00000018397	hpca	HPCA	ortholog_one2one	30.6161	1.34623	0.677774	1.98625	0.0470052	0.13772
ENSDARG00000018426	aldh7a1	ALDH7A1	ortholog_one2one	3166.52	-0.697031	0.536986	-1.29804	0.194272	0.367069
ENSDARG00000018432	m6pr	M6PR	ortholog_one2one	364.277	1.62942	0.392232	4.15423	3.26e-05	0.000509341
ENSDARG00000018441	heg1	HEG1	ortholog_one2one	107.609	-0.598117	0.55474	-1.07819	0.280947	0.468941
ENSDARG00000018460	mbnl2	MBNL2	ortholog_one2one	1115.24	-0.417083	0.442544	-0.942466	0.345954	0.536292
ENSDARG00000018491	pdia4	PDIA4	ortholog_one2one	2588.49	0.71213	1.07407	0.663018	0.507319	0.684146
ENSDARG00000018492	znf503	ZNF503	ortholog_one2one	45.9463	4.19745	1.34441	3.12214	0.00179542	0.0120557
ENSDARG00000018508	zdhhc8b	ZDHHC8	ortholog_one2one	76.4186	2.11444	0.679994	3.10949	0.00187408	0.0124603
ENSDARG00000018524	midn	MIDN	ortholog_one2one	180.884	1.69424	0.824311	2.05535	0.0398456	0.12241
ENSDARG00000018529	lipf	LIPA	ortholog_one2one	1236.57	-0.619124	0.423194	-1.46298	0.143473	0.299507
ENSDARG00000018534	slc6a9	SLC6A9	ortholog_one2one	21.826	1.35689	1.83034	0.741335	0.45849	0.642221
ENSDARG00000018542	hapln4	HAPLN4	ortholog_one2one	37.4967	9.05174	5.26347	1.71973	0.0854818	0.209699
ENSDARG00000018553	ifih1	IFIH1	ortholog_one2one	222.129	-1.76039	0.522254	-3.37075	0.000749636	0.0060992
ENSDARG00000018562	cope	COPE	ortholog_one2one	1342.4	-0.503814	0.634076	-0.794565	0.426867	0.613386
ENSDARG00000018574	sf3b4	SF3B4	ortholog_one2one	178.507	2.38511	0.71654	3.32865	0.000872695	0.00688369
ENSDARG00000018593	parp16	PARP16	ortholog_one2one	389.694	-1.76921	0.484491	-3.65168	0.000260531	0.00265611
ENSDARG00000018618	cpsf6	CPSF6	ortholog_one2one	684.066	0.581128	0.328289	1.77017	0.0766982	0.19442
ENSDARG00000018623	rad54l	RAD54L	ortholog_one2one	74.0363	5.27554	1.19648	4.40923	1.04e-05	0.000206148
ENSDARG00000018627	arl5a	ARL5A	ortholog_one2one	48.179	0.687907	0.507956	1.35427	0.175652	0.342476
ENSDARG00000018637	sec61g	SEC61G	ortholog_one2one	513.661	-4.70555	1.61824	-2.90783	NA	NA
ENSDARG00000018650	gtpbp3	GTPBP3	ortholog_one2one	17.5287	2.84697	1.04954	2.71258	0.00667613	0.0327591
ENSDARG00000018653	acot7	ACOT7	ortholog_one2one	327.076	-0.858828	0.519735	-1.65243	0.0984463	0.230756
ENSDARG00000018658	aar2	AAR2	ortholog_one2one	250.638	0.401488	0.551304	0.72825	0.46646	0.649101
ENSDARG00000018681	saal1	SAAL1	ortholog_one2one	59.4954	1.61275	0.631766	2.55277	0.010687	0.0464659
ENSDARG00000018687	itga2b	ITGA2B	ortholog_one2one	20.1152	-0.765994	1.07733	-0.71101	0.477078	0.658534
ENSDARG00000018688	elk3	ELK3	ortholog_one2one	26.8836	-1.82241	0.844473	-2.15805	0.030924	0.102098
ENSDARG00000018691	phf2	PHF2	ortholog_one2one	160.414	-1.60517	0.341982	-4.69372	2.68e-06	6.72e-05
ENSDARG00000018693	cdh2	CDH2	ortholog_one2one	1252.17	-1.82657	1.06071	-1.72202	0.0850651	0.209202
ENSDARG00000018698	carm1	CARM1	ortholog_one2one	520.295	1.78818	0.482187	3.70847	0.000208518	0.00223382
ENSDARG00000018716	dgkh	DGKH	ortholog_one2one	9.1246	0.386985	1.3855	0.279311	0.780006	0.875006
ENSDARG00000018738	zw10	ZW10	ortholog_one2one	403.164	0.883811	0.623849	1.41671	0.156569	0.317145
ENSDARG00000018788	st8sia2	ST8SIA2	ortholog_one2one	9.86	7.03679	2.18962	3.2137	0.00131036	0.00944791
ENSDARG00000018809	abhd3	ABHD3	ortholog_one2one	619.218	-3.10672	0.960551	-3.23431	0.00121936	0.00894011
ENSDARG00000018814	esrp2	ESRP2	ortholog_one2one	349.526	-0.0539727	0.43474	-0.124149	0.901197	0.949717
ENSDARG00000018817	bdnf	BDNF	ortholog_one2one	9.29549	5.13656	2.53533	2.02599	0.0427654	0.128703
ENSDARG00000018825	tmem248	TMEM248	ortholog_one2one	292.65	-0.532924	0.292358	-1.82285	0.0683263	0.17924
ENSDARG00000018846	dgat2	DGAT2	ortholog_one2one	2420.63	-0.849692	0.551098	-1.54182	0.123118	0.26929
ENSDARG00000018871	henmt1	HENMT1	ortholog_one2one	56.8351	2.629	0.702531	3.74218	0.000182432	0.00201427
ENSDARG00000018891	rnaseh2a	RNASEH2A	ortholog_one2one	108.932	1.40987	0.646864	2.17955	0.0292912	0.0981744
ENSDARG00000018896	mmp24	MMP24	ortholog_one2one	0.966971	1.47245	2.93798	0.501179	0.616245	NA
ENSDARG00000018902	pes	PES1	ortholog_one2one	919.547	-0.320897	0.548584	-0.584954	0.558578	0.724207
ENSDARG00000018903	aimp2	AIMP2	ortholog_one2one	1596.87	-2.22632	0.521264	-4.271	1.95e-05	0.000341576
ENSDARG00000018904	cstf3	CSTF3	ortholog_one2one	901.31	0.94225	0.44509	2.11699	0.0342607	0.109865
ENSDARG00000018907	kat6a	KAT6A	ortholog_one2one	648.58	0.566251	0.443135	1.27783	0.20131	0.375735
ENSDARG00000018918	rad17	RAD17	ortholog_one2one	167.497	1.91202	0.562662	3.39816	0.000678397	0.00564004
ENSDARG00000018921	lratd1	LRATD1	ortholog_one2one	49.0627	2.06009	0.608054	3.388	0.00070404	0.00580007
ENSDARG00000018923	fat2	FAT2	ortholog_one2one	31.0715	4.4688	3.81716	1.17071	0.241714	0.425119
ENSDARG00000018936	zcchc17	ZCCHC17	ortholog_one2one	151.383	1.56104	0.465028	3.35687	0.000788302	0.0063361
ENSDARG00000018944	hoga1	HOGA1	ortholog_one2one	959.367	-0.855423	0.531012	-1.61093	0.107195	0.244499
ENSDARG00000018953	gclm	GCLM	ortholog_one2one	290.848	2.42873	0.502353	4.83471	1.33e-06	3.79e-05
ENSDARG00000018956	tmem39b	TMEM39B	ortholog_one2one	203.526	0.0675885	0.327324	0.206488	0.836409	0.910454
ENSDARG00000018961	gtpbp4	GTPBP4	ortholog_one2one	16531.9	-2.15938	0.793804	-2.7203	0.00652232	0.0320607
ENSDARG00000018973	clptm1	CLPTM1	ortholog_one2one	478.096	-0.5517	0.401115	-1.37542	0.169002	0.33386
ENSDARG00000018984	eya2	EYA2	ortholog_one2one	31.1606	2.57007	1.17982	2.17836	0.0293789	0.0983017
ENSDARG00000018985	castor2	CASTOR2	ortholog_one2one	458.089	0.830856	0.448789	1.85133	0.0641222	0.17148
ENSDARG00000019000	smc3	SMC3	ortholog_one2one	485.02	0.719643	0.37064	1.94162	0.0521829	0.148766
ENSDARG00000019004	smarcd1	SMARCD1	ortholog_one2one	1237.44	-0.230528	0.568233	-0.405692	0.684969	0.813475
ENSDARG00000019008	erp44	ERP44	ortholog_one2one	1627.77	-0.721599	0.293921	-2.45508	0.0140855	0.0570953
ENSDARG00000019025	podn	PODN	ortholog_one2one	6.6755	0.735246	2.5743	0.28561	0.775177	0.872191
ENSDARG00000019033	tmem59	TMEM59	ortholog_one2one	1336.59	-0.387046	0.333981	-1.15888	0.246503	0.430285
ENSDARG00000019038	sgsm3	SGSM3	ortholog_one2one	399.568	0.402869	0.651714	0.618168	0.536465	0.706447
ENSDARG00000019060	snx12	SNX12	ortholog_one2one	969.761	0.214737	0.272867	0.786966	0.431302	0.61734
ENSDARG00000019096	myl7	MYL7	ortholog_one2one	0.488558	-4.2659	5.76198	-0.740354	0.459086	NA
ENSDARG00000019116	ing1	ING1	ortholog_one2one	139.768	0.483146	0.436998	1.1056	0.268899	0.456119
ENSDARG00000019117	parvb	PARVB	ortholog_one2one	33.7374	1.87882	1.09796	1.71119	0.0870452	0.212256
ENSDARG00000019128	tpm4b	TPM4	ortholog_one2one	59.4677	-0.261477	0.847583	-0.308497	0.757704	0.860453
ENSDARG00000019142	fam185a	FAM185A	ortholog_one2one	101.087	1.09985	0.4558	2.413	0.0158216	0.0622487
ENSDARG00000019144	rab4a	RAB4A	ortholog_one2one	89.1048	0.334394	0.550193	0.607777	0.543336	0.711995
ENSDARG00000019181	rpsa	RPSA	ortholog_one2one	87535.9	-3.30319	0.796185	-4.14877	3.34e-05	0.000519423
ENSDARG00000019191	2012-09-01	SEPTIN12	ortholog_one2one	269.187	0.287729	0.774497	0.371505	0.710262	0.830054
ENSDARG00000019195	vps9d1	VPS9D1	ortholog_one2one	798.592	2.01695	0.555845	3.62861	0.000284949	0.00285008
ENSDARG00000019205	fam120c	FAM120C	ortholog_one2one	1716.49	-0.49087	0.371047	-1.32293	0.185857	0.35623
ENSDARG00000019222	mrpl24	MRPL24	ortholog_one2one	347.102	0.257467	0.323018	0.797067	0.425412	0.612015
ENSDARG00000019228	mogat2	MOGAT2	ortholog_one2one	643.434	3.06364	1.98004	1.54726	0.121801	0.267455
ENSDARG00000019231	sptan1	SPTAN1	ortholog_one2one	2800.07	0.482464	0.581382	0.829858	0.406619	0.594247
ENSDARG00000019233	nln	NLN	ortholog_one2one	102.956	4.68681	1.41557	3.31091	NA	NA
ENSDARG00000019236	gsr	GSR	ortholog_one2one	767.638	1.70297	0.850197	2.00303	0.0451743	0.1339
ENSDARG00000019250	fancf	FANCF	ortholog_one2one	21.9341	4.50903	1.26498	3.56449	0.000364559	0.00346721
ENSDARG00000019253	rhag	RHAG	ortholog_one2one	64.0545	0.484099	1.20132	0.402971	0.68697	0.814811
ENSDARG00000019260	dhrs9	DHRS9	ortholog_one2one	7738.06	-1.48082	0.571282	-2.5921	0.00953918	0.0428708
ENSDARG00000019265	zbtb39	ZBTB39	ortholog_one2one	66.0002	1.29757	0.571727	2.26957	0.023234	0.0821996
ENSDARG00000019300	ints7	INTS7	ortholog_one2one	144.518	0.867326	0.591402	1.46656	0.142496	0.297944
ENSDARG00000019307	dusp5	DUSP5	ortholog_one2one	6.39676	4.05433	2.10313	1.92776	0.0538845	0.152373
ENSDARG00000019316	fer1l6	FER1L6	ortholog_one2one	104.534	1.93764	2.58578	0.749343	0.453651	0.63772
ENSDARG00000019326	prpsap2	PRPSAP2	ortholog_one2one	528.67	0.289193	0.562062	0.514523	0.606887	0.759246
ENSDARG00000019332	ndufb4	NDUFB4	ortholog_one2one	0	NA	NA	NA	NA	NA
ENSDARG00000019338	adprhl2	ADPRS	ortholog_one2one	36.3413	-0.105786	0.505494	-0.209272	0.834236	0.908985
ENSDARG00000019339	uxt	UXT	ortholog_one2one	117.863	0.0801931	0.449456	0.178423	0.858391	0.92483
ENSDARG00000019342	chrnd	CHRND	ortholog_one2one	5.81529	10.846	4.723	2.29643	NA	NA
ENSDARG00000019353	sparc	SPARC	ortholog_one2one	371.935	-0.294871	0.814447	-0.362051	0.717314	0.834009
ENSDARG00000019355	coa7	COA7	ortholog_one2one	186.66	-0.349212	0.389943	-0.895546	0.370496	0.559801
ENSDARG00000019360	sec23b	SEC23B	ortholog_one2one	1723.25	0.783717	0.709337	1.10486	0.269221	0.45642
ENSDARG00000019364	mbip	MBIP	ortholog_one2one	78.1298	2.0349	0.572224	3.55613	0.000376364	0.00355527
ENSDARG00000019367	tgfb3	TGFB3	ortholog_one2one	77.3242	-1.02728	0.908358	-1.13092	0.258088	0.443975
ENSDARG00000019371	flt1	FLT1	ortholog_one2one	48.2517	-1.18865	0.609849	-1.94908	0.0512856	0.147001
ENSDARG00000019383	cdc42bpb	CDC42BPB	ortholog_one2one	1101.04	-0.00410156	0.453392	-0.00904639	0.992782	0.997937
ENSDARG00000019396	rergla	RERGL	ortholog_one2one	2.50672	-0.417694	2.68624	-0.155494	0.876432	NA
ENSDARG00000019404	atp5f1d	ATP5F1D	ortholog_one2one	1744.09	-0.995479	0.335804	-2.96446	0.00303212	0.0180983
ENSDARG00000019406	C7H11orf68	C11orf68	ortholog_one2one	194.371	0.713951	0.395896	1.80338	0.0713285	0.184803
ENSDARG00000019420	etnk1	ETNK1	ortholog_one2one	1276.34	-1.02352	0.492353	-2.07883	0.0376328	0.117327
ENSDARG00000019426	trioa	TRIO	ortholog_one2one	482.472	-0.788873	0.370534	-2.12902	0.0332529	0.107458
ENSDARG00000019438	rnf13	RNF13	ortholog_one2one	700.345	-0.831018	0.38201	-2.17538	0.0296015	0.0987791
ENSDARG00000019444	ssr4	SSR4	ortholog_one2one	12351	-3.05492	0.877358	-3.48196	0.000497765	0.00442222
ENSDARG00000019451	pcsk2	PCSK2	ortholog_one2one	21.1451	16.6076	2.97228	5.58748	2.3e-08	1.34e-06
ENSDARG00000019484	zdhhc7	ZDHHC7	ortholog_one2one	69.6862	0.805837	0.495591	1.62601	0.103947	0.239352
ENSDARG00000019487	tmx1	TMX1	ortholog_one2one	195.096	1.39725	0.478357	2.92093	0.00348987	0.0200473
ENSDARG00000019496	esd	ESD	ortholog_one2one	736.535	-0.269072	0.586953	-0.458423	0.646649	0.788152
ENSDARG00000019501	pcnx3	PCNX3	ortholog_one2one	60.7732	-0.620266	0.485449	-1.27772	0.201349	0.375735
ENSDARG00000019507	mcm5	MCM5	ortholog_one2one	346.366	4.72128	1.13549	4.15793	3.21e-05	0.000503168
ENSDARG00000019516	sp7	SP7	ortholog_one2one	2.39465	4.13827	2.50967	1.64893	0.0991611	NA
ENSDARG00000019521	mpx	EPX	ortholog_one2one	401.948	-0.593608	2.15711	-0.275187	0.783173	0.876899
ENSDARG00000019529	parp1	PARP1	ortholog_one2one	261.429	0.513282	0.69739	0.736004	0.461728	0.644948
ENSDARG00000019530	hdgfl2	HDGFL2	ortholog_one2one	292.803	1.61317	0.497646	3.24161	0.00118858	0.00876047
ENSDARG00000019549	cds1	CDS1	ortholog_one2one	320.802	-2.27177	0.680089	-3.3404	0.000836564	0.00665237
ENSDARG00000019556	clcn7	CLCN7	ortholog_one2one	468.711	0.324372	0.344703	0.941019	0.346695	0.536947
ENSDARG00000019566	neurod1	NEUROD1	ortholog_one2one	17.721	0.26463	2.3948	0.110502	0.912011	0.955942
ENSDARG00000019572	taf7	TAF7	ortholog_one2one	423.171	0.101651	0.269647	0.37698	0.706188	0.827271
ENSDARG00000019581	uso1	USO1	ortholog_one2one	1575.91	0.175564	0.500472	0.350797	0.72574	0.839696
ENSDARG00000019595	senp8	SENP8	ortholog_one2one	31.3748	-0.0137077	0.554727	-0.0247107	0.980286	0.990505
ENSDARG00000019614	jade3	JADE3	ortholog_one2one	303.805	2.21904	0.492468	4.50596	6.61e-06	0.000142137
ENSDARG00000019636	yif1a	YIF1A	ortholog_one2one	349.635	1.84506	0.47234	3.90621	9.38e-05	0.00118049
ENSDARG00000019706	zar1	ZAR1	ortholog_one2one	937.421	7.25665	1.00149	7.24584	4.3e-13	2.22e-10
ENSDARG00000019707	spout1	SPOUT1	ortholog_one2one	206.014	1.29175	0.618344	2.08904	0.0367039	0.115332
ENSDARG00000019715	metap1d	METAP1D	ortholog_one2one	96.6239	0.230988	0.519196	0.444895	0.656396	0.794388
ENSDARG00000019726	celsr2	CELSR2	ortholog_one2one	16.965	1.03754	1.3618	0.761891	0.446125	0.631317
ENSDARG00000019732	mtch2	MTCH2	ortholog_one2one	1391.78	0.061751	0.361984	0.170591	0.864546	0.928482
ENSDARG00000019746	rfng	RFNG	ortholog_one2one	137.387	1.01679	0.748999	1.35753	0.174612	0.341334
ENSDARG00000019763	acp5a	ACP5	ortholog_one2one	442.127	6.9456	1.17436	5.91439	3.33e-09	2.73e-07
ENSDARG00000019778	rps6	RPS6	ortholog_one2one	56599.7	-3.08624	0.739735	-4.17209	3.02e-05	0.000479423
ENSDARG00000019791	prmt3	PRMT3	ortholog_one2one	261.353	-0.0817008	0.715549	-0.114179	0.909096	0.954185
ENSDARG00000019797	qrich1	QRICH1	ortholog_one2one	42.2799	1.66773	0.653595	2.55162	0.0107224	0.0465457
ENSDARG00000019810	nfe2l3	NFE2L3	ortholog_one2one	240.787	2.12607	0.489588	4.34258	1.41e-05	0.000261503
ENSDARG00000019834	edrf1	EDRF1	ortholog_one2one	102.911	1.98491	0.531949	3.73139	0.000190429	0.00208267
ENSDARG00000019838	ugdh	UGDH	ortholog_one2one	712.73	-0.134668	0.500589	-0.26902	0.787914	0.879739
ENSDARG00000019845	pdlim1	PDLIM1	ortholog_one2one	377.318	-0.14865	0.373234	-0.398275	0.690427	0.816932
ENSDARG00000019874	hsph1	HSPH1	ortholog_one2one	68.4067	-0.555568	0.733181	-0.757751	0.4486	0.633215
ENSDARG00000019877	rbks	RBKS	ortholog_one2one	344.156	-0.640263	0.445192	-1.43817	0.150385	0.308792
ENSDARG00000019881	bsg	BSG	ortholog_one2one	6482.51	-0.555236	0.340561	-1.63036	0.103025	0.238015
ENSDARG00000019897	gpat4	GPAT4	ortholog_one2one	165.144	1.85303	0.500572	3.70182	0.000214056	0.00227977
ENSDARG00000019907	dscc1	DSCC1	ortholog_one2one	93.6832	5.96523	1.09386	5.45338	4.94e-08	2.45e-06
ENSDARG00000019930	tal1	TAL1	ortholog_one2one	37.7218	-1.47723	1.05044	-1.40629	0.159639	0.321217
ENSDARG00000019932	slc5a11	SLC5A11	ortholog_one2one	197.933	0.941773	2.11505	0.445272	0.656123	0.794388
ENSDARG00000019941	sgta	SGTA	ortholog_one2one	564.079	0.0882756	0.306604	0.287914	0.773413	0.871009
ENSDARG00000019950	carf	CARF	ortholog_one2one	206.359	-0.932235	0.336204	-2.77282	0.00555725	0.0284318
ENSDARG00000019951	sec62	SEC62	ortholog_one2one	3027.29	-0.8992	0.690606	-1.30205	0.192901	0.36529
ENSDARG00000019962	dop1a	DOP1A	ortholog_one2one	142.573	0.759356	0.497506	1.52633	0.126928	0.27507
ENSDARG00000019963	sfxn1	SFXN1	ortholog_one2one	152.447	0.182464	0.55438	0.329132	0.742056	0.850886
ENSDARG00000019995	bmp4	BMP4	ortholog_one2one	4.2503	2.46819	2.36583	1.04327	0.296824	0.485851
ENSDARG00000019998	slc30a7	SLC30A7	ortholog_one2one	1307.03	-1.98263	0.787658	-2.51712	0.0118318	0.0500668
ENSDARG00000020001	rad23aa	RAD23A	ortholog_one2one	203.137	-1.35172	0.527934	-2.56039	0.0104554	0.0457168
ENSDARG00000020007	col1a2	COL1A2	ortholog_one2one	162.421	-0.741907	1.35541	-0.547368	0.584126	0.742702
ENSDARG00000020008	vcp	VCP	ortholog_one2one	2021.45	0.0899872	0.595038	0.151229	0.879795	0.937317
ENSDARG00000020009	bmp2k	BMP2K	ortholog_one2one	75.7073	0.819626	0.695951	1.17771	0.238914	0.421979
ENSDARG00000020015	mrps33	MRPS33	ortholog_one2one	212.86	0.704251	0.350495	2.0093	0.044505	0.132418
ENSDARG00000020024	fam151b	FAM151B	ortholog_one2one	72.0843	1.19913	0.55879	2.14594	0.0318775	0.104149
ENSDARG00000020028	cps1	CPS1	ortholog_one2one	2.36507	2.51034	2.19981	1.14116	0.253802	NA
ENSDARG00000020041	vps35l	VPS35L	ortholog_one2one	309.267	0.330572	0.301927	1.09487	0.273572	0.460959
ENSDARG00000020043	cnot8	CNOT8	ortholog_one2one	387.016	1.81288	0.456419	3.97197	7.13e-05	0.000943051
ENSDARG00000020053	nkd1	NKD1	ortholog_one2one	103.793	1.07752	1.56361	0.689122	0.490746	0.670438
ENSDARG00000020054	aox6	AOX1	ortholog_one2one	673.054	2.31999	1.50807	1.53838	0.123955	0.270605
ENSDARG00000020057	bmpr2b	BMPR2	ortholog_one2one	597.109	-2.17713	0.70812	-3.07453	0.00210837	0.0136863
ENSDARG00000020077	nol10	NOL10	ortholog_one2one	539.105	0.526288	0.530409	0.992229	0.321086	0.511905
ENSDARG00000020079	neil3	NEIL3	ortholog_one2one	70.6771	5.96053	1.17333	5.07999	3.77e-07	1.35e-05
ENSDARG00000020084	tg	TG	ortholog_one2one	106.392	0.689707	1.06443	0.647957	0.517013	0.691732
ENSDARG00000020101	psmc2	PSMC2	ortholog_one2one	1141.89	-0.482834	0.524378	-0.920775	0.357168	0.546398
ENSDARG00000020107	usp2a	USP2	ortholog_one2one	118.762	2.03005	0.982375	2.06647	NA	NA
ENSDARG00000020131	fnbp1l	FNBP1L	ortholog_one2one	451.445	1.22882	0.531855	2.31044	0.0208637	0.0760853
ENSDARG00000020134	sipa1l1	SIPA1L1	ortholog_one2one	204.487	2.96817	0.764906	3.88044	0.000104268	0.00128418
ENSDARG00000020136	ptges	PTGES	ortholog_one2one	3.28886	3.906	2.31585	1.68664	0.0916722	0.219874
ENSDARG00000020143	pah	PAH	ortholog_one2one	11420.9	0.883184	1.00412	0.879558	0.379099	0.567342
ENSDARG00000020149	acoxl	ACOXL	ortholog_one2one	271.274	-1.43402	0.843866	-1.69935	0.0892536	0.215998
ENSDARG00000020158	spag6	SPAG6	ortholog_one2one	9.63655	3.69871	2.60669	1.41893	0.15592	0.316502
ENSDARG00000020187	GCA	GCA	ortholog_one2one	321.625	0.675459	0.957157	0.705693	0.480379	0.661945
ENSDARG00000020191	ppef1	PPEF1	ortholog_one2one	65.3434	1.30365	1.32185	0.986237	0.324017	0.514648
ENSDARG00000020201	cdc73	CDC73	ortholog_one2one	548.758	0.710856	0.411528	1.72736	0.0841035	0.207568
ENSDARG00000020204	nf2a	NF2	ortholog_one2one	286.17	1.53859	0.722305	2.13011	0.0331623	0.107218
ENSDARG00000020212	slc1a1	SLC1A1	ortholog_one2one	44.0535	2.33967	1.94205	1.20474	0.228303	0.409375
ENSDARG00000020217	cpsf4	CPSF4	ortholog_one2one	219.206	1.10381	0.442068	2.49692	0.0125276	0.0523956
ENSDARG00000020218	amfra	AMFR	ortholog_one2one	2051.57	-0.768606	0.542337	-1.41721	0.156421	0.317124
ENSDARG00000020228	usf2	USF2	ortholog_one2one	547.482	0.676232	0.365966	1.8478	0.0646313	0.172438
ENSDARG00000020237	mc1r	MC1R	ortholog_one2one	0.213447	-1.54931	5.75292	-0.269308	0.787693	NA
ENSDARG00000020241	icmt	ICMT	ortholog_one2one	41.9624	0.553886	0.631879	0.87657	0.38072	0.568836
ENSDARG00000020242	fermt2	FERMT2	ortholog_one2one	421.502	-0.704707	0.631642	-1.11567	0.264562	0.450906
ENSDARG00000020250	rhoj	RHOJ	ortholog_one2one	9.68586	-0.443046	1.018	-0.435212	0.663408	0.799032
ENSDARG00000020261	rab2a	RAB2A	ortholog_one2one	1929.18	0.294407	0.325623	0.904135	0.365924	0.555361
ENSDARG00000020265	angptl6	ANGPTL6	ortholog_one2one	233.985	0.253451	0.842704	0.300759	0.763599	0.864486
ENSDARG00000020279	efcab7	EFCAB7	ortholog_one2one	496.156	0.235206	0.707033	0.332666	0.739387	0.84932
ENSDARG00000020289	pif1	PIF1	ortholog_one2one	297.375	7.09255	1.05898	6.69755	2.12e-11	5.19e-09
ENSDARG00000020298	btg2	BTG2	ortholog_one2one	659.48	2.91099	1.66213	1.75136	NA	NA
ENSDARG00000020301	os9	OS9	ortholog_one2one	741.233	-1.0809	0.702829	-1.53793	0.124067	0.270819
ENSDARG00000020311	cnih1	CNIH1	ortholog_one2one	330.513	1.34598	0.603116	2.23171	0.0256341	0.0885443
ENSDARG00000020326	tyk2	TYK2	ortholog_one2one	256.349	0.416867	0.621502	0.670741	0.502385	0.679884
ENSDARG00000020328	plekha6	PLEKHA6	ortholog_one2one	5991.11	-1.06677	0.848416	-1.25737	0.20862	0.384878
ENSDARG00000020334	ptpn11a	PTPN11	ortholog_one2one	1273.96	0.239808	0.388881	0.616663	0.537457	0.707087
ENSDARG00000020345	clasp2	CLASP2	ortholog_one2one	747.672	0.676863	0.363608	1.86152	0.0626713	0.169171
ENSDARG00000020363	snrnp25	SNRNP25	ortholog_one2one	142.673	0.0995588	0.428779	0.232192	0.816389	0.897957
ENSDARG00000020371	g6pc3	G6PC3	ortholog_one2one	59.8725	-1.99984	0.539901	-3.70409	0.000212154	0.00226568
ENSDARG00000020397	snx15	SNX15	ortholog_one2one	165.025	0.469648	0.331586	1.41637	0.156668	0.317157
ENSDARG00000020442	snx5	SNX5	ortholog_one2one	574.484	0.560203	0.366849	1.52707	0.126745	0.274854
ENSDARG00000020447	tmtc4	TMTC4	ortholog_one2one	60.8267	0.0621519	0.704538	0.0882165	0.929705	0.964018
ENSDARG00000020448	adi1	ADI1	ortholog_one2one	220.939	-0.241816	0.344599	-0.701731	0.482847	0.663872
ENSDARG00000020449	yipf3	YIPF3	ortholog_one2one	681.714	-0.730088	0.384951	-1.89657	0.0578842	0.160027
ENSDARG00000020454	psmd8	PSMD8	ortholog_one2one	774.618	0.691867	0.489336	1.41389	0.157394	0.318173
ENSDARG00000020467	safb	SAFB	ortholog_one2one	1336.67	-0.445661	0.290995	-1.53151	0.125644	0.273287
ENSDARG00000020469	map3k7	MAP3K7	ortholog_one2one	797.392	-0.281873	0.191359	-1.47301	0.140749	0.295459
ENSDARG00000020473	hddc3	HDDC3	ortholog_one2one	114.607	0.880727	0.408809	2.15437	0.0312109	0.102692
ENSDARG00000020475	znrf1	ZNRF1	ortholog_one2one	146.958	-1.43289	0.699191	-2.04936	0.040427	0.123749
ENSDARG00000020482	nono	NONO	ortholog_one2one	418.906	1.56245	0.531868	2.93766	0.00330704	0.0192802
ENSDARG00000020494	znf330	ZNF330	ortholog_one2one	463.691	0.567319	0.4303	1.31843	0.187361	0.357849
ENSDARG00000020497	rab7a	RAB7A	ortholog_one2one	203.201	0.382909	0.52907	0.723739	0.469226	0.651836
ENSDARG00000020509	srd5a1	SRD5A1	ortholog_one2one	50.2086	-0.422492	0.679748	-0.621543	0.534243	0.704802
ENSDARG00000020521	exoc6	EXOC6	ortholog_one2one	281.995	0.145607	0.259799	0.560459	0.575166	0.737012
ENSDARG00000020527	nup62l	NUP62	ortholog_one2one	220.602	0.971793	0.449204	2.16337	0.0305131	0.101076
ENSDARG00000020529	hacl1	HACL1	ortholog_one2one	1048.94	-0.909533	0.341827	-2.6608	0.00779556	0.0369001
ENSDARG00000020541	ism1	ISM1	ortholog_one2one	138.74	-1.99648	0.696029	-2.86839	0.00412573	0.0227662
ENSDARG00000020595	gnl3l	GNL3L	ortholog_one2one	399.136	0.138553	0.555864	0.249257	0.803162	0.890459
ENSDARG00000020596	miga1	MIGA1	ortholog_one2one	278.777	0.56903	0.426424	1.33442	0.182066	0.351234
ENSDARG00000020607	emc3	EMC3	ortholog_one2one	423.384	0.17366	0.336641	0.515862	0.605951	0.758709
ENSDARG00000020611	C18H19orf47	C19orf47	ortholog_one2one	91.6463	0.661388	0.479895	1.37819	0.168144	0.332782
ENSDARG00000020621	ap1b1	AP1B1	ortholog_one2one	928.55	1.26922	0.354435	3.58096	0.000342328	0.00330236
ENSDARG00000020625	jak1	JAK1	ortholog_one2one	942.97	-0.106647	0.65408	-0.163049	0.870479	0.931554
ENSDARG00000020642	gtdc1	GTDC1	ortholog_one2one	61.7256	1.77751	0.716163	2.482	0.0130649	0.0540678
ENSDARG00000020655	INSM2	INSM2	ortholog_one2one	5.64744	-2.21067	1.17363	-1.88361	0.0596178	0.163104
ENSDARG00000020676	dpp3	DPP3	ortholog_one2one	479.53	1.43778	0.63867	2.25121	0.0243721	0.0852456
ENSDARG00000020679	clpp	CLPP	ortholog_one2one	624.517	-0.0449849	0.729515	-0.061664	0.95083	0.974247
ENSDARG00000020693	sesn1	SESN1	ortholog_one2one	641.185	-1.38307	0.738667	-1.87238	0.0611541	0.166015
ENSDARG00000020699	slc9a8	SLC9A8	ortholog_one2one	347.016	0.0279392	0.610814	0.045741	0.963517	0.981946
ENSDARG00000020730	smpd4	SMPD4	ortholog_one2one	284.274	1.60898	0.475713	3.38225	0.000718945	0.00589177
ENSDARG00000020744	bdkrb1	BDKRB1	ortholog_one2one	13.2175	-0.130868	1.44312	-0.090684	0.927744	0.962623
ENSDARG00000020749	caprin2	CAPRIN2	ortholog_one2one	1327.31	5.7638	0.756117	7.62289	2.48e-14	2.43e-11
ENSDARG00000020758	tmem178	TMEM178A	ortholog_one2one	4.7658	1.2638	1.86288	0.678412	0.49751	0.675718
ENSDARG00000020761	arrdc2	ARRDC2	ortholog_one2one	1063.94	-0.285143	0.534635	-0.533341	0.593797	0.74982
ENSDARG00000020771	tnr	TNR	ortholog_one2one	28.1585	0.729059	0.763375	0.955047	0.339554	0.530037
ENSDARG00000020777	cep85l	CEP85L	ortholog_one2one	190.217	-1.00988	0.859967	-1.17433	0.240263	0.423176
ENSDARG00000020820	srp68	SRP68	ortholog_one2one	1780.17	0.0282576	0.689599	0.0409769	0.967314	0.983313
ENSDARG00000020822	ift22	IFT22	ortholog_one2one	8.34087	2.17095	1.51221	1.43562	0.151112	0.309604
ENSDARG00000020840	mcrs1	MCRS1	ortholog_one2one	456.384	0.158928	0.400552	0.396772	0.691535	0.817478
ENSDARG00000020845	tns1b	TNS1	ortholog_one2one	511.648	-0.902373	0.478421	-1.88615	0.0592751	0.162612
ENSDARG00000020853	galr2a	GALR2	ortholog_one2one	1.09028	1.13766	2.964	0.383828	0.701106	NA
ENSDARG00000020890	tmod4	TMOD4	ortholog_one2one	142.771	-1.45093	1.01164	-1.43424	0.151504	0.310242
ENSDARG00000020895	bag1	BAG1	ortholog_one2one	166.18	0.23948	0.351655	0.681008	0.495866	0.67431
ENSDARG00000020898	cyb5r4	CYB5R4	ortholog_one2one	101.591	1.25211	0.496781	2.52045	0.0117206	0.0496716
ENSDARG00000020913	ddx56	DDX56	ortholog_one2one	522.61	0.925475	0.601948	1.53747	0.124179	0.270875
ENSDARG00000020926	creb3l3l	CREB3	ortholog_one2one	285.061	-0.721436	0.562312	-1.28298	0.199499	0.373525
ENSDARG00000020952	si:ch211-214j8.1	NAALADL1	ortholog_one2one	196.273	-1.34685	1.84172	-0.731297	NA	NA
ENSDARG00000020956	pck2	PCK2	ortholog_one2one	2983.4	-0.149119	0.723707	-0.206049	0.836753	0.910544
ENSDARG00000020957	pth1r	PTH1R	ortholog_one2one	0.975837	-0.392815	4.13911	-0.0949032	0.924392	NA
ENSDARG00000020960	hgs	HGS	ortholog_one2one	637.845	0.168924	0.451038	0.374523	0.708015	0.828344
ENSDARG00000020976	ubald1b	UBALD1	ortholog_one2one	701.965	-0.168298	0.444824	-0.378348	0.705172	0.826526
ENSDARG00000020979	ripor3	RIPOR3	ortholog_one2one	302.886	5.62544	0.986964	5.69974	1.2e-08	8.09e-07
ENSDARG00000020984	slc16a10	SLC16A10	ortholog_one2one	2323.09	1.64094	0.803466	2.04233	0.041119	0.125164
ENSDARG00000021004	c5	C5	ortholog_one2one	36685.3	-1.58341	0.980503	-1.61489	0.106334	0.243415
ENSDARG00000021022	ift57	IFT57	ortholog_one2one	23.4627	1.78137	0.909583	1.95845	0.0501776	0.144678
ENSDARG00000021032	foxd3	FOXD3	ortholog_one2one	3.31502	-0.772596	3.70393	-0.208588	NA	NA
ENSDARG00000021033	herpud2	HERPUD2	ortholog_one2one	323.546	-0.552638	0.320916	-1.72206	0.0850579	0.209202
ENSDARG00000021046	rhbdd1	RHBDD1	ortholog_one2one	169.335	0.770657	0.732291	1.05239	0.29262	0.481155
ENSDARG00000021048	clptm1l	CLPTM1L	ortholog_one2one	1238.04	-2.54685	0.73412	-3.46926	0.000521898	0.00457838
ENSDARG00000021059	alas1	ALAS1	ortholog_one2one	5585.38	-0.732009	0.857287	-0.853867	0.393178	0.581383
ENSDARG00000021082	sec31a	SEC31A	ortholog_one2one	657.83	-1.22649	0.883993	-1.38745	0.165306	0.32893
ENSDARG00000021086	znf367	ZNF367	ortholog_one2one	47.6432	4.50883	1.23517	3.65038	0.000261851	0.0026654
ENSDARG00000021097	nelfcd	NELFCD	ortholog_one2one	292.076	0.233231	0.342912	0.680147	0.496411	0.674692
ENSDARG00000021107	sf3a2	SF3A2	ortholog_one2one	551.685	0.0254622	0.402046	0.0633314	0.949503	0.973601
ENSDARG00000021112	c1d	C1D	ortholog_one2one	225.34	1.02433	0.539568	1.89843	0.0576398	0.159554
ENSDARG00000021115	spata6	SPATA6	ortholog_one2one	21.5898	0.550928	1.05269	0.523351	0.60073	0.755429
ENSDARG00000021120	ndc1	NDC1	ortholog_one2one	480.208	3.22737	0.570749	5.65463	1.56e-08	9.93e-07
ENSDARG00000021124	cfl1	CFL1	ortholog_one2one	4858.67	0.337601	0.573427	0.588742	0.556034	0.721815
ENSDARG00000021137	adgrv1	ADGRV1	ortholog_one2one	45.6344	-2.00832	0.78775	-2.54944	0.0107895	0.0466973
ENSDARG00000021141	plekhf2	PLEKHF2	ortholog_one2one	405.712	0.226993	0.325404	0.697575	0.485443	0.666223
ENSDARG00000021143	rtn1b	RTN1	ortholog_one2one	60.3716	0.342405	0.602838	0.567989	0.570043	0.733353
ENSDARG00000021147	nipal3	NIPAL3	ortholog_one2one	132.318	0.955299	0.647253	1.47593	0.139963	0.294284
ENSDARG00000021154	zgc:92040	PRODH2	ortholog_one2one	1177.74	-2.46629	1.00289	-2.45918	0.0139256	0.0566584
ENSDARG00000021163	thrb	THRB	ortholog_one2one	684.771	-1.838	0.495651	-3.70826	0.000208689	0.00223382
ENSDARG00000021201	noto	NOTO	ortholog_one2one	0	NA	NA	NA	NA	NA
ENSDARG00000021208	serpind1	SERPIND1	ortholog_one2one	9418.35	-0.18167	0.923684	-0.196679	0.844078	0.915895
ENSDARG00000021220	hmgcl	HMGCL	ortholog_one2one	768.901	0.357892	0.378304	0.946042	0.344127	0.53458
ENSDARG00000021225	prkci	PRKCI	ortholog_one2one	455.405	1.38521	0.407931	3.3957	0.000684539	0.00568627
ENSDARG00000021233	pgls	PGLS	ortholog_one2one	109.625	0.578737	0.605907	0.955158	0.339498	0.530037
ENSDARG00000021239	apaf1	APAF1	ortholog_one2one	513.321	2.4249	0.535049	4.5321	5.84e-06	0.000128817
ENSDARG00000021242	mvp	MVP	ortholog_one2one	1231.77	0.247828	1.36448	0.181628	0.855875	0.923302
ENSDARG00000021250	slc25a48	SLC25A48	ortholog_one2one	4491.02	2.17863	1.04266	2.0895	0.036663	0.115296
ENSDARG00000021252	cct6a	CCT6B	ortholog_one2one	4823.96	-1.4267	0.424081	-3.36421	0.000767622	0.00621535
ENSDARG00000021257	eif3d	EIF3D	ortholog_one2one	12843.8	-2.19696	0.660263	-3.3274	0.000876607	0.00690342
ENSDARG00000021265	mybpc2b	MYBPC2	ortholog_one2one	364.733	-2.43888	1.69972	-1.43487	NA	NA
ENSDARG00000021305	slc30a2	SLC30A2	ortholog_one2one	7.2959	3.38965	1.79025	1.89339	0.0583055	0.160873
ENSDARG00000021324	nsun4	NSUN4	ortholog_one2one	76.2189	1.08609	0.599183	1.81262	0.06989	0.182096
ENSDARG00000021343	wsb1	WSB1	ortholog_one2one	2521.18	-0.102558	0.422247	-0.242886	0.808093	0.893913
ENSDARG00000021346	pdhb	PDHB	ortholog_one2one	1449.06	-0.458644	0.46908	-0.977753	0.328197	0.518758
ENSDARG00000021369	mc3r	MC3R	ortholog_one2one	0	NA	NA	NA	NA	NA
ENSDARG00000021370	actr6	ACTR6	ortholog_one2one	216.028	0.587531	0.469216	1.25215	0.210514	0.387367
ENSDARG00000021399	yipf2	YIPF2	ortholog_one2one	780.821	-0.889689	0.6398	-1.39057	0.164355	0.327695
ENSDARG00000021402	mcm3ap	MCM3AP	ortholog_one2one	544.729	1.54372	0.421233	3.66476	0.000247567	0.00254936
ENSDARG00000021405	chd3	CHD3	ortholog_one2one	155.074	-2.10653	0.409746	-5.14108	2.73e-07	1.02e-05
ENSDARG00000021408	poglut3	POGLUT3	ortholog_one2one	43.4275	-0.888011	0.429362	-2.06821	0.0386204	0.119407
ENSDARG00000021433	asmtl	ASMTL	ortholog_one2one	679.61	0.65181	0.775249	0.840775	0.400474	0.588146
ENSDARG00000021439	ncoa4	NCOA4	ortholog_one2one	1235.26	1.17833	0.34409	3.42448	0.000615983	0.00521542
ENSDARG00000021442	cdh11	CDH11	ortholog_one2one	24.0932	2.07368	1.88896	1.09779	0.272297	0.459841
ENSDARG00000021455	strbp	STRBP	ortholog_one2one	24.3964	4.00016	1.51984	2.63195	0.00848957	0.0392633
ENSDARG00000021462	daw1	DAW1	ortholog_one2one	1.90592	3.12019	3.39989	0.917734	0.358758	NA
ENSDARG00000021466	ireb2	IREB2	ortholog_one2one	1037.28	0.278776	0.831206	0.335388	0.737333	0.848099
ENSDARG00000021494	hnf4a	HNF4A	ortholog_one2one	884.439	-0.936637	0.553122	-1.69336	0.0903864	0.21785
ENSDARG00000021509	tab2	TAB2	ortholog_one2one	399.739	0.900698	0.577575	1.55945	0.11889	0.263263
ENSDARG00000021547	vrk2	VRK2	ortholog_one2one	105.172	0.334679	0.630821	0.530545	0.595734	0.751499
ENSDARG00000021550	rad23b	RAD23B	ortholog_one2one	1287.69	-0.4791	0.266553	-1.79739	0.072273	0.186573
ENSDARG00000021555	prkn	PRKN	ortholog_one2one	197.254	-0.559039	0.584411	-0.956586	0.338776	0.529446
ENSDARG00000021557	wdr45b	WDR45B	ortholog_one2one	564.17	0.147085	0.208787	0.704476	0.481136	0.662638
ENSDARG00000021566	OTOP1	OTOP1	ortholog_one2one	5.09502	3.74578	1.87257	2.00034	0.0454638	0.134517
ENSDARG00000021569	gdap2	GDAP2	ortholog_one2one	502.77	0.534174	0.427181	1.25046	0.211131	0.388268
ENSDARG00000021572	cgas	CGAS	ortholog_one2one	3.94569	-2.25252	2.95504	-0.762265	0.445902	0.631091
ENSDARG00000021579	orc5	ORC5	ortholog_one2one	85.8451	1.74822	0.647823	2.69861	0.00696305	0.0338948
ENSDARG00000021584	cntn5	CNTN5	ortholog_one2one	5.98773	6.20922	2.26801	2.73774	0.00618624	0.030835
ENSDARG00000021595	lhfpl3	LHFPL3	ortholog_one2one	1.2433	2.18245	3.11878	0.699775	0.484068	NA
ENSDARG00000021607	negr1	NEGR1	ortholog_one2one	37.6048	0.286643	0.489985	0.585003	0.558546	0.724207
ENSDARG00000021611	si:dkey-151g10.3	WNK3	ortholog_one2one	16.2298	3.69058	1.17105	3.15151	0.00162427	0.0111208
ENSDARG00000021677	phf11	PHF11	ortholog_one2one	70.3591	-1.62254	0.646032	-2.51154	0.0120205	0.0507008
ENSDARG00000021681	asrgl1	ASRGL1	ortholog_one2one	294.311	-0.0345747	0.377895	-0.0914927	0.927101	0.962412
ENSDARG00000021697	morn3	MORN3	ortholog_one2one	0.375073	-1.54932	5.75292	-0.269311	0.787691	NA
ENSDARG00000021753	ccdc25	CCDC25	ortholog_one2one	308.147	-1.00183	0.38762	-2.58458	0.00974991	0.0435075
ENSDARG00000021789	myoc	MYOC	ortholog_one2one	21.4825	2.47942	1.60269	1.54703	NA	NA
ENSDARG00000021794	hmmr	HMMR	ortholog_one2one	191.159	6.57404	1.03091	6.37692	1.81e-10	2.54e-08
ENSDARG00000021806	zfp36l2	ZFP36L2	ortholog_one2one	347.032	1.63383	0.75885	2.15303	0.0313162	0.1029
ENSDARG00000021808	nmt2	NMT2	ortholog_one2one	200.669	0.674685	0.524145	1.28721	0.19802	0.371637
ENSDARG00000021812	cherp	CHERP	ortholog_one2one	422.368	1.44092	0.525246	2.74333	0.00608204	0.0304398
ENSDARG00000021827	katna1	KATNA1	ortholog_one2one	161.178	1.94757	0.598455	3.25433	0.00113661	0.00845387
ENSDARG00000021838	rps23	RPS23	ortholog_one2one	30834.9	-3.05536	0.712341	-4.28918	1.79e-05	0.000320533
ENSDARG00000021846	hid1a	HID1	ortholog_one2one	6.96288	2.73129	2.17879	1.25358	0.209994	0.386722
ENSDARG00000021853	ntpcr	NTPCR	ortholog_one2one	107.442	-0.280303	0.473125	-0.592451	0.553549	0.719974
ENSDARG00000021855	arnt	ARNT	ortholog_one2one	197.129	-0.927751	0.368413	-2.51823	0.0117946	0.0499634
ENSDARG00000021864	rplp1	RPLP1	ortholog_one2one	42963.1	-3.24944	0.768812	-4.22657	2.37e-05	0.000399285
ENSDARG00000021866	upk1a	UPK1A	ortholog_one2one	25.4859	-0.649519	2.45542	-0.264525	0.791376	0.882274
ENSDARG00000021869	rcan2	RCAN2	ortholog_one2one	109.072	3.65917	0.788907	4.63827	3.51e-06	8.5e-05
ENSDARG00000021885	cacul1	CACUL1	ortholog_one2one	22.9543	-1.11908	0.608159	-1.84012	0.0657512	0.174194
ENSDARG00000021889	gja3	GJA3	ortholog_one2one	0	NA	NA	NA	NA	NA
ENSDARG00000021891	zbtb7b	ZBTB7B	ortholog_one2one	110.305	1.27822	0.740328	1.72656	0.0842458	0.207788
ENSDARG00000021895	disc1	DISC1	ortholog_one2one	157.76	-0.848129	0.352749	-2.40435	0.0162015	0.0631964
ENSDARG00000021899	b4galt7	B4GALT7	ortholog_one2one	192.658	1.54754	0.920204	1.68173	0.0926205	0.221406
ENSDARG00000021905	derl1	DERL1	ortholog_one2one	995.753	-0.326472	0.575055	-0.567724	0.570222	0.733353
ENSDARG00000021909	VSTM2A	VSTM2A	ortholog_one2one	1.56669	0.0822802	3.19872	0.0257229	0.979478	NA
ENSDARG00000021913	ak9	AK9	ortholog_one2one	106.188	0.91541	0.542548	1.68724	0.091557	0.21975
ENSDARG00000021916	vax1	VAX1	ortholog_one2one	0.573664	2.94316	5.59647	0.525896	0.59896	NA
ENSDARG00000021945	ddx23	DDX23	ortholog_one2one	476.557	0.273219	0.259435	1.05313	0.292281	0.48076
ENSDARG00000021973	st13	ST13	ortholog_one2one	1530.25	0.0350733	0.288498	0.121572	0.903238	0.950895
ENSDARG00000021974	sfr1	SFR1	ortholog_one2one	29.1951	5.33944	1.14631	4.65793	3.19e-06	7.84e-05
ENSDARG00000021975	ginm1	GINM1	ortholog_one2one	1656.44	-1.64175	0.901348	-1.82144	NA	NA
ENSDARG00000021982	sh3bp2	SH3BP2	ortholog_one2one	42.5589	-1.21464	0.849991	-1.42901	0.153002	0.312167
ENSDARG00000021984	ndufa2	NDUFA2	ortholog_one2one	442.24	-0.58524	0.34431	-1.69974	0.0891789	0.215871
ENSDARG00000021985	ercc2	ERCC2	ortholog_one2one	299.112	1.6507	0.493588	3.34428	0.000824975	0.0065709
ENSDARG00000021991	erlin1	ERLIN1	ortholog_one2one	2224.27	0.0526461	0.493011	0.106785	0.91496	0.957287
ENSDARG00000022007	zgc:66426	SPEF1	ortholog_one2one	21.2882	6.6506	1.93128	3.44363	0.000573966	0.00493985
ENSDARG00000022020	focad	FOCAD	ortholog_one2one	115.023	2.19212	0.592474	3.69995	0.000215642	0.00229167
ENSDARG00000022101	obscnb	OBSCN	ortholog_one2one	37.7364	-1.32608	1.87443	-0.707455	NA	NA
ENSDARG00000022139	ocstamp	OCSTAMP	ortholog_one2one	0.865482	0.165503	5.3565	0.0308975	0.975351	NA
ENSDARG00000022160	ttc23	TTC23	ortholog_one2one	2.27165	4.67251	3.42981	1.36232	0.173096	NA
ENSDARG00000022176	IGLON5	IGLON5	ortholog_one2one	2.86691	4.12467	1.88911	2.18339	0.0290074	0.0974253
ENSDARG00000022177	ddx59	DDX59	ortholog_one2one	51.0938	1.02609	0.536363	1.91305	0.0557414	0.156089
ENSDARG00000022187	usp6nl	USP6NL	ortholog_one2one	53.6997	0.453234	0.71824	0.631035	0.528018	0.699564
ENSDARG00000022203	gtf2ird1	GTF2IRD1	ortholog_one2one	50.2451	-0.534213	0.450583	-1.1856	0.235779	0.417952
ENSDARG00000022218	uck1	UCK1	ortholog_one2one	232.299	-0.60016	0.551261	-1.0887	0.276285	0.463971
ENSDARG00000022261	pdzk1	PDZK1	ortholog_one2one	3037.02	0.645275	2.70852	0.238239	0.811696	0.89545
ENSDARG00000022315	atp6v1g1	ATP6V1G1	ortholog_one2one	299.803	-0.425454	0.406409	-1.04686	0.295164	0.484035
ENSDARG00000022340	ufc1	UFC1	ortholog_one2one	256.888	0.941475	0.65393	1.43972	0.149947	0.30826
ENSDARG00000022350	nek1	NEK1	ortholog_one2one	179.628	2.8985	0.542509	5.34276	9.15e-08	4.16e-06
ENSDARG00000022399	ntmt1	NTMT1	ortholog_one2one	260.372	0.746483	0.691536	1.07946	0.280384	0.468401
ENSDARG00000022410	rrp12	RRP12	ortholog_one2one	1659.48	0.0538862	0.63295	0.0851349	0.932154	0.965065
ENSDARG00000022418	faf1	FAF1	ortholog_one2one	488.69	0.615503	0.334428	1.84046	0.0657001	0.174186
ENSDARG00000022503	pkd2l1	PKD2L1	ortholog_one2one	1.07119	2.01692	3.56684	0.565464	0.571758	NA
ENSDARG00000022509	cox4i2	COX4I2	ortholog_one2one	73.1935	-1.53068	0.712353	-2.14877	0.031653	0.103693
ENSDARG00000022564		C11orf58	ortholog_one2one	163.225	0.429401	0.363296	1.18196	0.237221	0.419785
ENSDARG00000022569	nkx6.1	NKX6-1	ortholog_one2one	3.99819	2.05555	2.56669	0.800858	0.423214	0.610064
ENSDARG00000022599	dnpep	DNPEP	ortholog_one2one	856.806	-0.791994	0.452625	-1.74978	0.0801567	0.200587
ENSDARG00000022648	otud3	OTUD3	ortholog_one2one	201.718	1.22013	0.494516	2.46732	0.0136129	0.055719
ENSDARG00000022652	psmf1	PSMF1	ortholog_one2one	343.951	0.104108	0.451524	0.23057	0.817649	0.898826
ENSDARG00000022659	snx4	SNX4	ortholog_one2one	448.43	0.895257	0.371618	2.40908	0.0159929	0.0627082
ENSDARG00000022660	armc2	ARMC2	ortholog_one2one	4.26795	1.50525	1.42399	1.05706	0.290483	0.479091
ENSDARG00000022690	chic2	CHIC2	ortholog_one2one	270.656	1.31655	0.420234	3.13289	0.00173092	0.0117116
ENSDARG00000022712	stat3	STAT3	ortholog_one2one	1110.96	-1.51165	0.592671	-2.55058	0.0107544	0.046594
ENSDARG00000022718	casp8ap2	CASP8AP2	ortholog_one2one	283.063	1.98847	0.548794	3.62334	0.000290824	0.00288523
ENSDARG00000022730	aasdh	AASDH	ortholog_one2one	34.0584	1.08764	0.660141	1.64759	0.0994373	0.23225
ENSDARG00000022763	hpcal1	HPCAL1	ortholog_one2one	36.0594	4.12448	1.75749	2.3468	0.0189354	0.0707791
ENSDARG00000022772	OSBP2	OSBP2	ortholog_one2one	53.2424	-0.528543	0.900408	-0.587004	0.557201	0.722945
ENSDARG00000022788	cops7a	COPS7A	ortholog_one2one	323.823	0.0903586	0.429525	0.210369	0.83338	0.908407
ENSDARG00000022813	dnd1	DND1	ortholog_one2one	73.6607	8.45784	1.74926	4.83509	1.33e-06	3.79e-05
ENSDARG00000022845	lias	LIAS	ortholog_one2one	180.578	0.0593272	0.498005	0.11913	0.905173	0.951957
ENSDARG00000022853	eogt	EOGT	ortholog_one2one	6.85141	1.96096	1.40512	1.39558	0.162842	0.325785
ENSDARG00000022918	tbcc	TBCC	ortholog_one2one	179.836	1.9523	0.556144	3.51042	0.000447407	0.00406533
ENSDARG00000022939	ino80e	INO80E	ortholog_one2one	114.988	0.935509	0.463052	2.02031	0.0433511	0.129814
ENSDARG00000022944	ecd	ECD	ortholog_one2one	110.596	0.778659	0.537618	1.44835	0.147519	0.304965
ENSDARG00000022951	pth2	PTH2	ortholog_one2one	0.908109	-0.531411	4.14384	-0.128241	0.897958	NA
ENSDARG00000022968	fxr1	FXR1	ortholog_one2one	397.513	1.22535	0.530598	2.30937	0.020923	0.0762444
ENSDARG00000022971	epha6	EPHA6	ortholog_one2one	0.994987	2.90988	3.90709	0.744768	0.456412	NA
ENSDARG00000022974	wdr13	WDR13	ortholog_one2one	291.835	0.103107	0.320105	0.322103	0.747375	0.85428
ENSDARG00000022983	ccdc28a	CCDC28A	ortholog_one2one	17.8625	-1.12553	0.714165	-1.57601	0.115024	0.257283
[truncated: 7,413 more rows]
