# Supplementary material for: Investigating the effects of chronic low-dose radiation exposure in the liver of a hypothermic zebrafish model
Source: Sci Rep. 2023 Jan 17;13:918. doi: 10.1038/s41598-022-26976-4 (PMC9845366; doi:10.1038/s41598-022-26976-4)
Supplement: Supplementary file 4 — Supplementary Information 4. [file 41598_2022_26976_MOESM4_ESM.xlsx]

## Sheet: Upregulated_GO
Supplementary Table S5. Over-representation analysis of the differentially expressed genes in the Torpor vs control group
Category	ID	Name	Source	p-value	q-value Bonferroni	q-value FDR B&H	q-value FDR B&Y	Hit Count in Query List	Hit Count in Genome	Hit in Query List
GO: Molecular Function	GO:0140098	catalytic activity, acting on RNA		2.006e-24	3.781e-21	3.781e-21	3.07e-20	113	404	LRRC47,AGO3,AARS2,DHX16,DCPS,APEX1,ERI1,METTL14,MTFMT,DROSHA,RTCA,RNMT,ALKBH1,CNOT2,DHX57,METTL6,PDE12,EXO1,PARN,TRMT61A,CNOT8,CNOT7,RAD54B,XRN1,MED21,TRMT13,METTL16,DHX29,EXOSC4,DDX4,PRIMPOL,EXOSC9,EXOSC10,DDX49,POLR2A,POLR2G,POLR2H,THUMPD3,POLR2I,REXO2,TRMT44,PRIM2,TDRD12,PUS3,NSUN2,ALKBH5,DDX6,DHX8,ALKBH8,TRDMT1,TRMT12,DXO,PIWIL2,ERI2,NARS2,POLR1D,G3BP1,EXD2,DBR1,QRSL1,CWF19L1,POP7,BRIP1,RPP21…
GO: Molecular Function	GO:0140097	catalytic activity, acting on DNA		4.771e-22	8.993e-19	4.497e-19	3.651e-18	76	226	MCM2,MCM4,MCM5,MCM7,RAD54L,APEX1,CHD8,RUVBL1,MCM9,GEN1,BLM,ALKBH1,TOP3B,EXO1,PCNA,CHD1,RECQL5,RECQL4,RAD54B,DSCC1,PRIMPOL,POLA1,POLB,POLD1,POLD2,POLE,POLE2,POT1,CRY2,ALKBH4,ERCC6L,CHTF8,RAD1,DCLRE1A,DNMT1,RAD9A,RAD17,RAD51,RAD51C,RBBP8,SMC6,RFC1,RFC2,RFC4,G3BP1,EXD2,NEIL3,ERCC2,BRIP1,ERCC4,ZRANB3,FEN1,PIF1,MUS81,FAN1,CHTF18,POLQ,MGME1,RUVBL2,HELB,APEX2,SUPV3L1,POLL,POLM,TERF1,NCAPH,TERT,FBH1,TOP2…
GO: Molecular Function	GO:0016796	exonuclease activity, active with either ribo- or deoxyribonucleic acids and producing 5'-phosphomonoesters		1.124e-15	2.12e-12	7.065e-13	5.737e-12	30	57	APEX1,ERI1,CNOT2,PDE12,EXO1,PARN,CNOT8,CNOT7,XRN1,EXOSC4,EXOSC9,EXOSC10,POLD1,POLE,REXO2,RAD1,DCLRE1A,RAD9A,ERI2,EXD2,FEN1,XRN2,DIS3,EXOSC7,MGME1,DIS3L2,APEX2,ANGEL1,EXOSC2,TOE1
GO: Molecular Function	GO:0008094	DNA-dependent ATPase activity		1.655e-15	3.12e-12	7.799e-13	6.332e-12	29	54	RAD54L,CHD8,MSH2,MSH3,BLM,BTAF1,CDK7,RAD54B,DSCC1,SMARCAL1,ERCC6L,CHTF8,RAD17,RAD51,RAD51C,RAD51B,RAD51D,RBBP4,RFC1,RFC2,RFC4,CHTF18,NCAPH,MSH6,FBH1,TOP2A,SPO11,XRCC2,XRCC3
GO: Molecular Function	GO:0004518	nuclease activity		2.179e-15	4.107e-12	8.214e-13	6.669e-12	66	230	AGO3,DCPS,APEX1,ERI1,DROSHA,PLD6,GEN1,CNOT2,PDE12,EXO1,PARN,CNOT8,CNOT7,XRN1,EXOSC4,EXOSC9,EXOSC10,PMS2,POLD1,POLE,REXO2,RAD1,DCLRE1A,RAD9A,RAD51C,DXO,RBBP8,PIWIL2,ERI2,G3BP1,EXD2,DBR1,CWF19L1,POP7,ERCC4,RPP21,EXD1,ZRANB3,FEN1,XRN2,RNASEH2A,RPP38,MUS81,DIS3,FAN1,POLQ,EXOSC7,MGME1,POP4,DIS3L2,APEX2,POP1,ANGEL1,STK31,TSEN2,EXOSC2,SPO11,EXOSC8,TSN,ELAC2,WRN,XRCC3,TOE1,EME1,ANKLE1,LAS1L
GO: Molecular Function	GO:0004527	exonuclease activity		9.146e-15	1.724e-11	2.873e-12	2.333e-11	37	89	DCPS,APEX1,ERI1,CNOT2,PDE12,EXO1,PARN,CNOT8,CNOT7,XRN1,EXOSC4,EXOSC9,EXOSC10,POLD1,POLE,REXO2,RAD1,DCLRE1A,RAD9A,DXO,ERI2,EXD2,EXD1,FEN1,XRN2,DIS3,FAN1,POLQ,EXOSC7,MGME1,DIS3L2,APEX2,ANGEL1,EXOSC2,EXOSC8,WRN,TOE1
GO: Molecular Function	GO:0003697	single-stranded DNA binding		2.804e-14	5.285e-11	7.551e-12	6.13e-11	45	129	MCM2,MCM4,MCM5,MCM7,CDC45,MSH2,MSH3,MCM9,BLM,BRCA2,HROB,PMS2,POLA1,POT1,POLR2G,POLR2H,CRY2,RAD51,RAD51B,RAD51D,RAD52,RBBP8,SMC6,SMC4,NEIL3,SPRTN,RPA1,RPA2,RPA3,ERCC4,MCM10,STN1,CTC1,SMC2,NUP35,POLR3C,RAD51AP1,SSBP1,TERF1,FBH1,TOP3A,TSN,HSPD1,XPC,RAD18
GO: Molecular Function	GO:0004386	helicase activity		1.923e-13	3.625e-10	4.531e-11	3.679e-10	50	161	MCM2,MCM4,MCM5,MCM7,RAD54L,DHX16,CHD8,RUVBL1,MCM9,BLM,DHX57,BTAF1,CHD1,RECQL5,RECQL4,RAD54B,DSCC1,DHX29,DDX4,DDX49,SMARCAL1,TDRD12,ERCC6L,DDX6,DHX8,CHTF8,RAD51,SMC6,RFC2,RFC4,G3BP1,ERCC2,BRIP1,ZRANB3,PIF1,DHX30,CHTF18,POLQ,DDX28,RUVBL2,HELB,SUPV3L1,DDX52,FBH1,DDX20,MTREX,HELLS,DDX42,WRN,TDRD9
GO: Molecular Function	GO:0016887	ATPase activity		2.788e-13	5.256e-10	5.466e-11	4.438e-10	115	569	MCM2,MCM4,MCM5,MCM7,KIF17,RAD54L,DHX16,CHD8,MSH2,MSH3,ATAD2,RUVBL1,DNAJC15,MCM9,ATP2B4,AFG1L,ATP6V0B,MYO10,BLM,DHX57,BTAF1,ORC1,CDK7,CENPE,PEX1,CHD1,ATP8B1,TRIP13,DNAJC10,ATAD2B,RECQL5,RECQL4,RAD54B,DSCC1,DHX29,DDX4,PMS2,KIF23,DDX49,SMARCAL1,BAG5,BAG4,TDRD12,TMEM30B,ERCC6L,DDX6,DHX8,CHTF8,KIF19,KIF14,DYNC1H1,RAD17,RAD51,RAD51C,RAD51B,RAD51D,RBBP4,DYNC2H1,KIF26B,SMC6,ABCC5,RFC1,RFC2,RFC4,KIF20A,G3…
GO: Molecular Function	GO:0003684	damaged DNA binding		2.9e-13	5.466e-10	5.466e-11	4.438e-10	30	67	SDE2,APEX1,MSH2,MSH3,BLM,PCNA,RECQL4,POLB,POLD1,POT1,CRY2,DDB2,RAD1,DCLRE1A,RBBP8,SMC6,NEIL3,RPA1,RPA2,RPA3,ERCC2,ERCC4,FANCG,FEN1,POLQ,MSH6,WRN,XPA,XPC,RAD18
GO: Molecular Function	GO:0003678	DNA helicase activity		5.905e-13	1.113e-09	1.012e-10	8.216e-10	32	77	MCM2,MCM4,MCM5,MCM7,RAD54L,CHD8,RUVBL1,MCM9,BLM,CHD1,RECQL5,RECQL4,RAD54B,DSCC1,ERCC6L,CHTF8,RAD51,SMC6,RFC2,RFC4,G3BP1,ERCC2,BRIP1,ZRANB3,PIF1,CHTF18,POLQ,RUVBL2,HELB,SUPV3L1,FBH1,WRN
GO: Molecular Function	GO:0003682	chromatin binding		6.838e-13	1.289e-09	1.074e-10	8.721e-10	129	675	CHAF1B,MBD1,ACTL6A,TRRAP,CDC45,MTA3,MLLT3,PARG,APEX1,CHD8,CITED1,MSH2,ATAD2,UBE2T,MCM9,UHRF1,TRIM37,EED,NAP1L4,PYGO2,NFATC3,MCM3AP,NONO,NUP98,ORC1,MTA1,EXO1,CDK1,CDC6,PCNA,CDK9,CENPA,CENPF,RCC1,CHD1,NCAPH2,CKS2,H1-8,ATAD2B,NIPBL,PRIMPOL,POLA1,POLD1,POLE,FAAP24,POLR2A,HINFP,CTBP2,NCAPD2,USP3,OBI1,MED12,DNMT1,RAD17,RAD51,RAG2,L3MBTL2,RBBP4,CHAF1A,SMC4,GMNN,PRMT6,RNF4,MRNIP,KDM8,RPA1,LEF1,MCMBP,BRIP…
GO: Molecular Function	GO:0008408	3'-5' exonuclease activity		8.33e-13	1.57e-09	1.208e-10	9.807e-10	27	57	APEX1,ERI1,CNOT2,PDE12,PARN,CNOT8,CNOT7,EXOSC4,EXOSC9,EXOSC10,POLD1,POLE,REXO2,RAD1,RAD9A,ERI2,EXD2,EXD1,XRN2,DIS3,EXOSC7,DIS3L2,APEX2,ANGEL1,EXOSC2,WRN,TOE1
GO: Molecular Function	GO:0003723	RNA binding		9.121e-13	1.719e-09	1.228e-10	9.971e-10	296	1982	CTU2,MIF4GD,ADD1,LRRC47,AGO4,AGO3,AARS2,MKI67,DUSP11,DHX16,RAE1,DCPS,APEX1,ERI1,API5,CWC22,METTL14,KHSRP,PRKRA,ZC3H7A,CDK13,DROSHA,RTCA,CAPRIN2,MVK,PATL2,RNMT,NAP1L4,BARD1,RDM1,ALKBH1,EIF2B3,NFX1,CPSF2,ZNF598,NONO,TOP3B,NUP98,DHX57,PRPF4,PRPF3,PRDX1,PARN,CDK9,NOLC1,DND1,CNOT8,CFAP65,EFTUD2,PPIG,RBM25,CLNS1A,CNOT7,CLTC,XRN1,SNRNP40,CPSF1,LSM4,DGCR8,METTL16,DHX29,EXOSC4,DDX4,CNP,EXOSC9,EXOSC10,DCAF…
GO: Molecular Function	GO:0005524	ATP binding		4.693e-12	8.847e-09	5.898e-10	4.789e-09	232	1485	MKKS,MARK3,MCM2,MCM4,MCM5,MCM7,ADCY5,ADCY8,CDC7,MET,AARS2,MKI67,KIF17,RAD54L,DHX16,APAF1,CHD8,MSH2,MSH3,ATAD2,RUVBL1,UBE2T,CDK13,MCM9,RTCA,ATP2B4,MVK,AFG1L,ATR,MYO10,BLM,NEK1,NEK2,CSNK1G1,BUB1,DDR1,ROR1,ROR2,KSR2,BAZ1B,DHX57,ADCK2,BTAF1,PAPSS1,PKMYT1,ORC1,ORC4,ORC5,CDK1,CDC6,AURKB,CDK7,CDK8,CDK9,NOLC1,CENPE,STK17A,PEX1,CHD1,ATP8B1,CHEK1,TRIP13,NLRC4,PIK3C2B,PIK3C2G,ATAD2B,MYO3B,RECQL5,RECQL4,RAD5…
GO: Molecular Function	GO:0004532	exoribonuclease activity		8.389e-12	1.581e-08	9.883e-10	8.024e-09	22	42	DCPS,ERI1,CNOT2,PDE12,PARN,CNOT8,CNOT7,XRN1,EXOSC4,EXOSC9,EXOSC10,REXO2,ERI2,EXD2,XRN2,DIS3,EXOSC7,DIS3L2,ANGEL1,EXOSC2,EXOSC8,TOE1
GO: Molecular Function	GO:0003688	DNA replication origin binding		1.449e-11	2.731e-08	1.606e-09	1.304e-08	16	23	MCM2,MCM4,MCM5,MCM7,CDC45,MCM9,ORC1,ORC2,ORC4,ORC5,CDC6,POLA1,MCM10,KAT7,ORC3,HSPD1
GO: Molecular Function	GO:0016896	exoribonuclease activity, producing 5'-phosphomonoesters		3.503e-11	6.603e-08	3.669e-09	2.979e-08	20	37	ERI1,CNOT2,PDE12,PARN,CNOT8,CNOT7,XRN1,EXOSC4,EXOSC9,EXOSC10,REXO2,ERI2,EXD2,XRN2,DIS3,EXOSC7,DIS3L2,ANGEL1,EXOSC2,TOE1
GO: Molecular Function	GO:0000175	3'-5'-exoribonuclease activity		9.869e-11	1.86e-07	9.791e-09	7.95e-08	19	35	ERI1,CNOT2,PDE12,PARN,CNOT8,CNOT7,EXOSC4,EXOSC9,EXOSC10,REXO2,ERI2,EXD2,XRN2,DIS3,EXOSC7,DIS3L2,ANGEL1,EXOSC2,TOE1
GO: Molecular Function	GO:0035639	purine ribonucleoside triphosphate binding		1.05e-10	1.98e-07	9.898e-09	8.037e-08	268	1829	MKKS,MARK3,MCM2,MCM4,MCM5,MCM7,ADCY5,ADCY8,CDC7,MET,AARS2,MKI67,KIF17,RAD54L,DHX16,APAF1,CHD8,MSH2,MSH3,ATAD2,TRIM23,ARF6,RUVBL1,UBE2T,CDK13,MCM9,RTCA,RASL11B,RAP2C,ATP2B4,MVK,AFG1L,RNGTT,ATR,MYO10,BLM,NEK1,NEK2,RAB24,CSNK1G1,BUB1,DDR1,NRAS,ROR1,ROR2,KSR2,BAZ1B,DHX57,ADCK2,BTAF1,PAPSS1,PKMYT1,ORC1,ORC4,ORC5,CDK1,CDC6,PCK1,AURKB,CDK7,CDK8,CDK9,NOLC1,RAB11B,CENPE,STK17A,PEX1,CHD1,ATP8B1,CHEK1,TRIP1…
GO: Molecular Function	GO:0030554	adenyl nucleotide binding		2.241e-10	4.224e-07	2.011e-08	1.633e-07	236	1577	MKKS,MARK3,MCM2,MCM4,MCM5,MCM7,ADCY5,ADCY8,CDC7,MET,AARS2,MKI67,KIF17,RAD54L,DHX16,APAF1,CHD8,MSH2,MSH3,ATAD2,RUVBL1,UBE2T,CDK13,MCM9,RTCA,ATP2B4,MVK,AFG1L,ATR,MYO10,BLM,NEK1,NEK2,CSNK1G1,BUB1,DDR1,ROR1,ROR2,KSR2,BAZ1B,DHX57,ADCK2,BTAF1,PAPSS1,PKMYT1,ORC1,ORC4,ORC5,CDK1,CDC6,AURKB,CDK7,CDK8,CDK9,NOLC1,CENPE,STK17A,PEX1,CHD1,ATP8B1,CHEK1,TRIP13,NLRC4,PIK3C2B,PIK3C2G,ATAD2B,MYO3B,RECQL5,RECQL4,RAD5…
GO: Molecular Function	GO:0004540	ribonuclease activity		2.682e-10	5.056e-07	2.265e-08	1.839e-07	39	130	AGO3,DCPS,APEX1,ERI1,DROSHA,CNOT2,PDE12,EXO1,PARN,CNOT8,CNOT7,XRN1,EXOSC4,EXOSC9,EXOSC10,REXO2,PIWIL2,ERI2,EXD2,DBR1,CWF19L1,POP7,RPP21,FEN1,XRN2,RNASEH2A,RPP38,DIS3,EXOSC7,POP4,DIS3L2,POP1,ANGEL1,TSEN2,EXOSC2,EXOSC8,TSN,ELAC2,TOE1
GO: Molecular Function	GO:0032559	adenyl ribonucleotide binding		2.763e-10	5.208e-07	2.265e-08	1.839e-07	234	1564	MKKS,MARK3,MCM2,MCM4,MCM5,MCM7,ADCY5,ADCY8,CDC7,MET,AARS2,MKI67,KIF17,RAD54L,DHX16,APAF1,CHD8,MSH2,MSH3,ATAD2,RUVBL1,UBE2T,CDK13,MCM9,RTCA,ATP2B4,MVK,AFG1L,ATR,MYO10,BLM,NEK1,NEK2,CSNK1G1,BUB1,DDR1,ROR1,ROR2,KSR2,BAZ1B,DHX57,ADCK2,BTAF1,PAPSS1,PKMYT1,ORC1,ORC4,ORC5,CDK1,CDC6,AURKB,CDK7,CDK8,CDK9,NOLC1,CENPE,STK17A,PEX1,CHD1,ATP8B1,CHEK1,TRIP13,NLRC4,PIK3C2B,PIK3C2G,ATAD2B,MYO3B,RECQL5,RECQL4,RAD5…
GO: Molecular Function	GO:0042393	histone binding		1.046e-09	1.972e-06	8.215e-08	6.67e-07	58	249	CHAF1B,MCM2,MLLT3,CHD8,ATAD2,UHRF1,NAP1L4,NASP,PYGO2,MCM3AP,TONSL,SPTY2D1,BAZ1B,RCC1,CHD1,CKS1B,CKS2,ATAD2B,HINFP,PHF14,SART3,DAXX,NCAPG2,HPF1,NCAPD2,USP3,RAG2,L3MBTL2,RBBP4,PRMT6,ING4,KDM8,LEF1,RNF168,CXXC1,NPM2,SGF29,CARM1,FMR1,MTF2,ANP32B,PHF6,MORC2,DNAJC2,IPO9,SMARCC1,L3MBTL3,UIMC1,CBX2,NCAPD3,KAT7,MSH6,RNF20,MPND,HIRA,VRK1,ING2,ANP32E
GO: Molecular Function	GO:0140101	catalytic activity, acting on a tRNA		1.161e-09	2.189e-06	8.459e-08	6.868e-07	37	125	LRRC47,AARS2,MTFMT,ALKBH1,METTL6,TRMT61A,TRMT13,THUMPD3,TRMT44,PUS3,NSUN2,ALKBH8,TRDMT1,TRMT12,NARS2,QRSL1,POP7,RPP21,TRMT2B,WARS2,RPP38,TRMT6,PUS1,POP4,WDR4,DUS1L,POP1,LARS2,THUMPD2,TSEN2,ELAC2,PTRH1,TRMT10A,PUS10,RARS2,TRMT1L,QTRT1
GO: Molecular Function	GO:0017111	nucleoside-triphosphatase activity		1.167e-09	2.199e-06	8.459e-08	6.868e-07	211	1399	RALGAPA1,MCM2,MCM4,MCM5,MCM7,TBC1D14,SIPA1L2,KIF17,PREX1,RAD54L,DHX16,LAMTOR2,RANBP3,CHD8,MSH2,MSH3,ATAD2,TRIM23,ARF6,RGS20,RUVBL1,DNAJC15,MCM9,RACGAP1,LAMTOR3,RASL11B,RAP2C,ATP2B4,AFG1L,ATP6V0B,GBF1,DOCK11,MYO10,ADGRB3,IQGAP1,BLM,RAB24,EIF2B3,NRAS,DHX57,TBC1D25,BTAF1,ORC1,ENTPD6,CDK7,RAB11B,PDE6D,CENPE,PEX1,RCC1,CHD1,ATP8B1,CHN1,TRIP13,EFTUD2,DNAJC10,ATAD2B,MYO3B,RECQL5,RECQL4,RAD54B,DENND6B,GPS…
GO: Molecular Function	GO:0008017	microtubule binding		1.416e-09	2.67e-06	9.887e-08	8.028e-07	63	283	SKA2,TUBGCP5,KIF17,RAE1,KNSTRN,BIRC5,CCDC61,RACGAP1,GAS2L3,NUMA1,CENPE,CENPF,CETN3,SPEF1,KIF23,POLB,MAP10,CCDC69,HAUS6,NDE1,DLGAP5,CKAP5,KIF19,KIF14,KIF26B,DNM1L,KIF20A,KATNBL1,VASH2,NIN,MAP9,STRBP,ABRAXAS1,TUBGCP3,HAUS7,FMR1,GTSE1,SYBU,TPX2,CDK5RAP2,KIF13A,KIF1B,TUBGCP2,RCC2,ABRAXAS2,KATNA1,TERF1,KIF3A,CEP44,CEP57L1,HAUS8,CLIP2,TUBGCP6,EML6,KIF4A,KIF15,FAM83D,KIFC3,KIF11,KIFC1,KIF25,KIF22,IRAG2
GO: Molecular Function	GO:0015631	tubulin binding		2.578e-09	4.859e-06	1.735e-07	1.409e-06	79	395	SKA2,TUBGCP5,KIF17,RAE1,OFD1,KNSTRN,BIRC5,CCDC61,RACGAP1,BRCA2,GAS2L3,NUMA1,CENPE,CENPF,CETN3,SPEF1,KIF23,POLB,MAP10,TTLL4,CCDC69,HAUS6,NDE1,DLGAP5,CKAP5,KIF19,KIF14,RAD51D,EFCAB1,KIF26B,DNM1L,TTLL7,KIF20A,KATNBL1,VASH2,NIN,MAP9,NCALD,STRBP,ABRAXAS1,TUBGCP3,TRIM36,HAUS7,FMR1,IFT74,GTSE1,PHF6,SYBU,TPX2,CEP70,CDK5RAP2,KIF13A,FYN,CENPJ,KIF1B,TUBGCP2,RCC2,ABRAXAS2,GNAS,TBCC,KATNA1,TERF1,KIF3A,CEP44,C…
GO: Molecular Function	GO:0016462	pyrophosphatase activity		2.897e-09	5.461e-06	1.883e-07	1.529e-06	216	1455	RALGAPA1,MCM2,MCM4,MCM5,MCM7,TBC1D14,SIPA1L2,KIF17,PREX1,RAD54L,DHX16,LAMTOR2,DCPS,RANBP3,CHD8,MSH2,MSH3,ATAD2,TRIM23,ARF6,RGS20,RUVBL1,DNAJC15,MCM9,RACGAP1,LAMTOR3,RASL11B,RAP2C,ATP2B4,AFG1L,ATP6V0B,GBF1,RNGTT,DOCK11,MYO10,ADGRB3,IQGAP1,BLM,RAB24,EIF2B3,NRAS,DHX57,TBC1D25,BTAF1,ORC1,ENTPD6,CDK7,RAB11B,PDE6D,CENPE,PEX1,RCC1,CHD1,ATP8B1,CHN1,TRIP13,EFTUD2,DNAJC10,ATAD2B,MYO3B,RECQL5,RECQL4,RAD54B,…
GO: Molecular Function	GO:0016817	hydrolase activity, acting on acid anhydrides		3.261e-09	6.147e-06	1.983e-07	1.61e-06	216	1457	RALGAPA1,MCM2,MCM4,MCM5,MCM7,TBC1D14,SIPA1L2,KIF17,PREX1,RAD54L,DHX16,LAMTOR2,DCPS,RANBP3,CHD8,MSH2,MSH3,ATAD2,TRIM23,ARF6,RGS20,RUVBL1,DNAJC15,MCM9,RACGAP1,LAMTOR3,RASL11B,RAP2C,ATP2B4,AFG1L,ATP6V0B,GBF1,RNGTT,DOCK11,MYO10,ADGRB3,IQGAP1,BLM,RAB24,EIF2B3,NRAS,DHX57,TBC1D25,BTAF1,ORC1,ENTPD6,CDK7,RAB11B,PDE6D,CENPE,PEX1,RCC1,CHD1,ATP8B1,CHN1,TRIP13,EFTUD2,DNAJC10,ATAD2B,MYO3B,RECQL5,RECQL4,RAD54B,…
GO: Molecular Function	GO:0016818	hydrolase activity, acting on acid anhydrides, in phosphorus-containing anhydrides		3.261e-09	6.147e-06	1.983e-07	1.61e-06	216	1457	RALGAPA1,MCM2,MCM4,MCM5,MCM7,TBC1D14,SIPA1L2,KIF17,PREX1,RAD54L,DHX16,LAMTOR2,DCPS,RANBP3,CHD8,MSH2,MSH3,ATAD2,TRIM23,ARF6,RGS20,RUVBL1,DNAJC15,MCM9,RACGAP1,LAMTOR3,RASL11B,RAP2C,ATP2B4,AFG1L,ATP6V0B,GBF1,RNGTT,DOCK11,MYO10,ADGRB3,IQGAP1,BLM,RAB24,EIF2B3,NRAS,DHX57,TBC1D25,BTAF1,ORC1,ENTPD6,CDK7,RAB11B,PDE6D,CENPE,PEX1,RCC1,CHD1,ATP8B1,CHN1,TRIP13,EFTUD2,DNAJC10,ATAD2B,MYO3B,RECQL5,RECQL4,RAD54B,…
GO: Molecular Function	GO:0017076	purine nucleotide binding		3.778e-09	7.122e-06	2.226e-07	1.807e-06	275	1954	MKKS,MARK3,MCM2,MCM4,MCM5,MCM7,ADCY5,ADCY8,CDC7,MET,AARS2,MKI67,KIF17,RAD54L,DHX16,APAF1,CHD8,MSH2,MSH3,ATAD2,TRIM23,ARF6,RUVBL1,UBE2T,CDK13,MCM9,RTCA,RASL11B,RAP2C,ATP2B4,MVK,AFG1L,RNGTT,ATR,MYO10,BLM,NEK1,NEK2,RAB24,CSNK1G1,BUB1,DDR1,NRAS,ROR1,ROR2,KSR2,BAZ1B,DHX57,ADCK2,BTAF1,PAPSS1,PKMYT1,ORC1,ORC4,ORC5,CDK1,CDC6,PCK1,AURKB,CDK7,CDK8,CDK9,NOLC1,RAB11B,CENPE,STK17A,PEX1,CHD1,ATP8B1,CHEK1,TRIP1…
GO: Molecular Function	GO:0032555	purine ribonucleotide binding		4.076e-09	7.683e-06	2.328e-07	1.89e-06	272	1930	MKKS,MARK3,MCM2,MCM4,MCM5,MCM7,ADCY5,ADCY8,CDC7,MET,AARS2,MKI67,KIF17,RAD54L,DHX16,APAF1,CHD8,MSH2,MSH3,ATAD2,TRIM23,ARF6,RUVBL1,UBE2T,CDK13,MCM9,RTCA,RASL11B,RAP2C,ATP2B4,MVK,AFG1L,RNGTT,ATR,MYO10,BLM,NEK1,NEK2,RAB24,CSNK1G1,BUB1,DDR1,NRAS,ROR1,ROR2,KSR2,BAZ1B,DHX57,ADCK2,BTAF1,PAPSS1,PKMYT1,ORC1,ORC4,ORC5,CDK1,CDC6,PCK1,AURKB,CDK7,CDK8,CDK9,NOLC1,RAB11B,CENPE,STK17A,PEX1,CHD1,ATP8B1,CHEK1,TRIP1…
GO: Molecular Function	GO:0032553	ribonucleotide binding		6.583e-09	1.241e-05	3.65e-07	2.963e-06	273	1948	MKKS,MARK3,MCM2,MCM4,MCM5,MCM7,ADCY5,ADCY8,CDC7,MET,AARS2,MKI67,KIF17,RAD54L,DHX16,APAF1,CHD8,MSH2,MSH3,ATAD2,TRIM23,ARF6,RUVBL1,UBE2T,CDK13,MCM9,RTCA,RASL11B,RAP2C,ATP2B4,MVK,AFG1L,RNGTT,ATR,MYO10,BLM,NEK1,NEK2,RAB24,CSNK1G1,BUB1,DDR1,NRAS,ROR1,ROR2,KSR2,BAZ1B,DHX57,ADCK2,BTAF1,PAPSS1,PKMYT1,ORC1,ORC4,ORC5,CDK1,CDC6,PCK1,AURKB,CDK7,CDK8,CDK9,NOLC1,RAB11B,CENPE,STK17A,PEX1,CHD1,ATP8B1,CHEK1,TRIP1…
GO: Molecular Function	GO:0000217	DNA secondary structure binding		1.514e-08	2.854e-05	8.153e-07	6.62e-06	18	40	MSH2,GEN1,BLM,RECQL4,POT1,RAD51C,RAD51B,RAD51D,RBBP8,NEIL3,HMG20B,RAD51AP1,MSH6,WRN,XPC,XRCC2,XRCC3,RAD18
GO: Molecular Function	GO:0017116	single-stranded DNA helicase activity		2.924e-08	5.512e-05	1.531e-06	1.243e-05	12	19	MCM2,MCM5,MCM7,DSCC1,CHTF8,RAD51,RFC2,RFC4,PIF1,CHTF18,POLQ,HELB
GO: Molecular Function	GO:0016251	RNA polymerase II general transcription initiation factor activity		6.817e-08	0.0001285	3.473e-06	2.82e-05	17	39	CCNH,TBPL1,DR1,SNAPC5,TBPL2,TAF6L,TAF4B,TAF5,TAF9,TAF10,TBP,GTF2A1,GTF2A2,GTF2B,GTF2E1,GTF2E2,GTF2F1
GO: Molecular Function	GO:0016779	nucleotidyltransferase activity		1.948e-07	0.0003671	9.662e-06	7.845e-05	36	143	CTU2,RNGTT,PAPSS1,MED21,UAP1L1,PRIMPOL,POLA1,POLB,POLD1,POLD2,POLE,POLE2,POLR2A,POT1,POLR2G,POLR2H,POLR2I,PRIM2,TENT5C,YRDC,MTPAP,POLR1D,ERCC4,POLR1H,PIF1,POLR3C,FLAD1,POLQ,POLL,TENT4A,POLM,TERF1,TERT,TENT2,POLE4,POLR2M
GO: Molecular Function	GO:0000400	four-way junction DNA binding		3.966e-07	0.0007475	1.917e-05	0.0001556	11	19	MSH2,GEN1,BLM,RAD51C,RAD51B,RAD51D,HMG20B,MSH6,WRN,XRCC2,XRCC3
GO: Molecular Function	GO:0008173	RNA methyltransferase activity		4.821e-07	0.0009088	2.272e-05	0.0001845	22	68	METTL14,RNMT,METTL6,TRMT61A,TRMT13,METTL16,THUMPD3,TRMT44,NSUN2,ALKBH8,TRDMT1,TRMT12,TRMT2B,TRMT6,TRMT2A,CMTR2,WDR4,THUMPD2,METTL3,HENMT1,TRMT10A,TRMT1L
GO: Molecular Function	GO:0008175	tRNA methyltransferase activity		5.299e-07	0.0009989	2.436e-05	0.0001978	15	35	METTL6,TRMT61A,TRMT13,THUMPD3,TRMT44,NSUN2,ALKBH8,TRDMT1,TRMT12,TRMT2B,TRMT6,WDR4,THUMPD2,TRMT10A,TRMT1L
GO: Molecular Function	GO:0017069	snRNA binding		6.713e-07	0.001265	3.013e-05	0.0002446	19	54	PRPF4,CDK9,EFTUD2,LSM4,METTL16,GEMIN5,SART3,LARP7,HEXIM1,RBM22,SNRPA1,SNRPB2,SNRPC,LSM3,SNRNP35,SF3B3,LSM11,TOE1,COIL
GO: Molecular Function	GO:0016741	transferase activity, transferring one-carbon groups		7.181e-07	0.001354	3.103e-05	0.0002519	48	228	METTL14,MTFMT,ATIC,EED,RNMT,PRMT9,SETD4,METTL6,TRMT61A,TRMT13,METTL16,THUMPD3,FAM98A,TRMT44,NSUN2,NSD3,ALKBH8,DNMT1,TRDMT1,TRMT12,ARMT1,PRMT6,SMYD5,EZH2,TRMT2B,CXXC1,PRMT5,CARM1,EEF1AKNMT,TRMT6,TRMT2A,WDR82,CMTR2,WDR4,GATM,EHMT2,SUV39H1,THUMPD2,ATPSCKMT,METTL3,TYMS,HENMT1,PRMT1,NSD2,TRMT10A,SMYD2,METTL21A,TRMT1L
GO: Molecular Function	GO:0004519	endonuclease activity		7.242e-07	0.001365	3.103e-05	0.0002519	34	138	AGO3,APEX1,DROSHA,PLD6,GEN1,EXO1,PMS2,RAD51C,RBBP8,PIWIL2,G3BP1,DBR1,CWF19L1,POP7,ERCC4,RPP21,ZRANB3,FEN1,RNASEH2A,RPP38,MUS81,DIS3,FAN1,POP4,APEX2,POP1,TSEN2,SPO11,TSN,ELAC2,XRCC3,EME1,ANKLE1,LAS1L
GO: Molecular Function	GO:0016538	cyclin-dependent protein serine/threonine kinase regulator activity		8.926e-07	0.001683	3.739e-05	0.0003036	18	50	CCNA1,CCNA2,CCNB1,CCNC,CCNE1,CCNH,CCNB2,CDKN1C,CDKN2D,CKS1B,CKS2,CCNJ,CCNJL,CCNI2,CCNP,HEXIM1,CNPPD1,CCNB3
GO: Molecular Function	GO:0032135	DNA insertion or deletion binding		1.218e-06	0.002295	4.99e-05	0.0004051	6	6	MSH2,MSH3,PCNA,PMS2,MSH6,XPC
GO: Molecular Function	GO:0016772	transferase activity, transferring phosphorus-containing groups		1.595e-06	0.003007	6.398e-05	0.0005194	160	1103	CTU2,MARK3,TRRAP,CDC7,MET,CDK13,SOCS1,MVK,RNGTT,ATR,PGM2L1,IQGAP1,NEK1,NEK2,CSNK1G1,BUB1,CCNA1,DDR1,ROR1,ROR2,KSR2,BAZ1B,ADCK2,PAPSS1,CCNA2,CCNB1,CCNC,PKMYT1,CCNE1,CCNH,CCNB2,CDK1,PCK1,AURKB,CDK7,CDK8,CDK9,CDKN1C,CDKN2D,STK17A,CHEK1,CKS1B,CKS2,PIK3C2B,PIK3C2G,MYO3B,MED21,NME7,UAP1L1,PLK3,PRIMPOL,SH3BP5,NRBP1,PGS1,POLA1,POLB,POLD1,POLD2,POLE,POLE2,POLR2A,POT1,POLR2G,POLR2H,POLR2I,CCNJ,PIM3,PRIM2,P…
GO: Molecular Function	GO:0140223	general transcription initiation factor activity		1.659e-06	0.003127	6.514e-05	0.0005289	17	47	CCNH,TBPL1,DR1,SNAPC5,TBPL2,TAF6L,TAF4B,TAF5,TAF9,TAF10,TBP,GTF2A1,GTF2A2,GTF2B,GTF2E1,GTF2E2,GTF2F1
GO: Molecular Function	GO:0003712	transcription coregulator activity		2.248e-06	0.004238	8.649e-05	0.0007022	88	530	ACTL6A,TRRAP,MTA3,APEX1,CITED1,PIR,MED4,RUVBL1,RAP2C,TRIM37,BCL3,BCL9,SFR1,RCOR2,CNOT2,NPAT,NUP98,BTAF1,PIAS2,MTA1,MED14,TRIP13,CNOT7,MED21,PSMC3IP,MED27,MIER2,LMCD1,CTBP2,DAXX,BCOR,MED24,SUPT7L,MED12,CASP8AP2,MED6,DR1,AKIRIN1,MED16,RBBP8,AKIRIN2,GMNN,RNF4,ING4,JADE1,EZH2,CITED2,PRMT5,MAML3,ZNF541,CARM1,SIRT7,SIRT6,MED15,TAF6L,ZBTB32,PUS1,SMARCC1,TAF5L,SUFU,KDM1A,CENPJ,KDM3B,RUVBL2,DMAP1,RCOR1,ME…
GO: Molecular Function	GO:0008168	methyltransferase activity		2.423e-06	0.004568	9.136e-05	0.0007418	45	217	METTL14,EED,RNMT,PRMT9,SETD4,METTL6,TRMT61A,TRMT13,METTL16,THUMPD3,FAM98A,TRMT44,NSUN2,NSD3,ALKBH8,DNMT1,TRDMT1,TRMT12,ARMT1,PRMT6,SMYD5,EZH2,TRMT2B,CXXC1,PRMT5,CARM1,EEF1AKNMT,TRMT6,TRMT2A,WDR82,CMTR2,WDR4,EHMT2,SUV39H1,THUMPD2,ATPSCKMT,METTL3,TYMS,HENMT1,PRMT1,NSD2,TRMT10A,SMYD2,METTL21A,TRMT1L
GO: Molecular Function	GO:0016895	exodeoxyribonuclease activity, producing 5'-phosphomonoesters		2.772e-06	0.005225	0.0001005	0.0008158	11	22	APEX1,EXO1,POLD1,POLE,RAD1,DCLRE1A,RAD9A,EXD2,FEN1,MGME1,APEX2
GO: Molecular Function	GO:0004529	exodeoxyribonuclease activity		2.772e-06	0.005225	0.0001005	0.0008158	11	22	APEX1,EXO1,POLD1,POLE,RAD1,DCLRE1A,RAD9A,EXD2,FEN1,MGME1,APEX2
GO: Molecular Function	GO:0003689	DNA clamp loader activity		3.27e-06	0.006164	0.0001141	0.0009267	7	9	DSCC1,CHTF8,RAD17,RFC1,RFC2,RFC4,CHTF18
GO: Molecular Function	GO:0033170	protein-DNA loading ATPase activity		3.27e-06	0.006164	0.0001141	0.0009267	7	9	DSCC1,CHTF8,RAD17,RFC1,RFC2,RFC4,CHTF18
GO: Molecular Function	GO:0008134	transcription factor binding		3.37e-06	0.006352	0.0001155	0.0009377	114	740	MKKS,DACT2,MDFI,ADD1,TTC8,MTA3,SPOP,ZNF618,APEX1,LMO4,MED4,RUVBL1,EED,BCL2L1,BCL3,NFATC3,NFATC4,FOXH1,CNOT2,PIAS2,MTA1,PCNA,CDK9,NOLC1,CENPF,MED14,UBN1,CNOT7,PSMC3IP,EPN1,MIER2,EXOSC9,MDFIC,DCAF13,RNF19A,NR1D1,CRKL,CRY2,UBXN7,CTBP2,DCAF1,IFT172,DAPK3,DAXX,BCOR,NCAPG2,MED24,PARD6A,MED12,DNMT1,MED6,DR1,MED16,RBBP8,UBA2,E2F5,GMNN,RNF4,BBS7,SORBS3,LEF1,ERCC4,ETS1,EYA2,EZH2,CITED2,FLNA,ATG7,MTF2,FOSB,…
GO: Molecular Function	GO:0016891	endoribonuclease activity, producing 5'-phosphomonoesters		3.439e-06	0.006482	0.0001157	0.0009398	14	35	AGO3,APEX1,DROSHA,EXO1,DBR1,CWF19L1,POP7,RPP21,FEN1,RNASEH2A,RPP38,POP4,POP1,ELAC2
GO: Molecular Function	GO:0019787	ubiquitin-like protein transferase activity		3.63e-06	0.006842	0.00012	0.0009746	82	490	UBL4A,CUL2,SH3RF1,TRIM23,UBE2T,RNF38,UHRF1,TRIM37,CDC23,BARD1,NFX1,ZNF598,NSMCE1,CBL,PIAS2,CCNC,CDC20,CDK8,MED21,MED27,ANAPC4,RNF19A,RCHY1,FBXW2,BCOR,DDB2,MED24,AREL1,FBXO22,FBXO5,MUL1,OBI1,MED12,RAG2,ATG16L1,MED6,ATG10,RFWD3,RNF4,FBXW7,RNF168,UBE4B,TRAIP,RNF181,MAEA,FBXO30,FANCF,ZNRF3,UBR5,ARIH2,TRIM36,DTL,ANAPC11,SIAH1,TRIM33,UBE2O,CHFR,SUMO3,KLHL20,UBE2S,UBR2,UBE2C,RNF212,COP1,RNF175,RNFT2,RNF…
GO: Molecular Function	GO:0004536	deoxyribonuclease activity		3.811e-06	0.007184	0.0001239	0.001006	20	65	APEX1,GEN1,EXO1,POLD1,POLE,RAD1,DCLRE1A,RAD9A,RAD51C,RBBP8,EXD2,ERCC4,ZRANB3,FEN1,MUS81,FAN1,MGME1,APEX2,SPO11,XRCC3
GO: Molecular Function	GO:0034061	DNA polymerase activity		4.338e-06	0.008177	0.0001386	0.001125	16	45	PRIMPOL,POLA1,POLB,POLD1,POLD2,POLE,POLE2,POT1,ERCC4,PIF1,POLQ,POLL,POLM,TERF1,TERT,POLE4
GO: Molecular Function	GO:0003713	transcription coactivator activity		9.794e-06	0.01846	0.0003071	0.002493	53	285	ACTL6A,TRRAP,MTA3,APEX1,CITED1,MED4,RUVBL1,RAP2C,TRIM37,BCL3,BCL9,SFR1,NPAT,NUP98,MTA1,MED14,MED21,PSMC3IP,MED27,CTBP2,DAXX,MED24,SUPT7L,MED12,MED6,DR1,MED16,RNF4,ING4,JADE1,CITED2,MAML3,CARM1,TAF6L,PUS1,SMARCC1,TAF5L,KDM1A,CENPJ,TOX3,TAF9,COPS5,RBPMS,GTF2A1L,USP22,GPS2,RNF20,MPND,ASXL1,ARL2BP,XPC,ATXN7L3,NCOA4
GO: Molecular Function	GO:0032357	oxidized purine DNA binding		9.938e-06	0.01873	0.0003071	0.002493	7	10	MSH2,MSH3,BLM,RECQL4,POT1,MSH6,WRN
GO: Molecular Function	GO:0003777	microtubule motor activity		1.147e-05	0.02162	0.0003487	0.002831	21	75	KIF17,CENPE,KIF23,KIF19,KIF14,DYNC1H1,DYNC2H1,KIF26B,KIF20A,KIF13A,KIF1B,DNAH7,KIF3A,KIF4A,KIF15,KIFC3,KIF11,KIFC1,KIF25,KIF22,DNAH10
GO: Molecular Function	GO:0062037	D-loop DNA binding		1.203e-05	0.02268	0.0003581	0.002907	5	5	BLM,RECQL4,POT1,RAD51AP1,WRN
GO: Molecular Function	GO:0008757	S-adenosylmethionine-dependent methyltransferase activity		1.216e-05	0.02292	0.0003581	0.002907	35	162	METTL14,EED,RNMT,PRMT9,SETD4,METTL6,TRMT61A,METTL16,THUMPD3,NSUN2,NSD3,DNMT1,TRDMT1,ARMT1,PRMT6,EZH2,TRMT2B,CXXC1,PRMT5,CARM1,TRMT6,WDR82,CMTR2,WDR4,EHMT2,SUV39H1,THUMPD2,ATPSCKMT,METTL3,PRMT1,NSD2,TRMT10A,SMYD2,METTL21A,TRMT1L
GO: Molecular Function	GO:0016893	endonuclease activity, active with either ribo- or deoxyribonucleic acids and producing 5'-phosphomonoesters		1.516e-05	0.02857	0.0004395	0.003569	16	49	AGO3,APEX1,DROSHA,GEN1,EXO1,DBR1,CWF19L1,POP7,RPP21,FEN1,RNASEH2A,RPP38,FAN1,POP4,POP1,ELAC2
GO: Molecular Function	GO:0043015	gamma-tubulin binding		1.727e-05	0.03256	0.0004933	0.004005	12	30	TUBGCP5,OFD1,RACGAP1,BRCA2,RAD51D,TUBGCP3,CEP70,CDK5RAP2,CENPJ,TUBGCP2,CEP57L1,TUBGCP6
GO: Molecular Function	GO:0004842	ubiquitin-protein transferase activity		2.222e-05	0.04188	0.000625	0.005075	76	467	CUL2,SH3RF1,TRIM23,UBE2T,RNF38,UHRF1,TRIM37,CDC23,BARD1,NFX1,ZNF598,NSMCE1,CBL,CCNC,CDC20,CDK8,MED21,MED27,ANAPC4,RNF19A,RCHY1,FBXW2,BCOR,DDB2,MED24,AREL1,FBXO22,FBXO5,MUL1,OBI1,MED12,RAG2,MED6,RFWD3,RNF4,FBXW7,RNF168,UBE4B,TRAIP,RNF181,MAEA,FBXO30,FANCF,ZNRF3,UBR5,ARIH2,TRIM36,DTL,ANAPC11,SIAH1,TRIM33,UBE2O,CHFR,KLHL20,UBE2S,UBR2,UBE2C,COP1,RNF175,RNFT2,RNF20,TNFAIP1,UBE2QL1,MKRN2,TTC3,UBE2G1,UB…
GO: Molecular Function	GO:0043138	3'-5' DNA helicase activity		2.311e-05	0.04355	0.0006405	0.0052	9	18	MCM2,MCM5,MCM7,RUVBL1,BLM,RECQL5,RECQL4,FBH1,WRN
GO: Molecular Function	GO:0032404	mismatch repair complex binding		2.492e-05	0.04698	0.0006711	0.005449	7	11	MSH2,MCM9,ATR,PCNA,PMS2,MSH6,WRN
GO: Molecular Function	GO:0032356	oxidized DNA binding		2.492e-05	0.04698	0.0006711	0.005449	7	11	MSH2,MSH3,BLM,RECQL4,POT1,MSH6,WRN
GO: Molecular Function	GO:0140142	nucleocytoplasmic carrier activity		2.559e-05	0.04823	0.0006794	0.005516	12	31	KPNA7,CSE1L,SNUPN,IPO4,TMCO6,IPO9,XPO7,XPO6,XPO4,NUP42,KPNA6,KPNA2
GO: Molecular Function	GO:1990939	ATP-dependent microtubule motor activity		2.831e-05	0.05336	0.0007411	0.006017	13	36	KIF17,CENPE,KIF19,KIF14,DYNC1H1,DYNC2H1,KIF1B,DNAH7,KIF3A,KIFC3,KIF11,KIF25,DNAH10
GO: Molecular Function	GO:0003887	DNA-directed DNA polymerase activity		3.168e-05	0.05972	0.0008181	0.006642	11	27	PRIMPOL,POLA1,POLB,POLD1,POLD2,POLE,POLE2,POLQ,POLL,POLM,POLE4
GO: Molecular Function	GO:0140030	modification-dependent protein binding		3.477e-05	0.06553	0.0008856	0.00719	34	163	MLLT3,CHD8,UHRF1,CHD1,ATAD2B,BABAM2,DAXX,NCAPG2,RAG2,L3MBTL2,ING4,KDM8,SPRTN,RNF168,CXXC1,ZRANB3,ABRAXAS1,SGF29,CARM1,FMR1,MTF2,DNAJC2,FAN1,UIMC1,ABRAXAS2,CBX2,ANKRD13D,NCAPD3,MSH6,HSPD1,IDE,RAD18,ING2,ZFAND2B
GO: Molecular Function	GO:0042162	telomeric DNA binding		3.961e-05	0.07466	0.0009955	0.008082	13	37	APEX1,BLM,POT1,RPA1,RPA2,STN1,PIF1,CTC1,KDM1A,TERF1,TERT,WRN,ACD
GO: Molecular Function	GO:0032182	ubiquitin-like protein binding		5.331e-05	0.1005	0.001322	0.01073	25	107	RAE1,DCUN1D1,BUB3,DCUN1D3,CKS1B,CKS2,CUEDC2,PLAA,DNAAF10,UBXN7,UBXN2A,CASP8AP2,UBA2,RNF4,SPRTN,FBXW7,RNF168,UBR5,DCUN1D5,HABP4,USP33,TOP2A,UCHL1,TAB3,ZFAND2B
GO: Molecular Function	GO:0008174	mRNA methyltransferase activity		5.456e-05	0.1028	0.001336	0.01084	7	12	METTL14,RNMT,TRMT61A,METTL16,NSUN2,CMTR2,METTL3
GO: Molecular Function	GO:0043515	kinetochore binding		5.881e-05	0.1109	0.001421	0.01154	5	6	MAD1L1,CENPE,SPDL1,TTK,CENPH
GO: Molecular Function	GO:0035173	histone kinase activity		6.72e-05	0.1267	0.001603	0.01302	8	16	BAZ1B,CDK1,AURKB,CHEK1,DCAF1,HASPIN,AURKA,VRK1
GO: Molecular Function	GO:0097617	annealing activity		0.0001078	0.2033	0.002526	0.02051	7	13	RAD54L,BLM,RECQL4,SMARCAL1,ZRANB3,FMR1,FXR1
GO: Molecular Function	GO:0004402	histone acetyltransferase activity		0.0001085	0.2046	0.002526	0.02051	15	51	PYGO2,BRCA2,MCM3AP,GTF3C4,PHF14,EPC2,MED24,SUPT7L,TAF9,TAF10,USP22,KAT7,GTF2B,BAZ1A,KAT14
GO: Molecular Function	GO:0061821	telomeric D-loop binding		0.0001189	0.2241	0.002668	0.02166	4	4	BLM,RECQL4,POT1,WRN
GO: Molecular Function	GO:0032138	single base insertion or deletion binding		0.0001189	0.2241	0.002668	0.02166	4	4	MSH2,MSH3,PMS2,MSH6
GO: Molecular Function	GO:0008309	double-stranded DNA exodeoxyribonuclease activity		0.0001189	0.2241	0.002668	0.02166	4	4	APEX1,EXO1,FEN1,APEX2
GO: Molecular Function	GO:0001103	RNA polymerase II repressing transcription factor binding		0.0001402	0.2643	0.003109	0.02525	12	36	MKKS,TTC8,MTA3,MTA1,MIER2,RBBP8,BBS7,DMAP1,TBP,GTF2A1,GTF2A2,HDAC1
GO: Molecular Function	GO:0061733	peptide-lysine-N-acetyltransferase activity		0.0001751	0.33	0.003837	0.03115	15	53	PYGO2,BRCA2,MCM3AP,GTF3C4,PHF14,EPC2,MED24,SUPT7L,TAF9,TAF10,USP22,KAT7,GTF2B,BAZ1A,KAT14
GO: Molecular Function	GO:0032405	MutLalpha complex binding		0.0001881	0.3546	0.004029	0.03271	5	7	MSH2,ATR,PCNA,MSH6,WRN
GO: Molecular Function	GO:0036310	annealing helicase activity		0.0001881	0.3546	0.004029	0.03271	5	7	RAD54L,BLM,RECQL4,SMARCAL1,ZRANB3
GO: Molecular Function	GO:0003724	RNA helicase activity		0.0001904	0.3589	0.004033	0.03274	19	77	DHX16,DHX57,RAD54B,DHX29,DDX4,DDX49,TDRD12,DDX6,DHX8,G3BP1,BRIP1,DHX30,DDX28,SUPV3L1,DDX52,DDX20,MTREX,DDX42,TDRD9
GO: Molecular Function	GO:0019887	protein kinase regulator activity		0.0002263	0.4266	0.004739	0.03848	37	200	SOCS1,IQGAP1,CCNA1,CCNA2,CCNB1,CCNC,CCNE1,CCNH,CCNB2,CDKN1C,CDKN2D,CKS1B,CKS2,SH3BP5,CCNJ,PRKAR1B,SMCR8,DAXX,CCNJL,PRKRIP1,CCNI2,CCNP,STRADA,DBF4B,MBIP,HEXIM1,CNPPD1,TPX2,CAB39,STK11,DBF4,CEP43,PKIG,NRG1,CCNB3,INCENP,SPDYA
GO: Molecular Function	GO:0008022	protein C-terminus binding		0.0002492	0.4697	0.005162	0.04191	43	245	MIF4GD,ADCY8,AP2A1,AP1G1,MKI67,CITED1,MSH2,BANF1,BRCA2,NPAT,NUMA1,CDC20,PCNA,CDK7,CENPF,PEX1,CLTC,GPSM2,NIPBL,POLR2A,LAMA1,DAPK3,CEP120,DLG3,MED12,RAD51,SAE1,EPB41,ERCC2,ERCC4,ATXN2,SIAH1,STIP1,PCGF1,TOPBP1,TERF1,TERT,GRIP1,TOP2A,UBE2I,LIG4,COIL,MAD2L1
GO: Molecular Function	GO:0002039	p53 binding		0.0002809	0.5294	0.005746	0.04665	18	73	CHD8,BLM,PLK3,RCHY1,DAXX,BCL2L12,MUL1,RFWD3,PSME3,PRMT5,KDM1A,STK11,EHMT2,TAF9,RNF20,HDAC1,HSPD1,SMYD2
GO: Molecular Function	GO:0034212	peptide N-acetyltransferase activity		0.0002835	0.5343	0.005746	0.04665	16	61	PYGO2,BRCA2,MCM3AP,GTF3C4,PHF14,EPC2,MED24,SUPT7L,NAA25,TAF9,TAF10,USP22,KAT7,GTF2B,BAZ1A,KAT14
GO: Molecular Function	GO:0008409	5'-3' exonuclease activity		0.0002986	0.5628	0.005988	0.04861	8	19	EXO1,XRN1,DCLRE1A,DXO,FEN1,XRN2,FAN1,POLQ
GO: Molecular Function	GO:0051011	microtubule minus-end binding		0.0003367	0.6346	0.00668	0.05424	7	15	TUBGCP5,NUMA1,NIN,TUBGCP3,HAUS7,TUBGCP2,TUBGCP6
GO: Molecular Function	GO:0034062	5'-3' RNA polymerase activity		0.0003746	0.7062	0.00728	0.05911	13	45	MED21,PRIMPOL,POLR2A,POLR2G,POLR2H,POLR2I,PRIM2,POLR1D,POLR1H,POLR3C,TERT,TENT2,POLR2M
GO: Molecular Function	GO:0097747	RNA polymerase activity		0.0003746	0.7062	0.00728	0.05911	13	45	MED21,PRIMPOL,POLR2A,POLR2G,POLR2H,POLR2I,PRIM2,POLR1D,POLR1H,POLR3C,TERT,TENT2,POLR2M
GO: Molecular Function	GO:0016788	hydrolase activity, acting on ester bonds		0.0004361	0.8221	0.008389	0.06811	124	914	ACP5,AGO3,AARS2,LIPH,PDP2,DUSP11,DCPS,APEX1,ERI1,CDC14A,PPP4R4,ARSB,DROSHA,PLD6,GEN1,RNGTT,CNOT2,PDE12,ENTPD6,EXO1,PARN,CDKN3,PDE6D,PDE7A,CNOT8,PLAA,CNOT7,XRN1,PLCG1,PGP,EXOSC4,CNP,EXOSC9,EXOSC10,PMS2,POLD1,POLE,PTPN23,PPEF2,PPM1G,REXO2,PPP2R5D,PLCH2,PTPN20,GDPD2,PTEN,PLPPR1,ALKBH5,B3GAT3,PPP1R26,PTPRR,RAD1,DCLRE1A,RAD9A,RAD51C,DXO,ARMT1,RBBP8,PPP1R3B,DUSP4,PIWIL2,ERI2,ABHD17B,G3BP1,EXD2,DBR1,CWF…
GO: Molecular Function	GO:0043139	5'-3' DNA helicase activity		0.0004595	0.8662	0.008662	0.07033	5	8	RUVBL1,ERCC2,PIF1,RUVBL2,HELB
GO: Molecular Function	GO:0000405	bubble DNA binding		0.0004595	0.8662	0.008662	0.07033	5	8	BLM,RECQL4,NEIL3,WRN,XPC
GO: Molecular Function	GO:0000403	Y-form DNA binding		0.0004861	0.9163	0.008984	0.07294	4	5	BLM,RBBP8,WRN,RAD18
GO: Molecular Function	GO:0015616	DNA translocase activity		0.0004861	0.9163	0.008984	0.07294	4	5	RAD54L,RAD54B,ERCC6L,FBH1
GO: Molecular Function	GO:0004549	tRNA-specific ribonuclease activity		0.0005462	1	0.0099	0.08038	7	16	POP7,RPP21,RPP38,POP4,POP1,TSEN2,ELAC2
GO: Molecular Function	GO:0017070	U6 snRNA binding		0.0005462	1	0.0099	0.08038	7	16	PRPF4,LSM4,METTL16,SART3,LARP7,RBM22,LSM3
GO: Molecular Function	GO:0019207	kinase regulator activity		0.0005806	1	0.01024	0.08312	40	232	LAMTOR3,SOCS1,IQGAP1,CCNA1,CCNA2,CCNB1,CCNC,CCNE1,CCNH,CCNB2,CDKN1C,CDKN2D,CKS1B,CKS2,SH3BP5,CCNJ,PRKAR1B,SMCR8,DAXX,CCNJL,PRKRIP1,CCNI2,CCNP,STRADA,DBF4B,MBIP,HEXIM1,CNPPD1,MOB1B,TPX2,CAB39,STK11,DBF4,CEP43,PKIG,PIK3R5,NRG1,CCNB3,INCENP,SPDYA
GO: Molecular Function	GO:0008353	RNA polymerase II CTD heptapeptide repeat kinase activity		0.0005811	1	0.01024	0.08312	6	12	CDK13,CDK1,CDK7,CDK8,CDK9,CDK12
GO: Molecular Function	GO:0043047	single-stranded telomeric DNA binding		0.0005811	1	0.01024	0.08312	6	12	POT1,RPA1,RPA2,STN1,CTC1,TERF1
GO: Molecular Function	GO:0061629	RNA polymerase II-specific DNA-binding transcription factor binding		0.0007535	1	0.01315	0.1068	50	312	MKKS,TTC8,MTA3,APEX1,MED4,FOXH1,PIAS2,MTA1,PCNA,MED14,PSMC3IP,MIER2,EXOSC9,MDFIC,DCAF13,CRKL,CRY2,CTBP2,DCAF1,DAXX,MED24,MED12,DNMT1,MED16,RBBP8,RNF4,BBS7,LEF1,CITED2,HIF1AN,KDM1A,UIMC1,DMAP1,COMMD6,TAF4B,TAF10,TBP,GRIP1,GTF2A1,GTF2A2,GTF2B,GTF2H1,HEY2,HDAC1,ASXL1,NR4A1,ID2,XPC,FOXP2,LRP2
GO: Molecular Function	GO:0140104	molecular carrier activity		0.0008755	1	0.01514	0.1229	16	67	KPNA7,CSE1L,EMC6,SNUPN,IPO4,TMCO6,EMC8,FXN,IPO9,XPO7,XPO6,XPO4,NUP42,KPNA6,MMGT1,KPNA2
GO: Molecular Function	GO:0003916	DNA topoisomerase activity		0.0009474	1	0.01609	0.1306	5	9	TOP3B,NCAPH,TOP2A,TOP3A,SPO11
GO: Molecular Function	GO:0002151	G-quadruplex RNA binding		0.0009474	1	0.01609	0.1306	5	9	PATL2,XRN1,FMR1,PATL1,FXR1
GO: Molecular Function	GO:0004521	endoribonuclease activity		0.0009792	1	0.01632	0.1325	17	74	AGO3,APEX1,DROSHA,EXO1,PIWIL2,DBR1,CWF19L1,POP7,RPP21,FEN1,RNASEH2A,RPP38,POP4,POP1,TSEN2,TSN,ELAC2
GO: Molecular Function	GO:0004535	poly(A)-specific ribonuclease activity		0.0009868	1	0.01632	0.1325	6	13	CNOT2,PDE12,PARN,CNOT8,CNOT7,TOE1
GO: Molecular Function	GO:0009982	pseudouridine synthase activity		0.0009868	1	0.01632	0.1325	6	13	PUS3,TRUB2,PUS1,RPUSD2,RPUSD4,PUS10
GO: Molecular Function	GO:0004520	endodeoxyribonuclease activity		0.001098	1	0.01799	0.1461	12	44	APEX1,GEN1,EXO1,RAD51C,RBBP8,ERCC4,ZRANB3,FEN1,MUS81,FAN1,SPO11,XRCC3
GO: Molecular Function	GO:0030332	cyclin binding		0.001119	1	0.01799	0.1461	14	56	CDK13,CCNH,CDK1,CDK7,CDK8,CDK9,MDFIC,FBXW7,NDC80,GAK,CDK12,CDKL5,GPS2,TNFAIP1
GO: Molecular Function	GO:0106029	tRNA pseudouridine synthase activity		0.001174	1	0.01799	0.1461	3	3	PUS3,PUS1,PUS10
GO: Molecular Function	GO:0061849	telomeric G-quadruplex DNA binding		0.001174	1	0.01799	0.1461	3	3	BLM,POT1,WRN
GO: Molecular Function	GO:0070336	flap-structured DNA binding		0.001174	1	0.01799	0.1461	3	3	RBBP8,FAN1,WRN
GO: Molecular Function	GO:0032142	single guanine insertion binding		0.001174	1	0.01799	0.1461	3	3	MSH2,MSH3,MSH6
GO: Molecular Function	GO:0032139	dinucleotide insertion or deletion binding		0.001174	1	0.01799	0.1461	3	3	MSH2,MSH3,PCNA
GO: Molecular Function	GO:0016300	tRNA (uracil) methyltransferase activity		0.001174	1	0.01799	0.1461	3	3	TRMT44,ALKBH8,TRMT2B
GO: Molecular Function	GO:1905773	8-hydroxy-2'-deoxyguanosine DNA binding		0.001174	1	0.01799	0.1461	3	3	BLM,POT1,WRN
GO: Molecular Function	GO:0008574	ATP-dependent microtubule motor activity, plus-end-directed		0.001266	1	0.01925	0.1563	7	18	KIF17,CENPE,KIF19,KIF14,KIF1B,KIF3A,KIF11
GO: Molecular Function	GO:0017056	structural constituent of nuclear pore		0.001284	1	0.01936	0.1572	9	28	NUP98,NUP155,NUP93,NUP58,NUP35,NDC1,NUP133,NUP160,NUP107
GO: Molecular Function	GO:0009378	four-way junction helicase activity		0.001337	1	0.02	0.1624	4	6	BLM,RECQL5,RECQL4,WRN
GO: Molecular Function	GO:0008276	protein methyltransferase activity		0.001502	1	0.02229	0.181	19	90	EED,PRMT9,SETD4,FAM98A,NSD3,ARMT1,PRMT6,EZH2,CXXC1,PRMT5,CARM1,WDR82,EHMT2,SUV39H1,ATPSCKMT,PRMT1,NSD2,SMYD2,METTL21A
GO: Molecular Function	GO:0030983	mismatched DNA binding		0.001579	1	0.02326	0.1888	6	14	MSH2,MSH3,PCNA,PMS2,MSH6,XPC
GO: Molecular Function	GO:1990841	promoter-specific chromatin binding		0.001691	1	0.02471	0.2006	16	71	NUP98,NIPBL,POLR2A,USP3,DNMT1,L3MBTL2,ERCC4,EZH2,KDM1A,EHMT2,TAF5,TAF10,PCGF1,GTF2B,GTF2F1,HDAC1
GO: Molecular Function	GO:0048256	flap endonuclease activity		0.001737	1	0.0248	0.2014	5	10	GEN1,EXO1,FEN1,MUS81,FAN1
GO: Molecular Function	GO:0098505	G-rich strand telomeric DNA binding		0.001737	1	0.0248	0.2014	5	10	POT1,RPA1,RPA2,CTC1,TERF1
GO: Molecular Function	GO:0033204	ribonuclease P RNA binding		0.001737	1	0.0248	0.2014	5	10	POP7,RPP21,RPP38,POP4,POP1
GO: Molecular Function	GO:0016407	acetyltransferase activity		0.001799	1	0.02549	0.207	22	112	LPCAT4,PYGO2,BRCA2,MCM3AP,GTF3C4,PHF14,EPC2,DBT,MED24,SUPT7L,ESCO2,LPCAT1,FASN,NAA25,TAF9,TAF10,USP22,KAT7,GTF2B,BAZ1A,CASD1,KAT14
GO: Molecular Function	GO:0003774	motor activity		0.001945	1	0.02737	0.2222	25	134	KIF17,MYO10,CENPE,MYO3B,KIF23,KIF19,KIF14,DYNC1H1,DYNC2H1,KIF26B,KIF20A,KIF13A,MYO16,KIF1B,CCDC102A,DNAH7,KIF3A,KIF4A,KIF15,KIFC3,KIF11,KIFC1,KIF25,KIF22,DNAH10
GO: Molecular Function	GO:0019900	kinase binding		0.001978	1	0.02761	0.2242	126	969	DACT2,SGO1,SHC3,AXIN2,ADRA2A,AP2A1,AP1B1,TBC1D14,SH3RF1,MSH2,USP37,PRKRA,CDK13,RACGAP1,SOCS1,ATP2B4,TRADD,BARD1,BCL2L1,IQGAP1,ZPR1,CCNA1,ROR2,KSR2,CBL,CCNA2,CCNB1,CCNC,CCNE1,CCNH,CCNB2,PARN,CDC6,PCNA,AURKB,CDK9,CDKN1C,CDKN2D,CENPE,LYST,CKS1B,CKS2,CLTC,FBXW5,PLCG1,SH3BP5,POLA1,POLR2A,BAG5,PTPN23,CCNJ,PPEF2,CRY2,SIPA1L1,PRKAR1B,CTBP2,SMCR8,DAXX,CNTLN,PTEN,FBXO5,PARD6A,PTPRR,KIF14,DLG3,RAB3IL1,RAD9A…
GO: Molecular Function	GO:0003899	DNA-directed 5'-3' RNA polymerase activity		0.002023	1	0.02804	0.2277	11	41	MED21,PRIMPOL,POLR2A,POLR2G,POLR2H,POLR2I,PRIM2,POLR1D,POLR1H,POLR3C,POLR2M
GO: Molecular Function	GO:0098847	sequence-specific single stranded DNA binding		0.002408	1	0.03313	0.269	6	15	POT1,RPA1,RPA2,STN1,CTC1,TERF1
GO: Molecular Function	GO:0030145	manganese ion binding		0.002493	1	0.03405	0.2764	15	67	MGAT2,XXYLT1,PCK1,LARGE1,PRIMPOL,LARGE2,PPEF2,MTPAP,EXD2,EXTL2,FEN1,POMGNT1,GALNT2,WRN,MPPE1
GO: Molecular Function	GO:0042803	protein homodimerization activity		0.002548	1	0.03439	0.2792	96	715	ADCY8,ADD1,ADRA2A,MGAT2,ALDH3A2,KNSTRN,CIP2A,BIRC5,CST7,CITED1,MSH2,MSH3,PRKRA,DROSHA,PLD6,ATIC,GEN1,TRIM37,BARD1,BCL2L1,BANF1,BLM,TMEM266,NRF1,ODC1,NFS1,PAPSS1,CENPF,NLRC4,SLC39A13,TMEM192,DGCR8,NRBP1,FXR2,RCHY1,CR2,CYP2R1,DAPK3,DAXX,DCK,BCL2L10,DNM1L,ECT2,MTPAP,TIMM9,EXD2,EXD1,S100A1,CARM1,CHMP4C,FLNA,FMR1,ATG7,CISD2,SIAH1,ST6GAL1,VPS25,MORC2,HIF1AN,SNRPC,GALE,NADK2,STK26,SRM,GCH1,RUVBL2,GPD1L,…
GO: Molecular Function	GO:0008170	N-methyltransferase activity		0.00257	1	0.03439	0.2792	20	101	EED,RNMT,PRMT9,SETD4,METTL16,NSD3,PRMT6,EZH2,CXXC1,PRMT5,CARM1,WDR82,EHMT2,SUV39H1,ATPSCKMT,PRMT1,NSD2,SMYD2,METTL21A,TRMT1L
GO: Molecular Function	GO:0061608	nuclear import signal receptor activity		0.002572	1	0.03439	0.2792	7	20	KPNA7,SNUPN,IPO4,TMCO6,IPO9,KPNA6,KPNA2
GO: Molecular Function	GO:0008080	N-acetyltransferase activity		0.002773	1	0.03644	0.2959	17	81	PYGO2,BRCA2,MCM3AP,GTF3C4,PHF14,EPC2,MED24,SUPT7L,ESCO2,NAA25,TAF9,TAF10,USP22,KAT7,GTF2B,BAZ1A,KAT14
GO: Molecular Function	GO:0035184	histone threonine kinase activity		0.002869	1	0.03644	0.2959	4	7	CHEK1,DCAF1,HASPIN,VRK1
GO: Molecular Function	GO:0008469	histone-arginine N-methyltransferase activity		0.002869	1	0.03644	0.2959	4	7	PRMT6,PRMT5,CARM1,PRMT1
GO: Molecular Function	GO:0046976	histone methyltransferase activity (H3-K27 specific)		0.002869	1	0.03644	0.2959	4	7	EED,NSD3,EZH2,EHMT2
GO: Molecular Function	GO:0016889	endodeoxyribonuclease activity, producing 3'-phosphomonoesters		0.002919	1	0.03644	0.2959	5	11	GEN1,RAD51C,MUS81,SPO11,XRCC3
GO: Molecular Function	GO:0005049	nuclear export signal receptor activity		0.002919	1	0.03644	0.2959	5	11	CSE1L,XPO7,XPO6,XPO4,NUP42
GO: Molecular Function	GO:0051880	G-quadruplex DNA binding		0.002919	1	0.03644	0.2959	5	11	BLM,XRN1,POT1,PIF1,WRN
GO: Molecular Function	GO:0016273	arginine N-methyltransferase activity		0.002919	1	0.03644	0.2959	5	11	PRMT9,PRMT6,PRMT5,CARM1,PRMT1
GO: Molecular Function	GO:0016274	protein-arginine N-methyltransferase activity		0.002919	1	0.03644	0.2959	5	11	PRMT9,PRMT6,PRMT5,CARM1,PRMT1
GO: Molecular Function	GO:0008296	3'-5'-exodeoxyribonuclease activity		0.002919	1	0.03644	0.2959	5	11	APEX1,POLD1,POLE,EXD2,APEX2
GO: Molecular Function	GO:0140034	methylation-dependent protein binding		0.003066	1	0.03777	0.3067	16	75	CHD8,UHRF1,CHD1,NCAPG2,RAG2,L3MBTL2,ING4,KDM8,CXXC1,SGF29,FMR1,MTF2,CBX2,NCAPD3,MSH6,ING2
GO: Molecular Function	GO:0035064	methylated histone binding		0.003066	1	0.03777	0.3067	16	75	CHD8,UHRF1,CHD1,NCAPG2,RAG2,L3MBTL2,ING4,KDM8,CXXC1,SGF29,FMR1,MTF2,CBX2,NCAPD3,MSH6,ING2
GO: Molecular Function	GO:0019901	protein kinase binding		0.003171	1	0.03881	0.3151	113	868	DACT2,SHC3,AXIN2,ADRA2A,AP2A1,AP1B1,TBC1D14,SH3RF1,MSH2,USP37,PRKRA,CDK13,RACGAP1,SOCS1,ATP2B4,TRADD,BCL2L1,IQGAP1,ZPR1,CCNA1,ROR2,KSR2,CBL,CCNA2,CCNB1,CCNC,CCNE1,CCNH,CCNB2,PARN,PCNA,CDK9,CDKN1C,CDKN2D,CENPE,LYST,CKS1B,CKS2,CLTC,FBXW5,PLCG1,SH3BP5,POLA1,BAG5,PTPN23,CCNJ,PPEF2,CRY2,SIPA1L1,PRKAR1B,CTBP2,SMCR8,DAXX,CNTLN,PTEN,FBXO5,PARD6A,PTPRR,KIF14,RAD9A,CCNJL,DUSP4,DVL2,CEP192,PRKRIP1,KIF20A,TR…
GO: Molecular Function	GO:0043130	ubiquitin binding		0.00324	1	0.0394	0.3199	18	89	RAE1,BUB3,CKS1B,CKS2,CUEDC2,PLAA,DNAAF10,UBXN7,UBXN2A,SPRTN,FBXW7,RNF168,UBR5,USP33,TOP2A,UCHL1,TAB3,ZFAND2B
GO: Molecular Function	GO:0030276	clathrin binding		0.00337	1	0.04072	0.3306	15	69	AP2A1,AP1B1,AP1G1,SYT13,GPR107,BCL2L1,AP1G2,AP1M1,CLTC,EPN1,CALY,TOM1,DNM1L,NCALD,GAK
GO: Molecular Function	GO:0000339	RNA cap binding		0.003525	1	0.04232	0.3436	7	21	DCPS,GEMIN5,SNUPN,NCBP3,FMR1,LSM1,EIF4E1B
GO: Molecular Function	GO:0044020	histone methyltransferase activity (H4-R3 specific)		0.003864	1	0.04524	0.3673	3	4	PRMT6,PRMT5,PRMT1
GO: Molecular Function	GO:0019136	deoxynucleoside kinase activity		0.003864	1	0.04524	0.3673	3	4	DCK,TK1,TK2
GO: Molecular Function	GO:0032137	guanine/thymine mispair binding		0.003864	1	0.04524	0.3673	3	4	MSH2,MSH3,MSH6
GO: Molecular Function	GO:0031852	mu-type opioid receptor binding		0.003864	1	0.04524	0.3673	3	4	WLS,FLNA,GNAS
GO: Molecular Function	GO:0042054	histone methyltransferase activity		0.003976	1	0.04627	0.3756	13	57	EED,NSD3,PRMT6,EZH2,CXXC1,PRMT5,CARM1,WDR82,EHMT2,SUV39H1,PRMT1,NSD2,SMYD2
GO: Molecular Function	GO:0070491	repressing transcription factor binding		0.00404	1	0.04672	0.3793	16	77	MKKS,TTC8,MTA3,MTA1,MIER2,RBBP8,GMNN,BBS7,DMAP1,TBP,ZNF503,GTF2A1,GTF2A2,DDX20,HDAC1,KPNA2
GO: Molecular Function	GO:0016773	phosphotransferase activity, alcohol group as acceptor		0.004099	1	0.04711	0.3825	113	875	MARK3,CDC7,MET,CDK13,SOCS1,MVK,ATR,PGM2L1,IQGAP1,NEK1,NEK2,CSNK1G1,BUB1,CCNA1,DDR1,ROR1,ROR2,KSR2,BAZ1B,ADCK2,PAPSS1,CCNA2,CCNB1,CCNC,PKMYT1,CCNE1,CCNH,CCNB2,CDK1,PCK1,AURKB,CDK7,CDK8,CDK9,CDKN1C,CDKN2D,STK17A,CHEK1,CKS1B,CKS2,PIK3C2B,PIK3C2G,MYO3B,PLK3,SH3BP5,NRBP1,CCNJ,PIM3,PRKAR1B,PRKCI,SMCR8,DCAF1,DAPK3,DAXX,MELK,CCNJL,PRKRIP1,RET,PDIK1L,ETNK2,HASPIN,STK40,PIP4K2C,CCNI2,VRK3,RPS6KA2,CCNP,RPS6…
GO: Biological Process	GO:0022402	cell cycle process		5.524e-88	4.553e-84	4.553e-84	4.368e-83	428	1671	SDE2,MAX,MCM2,MCM4,MCM5,SKA2,MCM7,SGO1,TUBGCP5,TRRAP,AXIN2,CDC7,CDC45,MET,AGO4,MTA3,MAD1L1,MKI67,RAD54L,CUL2,LAMTOR2,RAE1,OFD1,KNSTRN,PKP4,APAF1,APEX1,BIRC5,MSH2,MSH3,USP37,CCDC61,CDC14A,HAUS1,CDK13,RACGAP1,LAMTOR3,PLD6,GEN1,ATP2B4,TRIM37,CDC23,MYBL1,MYBL2,EED,GBF1,CENPX,BARD1,NASP,BCL2L1,BANF1,IQGAP1,BLM,NEK2,BRCA2,BTC,CDC16,ZPR1,BUB1,CCNA1,CNOT2,NPAT,NUMA1,CCNA2,CCNB1,PKMYT1,CCNE1,CCNH,ORC1,ORC…
GO: Biological Process	GO:0000280	nuclear division		5.38e-86	4.434e-82	2.217e-82	2.127e-81	362	1283	MAX,MCM2,MCM4,MCM5,SKA2,MCM7,SGO1,TUBGCP5,TRRAP,CDC7,CDC45,MET,AGO4,MTA3,MAD1L1,MKI67,RAD54L,CUL2,RAE1,OFD1,KNSTRN,APEX1,BIRC5,MSH2,MSH3,USP37,CCDC61,CDC14A,HAUS1,CDK13,RACGAP1,PLD6,GEN1,CDC23,MYBL1,MYBL2,GBF1,CENPX,NASP,BCL2L1,BANF1,IQGAP1,BLM,NEK2,BRCA2,BTC,CDC16,ZPR1,BUB1,CCNA1,CNOT2,NPAT,NUMA1,CCNA2,CCNB1,PKMYT1,CCNE1,CCNH,ORC1,ORC2,ORC4,ORC5,CCNB2,EXO1,CDK1,CDC6,CDC20,BUB3,CDC27,DCUN1D3,PCM1…
GO: Biological Process	GO:0048285	organelle fission		7.409e-85	6.106e-81	2.035e-81	1.953e-80	369	1336	MAX,MCM2,MCM4,MCM5,SKA2,MCM7,SGO1,TUBGCP5,TRRAP,CDC7,CDC45,MET,AGO4,MTA3,MAD1L1,MKI67,RAD54L,CUL2,RAE1,OFD1,KNSTRN,APEX1,BIRC5,MSH2,MSH3,USP37,CCDC61,CDC14A,HAUS1,CDK13,RACGAP1,PLD6,GEN1,CDC23,MYBL1,MYBL2,GBF1,CENPX,NASP,BCL2L1,BANF1,IQGAP1,BLM,NEK2,BRCA2,BTC,CDC16,ZPR1,BUB1,CCNA1,CNOT2,NPAT,NUMA1,CCNA2,CCNB1,PKMYT1,CCNE1,CCNH,ORC1,ORC2,ORC4,ORC5,CCNB2,EXO1,CDK1,CDC6,CDC20,BUB3,CDC27,DCUN1D3,PCM1…
GO: Biological Process	GO:0000278	mitotic cell cycle		5.073e-75	4.182e-71	6.969e-72	6.686e-71	315	1108	MAX,MCM2,MCM4,MCM5,SKA2,MCM7,SGO1,TUBGCP5,TRRAP,CDC7,CDC45,MET,MTA3,MAD1L1,MKI67,CUL2,RAE1,OFD1,KNSTRN,APEX1,BIRC5,MSH2,USP37,CCDC61,CDC14A,HAUS1,CDK13,RACGAP1,GEN1,CDC23,MYBL1,MYBL2,GBF1,NASP,BCL2L1,BANF1,IQGAP1,BLM,NEK2,BRCA2,BTC,CDC16,ZPR1,BUB1,CCNA1,CNOT2,NPAT,NUMA1,CCNA2,CCNB1,PKMYT1,CCNE1,CCNH,ORC1,ORC2,ORC4,ORC5,CCNB2,CDK1,CDC6,CDC20,BUB3,CDC27,DCUN1D3,PCM1,PCNA,PCNT,AURKB,CDK7,CDK9,CDKN1C…
GO: Biological Process	GO:0140014	mitotic nuclear division		5.073e-75	4.182e-71	6.969e-72	6.686e-71	315	1108	MAX,MCM2,MCM4,MCM5,SKA2,MCM7,SGO1,TUBGCP5,TRRAP,CDC7,CDC45,MET,MTA3,MAD1L1,MKI67,CUL2,RAE1,OFD1,KNSTRN,APEX1,BIRC5,MSH2,USP37,CCDC61,CDC14A,HAUS1,CDK13,RACGAP1,GEN1,CDC23,MYBL1,MYBL2,GBF1,NASP,BCL2L1,BANF1,IQGAP1,BLM,NEK2,BRCA2,BTC,CDC16,ZPR1,BUB1,CCNA1,CNOT2,NPAT,NUMA1,CCNA2,CCNB1,PKMYT1,CCNE1,CCNH,ORC1,ORC2,ORC4,ORC5,CCNB2,CDK1,CDC6,CDC20,BUB3,CDC27,DCUN1D3,PCM1,PCNA,PCNT,AURKB,CDK7,CDK9,CDKN1C…
GO: Biological Process	GO:1903047	mitotic cell cycle process		5.073e-75	4.182e-71	6.969e-72	6.686e-71	315	1108	MAX,MCM2,MCM4,MCM5,SKA2,MCM7,SGO1,TUBGCP5,TRRAP,CDC7,CDC45,MET,MTA3,MAD1L1,MKI67,CUL2,RAE1,OFD1,KNSTRN,APEX1,BIRC5,MSH2,USP37,CCDC61,CDC14A,HAUS1,CDK13,RACGAP1,GEN1,CDC23,MYBL1,MYBL2,GBF1,NASP,BCL2L1,BANF1,IQGAP1,BLM,NEK2,BRCA2,BTC,CDC16,ZPR1,BUB1,CCNA1,CNOT2,NPAT,NUMA1,CCNA2,CCNB1,PKMYT1,CCNE1,CCNH,ORC1,ORC2,ORC4,ORC5,CCNB2,CDK1,CDC6,CDC20,BUB3,CDC27,DCUN1D3,PCM1,PCNA,PCNT,AURKB,CDK7,CDK9,CDKN1C…
GO: Biological Process	GO:0051276	chromosome organization		3.302e-72	2.722e-68	3.888e-69	3.73e-68	344	1312	CHAF1B,H2AZ2,MCM2,MCM4,MCM5,MCM7,ACTL6A,SGO1,TRRAP,AXIN2,CDC45,CENPP,AGO4,MTA3,MAD1L1,MKI67,MLLT3,RAD54L,HIRIP3,RAE1,KNSTRN,PARG,APEX1,BIRC5,CHD8,MSH2,COPS3,MSH3,ATAD2,RUVBL1,MCM9,RACGAP1,UHRF1,GEN1,TRIM37,CDC23,EED,ATR,CENPX,NAP1L4,NASP,BANF1,RCOR2,BLM,NEK2,PYGO2,BRCA2,CDC16,MCM3AP,BUB1,TOP3B,SPTY2D1,MIS18A,NUMA1,BAZ1B,CCNA2,CCNB1,CCNE1,MTA1,EXO1,PARN,CDK1,CDC6,CDC20,BUB3,CDC27,PCNA,AURKB,CDK9,C…
GO: Biological Process	GO:0006259	DNA metabolic process		2.268e-68	1.87e-64	2.337e-65	2.242e-64	304	1107	CHAF1B,SDE2,WDR18,MCM2,MCM4,MCM5,MCM7,ACTL6A,TRRAP,LIN9,AXIN2,CDC7,CDC45,MET,ADRA2A,RAD54L,PARG,APAF1,APEX1,MSH2,COPS3,MSH3,ERI1,USP37,RUVBL1,UBE2T,MCM9,UHRF1,PLD6,GEN1,ATR,CENPX,BARD1,NASP,SFR1,BANF1,BLM,ALKBH1,NEK2,BRCA2,ZPR1,TONSL,NFRKB,NONO,TOP3B,NSMCE1,MIS18A,CCNA2,CCNE1,CCNH,ORC1,ORC2,ORC4,ORC5,MTA1,EXO1,PARN,CDK1,CDC6,PCNA,AURKB,CDK7,CDK9,CDKN2D,CENPF,CHEK1,TRIP13,INIP,H1-8,HROB,RECQL5,REC…
GO: Biological Process	GO:0006974	cellular response to DNA damage stimulus		3.202e-60	2.639e-56	2.932e-57	2.813e-56	256	902	CHAF1B,MCM2,MCM4,MCM5,MCM7,ACTL6A,TRRAP,AXIN2,CDC7,CDC45,RAD54L,PARG,APEX1,MSH2,COPS3,MSH3,RUVBL1,UBE2T,MCM9,UHRF1,GEN1,ATR,CENPX,BARD1,BCL2L1,BCL3,SFR1,BLM,NEK1,ALKBH1,BRCA2,NFATC4,TONSL,NFRKB,NONO,CNOT2,NSMCE1,BAZ1B,CBL,CCNB1,CCNH,MTA1,EXO1,CDK1,PCNA,CDK7,CDK9,CDKN2D,CDKN3,CHEK1,TRIP13,CNOT8,INIP,HROB,RECQL5,RECQL4,CNOT7,RAD54B,NIPBL,PLK3,PRIMPOL,PMS2,FXR2,RCHY1,POLA1,POLB,POLD1,CNOT10,POLD2,PO…
GO: Biological Process	GO:0006281	DNA repair		5.608e-60	4.622e-56	4.622e-57	4.435e-56	198	584	CHAF1B,MCM2,MCM4,MCM5,MCM7,ACTL6A,TRRAP,AXIN2,CDC7,CDC45,RAD54L,PARG,APEX1,MSH2,COPS3,MSH3,RUVBL1,UBE2T,MCM9,UHRF1,GEN1,ATR,CENPX,BARD1,SFR1,BLM,ALKBH1,BRCA2,TONSL,NFRKB,NONO,NSMCE1,CCNH,MTA1,EXO1,CDK1,PCNA,CDK7,CDK9,CDKN2D,CHEK1,TRIP13,INIP,HROB,RECQL5,RECQL4,RAD54B,NIPBL,PRIMPOL,PMS2,RCHY1,POLA1,POLB,POLD1,POLD2,POLE,FAAP24,POLE2,SMARCAL1,POLR2A,POT1,POLR2G,POLR2H,RMI2,POLR2I,BABAM2,CRY2,HINFP,…
GO: Biological Process	GO:0007059	chromosome segregation		5.672e-54	4.675e-50	4.25e-51	4.078e-50	144	359	SKA2,SGO1,AXIN2,AGO4,MAD1L1,MKI67,KNSTRN,BIRC5,RACGAP1,GEN1,CDC23,CENPX,BANF1,NEK2,BRCA2,CDC16,BUB1,TOP3B,MIS18A,NUMA1,NUP43,CCNB1,CCNE1,CDC6,CDC20,BUB3,CDC27,AURKB,CENPC,CENPE,CENPF,RCC1,NCAPH2,TRIP13,MIS12,NUP37,CIAO1,RECQL5,RECQL4,DSCC1,NIPBL,ANAPC4,KIF23,RMI2,NSL1,MAP10,MAD2L1BP,MEIOC,ESPL1,KNTC1,NDE1,DLGAP5,NUF2,NCAPG2,SPDL1,CDCA2,CHTF8,FBXO5,NCAPD2,KIF14,DYNC1H1,RAD51C,SMC6,SMC4,CEP192,ECT2…
GO: Biological Process	GO:0006260	DNA replication		2.222e-51	1.831e-47	1.526e-48	1.464e-47	127	297	CHAF1B,SDE2,WDR18,MCM2,MCM4,MCM5,MCM7,CDC7,CDC45,MET,ADRA2A,MSH3,USP37,MCM9,GEN1,ATR,CENPX,BARD1,NASP,BLM,BRCA2,ZPR1,TONSL,CCNA2,CCNE1,ORC1,ORC2,ORC4,ORC5,EXO1,CDK1,CDC6,PCNA,CDK9,CHEK1,RECQL5,RECQL4,DSCC1,PRIMPOL,POLA1,POLB,POLD1,POLD2,POLE,POLE2,SMARCAL1,RMI2,PRIM2,GINS1,CHTF8,FBXO5,TIPIN,RAD1,OBI1,RAD9A,RAD17,RAD51,THOC1,RBBP4,RBBP8,CHAF1A,RFC1,RFC2,RFC4,GMNN,E2F8,RFWD3,ESCO2,EXD2,ING4,RPA1,RP…
GO: Biological Process	GO:0051301	cell division		1.558e-50	1.284e-46	9.879e-48	9.478e-47	206	704	SDE2,SKA2,SGO1,CDC7,AGO3,MAD1L1,MLLT3,RAE1,KNSTRN,PKP4,BIRC5,CITED1,USP37,CDC14A,ARF6,SPC24,RUVBL1,HAUS1,RACGAP1,CDC23,CENPX,BCL2L1,BLM,NEK1,NEK2,BRCA2,BTC,CDC16,BUB1,CCNA1,MIS18A,NUMA1,NUP43,CCNA2,CCNB1,CCNE1,CCNB2,CDK1,CDC6,CDC20,BUB3,CDC27,AURKB,CDK7,CENPA,CENPC,CENPE,CENPF,CETN3,RCC1,CKS1B,CKS2,MIS12,ANLN,NUP37,RECQL5,ANAPC2,CLTC,GPSM2,DGCR8,PLK3,ANAPC4,KIF23,AHCTF1,NSL1,MAP10,BABAM2,ESPL1,AL…
GO: Biological Process	GO:0044770	cell cycle phase transition		2.167e-49	1.786e-45	1.275e-46	1.224e-45	201	686	MAX,MCM2,MCM4,MCM5,MCM7,CDC7,CDC45,MTA3,MAD1L1,CUL2,OFD1,APEX1,BIRC5,USP37,CDC14A,HAUS1,GEN1,ATP2B4,CDC23,NASP,BLM,NEK2,CDC16,ZPR1,BUB1,CCNA1,CNOT2,NPAT,CCNA2,CCNB1,PKMYT1,CCNE1,CCNH,ORC1,ORC2,ORC4,ORC5,CCNB2,CDK1,CDC6,CDC20,BUB3,CDC27,DCUN1D3,PCM1,PCNA,PCNT,AURKB,CDK7,CDKN1C,CDKN2D,CDKN3,CENPE,CENPF,RCC1,CHEK1,TRIP13,CNOT8,CKS1B,CKS2,ANLN,ANAPC2,CNOT7,IQGAP3,PLK3,ANAPC4,POLA1,CNOT10,POLE,POLE2,C…
GO: Biological Process	GO:0044772	mitotic cell cycle phase transition		6.188e-48	5.1e-44	3.4e-45	3.262e-44	190	637	MAX,MCM2,MCM4,MCM5,MCM7,CDC7,CDC45,MTA3,MAD1L1,CUL2,OFD1,APEX1,BIRC5,USP37,CDC14A,HAUS1,GEN1,CDC23,NASP,BLM,NEK2,CDC16,ZPR1,BUB1,CCNA1,CNOT2,NPAT,CCNA2,CCNB1,PKMYT1,CCNE1,CCNH,ORC1,ORC2,ORC4,ORC5,CCNB2,CDK1,CDC6,CDC20,BUB3,CDC27,DCUN1D3,PCM1,PCNA,PCNT,AURKB,CDK7,CDKN1C,CDKN2D,CDKN3,CENPE,CENPF,RCC1,CHEK1,TRIP13,CNOT8,CKS1B,CKS2,ANLN,ANAPC2,CNOT7,IQGAP3,PLK3,ANAPC4,POLA1,CNOT10,POLE,POLE2,CCNJ,PPA…
GO: Biological Process	GO:0051726	regulation of cell cycle		2.823e-46	2.326e-42	1.454e-43	1.395e-42	295	1311	SDE2,MAX,TRRAP,LIN9,ADCYAP1,AXIN2,CDC7,CDC45,MET,MTA3,MAD1L1,MKI67,LAMTOR2,RAE1,OFD1,KNSTRN,PKP4,APAF1,APEX1,BIRC5,MSH2,CDC14A,HAUS1,CDK13,RACGAP1,LAMTOR3,GEN1,ATP2B4,TRIM37,CDC23,MYBL2,EED,GBF1,ATR,BARD1,BCL2L1,IQGAP1,BLM,NEK1,NEK2,BRCA2,BTC,CDC16,BUB1,CCNA1,CNOT2,NRAS,NUMA1,CCNA2,CCNB1,CCNC,PKMYT1,CCNE1,CCNH,ORC1,CCNB2,CDK1,CDC6,CDC20,BUB3,CDC27,DCUN1D3,PCM1,PCNA,PCNT,AURKB,CDK7,CDK8,CDK9,CDKN1…
GO: Biological Process	GO:0098813	nuclear chromosome segregation		5.285e-46	4.356e-42	2.562e-43	2.458e-42	120	294	SGO1,AXIN2,AGO4,MAD1L1,KNSTRN,BIRC5,RACGAP1,GEN1,CDC23,CENPX,NEK2,BRCA2,CDC16,BUB1,NUMA1,CCNB1,CCNE1,CDC6,CDC20,BUB3,CDC27,AURKB,CENPC,CENPE,CENPF,NCAPH2,TRIP13,MIS12,RECQL4,DSCC1,NIPBL,ANAPC4,KIF23,RMI2,NSL1,MAP10,MAD2L1BP,MEIOC,ESPL1,KNTC1,DLGAP5,NUF2,NCAPG2,SPDL1,CHTF8,FBXO5,NCAPD2,KIF14,DYNC1H1,RAD51C,SMC4,CEP192,ECT2,CDCA8,CEP55,ESCO2,HASPIN,FBXW7,MCMBP,BRIP1,ERCC4,DSN1,ANKRD53,FANCD2,USP44,…
GO: Biological Process	GO:0071897	DNA biosynthetic process		2.436e-44	2.008e-40	1.115e-41	1.07e-40	154	471	CHAF1B,SDE2,WDR18,MCM2,MCM4,MCM5,MCM7,LIN9,CDC7,CDC45,MET,ADRA2A,MSH3,USP37,MCM9,GEN1,ATR,CENPX,BARD1,NASP,BLM,NEK2,BRCA2,ZPR1,TONSL,CCNA2,CCNE1,ORC1,ORC2,ORC4,ORC5,EXO1,PARN,CDK1,CDC6,PCNA,AURKB,CDK9,CDKN2D,CENPF,CHEK1,HROB,RECQL5,RECQL4,XRN1,DSCC1,PRIMPOL,EXOSC10,RCHY1,POLA1,POLB,POLD1,POLD2,POLE,POLE2,SMARCAL1,POT1,RMI2,PRIM2,POLDIP2,GINS1,CHTF8,FBXO5,TIPIN,RAD1,OBI1,RAD9A,RAD17,RAD51,THOC1,RB…
GO: Biological Process	GO:0006261	DNA-dependent DNA replication		9.786e-44	8.066e-40	4.245e-41	4.073e-40	87	168	WDR18,MCM2,MCM4,MCM5,MCM7,CDC7,CDC45,MSH3,MCM9,GEN1,ATR,CENPX,BLM,BRCA2,ZPR1,TONSL,CCNE1,ORC1,ORC2,ORC4,ORC5,CDC6,PCNA,CDK9,RECQL5,RECQL4,DSCC1,PRIMPOL,POLA1,POLB,POLD1,POLD2,POLE,POLE2,SMARCAL1,PRIM2,GINS1,CHTF8,FBXO5,TIPIN,RAD51,THOC1,RFC1,RFC2,RFC4,GMNN,E2F8,RFWD3,EXD2,RPA1,RPA2,RPA3,MCMBP,TRAIP,MCM10,ZRANB3,FEN1,STOML2,ATG7,RPAIN,DBF4B,GINS4,SIRT7,CHTF18,GINS2,POLQ,MGME1,SSBP1,HELB,DBF4,TOPBP…
GO: Biological Process	GO:0010564	regulation of cell cycle process		7.896e-40	6.508e-36	3.254e-37	3.122e-36	212	852	SDE2,MAX,AXIN2,CDC7,MET,MTA3,MAD1L1,MKI67,RAE1,OFD1,KNSTRN,PKP4,APAF1,APEX1,BIRC5,CDC14A,HAUS1,CDK13,RACGAP1,GEN1,ATP2B4,TRIM37,CDC23,EED,BCL2L1,BLM,NEK2,BRCA2,BTC,CDC16,BUB1,CNOT2,NUMA1,CCNB1,PKMYT1,ORC1,CDK1,CDC6,CDC20,BUB3,CDC27,DCUN1D3,PCM1,PCNA,PCNT,AURKB,CDK9,CDKN1C,CDKN2D,CENPE,CENPF,RCC1,CHEK1,TRIP13,CNOT8,ANLN,RECQL4,ANAPC2,CNOT7,CLTC,FBXW5,GPSM2,NIPBL,PLK3,ANAPC4,KIF23,POC1A,CNOT10,AHCT…
GO: Biological Process	GO:0006310	DNA recombination		6.396e-39	5.271e-35	2.51e-36	2.408e-35	116	317	MCM2,MCM4,MCM5,MCM7,ACTL6A,CDC7,CDC45,RAD54L,APEX1,MSH2,MSH3,RUVBL1,MCM9,GEN1,CENPX,SFR1,BLM,BRCA2,TONSL,NFRKB,NONO,NSMCE1,EXO1,CHEK1,TRIP13,H1-8,HROB,RECQL5,RECQL4,RAD54B,PSMC3IP,NIPBL,POLB,RMI2,DCAF1,AP5Z1,PARPBP,RAD51,THOC1,RAD51C,RAD51B,RAD51D,RAD52,RAG2,RBBP8,SMC6,PALB2,RFWD3,RIF1,EXD2,MRNIP,RPA1,RPA2,RPA3,LEF1,ERCC2,BRIP1,ERCC4,RNF168,ACTR5,MND1,EZH2,ZRANB3,FANCD2,MEI4,RMI1,FANCB,UCHL5,FEN1…
GO: Biological Process	GO:0000819	sister chromatid segregation		7.95e-38	6.553e-34	2.978e-35	2.858e-34	91	209	SGO1,AXIN2,MAD1L1,KNSTRN,BIRC5,RACGAP1,GEN1,CDC23,NEK2,CDC16,BUB1,NUMA1,CCNB1,CDC6,CDC20,BUB3,CDC27,AURKB,CENPC,CENPE,CENPF,NCAPH2,TRIP13,MIS12,RECQL4,DSCC1,NIPBL,ANAPC4,KIF23,RMI2,NSL1,MAP10,MAD2L1BP,ESPL1,KNTC1,DLGAP5,NUF2,NCAPG2,SPDL1,CHTF8,FBXO5,NCAPD2,KIF14,RAD51C,SMC4,CEP192,CDCA8,CEP55,ESCO2,HASPIN,FBXW7,MCMBP,DSN1,ANKRD53,USP44,NDC80,FEN1,TACC3,ANAPC5,CHMP4C,ANAPC11,SMC2,CHFR,CDK5RAP2,CDC…
GO: Biological Process	GO:0007346	regulation of mitotic cell cycle		1.514e-35	1.248e-31	5.426e-33	5.206e-32	173	660	TRRAP,CDC7,MET,MTA3,MAD1L1,MKI67,OFD1,APEX1,BIRC5,MSH2,CDC14A,HAUS1,CDK13,GEN1,CDC23,GBF1,BCL2L1,IQGAP1,BLM,NEK2,BRCA2,BTC,CDC16,BUB1,CNOT2,CCNB1,PKMYT1,ORC1,CDK1,CDC6,CDC20,BUB3,CDC27,DCUN1D3,PCM1,PCNA,PCNT,AURKB,CDK9,CDKN1C,CDKN2D,CENPE,CENPF,RCC1,CHEK1,TRIP13,CNOT8,CKS1B,CKS2,ANLN,ANAPC2,CNOT7,FBXW5,PLK3,ANAPC4,CNOT10,MAD2L1BP,PIM3,MEIOC,GIGYF2,POLDIP2,ESPL1,BTG4,KNTC1,HAUS6,NDE1,DLGAP5,CKAP5,…
GO: Biological Process	GO:0000070	mitotic sister chromatid segregation		5.208e-35	4.293e-31	1.789e-32	1.716e-31	79	172	SGO1,MAD1L1,KNSTRN,BIRC5,RACGAP1,GEN1,CDC23,NEK2,CDC16,BUB1,NUMA1,CCNB1,CDC6,CDC20,BUB3,CDC27,AURKB,CENPC,CENPE,CENPF,NCAPH2,TRIP13,MIS12,DSCC1,NIPBL,ANAPC4,KIF23,NSL1,MAP10,MAD2L1BP,ESPL1,KNTC1,DLGAP5,NUF2,NCAPG2,SPDL1,CHTF8,FBXO5,NCAPD2,KIF14,SMC4,CEP192,CDCA8,CEP55,HASPIN,DSN1,ANKRD53,USP44,NDC80,TACC3,ANAPC5,CHMP4C,ANAPC11,SMC2,CDK5RAP2,CDCA5,PDS5B,DIS3L2,SMC5,CENPK,NCAPG,RRS1,PDS5A,NCAPD3,TE…
GO: Biological Process	GO:0006302	double-strand break repair		5.647e-33	4.654e-29	1.862e-30	1.786e-29	99	273	MCM2,MCM4,MCM5,MCM7,CDC7,CDC45,RAD54L,MSH2,MCM9,GEN1,BARD1,SFR1,BLM,BRCA2,TONSL,NSMCE1,MTA1,CHEK1,TRIP13,RECQL5,RECQL4,RAD54B,NIPBL,POLA1,POLB,SMARCAL1,POT1,RMI2,BABAM2,MEIOC,AP5Z1,DCLRE1A,PARPBP,RAD51,RAD51C,RAD51B,RAD51D,RAD52,RBBP8,PARP2,SMC6,PALB2,RFWD3,ESCO2,RIF1,EXD2,MRNIP,NHEJ1,RPA1,RPA2,RPA3,BRIP1,ERCC4,RNF168,ACTR5,EYA3,FANCD2,RMI1,FANCB,UBR5,ABRAXAS1,FEN1,ZSWIM7,FOXM1,MUS81,GINS4,SIRT7,…
GO: Biological Process	GO:0051321	meiotic cell cycle		8.75e-33	7.211e-29	2.576e-30	2.471e-29	102	289	SGO1,TUBGCP5,AGO4,MKI67,RAD54L,MSH3,PLD6,MYBL1,CENPX,NEK2,BRCA2,BUB1,CCNA1,NUMA1,PKMYT1,CCNE1,CCNB2,EXO1,CDC20,BUB3,CENPC,CENPE,NCAPH2,TRIP13,CKS2,H1-8,RAD54B,XRN1,PSMC3IP,DDX4,MEIOC,ESPL1,TDRD12,NUF2,NSUN2,FBXO5,RAD1,NCAPD2,RAD51,RAD51C,RAD51B,RAD51D,RBBP8,SMC4,PIWIL2,PDIK1L,RPA1,BRIP1,ERCC4,MNS1,EXD1,MND1,NPM2,FANCD2,MEI4,RMI1,SYCP2,NDC80,TUBGCP3,MUS81,SIAH1,SIRT7,SMC2,RAD51AP1,NDC1,CHTF18,CHFR…
GO: Biological Process	GO:0140013	meiotic nuclear division		8.75e-33	7.211e-29	2.576e-30	2.471e-29	102	289	SGO1,TUBGCP5,AGO4,MKI67,RAD54L,MSH3,PLD6,MYBL1,CENPX,NEK2,BRCA2,BUB1,CCNA1,NUMA1,PKMYT1,CCNE1,CCNB2,EXO1,CDC20,BUB3,CENPC,CENPE,NCAPH2,TRIP13,CKS2,H1-8,RAD54B,XRN1,PSMC3IP,DDX4,MEIOC,ESPL1,TDRD12,NUF2,NSUN2,FBXO5,RAD1,NCAPD2,RAD51,RAD51C,RAD51B,RAD51D,RBBP8,SMC4,PIWIL2,PDIK1L,RPA1,BRIP1,ERCC4,MNS1,EXD1,MND1,NPM2,FANCD2,MEI4,RMI1,SYCP2,NDC80,TUBGCP3,MUS81,SIAH1,SIRT7,SMC2,RAD51AP1,NDC1,CHTF18,CHFR…
GO: Biological Process	GO:1903046	meiotic cell cycle process		8.75e-33	7.211e-29	2.576e-30	2.471e-29	102	289	SGO1,TUBGCP5,AGO4,MKI67,RAD54L,MSH3,PLD6,MYBL1,CENPX,NEK2,BRCA2,BUB1,CCNA1,NUMA1,PKMYT1,CCNE1,CCNB2,EXO1,CDC20,BUB3,CENPC,CENPE,NCAPH2,TRIP13,CKS2,H1-8,RAD54B,XRN1,PSMC3IP,DDX4,MEIOC,ESPL1,TDRD12,NUF2,NSUN2,FBXO5,RAD1,NCAPD2,RAD51,RAD51C,RAD51B,RAD51D,RBBP8,SMC4,PIWIL2,PDIK1L,RPA1,BRIP1,ERCC4,MNS1,EXD1,MND1,NPM2,FANCD2,MEI4,RMI1,SYCP2,NDC80,TUBGCP3,MUS81,SIAH1,SIRT7,SMC2,RAD51AP1,NDC1,CHTF18,CHFR…
GO: Biological Process	GO:1901987	regulation of cell cycle phase transition		1.873e-30	1.544e-26	5.323e-28	5.107e-27	139	511	CDC7,MTA3,MAD1L1,OFD1,APEX1,BIRC5,CDC14A,HAUS1,GEN1,ATP2B4,CDC23,BLM,NEK2,CDC16,BUB1,CNOT2,CCNB1,ORC1,CDK1,CDC6,CDC20,BUB3,CDC27,DCUN1D3,PCM1,PCNA,PCNT,AURKB,CDKN1C,CDKN2D,CENPE,CENPF,CHEK1,TRIP13,CNOT8,ANLN,ANAPC2,CNOT7,PLK3,ANAPC4,CNOT10,BABAM2,MAD2L1BP,GIGYF2,ESPL1,KNTC1,HAUS6,NDE1,DLGAP5,CKAP5,HAUS3,PSMD12,SFI1,PTEN,SPDL1,FBXO5,KIF14,DYNC1H1,RAD17,RAD51C,RAD51B,RNASEH2B,CEP192,HAUS2,E2F8,RFWD…
GO: Biological Process	GO:1901990	regulation of mitotic cell cycle phase transition		9.957e-29	8.206e-25	2.735e-26	2.624e-25	129	470	CDC7,MTA3,MAD1L1,OFD1,APEX1,BIRC5,CDC14A,HAUS1,GEN1,CDC23,BLM,NEK2,CDC16,BUB1,CNOT2,CCNB1,ORC1,CDK1,CDC6,CDC20,BUB3,CDC27,DCUN1D3,PCM1,PCNA,PCNT,AURKB,CDKN1C,CDKN2D,CENPE,CENPF,CHEK1,TRIP13,CNOT8,ANLN,ANAPC2,CNOT7,PLK3,ANAPC4,CNOT10,MAD2L1BP,GIGYF2,ESPL1,KNTC1,HAUS6,NDE1,DLGAP5,CKAP5,HAUS3,PSMD12,SFI1,PTEN,SPDL1,FBXO5,KIF14,DYNC1H1,RAD17,RAD51C,RAD51B,RNASEH2B,CEP192,HAUS2,E2F8,RFWD3,HASPIN,MRNIP…
GO: Biological Process	GO:0000226	microtubule cytoskeleton organization		5.319e-27	4.384e-23	1.414e-24	1.357e-23	193	903	MKKS,TMEM17,MARK3,SKA2,SGO1,TUBGCP5,TBC1D32,MET,TTC8,AP1G1,TBC1D14,WDR35,CC2D2A,IFT80,KIF17,RAE1,OFD1,KNSTRN,BIRC5,CCDC61,CDC14A,WDR19,CCDC113,HAUS1,RACGAP1,GEN1,TRIM37,MYBL2,NEK1,NEK2,BRCA2,ZPR1,WDR90,NPHP1,GAS2L3,NUMA1,CCNB1,CEP20,CCNB2,CDK1,CDC20,PCM1,PCNT,AURKB,CENPA,CENPE,CETN3,RCC1,CHEK1,CFAP65,CLTC,FBXW5,GPSM2,PLK3,CNP,SPEF1,KIF23,POC1A,RNF19A,RTTN,PTPN23,MAP10,C2CD3,ARHGEF10,TTLL4,ESPL1,C…
GO: Biological Process	GO:0000725	recombinational repair		1.89e-26	1.558e-22	4.868e-24	4.671e-23	62	141	MCM2,MCM4,MCM5,MCM7,CDC7,CDC45,RAD54L,MCM9,GEN1,SFR1,BLM,BRCA2,TONSL,NSMCE1,CHEK1,HROB,RECQL5,RECQL4,RAD54B,NIPBL,RMI2,AP5Z1,PARPBP,RAD51,RAD51C,RAD51B,RAD51D,RAD52,RBBP8,SMC6,PALB2,RFWD3,RIF1,EXD2,MRNIP,RPA1,RPA2,RPA3,ERCC4,RMI1,FANCB,FEN1,ZSWIM7,MUS81,GINS4,SIRT6,FAN1,RAD51AP1,KLHL15,GINS2,POLQ,FIGNL1,KDM1A,SMC5,HELB,POLL,FBH1,WRN,XRCC2,XRCC3,MMS22L,ARID2
GO: Biological Process	GO:0000724	double-strand break repair via homologous recombination		5.478e-26	4.515e-22	1.368e-23	1.313e-22	61	139	MCM2,MCM4,MCM5,MCM7,CDC7,CDC45,RAD54L,MCM9,GEN1,SFR1,BLM,BRCA2,TONSL,NSMCE1,CHEK1,RECQL5,RECQL4,RAD54B,NIPBL,RMI2,AP5Z1,PARPBP,RAD51,RAD51C,RAD51B,RAD51D,RAD52,RBBP8,SMC6,PALB2,RFWD3,RIF1,EXD2,MRNIP,RPA1,RPA2,RPA3,ERCC4,RMI1,FANCB,FEN1,ZSWIM7,MUS81,GINS4,SIRT6,FAN1,RAD51AP1,KLHL15,GINS2,POLQ,FIGNL1,KDM1A,SMC5,HELB,POLL,FBH1,WRN,XRCC2,XRCC3,MMS22L,ARID2
GO: Biological Process	GO:0000075	cell cycle checkpoint		3.314e-24	2.731e-20	8.034e-22	7.708e-21	78	229	TRRAP,CDC45,MAD1L1,BIRC5,MSH2,GEN1,ATR,BCL2L1,BLM,NEK1,BUB1,CNOT2,CCNB1,ORC1,CDK1,CDC6,CDC20,BUB3,PCNA,AURKB,CENPE,CENPF,CHEK1,TRIP13,CNOT8,CNOT7,PLK3,CNOT10,BABAM2,MAD2L1BP,HINFP,GIGYF2,KNTC1,NSUN2,SPDL1,TIPIN,RAD1,RAD9A,RAD17,THOC1,RNASEH2B,ZWILCH,CEP192,E2F8,RFWD3,MRNIP,RPA2,BRIP1,WDR76,FANCD2,USP44,NDC80,ABRAXAS1,RBM38,CARM1,CHMP4C,GTSE1,DTL,MUS81,STIL,CHFR,CDK5RAP2,MTBP,UIMC1,AURKA,TOPBP1,TF…
GO: Biological Process	GO:0007017	microtubule-based process		5.032e-24	4.148e-20	1.185e-21	1.137e-20	218	1133	MKKS,TMEM17,MARK3,SKA2,SGO1,TUBGCP5,TBC1D32,MET,TTC8,AP1G1,TBC1D14,WDR35,CC2D2A,IFT80,KIF17,RAE1,OFD1,KNSTRN,BIRC5,CCDC61,CDC14A,WDR19,CCDC113,HAUS1,RACGAP1,GEN1,ATP2B4,TRIM37,MYBL2,NEK1,NEK2,BRCA2,ZPR1,WDR90,NPHP1,GAS2L3,NUMA1,CCNB1,CEP20,CCNB2,CDK1,CDC20,PCM1,PCNT,AURKB,CFAP251,CENPA,CENPE,CETN3,PEX1,RCC1,CHEK1,LYST,CFAP65,CLTC,FBXW5,GPSM2,NME7,PLK3,DDX4,CNP,SPEF1,KIF23,POC1A,RNF19A,DPCD,RTTN,P…
GO: Biological Process	GO:0051304	chromosome separation		4.669e-23	3.848e-19	1.069e-20	1.026e-19	49	103	MAD1L1,BIRC5,GEN1,CDC23,CENPX,CDC16,BUB1,NUMA1,CCNB1,CDC6,CDC20,BUB3,CDC27,AURKB,CENPE,CENPF,NCAPH2,TRIP13,RECQL5,ANAPC4,MAD2L1BP,ESPL1,KNTC1,DLGAP5,SPDL1,FBXO5,CEP192,ERCC4,USP44,RMI1,NDC80,TACC3,ANAPC5,MUS81,ANAPC11,CHFR,CDK5RAP2,DIS3L2,NCAPD3,UBE2C,NCAPH,TOP2A,TOP3A,TTK,ANAPC1,XRCC3,EME1,CDT1,MAD2L1
GO: Biological Process	GO:0098762	meiotic cell cycle phase		1.39e-22	1.146e-18	2.917e-20	2.799e-19	57	139	SGO1,AGO4,RAD54L,MSH3,MYBL1,CENPX,BRCA2,CCNA1,CCNE1,CCNB2,CENPC,CENPE,TRIP13,CKS2,RAD54B,PSMC3IP,DDX4,MEIOC,ESPL1,FBXO5,RAD51,RAD51C,RAD51B,RAD51D,PIWIL2,BRIP1,ERCC4,MND1,FANCD2,MEI4,RMI1,SYCP2,NDC80,MUS81,SIAH1,SIRT7,RAD51AP1,NDC1,CHTF18,STAG3,TOPAZ1,AURKA,EHMT2,SYCP1,SPATA22,UBR2,RNF212,TOPBP1,TERF1,WEE2,TOP2A,SPO11,TTK,EME1,TDRD9,ING2,SGO2
GO: Biological Process	GO:0098764	meiosis I cell cycle phase		1.39e-22	1.146e-18	2.917e-20	2.799e-19	57	139	SGO1,AGO4,RAD54L,MSH3,MYBL1,CENPX,BRCA2,CCNA1,CCNE1,CCNB2,CENPC,CENPE,TRIP13,CKS2,RAD54B,PSMC3IP,DDX4,MEIOC,ESPL1,FBXO5,RAD51,RAD51C,RAD51B,RAD51D,PIWIL2,BRIP1,ERCC4,MND1,FANCD2,MEI4,RMI1,SYCP2,NDC80,MUS81,SIAH1,SIRT7,RAD51AP1,NDC1,CHTF18,STAG3,TOPAZ1,AURKA,EHMT2,SYCP1,SPATA22,UBR2,RNF212,TOPBP1,TERF1,WEE2,TOP2A,SPO11,TTK,EME1,TDRD9,ING2,SGO2
GO: Biological Process	GO:0022403	cell cycle phase		1.404e-22	1.157e-18	2.917e-20	2.799e-19	59	148	SGO1,AGO4,RAD54L,MSH3,MYBL1,CENPX,BRCA2,CCNA1,CCNE1,CCNB2,CDC20,CENPC,CENPE,TRIP13,CKS2,RAD54B,PSMC3IP,DDX4,MEIOC,ESPL1,FBXO5,RAD51,RAD51C,RAD51B,RAD51D,PIWIL2,BRIP1,ERCC4,MND1,FANCD2,MEI4,RMI1,SYCP2,NDC80,MUS81,SIAH1,SIRT7,RAD51AP1,NDC1,CHTF18,STAG3,TOPAZ1,AURKA,EHMT2,SYCP1,SPATA22,UBR2,RNF212,TOPBP1,TERF1,CHEK2,WEE2,TOP2A,SPO11,TTK,EME1,TDRD9,ING2,SGO2
GO: Biological Process	GO:0090305	nucleic acid phosphodiester bond hydrolysis		1.416e-22	1.167e-18	2.917e-20	2.799e-19	91	312	AGO4,AGO3,DCPS,APAF1,APEX1,ERI1,DROSHA,PLD6,GEN1,CPSF2,CNOT2,PDE12,EXO1,PARN,PCNA,CNOT8,CNOT7,XRN1,CPSF1,EXOSC4,EXOSC9,EXOSC10,PMS2,POLD1,POLD2,POLE,POLR2I,REXO2,DDB2,RAD1,DCLRE1A,RAD9A,DXO,RBBP8,PIWIL2,RFC1,RFC2,ERI2,RFC4,G3BP1,EXD2,DBR1,RPA1,RPA2,RPA3,POP7,ERCC2,ERCC4,RPP21,EXD1,POLR1H,ZRANB3,MEI4,FEN1,XRN2,RNASEH2A,RPP38,MUS81,NHP2,DIS3,FAN1,POLQ,EXOSC7,MGME1,DCP1A,POP4,DIS3L2,CPSF4,APEX2,RRS1…
GO: Biological Process	GO:0006397	mRNA processing		2.113e-22	1.742e-18	4.174e-20	4.005e-19	132	563	DHX16,DCPS,CWC22,METTL14,KHSRP,CDK13,RNMT,RNGTT,BARD1,ZPR1,PRMT9,CPSF2,NONO,NUP98,CCNB1,CCNH,PDE12,PRPF4,PRPF3,CDK7,CDK9,EFTUD2,RBM25,SCNM1,CLNS1A,SNRNP40,CPSF1,LSM4,METTL16,EXOSC9,EXOSC10,FXR2,POLR2A,POLR2G,POLR2H,POLR2I,GEMIN5,THOC6,CSTF1,SART3,ALKBH5,DHX8,OBI1,THOC1,SNUPN,PRKRIP1,PDCD7,MTPAP,GEMIN7,DAZAP1,SMU1,PTCD2,ELAVL2,GEMIN6,DBR1,CWF19L1,ERCC2,SF3B4,WDR33,NCBP3,PRMT5,CD2BP2,RBM38,CASC3,TH…
GO: Biological Process	GO:0000279	M phase		2.127e-22	1.753e-18	4.174e-20	4.005e-19	57	140	SGO1,AGO4,RAD54L,MSH3,MYBL1,CENPX,BRCA2,CCNA1,CCNE1,CCNB2,CDC20,CENPC,CENPE,TRIP13,CKS2,RAD54B,PSMC3IP,DDX4,MEIOC,ESPL1,FBXO5,RAD51,RAD51C,RAD51B,RAD51D,PIWIL2,BRIP1,ERCC4,MND1,FANCD2,MEI4,RMI1,SYCP2,NDC80,MUS81,SIAH1,SIRT7,RAD51AP1,NDC1,CHTF18,STAG3,TOPAZ1,AURKA,EHMT2,SYCP1,SPATA22,UBR2,RNF212,TOPBP1,TERF1,WEE2,TOP2A,SPO11,EME1,TDRD9,ING2,SGO2
GO: Biological Process	GO:0071103	DNA conformation change		4.6e-22	3.791e-18	8.817e-20	8.459e-19	99	363	CHAF1B,MCM2,MCM4,MCM5,MCM7,CENPP,RAD54L,CHD8,RUVBL1,MCM9,CENPX,NAP1L4,NASP,BANF1,BLM,TOP3B,SPTY2D1,MIS18A,CCNB1,CDK1,CENPA,CENPC,CHD1,NCAPH2,H1-8,UBN1,CENPM,H2BE1,RECQL5,RECQL4,RAD54B,DSCC1,SMARCAL1,POT1,CENPO,SART3,ERCC6L,CENPL,DAXX,DDB2,NCAPG2,CHTF8,NCAPD2,DNMT1,RAD51,MCPH1,RBBP4,CHAF1A,SMC4,CENPU,RFC2,IPO4,RFC4,G3BP1,RPA1,ERCC2,BRIP1,MIS18BP1,ZRANB3,PIF1,CENPT,ANP32B,SIRT6,SMC2,MORC2,CHTF18,CE…
GO: Biological Process	GO:0007093	mitotic cell cycle checkpoint		5.548e-22	4.573e-18	1.039e-19	9.972e-19	64	175	TRRAP,MAD1L1,BIRC5,MSH2,GEN1,BCL2L1,BLM,BUB1,CNOT2,CCNB1,ORC1,CDK1,CDC6,CDC20,BUB3,PCNA,AURKB,CENPE,CENPF,CHEK1,TRIP13,CNOT8,CNOT7,PLK3,CNOT10,MAD2L1BP,GIGYF2,KNTC1,SPDL1,TIPIN,RAD9A,RAD17,ZWILCH,CEP192,E2F8,RFWD3,MRNIP,RPA2,FANCD2,USP44,NDC80,RBM38,CARM1,CHMP4C,GTSE1,MUS81,STIL,CHFR,CDK5RAP2,MTBP,AURKA,TOPBP1,TFDP2,CHEK2,WEE2,TTK,PRMT1,WEE1,XPC,XRCC3,EME1,INTS3,CDT1,MAD2L1
GO: Biological Process	GO:0006325	chromatin organization		8.138e-22	6.707e-18	1.49e-19	1.43e-18	174	857	CHAF1B,H2AZ2,MCM2,ACTL6A,TRRAP,CDC45,CENPP,MTA3,MKI67,MLLT3,HIRIP3,PARG,CHD8,ATAD2,RUVBL1,UHRF1,TRIM37,EED,CENPX,NAP1L4,NASP,RCOR2,PYGO2,BRCA2,MCM3AP,SPTY2D1,MIS18A,BAZ1B,CCNA2,CCNB1,MTA1,CDK1,AURKB,CDK9,CENPA,CENPC,CHD1,CHEK1,GTF3C4,KPNA7,H1-8,UBN1,CENPM,H2BE1,ATAD2B,NIPBL,MIER2,CENPO,BABAM2,PIM3,ZZZ3,PHF14,ALKBH4,DCAF1,SART3,EPC2,CENPL,JADE3,BCORL1,DAPK3,DAXX,BCOR,DDB2,NSD3,SUPT7L,USP3,DNMT1,RA…
GO: Biological Process	GO:0033044	regulation of chromosome organization		1.071e-21	8.827e-18	1.847e-19	1.772e-18	89	309	MCM2,AXIN2,MAD1L1,BIRC5,GEN1,CDC23,EED,ATR,NEK2,CDC16,BUB1,NUMA1,CCNB1,PARN,CDC6,CDC20,BUB3,CDC27,AURKB,CDK9,CENPE,CENPF,TRIP13,KPNA7,RECQL4,XRN1,NIPBL,ANAPC4,EXOSC10,POT1,RMI2,MAD2L1BP,ESPL1,SART3,KNTC1,DLGAP5,DAXX,NSD3,SPDL1,FBXO5,DNMT1,MCPH1,L3MBTL2,PIWIL2,CEP192,RIF1,RNF4,ERCC4,STN1,USP44,NDC80,NAF1,FEN1,TACC3,ANAPC5,PIF1,FMR1,MTF2,CTC1,ANAPC11,SIRT6,MORC2,CHFR,PAXIP1,CDK5RAP2,CDCA5,KDM1A,WAP…
GO: Biological Process	GO:0051326	telophase		1.121e-21	9.237e-18	1.847e-19	1.772e-18	55	135	SGO1,AGO4,RAD54L,MSH3,MYBL1,CENPX,BRCA2,CCNA1,CCNE1,CCNB2,CENPC,CENPE,TRIP13,CKS2,RAD54B,PSMC3IP,DDX4,MEIOC,ESPL1,FBXO5,RAD51,RAD51C,RAD51B,RAD51D,PIWIL2,BRIP1,ERCC4,MND1,FANCD2,MEI4,RMI1,SYCP2,NDC80,MUS81,SIAH1,SIRT7,RAD51AP1,NDC1,CHTF18,STAG3,AURKA,EHMT2,SYCP1,SPATA22,UBR2,RNF212,TOPBP1,TERF1,WEE2,TOP2A,SPO11,EME1,TDRD9,ING2,SGO2
GO: Biological Process	GO:0007134	meiotic telophase I		1.121e-21	9.237e-18	1.847e-19	1.772e-18	55	135	SGO1,AGO4,RAD54L,MSH3,MYBL1,CENPX,BRCA2,CCNA1,CCNE1,CCNB2,CENPC,CENPE,TRIP13,CKS2,RAD54B,PSMC3IP,DDX4,MEIOC,ESPL1,FBXO5,RAD51,RAD51C,RAD51B,RAD51D,PIWIL2,BRIP1,ERCC4,MND1,FANCD2,MEI4,RMI1,SYCP2,NDC80,MUS81,SIAH1,SIRT7,RAD51AP1,NDC1,CHTF18,STAG3,AURKA,EHMT2,SYCP1,SPATA22,UBR2,RNF212,TOPBP1,TERF1,WEE2,TOP2A,SPO11,EME1,TDRD9,ING2,SGO2
GO: Biological Process	GO:0007127	meiosis I		1.121e-21	9.237e-18	1.847e-19	1.772e-18	55	135	SGO1,AGO4,RAD54L,MSH3,MYBL1,CENPX,BRCA2,CCNA1,CCNE1,CCNB2,CENPC,CENPE,TRIP13,CKS2,RAD54B,PSMC3IP,DDX4,MEIOC,ESPL1,FBXO5,RAD51,RAD51C,RAD51B,RAD51D,PIWIL2,BRIP1,ERCC4,MND1,FANCD2,MEI4,RMI1,SYCP2,NDC80,MUS81,SIAH1,SIRT7,RAD51AP1,NDC1,CHTF18,STAG3,AURKA,EHMT2,SYCP1,SPATA22,UBR2,RNF212,TOPBP1,TERF1,WEE2,TOP2A,SPO11,EME1,TDRD9,ING2,SGO2
GO: Biological Process	GO:0034502	protein localization to chromosome		1.121e-21	9.237e-18	1.847e-19	1.772e-18	55	135	CENPP,MSH2,RUVBL1,MCM9,ATR,CENPX,NASP,BRCA2,MIS18A,CDK1,BUB3,AURKB,CENPA,CENPC,MIS12,CENPM,NIPBL,POT1,CENPO,CENPL,DAXX,SPDL1,ZWILCH,RBBP4,CENPU,ESCO2,HASPIN,MRNIP,RPA1,RPA2,MIS18BP1,EZH2,NDC80,SGF29,CARM1,CENPT,CENPI,MTBP,CDCA5,STAG3,WAPL,CENPN,SMC5,RUVBL2,CENPK,RCC2,TERF1,TERT,SPO11,OIP5,TTK,CENPH,ACD,CDT1,KNL1
GO: Biological Process	GO:0061982	meiosis I cell cycle process		1.385e-21	1.141e-17	2.238e-19	2.147e-18	56	140	SGO1,AGO4,RAD54L,MSH3,MYBL1,CENPX,BRCA2,CCNA1,CCNE1,CCNB2,CENPC,CENPE,TRIP13,CKS2,RAD54B,PSMC3IP,DDX4,MEIOC,ESPL1,FBXO5,RAD51,RAD51C,RAD51B,RAD51D,PIWIL2,BRIP1,ERCC4,MND1,FANCD2,MEI4,RMI1,SYCP2,NDC80,MUS81,SIAH1,SIRT7,RAD51AP1,NDC1,CHTF18,STAG3,AURKA,EHMT2,SYCP1,SPATA22,UBR2,RNF212,TOPBP1,TERF1,MSH6,WEE2,TOP2A,SPO11,EME1,TDRD9,ING2,SGO2
GO: Biological Process	GO:0051983	regulation of chromosome segregation		1.988e-21	1.638e-17	3.151e-19	3.023e-18	45	94	MAD1L1,MKI67,BIRC5,GEN1,CDC23,CDC16,BUB1,NUMA1,CCNB1,CDC6,CDC20,BUB3,CDC27,AURKB,CENPE,CENPF,TRIP13,ANAPC4,RMI2,MAD2L1BP,ESPL1,KNTC1,DLGAP5,SPDL1,FBXO5,SMC6,CEP192,USP44,NDC80,TACC3,ANAPC5,ANAPC11,CHTF18,CHFR,CDK5RAP2,WAPL,SMC5,RCC2,UBE2C,TTK,ANAPC1,XRCC3,RAD18,CDT1,MAD2L1
GO: Biological Process	GO:0044843	cell cycle G1/S phase transition		2.642e-21	2.177e-17	4.108e-19	3.941e-18	92	330	MAX,MCM2,MCM4,MCM5,MCM7,CDC7,CDC45,CUL2,APEX1,USP37,ATP2B4,NASP,ZPR1,CCNA1,CNOT2,NPAT,CCNA2,CCNB1,CCNE1,CCNH,ORC1,ORC2,ORC4,ORC5,CDK1,CDC6,DCUN1D3,PCNA,CDK7,CDKN2D,CDKN3,RCC1,CNOT8,CNOT7,IQGAP3,PLK3,POLA1,CNOT10,POLE,POLE2,PPAT,HINFP,PRIM2,GIGYF2,PTEN,FBXO5,KIF14,RBBP8,E2F5,GMNN,E2F8,RFWD3,EIF4EBP1,HASPIN,PSME3,RPA1,RPA2,RPA3,FBXW7,CDK2AP2,JADE1,MCM10,EZH2,GPNMB,RBM38,CARM1,ANP32B,GTSE1,SKP2,LARP…
GO: Biological Process	GO:0000082	G1/S transition of mitotic cell cycle		3.876e-21	3.194e-17	5.915e-19	5.675e-18	87	303	MAX,MCM2,MCM4,MCM5,MCM7,CDC7,CDC45,CUL2,APEX1,USP37,NASP,ZPR1,CCNA1,CNOT2,NPAT,CCNB1,CCNE1,CCNH,ORC1,ORC2,ORC4,ORC5,CDK1,CDC6,DCUN1D3,PCNA,CDK7,CDKN2D,CDKN3,RCC1,CNOT8,CNOT7,IQGAP3,PLK3,POLA1,CNOT10,POLE,POLE2,PPAT,HINFP,PRIM2,GIGYF2,PTEN,FBXO5,KIF14,RBBP8,E2F5,GMNN,E2F8,RFWD3,EIF4EBP1,HASPIN,PSME3,RPA1,RPA2,RPA3,CDK2AP2,JADE1,MCM10,EZH2,GPNMB,RBM38,CARM1,ANP32B,GTSE1,SKP2,LARP7,MTBP,MYO16,AURKA,…
GO: Biological Process	GO:0044786	cell cycle DNA replication		2.517e-20	2.075e-16	3.772e-18	3.619e-17	37	68	MCM2,MCM4,MCM5,MCM7,CDC7,CDC45,BRCA2,ZPR1,PCNA,POLA1,POLD1,POLD2,POLE,POLE2,PRIM2,GINS1,FBXO5,TIPIN,RAD51,RFC1,RFC2,RFC4,GMNN,E2F8,RPA1,RPA2,RPA3,FEN1,DBF4B,DBF4,TERF1,CHEK2,ORC3,GINS3,POLE4,CDT1,LIG1
GO: Biological Process	GO:0070925	organelle assembly		2.592e-20	2.136e-16	3.815e-18	3.66e-17	188	986	MKKS,TMEM17,TUBGCP5,TBC1D32,TTC8,TBC1D14,WDR35,CC2D2A,IFT80,KIF17,OFD1,CCDC61,CDC14A,WDR19,CCDC113,HAUS1,RACGAP1,TRIM37,MYBL2,PATL2,CENPX,NEK1,NEK2,WDR90,CNOT2,NPHP1,NUMA1,CBLN1,CEP20,CCNB2,ATG12,CDK1,CDC20,PCM1,PCNT,AURKB,CENPA,CENPC,CENPE,CENPF,RCC1,CFAP65,MIS12,ANLN,CNOT7,CLTC,GPSM2,LSM4,DHX29,SPEF1,KIF23,POC1A,TBPL1,RTTN,PTPN23,MAP10,C2CD3,ARHGEF10,SIPA1L1,CSRP2,UBXN2A,SMCR8,FITM2,CCDC69,CPLA…
GO: Biological Process	GO:0034660	ncRNA metabolic process		2.656e-20	2.189e-16	3.84e-18	3.685e-17	118	501	CTU2,WDR18,AGO4,AGO3,AARS2,INTS2,ERI1,KHSRP,MTFMT,PRKRA,DROSHA,PLD6,MYBL1,ALKBH1,METTL6,PARN,TRMT61A,NOLC1,XRN1,CPSF1,TRMT13,DGCR8,METTL16,C2orf49,EXOSC4,DDX4,EXOSC9,EXOSC10,DCAF13,DDX49,THUMPD3,NOL11,TRMT44,TDRD12,PUS3,ELP6,NSUN2,URB1,ALKBH8,TRDMT1,TRMT12,PIWIL2,ERI2,NARS2,INTS10,UTP11,MPHOSPH10,IMP3,QRSL1,RBFA,POP7,ERCC2,RPP21,EXD1,TRMT2B,WARS2,UTP15,NAF1,XRN2,ZCCHC8,RPP38,SIRT7,NHP2,INTS8,DIS3…
GO: Biological Process	GO:0045786	negative regulation of cell cycle		4.141e-20	3.413e-16	5.884e-18	5.645e-17	143	670	SDE2,MAX,TRRAP,ADCYAP1,CDC7,CDC45,MAD1L1,LAMTOR2,APAF1,BIRC5,MSH2,CDC14A,LAMTOR3,GEN1,TRIM37,EED,ATR,BARD1,BCL2L1,BLM,NEK1,NEK2,BUB1,CNOT2,CCNB1,ORC1,CDK1,CDC6,CDC20,BUB3,DCUN1D3,PCNA,AURKB,CDK7,CDK9,CDKN1C,CDKN2D,CDKN3,CENPE,CENPF,CHEK1,TRIP13,CNOT8,RECQL4,CNOT7,PLK3,CNOT10,BABAM2,MAD2L1BP,PPM1G,HINFP,MEIOC,GIGYF2,ESPL1,BTG4,KNTC1,PSMD12,PTEN,NSUN2,SPDL1,FBXO5,TIPIN,RAD1,RAD9A,RAD17,RAD51,THOC1,…
GO: Biological Process	GO:0033365	protein localization to organelle		5.59e-20	4.608e-16	7.809e-18	7.493e-17	253	1489	MKKS,TMEM17,UBL4A,CENPP,TBC1D32,TTC8,TBC1D14,WDR35,CC2D2A,IFT80,KIF17,OFD1,MSH2,CDC14A,ARF6,WDR19,CCDC113,RUVBL1,HAUS1,DNAJC15,MCM9,GBF1,ATR,CENPX,BARD1,NASP,BCL3,NEK1,NEK2,BRCA2,ZPR1,WDR90,NPHP1,MIS18A,NUMA1,NUP98,CEP20,CDK1,BUB3,PCM1,PCNT,AURKB,NOLC1,CENPA,CENPC,PEX1,ZDHHC1,CFAP65,KPNA7,MIS12,CENPM,TIMM22,NIPBL,MDFIC,SPEF1,POC1A,POT1,BAG4,CENPO,PTPN23,CRY2,C2CD3,CSE1L,NUP155,CALY,NUP93,CPLANE2,…
GO: Biological Process	GO:0051306	mitotic sister chromatid separation		1.796e-19	1.48e-15	2.467e-17	2.367e-16	37	71	MAD1L1,BIRC5,GEN1,CDC23,CDC16,BUB1,CCNB1,CDC6,CDC20,BUB3,CDC27,AURKB,CENPE,CENPF,NCAPH2,TRIP13,ANAPC4,MAD2L1BP,ESPL1,KNTC1,DLGAP5,SPDL1,FBXO5,CEP192,USP44,NDC80,TACC3,ANAPC5,ANAPC11,CDK5RAP2,DIS3L2,UBE2C,TTK,ANAPC1,XRCC3,CDT1,MAD2L1
GO: Biological Process	GO:0036297	interstrand cross-link repair		2.068e-19	1.704e-15	2.789e-17	2.676e-16	33	57	UBE2T,MCM9,ATR,CENPX,HROB,FAAP24,DCLRE1A,RAD51,RAD51D,RFWD3,FANCI,NEIL3,RPA1,RPA2,RPA3,ERCC4,RNF168,FANCC,FANCD2,FANCE,FANCB,FANCF,FANCG,MUS81,FAAP100,FAN1,RAD51AP1,MSH6,UBC,USP1,XPA,XRCC3,EME1
GO: Biological Process	GO:0033045	regulation of sister chromatid segregation		2.103e-19	1.733e-15	2.789e-17	2.676e-16	38	75	MAD1L1,BIRC5,GEN1,CDC23,CDC16,BUB1,NUMA1,CCNB1,CDC6,CDC20,BUB3,CDC27,AURKB,CENPE,CENPF,TRIP13,ANAPC4,RMI2,MAD2L1BP,ESPL1,KNTC1,DLGAP5,SPDL1,FBXO5,CEP192,USP44,NDC80,TACC3,ANAPC5,ANAPC11,CHFR,CDK5RAP2,UBE2C,TTK,ANAPC1,XRCC3,CDT1,MAD2L1
GO: Biological Process	GO:0007051	spindle organization		2.132e-19	1.757e-15	2.789e-17	2.676e-16	68	214	TUBGCP5,RAE1,OFD1,KNSTRN,CCDC61,HAUS1,RACGAP1,MYBL2,NEK2,NUMA1,CCNB1,CCNB2,CDC20,PCNT,AURKB,CENPE,RCC1,CLTC,GPSM2,KIF23,POC1A,MAP10,ARHGEF10,ESPL1,CCDC69,HAUS6,DLGAP5,CKAP5,HAUS3,NUF2,CEP120,FBXO5,CEP97,DYNC1H1,CEP192,HAUS2,RNF4,BORA,NIN,MAP9,ANKRD53,NDC80,ABRAXAS1,TUBGCP3,TACC3,TRIM36,CHMP4C,HAUS7,FLNA,TUBB,STIL,CEP72,INTS13,TPX2,CENPJ,TUBGCP2,ABRAXAS2,AURKA,CHEK2,TTK,TUBG1,HAUS8,TUBGCP6,CENPH,I…
GO: Biological Process	GO:0044784	metaphase/anaphase transition of cell cycle		2.772e-19	2.285e-15	3.57e-17	3.426e-16	36	68	MAD1L1,BIRC5,GEN1,CDC23,CDC16,BUB1,CCNB1,CDC6,CDC20,BUB3,CDC27,AURKB,CENPE,CENPF,TRIP13,ANAPC4,MAD2L1BP,ESPL1,KNTC1,DLGAP5,SPDL1,FBXO5,CEP192,USP44,NDC80,TACC3,ANAPC5,ANAPC11,CHFR,CDK5RAP2,UBE2C,TTK,ANAPC1,XRCC3,CDT1,MAD2L1
GO: Biological Process	GO:0007091	metaphase/anaphase transition of mitotic cell cycle		4.197e-19	3.459e-15	5.322e-17	5.106e-16	35	65	MAD1L1,BIRC5,GEN1,CDC23,CDC16,BUB1,CCNB1,CDC6,CDC20,BUB3,CDC27,AURKB,CENPE,CENPF,TRIP13,ANAPC4,MAD2L1BP,ESPL1,KNTC1,DLGAP5,SPDL1,FBXO5,CEP192,USP44,NDC80,TACC3,ANAPC5,ANAPC11,CDK5RAP2,UBE2C,TTK,ANAPC1,XRCC3,CDT1,MAD2L1
GO: Biological Process	GO:0016071	mRNA metabolic process		7.346e-19	6.055e-15	9.174e-17	8.802e-16	173	905	AXIN2,AGO4,AGO3,DHX16,DCPS,APEX1,ERI1,CWC22,METTL14,KHSRP,CDK13,PATL2,RNMT,RNGTT,BARD1,ZPR1,PRMT9,CPSF2,NONO,CNOT2,NUP98,CCNB1,CCNH,PDE12,PRPF4,PRPF3,PARN,TRMT61A,CDK7,CDK9,DND1,CNOT8,EFTUD2,RBM25,SCNM1,CLNS1A,CNOT7,XRN1,SNRNP40,CPSF1,LSM4,METTL16,EXOSC4,EXOSC9,EXOSC10,FXR2,CNOT10,POLR2A,BAG4,POLR2G,POLR2H,POLR2I,GEMIN5,THOC6,MEIOC,TTC37,CSTF1,GIGYF2,SART3,PUS3,TENT5C,PSMD12,NSUN2,ALKBH5,DDX6,DHX…
GO: Biological Process	GO:0044848	biological phase		8.356e-19	6.887e-15	1.028e-16	9.862e-16	59	172	SGO1,AGO4,RAD54L,MSH3,MYBL1,CENPX,BRCA2,CCNA1,CCNE1,CCNB2,CDC20,CENPC,CENPE,TRIP13,CKS2,RAD54B,PSMC3IP,DDX4,MEIOC,ESPL1,FBXO5,RAD51,RAD51C,RAD51B,RAD51D,PIWIL2,BRIP1,ERCC4,MND1,FANCD2,MEI4,RMI1,SYCP2,NDC80,MUS81,SIAH1,SIRT7,RAD51AP1,NDC1,CHTF18,STAG3,TOPAZ1,AURKA,EHMT2,SYCP1,SPATA22,UBR2,RNF212,TOPBP1,TERF1,CHEK2,WEE2,TOP2A,SPO11,TTK,EME1,TDRD9,ING2,SGO2
GO: Biological Process	GO:0031503	protein-containing complex localization		8.864e-19	7.306e-15	1.074e-16	1.031e-15	145	706	MKKS,TMEM17,TBC1D32,TTC8,TBC1D14,WDR35,CC2D2A,IFT80,KIF17,RAE1,OFD1,BIRC5,CDC14A,WDR19,CCDC113,HAUS1,CEP112,ATR,NEK1,NEK2,MCM3AP,WDR90,CPSF2,NPHP1,NUP98,NUP43,TAMALIN,CEP20,CDK1,PCM1,PCNT,CFAP65,NUP37,MIOS,CPSF1,NME7,SPEF1,POC1A,PTPN23,THOC6,C2CD3,NUP155,CALY,NUP93,CPLANE2,HAUS6,NDE1,IFT172,KIAA0586,CKAP5,HAUS3,SFI1,FNBP1L,NUP58,NSUN2,ALKBH5,MKS1,DNAAF5,CEP120,DLG3,TMEM231,CEP97,DYNC1H1,CCDC40,TH…
GO: Biological Process	GO:0033260	nuclear DNA replication		1.225e-18	1.009e-14	1.463e-16	1.404e-15	34	63	MCM2,MCM4,MCM5,MCM7,CDC7,CDC45,BRCA2,PCNA,POLA1,POLD1,POLD2,POLE,POLE2,PRIM2,GINS1,TIPIN,RAD51,RFC1,RFC2,RFC4,GMNN,RPA1,RPA2,RPA3,FEN1,DBF4B,DBF4,TERF1,CHEK2,ORC3,GINS3,POLE4,CDT1,LIG1
GO: Biological Process	GO:1905818	regulation of chromosome separation		2.004e-18	1.651e-14	2.359e-16	2.263e-15	37	75	MAD1L1,BIRC5,GEN1,CDC23,CDC16,BUB1,NUMA1,CCNB1,CDC6,CDC20,BUB3,CDC27,AURKB,CENPE,CENPF,TRIP13,ANAPC4,MAD2L1BP,ESPL1,KNTC1,DLGAP5,SPDL1,FBXO5,CEP192,USP44,NDC80,TACC3,ANAPC5,ANAPC11,CHFR,CDK5RAP2,UBE2C,TTK,ANAPC1,XRCC3,CDT1,MAD2L1
GO: Biological Process	GO:0034470	ncRNA processing		2.136e-18	1.76e-14	2.48e-16	2.379e-15	99	405	CTU2,WDR18,AGO4,AGO3,AARS2,INTS2,ERI1,MTFMT,PRKRA,DROSHA,ALKBH1,METTL6,PARN,TRMT61A,NOLC1,CPSF1,TRMT13,DGCR8,METTL16,C2orf49,EXOSC4,EXOSC9,EXOSC10,DCAF13,DDX49,THUMPD3,NOL11,TRMT44,PUS3,ELP6,NSUN2,URB1,ALKBH8,TRDMT1,TRMT12,ERI2,INTS10,UTP11,MPHOSPH10,IMP3,RBFA,POP7,ERCC2,RPP21,TRMT2B,UTP15,NAF1,XRN2,ZCCHC8,RPP38,SIRT7,NHP2,INTS8,DIS3,TRUB2,LARP7,SRRT,TRMT6,PUS1,RPUSD2,INTS9,WDR12,EXOSC7,UTP6,POP4…
GO: Biological Process	GO:0044839	cell cycle G2/M phase transition		2.708e-18	2.232e-14	3.1e-16	2.974e-15	80	291	CDC7,MTA3,OFD1,BIRC5,HAUS1,BLM,NEK2,CCNA2,CCNB1,PKMYT1,CCNH,ORC1,CCNB2,CDK1,CDC6,PCM1,PCNT,AURKB,CDK7,CENPF,CHEK1,PLK3,BABAM2,HAUS6,NDE1,CKAP5,HAUS3,PSMD12,SFI1,MELK,FBXO5,KIF14,DYNC1H1,RAD17,RAD51C,RAD51B,RNASEH2B,CEP192,HAUS2,MRNIP,PSME3,KDM8,BORA,CEP78,NDC80,ABRAXAS1,FOXM1,CHMP4C,HAUS7,CTC1,DBF4B,GTSE1,DTL,TUBB,SKP2,CEP72,TPX2,PAXIP1,CEP70,NINL,CDK5RAP2,CEP152,PLK4,UIMC1,CENPJ,RCC2,AURKA,TOPBP…
GO: Biological Process	GO:0010965	regulation of mitotic sister chromatid separation		2.88e-18	2.374e-14	3.252e-16	3.12e-15	35	68	MAD1L1,BIRC5,GEN1,CDC23,CDC16,BUB1,CCNB1,CDC6,CDC20,BUB3,CDC27,AURKB,CENPE,CENPF,TRIP13,ANAPC4,MAD2L1BP,ESPL1,KNTC1,DLGAP5,SPDL1,FBXO5,CEP192,USP44,NDC80,TACC3,ANAPC5,ANAPC11,CDK5RAP2,UBE2C,TTK,ANAPC1,XRCC3,CDT1,MAD2L1
GO: Biological Process	GO:1902099	regulation of metaphase/anaphase transition of cell cycle		4.511e-18	3.718e-14	5.024e-16	4.82e-15	34	65	MAD1L1,BIRC5,GEN1,CDC23,CDC16,BUB1,CCNB1,CDC6,CDC20,BUB3,CDC27,AURKB,CENPE,CENPF,TRIP13,ANAPC4,MAD2L1BP,ESPL1,KNTC1,DLGAP5,SPDL1,FBXO5,CEP192,USP44,NDC80,ANAPC5,ANAPC11,CHFR,CDK5RAP2,UBE2C,TTK,XRCC3,CDT1,MAD2L1
GO: Biological Process	GO:0007088	regulation of mitotic nuclear division		5.262e-18	4.337e-14	5.782e-16	5.548e-15	48	124	MET,MAD1L1,MKI67,BIRC5,CDK13,GEN1,CDC23,NEK2,BTC,CDC16,BUB1,CCNB1,PKMYT1,CDC20,BUB3,CDC27,AURKB,CENPE,CENPF,RCC1,CHEK1,TRIP13,FBXW5,ANAPC4,MAD2L1BP,ESPL1,KNTC1,DLGAP5,DAPK3,SPDL1,FBXO5,CEP192,BORA,USP44,NDC80,PRMT5,ANAPC5,ANAPC11,CDK5RAP2,MTBP,AURKA,TGFA,TTK,TUBG1,XRCC3,FBXO43,CDT1,MAD2L1
GO: Biological Process	GO:0090068	positive regulation of cell cycle process		6.906e-18	5.692e-14	7.42e-16	7.119e-15	86	331	CDC7,MET,MTA3,PKP4,APEX1,BIRC5,CDC14A,RACGAP1,GEN1,CDC23,BTC,CDC16,CNOT2,NUMA1,CCNB1,ORC1,CDK1,CDC6,CDC27,PCNA,AURKB,CENPE,CNOT8,CNOT7,GPSM2,NIPBL,PLK3,ANAPC4,KIF23,POC1A,CNOT10,MAP10,MAD2L1BP,ESPL1,DLGAP5,CEP120,FBXO5,KIF14,DYNC1H1,RAD51C,RAD51B,PIWIL2,ECT2,E2F8,LEF1,EZH2,NPM2,NDC80,FEN1,ANAPC5,RBM38,CARM1,ANP32B,DBF4B,GTSE1,DTL,ANAPC11,LARP7,RAD51AP1,CELF1,MTBP,CDCA5,PLK4,CENPJ,TOPAZ1,SMC5,RCC2…
GO: Biological Process	GO:0030071	regulation of mitotic metaphase/anaphase transition		6.932e-18	5.713e-14	7.42e-16	7.119e-15	33	62	MAD1L1,BIRC5,GEN1,CDC23,CDC16,BUB1,CCNB1,CDC6,CDC20,BUB3,CDC27,AURKB,CENPE,CENPF,TRIP13,ANAPC4,MAD2L1BP,ESPL1,KNTC1,DLGAP5,SPDL1,FBXO5,CEP192,USP44,NDC80,ANAPC5,ANAPC11,CDK5RAP2,UBE2C,TTK,XRCC3,CDT1,MAD2L1
GO: Biological Process	GO:0051640	organelle localization		1.019e-17	8.396e-14	1.076e-15	1.033e-14	185	1018	MKKS,TMEM17,TBC1D32,TTC8,MAD1L1,TBC1D14,WDR35,CC2D2A,IFT80,KIF17,OFD1,BIRC5,PPFIA3,CDC14A,WDR19,CCDC113,HAUS1,VAMP8,CDC23,SNX4,GBF1,BCL2L1,NEK1,NEK2,BRCA2,WDR90,NPHP1,NUMA1,CBL,CCNB1,CEP20,CDK1,PCM1,PCNT,AURKB,RAB11B,CENPA,CENPC,CENPE,CENPF,PEX1,CFAP65,MIS12,KXD1,GPSM2,PLXNA2,SPEF1,KIF23,POC1A,PTPN23,FAM98A,C2CD3,MEIOC,CTBP2,ESPL1,BORCS6,CPLANE2,HAUS6,NDE1,IFT172,KIAA0586,DLGAP5,CKAP5,HAUS3,NUF2,…
GO: Biological Process	GO:0051783	regulation of nuclear division		1.576e-17	1.299e-13	1.645e-15	1.578e-14	54	156	MET,MAD1L1,MKI67,BIRC5,CDK13,GEN1,CDC23,NEK2,BTC,CDC16,BUB1,CCNB1,PKMYT1,CDC20,BUB3,CDC27,AURKB,CENPE,CENPF,RCC1,CHEK1,TRIP13,FBXW5,ANAPC4,MAD2L1BP,ESPL1,KNTC1,DLGAP5,DAPK3,SPDL1,FBXO5,RAD1,PIWIL2,CEP192,BORA,NPM2,USP44,NDC80,PRMT5,ANAPC5,ANAPC11,RAD51AP1,CDK5RAP2,MTBP,AURKA,SPATA22,TGFA,WEE2,TTK,TUBG1,XRCC3,FBXO43,CDT1,MAD2L1
GO: Biological Process	GO:0071459	protein localization to chromosome, centromeric region		2.475e-17	2.04e-13	2.55e-15	2.446e-14	33	64	CENPP,RUVBL1,CENPX,NASP,MIS18A,CDK1,BUB3,AURKB,CENPA,CENPC,MIS12,CENPM,CENPO,CENPL,SPDL1,ZWILCH,RBBP4,CENPU,HASPIN,MIS18BP1,NDC80,CENPT,CENPI,MTBP,CENPN,SMC5,CENPK,RCC2,OIP5,TTK,CENPH,CDT1,KNL1
GO: Biological Process	GO:1902850	microtubule cytoskeleton organization involved in mitosis		4.183e-17	3.447e-13	4.256e-15	4.083e-14	53	154	RAE1,OFD1,CCDC61,RACGAP1,MYBL2,NEK2,NUMA1,CCNB1,CDC20,PCNT,AURKB,CENPA,CENPE,RCC1,CLTC,GPSM2,KIF23,POC1A,MAP10,ARHGEF10,ESPL1,NDE1,DLGAP5,CKAP5,NUF2,SPDL1,CEP97,DYNC1H1,MCPH1,CEP192,BORA,NIN,MAP9,ANKRD53,NDC80,ABRAXAS1,TACC3,CHMP4C,FLNA,STIL,INTS13,TPX2,CDK5RAP2,ABRAXAS2,AURKA,CHEK2,TTK,TUBG1,CENPH,KIF4A,KIF11,KIFC1,MAD2L1
GO: Biological Process	GO:0065004	protein-DNA complex assembly		5.412e-17	4.461e-13	5.44e-15	5.219e-14	82	317	CHAF1B,MCM2,MCM4,MCM5,MCM7,CDC45,CENPP,RUVBL1,ATR,CENPX,NAP1L4,NASP,NEK2,SPTY2D1,MIS18A,CCNH,PARN,AURKB,CDK7,CENPA,CENPC,CENPE,CENPF,H1-8,MIS12,UBN1,CENPM,H2BE1,XRN1,EXOSC10,POT1,CENPO,SART3,CENPL,DLGAP5,DAXX,DDB2,RAD51,RAD51C,RAD52,DR1,RBBP4,CHAF1A,CENPU,RFC1,IPO4,GMNN,RNF4,RPA1,RPA2,RPA3,ERCC2,MIS18BP1,STN1,NAF1,PIF1,CENPT,CTC1,ANP32B,NHP2,CENPI,CAND1,CENPN,CENPK,TBP,TERF1,TERT,GTF2A2,GTF2B,GTF…
GO: Biological Process	GO:0071824	protein-DNA complex subunit organization		6.526e-17	5.379e-13	6.481e-15	6.218e-14	89	361	CHAF1B,MCM2,MCM4,MCM5,MCM7,CDC45,CENPP,RUVBL1,ATR,CENPX,NAP1L4,NASP,NEK2,MCM3AP,SPTY2D1,MIS18A,CCNH,PARN,AURKB,CDK7,CENPA,CENPC,CENPE,CENPF,H1-8,MIS12,UBN1,CENPM,H2BE1,XRN1,EXOSC10,POT1,CENPO,SART3,CENPL,DLGAP5,DAXX,DDB2,RAD51,RAD51C,RAD52,DR1,RBBP4,CHAF1A,CENPU,RFC1,IPO4,GMNN,RNF4,RPA1,RPA2,RPA3,ERCC2,MIS18BP1,STN1,NAF1,PIF1,CENPT,CTC1,ANP32B,NHP2,CENPI,SMARCC1,CAND1,CENPN,CENPK,DMAP1,TBP,TERF1,…
GO: Biological Process	GO:0007098	centrosome cycle		7.572e-17	6.241e-13	7.375e-15	7.076e-14	49	136	SGO1,OFD1,HAUS1,GEN1,TRIM37,NEK2,BRCA2,CDK1,PCM1,CETN3,CHEK1,FBXW5,POC1A,RTTN,C2CD3,ARHGEF10,HAUS6,NDE1,CKAP5,HAUS3,CNTLN,KIAA0753,CEP120,PARD6A,MCPH1,CEP192,HAUS2,NIN,MAP9,NDC80,CHMP4C,HAUS7,STIL,CEP72,CDK5RAP2,CEP152,PLK4,USP33,CENPJ,AURKA,CEP68,KIF3A,CEP44,HAUS8,XRCC2,XRCC3,KIF11,KIF25,SASS6
GO: Biological Process	GO:0000086	G2/M transition of mitotic cell cycle		7.606e-17	6.269e-13	7.375e-15	7.076e-14	74	271	CDC7,MTA3,OFD1,BIRC5,HAUS1,BLM,NEK2,CCNA2,CCNB1,PKMYT1,CCNH,ORC1,CCNB2,CDK1,CDC6,PCM1,PCNT,AURKB,CDK7,CENPF,CHEK1,PLK3,HAUS6,NDE1,CKAP5,HAUS3,PSMD12,SFI1,MELK,FBXO5,KIF14,DYNC1H1,RAD17,RAD51C,RAD51B,RNASEH2B,CEP192,HAUS2,MRNIP,PSME3,KDM8,BORA,CEP78,FOXM1,CHMP4C,HAUS7,CTC1,DBF4B,DTL,TUBB,SKP2,CEP72,TPX2,CEP70,NINL,CDK5RAP2,CEP152,PLK4,CENPJ,RCC2,AURKA,TOPBP1,CEP43,CHEK2,HMMR,TUBG1,HAUS8,WEE1,CCNB3…
GO: Biological Process	GO:0070647	protein modification by small protein conjugation or removal		1.618e-16	1.333e-12	1.55e-14	1.487e-13	204	1192	SDE2,CTU2,LZTR1,ACTL6A,TRRAP,USP31,SPOP,STAMBPL1,FBXO32,CUL2,CCDC22,SH3RF1,RAE1,COPS3,USP37,TRIM23,RUVBL1,UBE2T,RNF38,UHRF1,SOCS1,TRIM37,CDC23,CENPX,BARD1,CDC16,NFRKB,NFX1,CCNA1,ZNF598,NSMCE1,NUP98,NUP43,CBL,PIAS2,CCNA2,CCNC,DCUN1D1,MTA1,CDK1,CDC20,CDC27,DCUN1D3,PCNA,CDK8,CDK9,SENP1,PLAA,DDA1,ASB7,NUP37,ASB8,ANAPC2,FBXW5,MED21,MED27,ANAPC4,DCAF13,RNF19A,RCHY1,POLB,BAG5,BABAM2,NUP155,DCAF10,UBXN2A…
GO: Biological Process	GO:0006270	DNA replication initiation		1.809e-16	1.491e-12	1.714e-14	1.644e-13	28	49	WDR18,MCM2,MCM4,MCM5,MCM7,CDC45,MCM9,ZPR1,CCNE1,ORC1,ORC2,ORC4,ORC5,CDC6,POLA1,POLE,POLE2,PRIM2,FBXO5,E2F8,MCM10,TOPBP1,KAT7,ORC6,ORC3,GINS3,POLE4,CDT1
GO: Biological Process	GO:0051656	establishment of organelle localization		3.648e-16	3.007e-12	3.417e-14	3.278e-13	161	872	MKKS,TMEM17,TBC1D32,TTC8,MAD1L1,TBC1D14,WDR35,CC2D2A,IFT80,KIF17,OFD1,BIRC5,CDC14A,WDR19,CCDC113,HAUS1,VAMP8,CDC23,SNX4,GBF1,NEK1,NEK2,BRCA2,WDR90,NPHP1,NUMA1,CBL,CCNB1,CEP20,CDK1,PCM1,PCNT,AURKB,RAB11B,CENPA,CENPC,CENPE,CENPF,CFAP65,MIS12,GPSM2,SPEF1,KIF23,POC1A,PTPN23,C2CD3,MEIOC,ESPL1,CPLANE2,HAUS6,NDE1,IFT172,KIAA0586,DLGAP5,CKAP5,HAUS3,NUF2,SFI1,FNBP1L,MKS1,SPDL1,DNAAF5,CEP120,KIF14,TMEM231,…
GO: Biological Process	GO:0007052	mitotic spindle organization		3.708e-16	3.056e-12	3.434e-14	3.294e-13	46	126	RAE1,OFD1,CCDC61,RACGAP1,MYBL2,NEK2,NUMA1,CCNB1,CDC20,PCNT,AURKB,CENPE,RCC1,CLTC,GPSM2,KIF23,POC1A,MAP10,ARHGEF10,DLGAP5,CKAP5,NUF2,CEP97,DYNC1H1,CEP192,BORA,NIN,MAP9,ANKRD53,NDC80,ABRAXAS1,TACC3,CHMP4C,FLNA,STIL,INTS13,TPX2,ABRAXAS2,AURKA,CHEK2,TTK,TUBG1,CENPH,KIF4A,KIF11,KIFC1
GO: Biological Process	GO:0045787	positive regulation of cell cycle		5.377e-16	4.432e-12	4.924e-14	4.724e-13	100	444	CDC7,MET,MTA3,PKP4,APEX1,BIRC5,CDC14A,RACGAP1,GEN1,CDC23,BRCA2,BTC,CDC16,CNOT2,NUMA1,CCNB1,ORC1,CDK1,CDC6,CDC27,PCNA,AURKB,CDK9,CENPE,CHEK1,CNOT8,CKS1B,CKS2,CNOT7,GPSM2,NIPBL,PLK3,ANAPC4,KIF23,POC1A,CNOT10,MAP10,MAD2L1BP,MEIOC,POLDIP2,ESPL1,DLGAP5,CEP120,FBXO5,KIF14,DYNC1H1,THOC1,RAD51C,RAD51B,PIWIL2,ECT2,E2F8,EIF4EBP1,LEF1,EZH2,NPM2,CITED2,NDC80,FEN1,ANAPC5,RBM38,CARM1,ANP32B,DBF4B,GTSE1,DTL,ANA…
GO: Biological Process	GO:0031023	microtubule organizing center organization		7.672e-16	6.323e-12	6.949e-14	6.667e-13	50	148	SGO1,OFD1,CCDC61,HAUS1,GEN1,TRIM37,NEK2,BRCA2,CDK1,PCM1,CETN3,CHEK1,FBXW5,POC1A,RTTN,C2CD3,ARHGEF10,HAUS6,NDE1,CKAP5,HAUS3,CNTLN,KIAA0753,CEP120,PARD6A,MCPH1,CEP192,HAUS2,NIN,MAP9,NDC80,CHMP4C,HAUS7,STIL,CEP72,CDK5RAP2,CEP152,PLK4,USP33,CENPJ,AURKA,CEP68,KIF3A,CEP44,HAUS8,XRCC2,XRCC3,KIF11,KIF25,SASS6
GO: Biological Process	GO:0016569	covalent chromatin modification		1.089e-15	8.975e-12	9.755e-14	9.36e-13	109	509	ACTL6A,TRRAP,MTA3,PARG,RUVBL1,UHRF1,TRIM37,EED,RCOR2,PYGO2,BRCA2,MCM3AP,BAZ1B,CCNA2,CCNB1,MTA1,CDK1,AURKB,CDK9,CHD1,CHEK1,GTF3C4,KPNA7,NIPBL,MIER2,PIM3,ZZZ3,PHF14,DCAF1,SART3,EPC2,JADE3,DAXX,BCOR,DDB2,NSD3,SUPT7L,USP3,DNMT1,DR1,L3MBTL2,PIWIL2,RLF,PRMT6,RIF1,HASPIN,ING4,KDM8,MRGBP,LEF1,RNF168,JADE1,EYA2,EYA3,EZH2,CXXC1,PCGF6,UBR5,PRMT5,SGF29,ZNF541,CARM1,FMR1,ATG7,MTF2,SIRT7,SIRT6,MORC2,MBIP,IWS1,…
GO: Biological Process	GO:0060271	cilium assembly		1.338e-15	1.103e-11	1.133e-13	1.087e-12	97	430	MKKS,TMEM17,TBC1D32,TTC8,TBC1D14,WDR35,CC2D2A,IFT80,KIF17,OFD1,CDC14A,WDR19,CCDC113,HAUS1,NEK1,NEK2,WDR90,NPHP1,CEP20,CDK1,PCM1,PCNT,CFAP65,SPEF1,POC1A,PTPN23,C2CD3,CPLANE2,HAUS6,NDE1,IFT172,KIAA0586,CKAP5,HAUS3,SFI1,FNBP1L,MKS1,DNAAF5,CEP120,TMEM231,CEP97,DYNC1H1,CCDC40,DYNC2H1,DYNC2I1,CEP192,RFX2,HAUS2,BBS7,CEP83,JHY,TCTN2,TBC1D19,ABCC4,MNS1,TTC26,CEP78,GORAB,HAUS7,FLNA,IFT74,CEP162,TUBB,TMEM13…
GO: Biological Process	GO:0035082	axoneme assembly		1.338e-15	1.103e-11	1.133e-13	1.087e-12	97	430	MKKS,TMEM17,TBC1D32,TTC8,TBC1D14,WDR35,CC2D2A,IFT80,KIF17,OFD1,CDC14A,WDR19,CCDC113,HAUS1,NEK1,NEK2,WDR90,NPHP1,CEP20,CDK1,PCM1,PCNT,CFAP65,SPEF1,POC1A,PTPN23,C2CD3,CPLANE2,HAUS6,NDE1,IFT172,KIAA0586,CKAP5,HAUS3,SFI1,FNBP1L,MKS1,DNAAF5,CEP120,TMEM231,CEP97,DYNC1H1,CCDC40,DYNC2H1,DYNC2I1,CEP192,RFX2,HAUS2,BBS7,CEP83,JHY,TCTN2,TBC1D19,ABCC4,MNS1,TTC26,CEP78,GORAB,HAUS7,FLNA,IFT74,CEP162,TUBB,TMEM13…
GO: Biological Process	GO:0097712	vesicle targeting, trans-Golgi to periciliary membrane compartment		1.338e-15	1.103e-11	1.133e-13	1.087e-12	97	430	MKKS,TMEM17,TBC1D32,TTC8,TBC1D14,WDR35,CC2D2A,IFT80,KIF17,OFD1,CDC14A,WDR19,CCDC113,HAUS1,NEK1,NEK2,WDR90,NPHP1,CEP20,CDK1,PCM1,PCNT,CFAP65,SPEF1,POC1A,PTPN23,C2CD3,CPLANE2,HAUS6,NDE1,IFT172,KIAA0586,CKAP5,HAUS3,SFI1,FNBP1L,MKS1,DNAAF5,CEP120,TMEM231,CEP97,DYNC1H1,CCDC40,DYNC2H1,DYNC2I1,CEP192,RFX2,HAUS2,BBS7,CEP83,JHY,TCTN2,TBC1D19,ABCC4,MNS1,TTC26,CEP78,GORAB,HAUS7,FLNA,IFT74,CEP162,TUBB,TMEM13…
GO: Biological Process	GO:1905349	ciliary transition zone assembly		1.338e-15	1.103e-11	1.133e-13	1.087e-12	97	430	MKKS,TMEM17,TBC1D32,TTC8,TBC1D14,WDR35,CC2D2A,IFT80,KIF17,OFD1,CDC14A,WDR19,CCDC113,HAUS1,NEK1,NEK2,WDR90,NPHP1,CEP20,CDK1,PCM1,PCNT,CFAP65,SPEF1,POC1A,PTPN23,C2CD3,CPLANE2,HAUS6,NDE1,IFT172,KIAA0586,CKAP5,HAUS3,SFI1,FNBP1L,MKS1,DNAAF5,CEP120,TMEM231,CEP97,DYNC1H1,CCDC40,DYNC2H1,DYNC2I1,CEP192,RFX2,HAUS2,BBS7,CEP83,JHY,TCTN2,TBC1D19,ABCC4,MNS1,TTC26,CEP78,GORAB,HAUS7,FLNA,IFT74,CEP162,TUBB,TMEM13…
GO: Biological Process	GO:0035735	intraciliary transport involved in cilium assembly		1.338e-15	1.103e-11	1.133e-13	1.087e-12	97	430	MKKS,TMEM17,TBC1D32,TTC8,TBC1D14,WDR35,CC2D2A,IFT80,KIF17,OFD1,CDC14A,WDR19,CCDC113,HAUS1,NEK1,NEK2,WDR90,NPHP1,CEP20,CDK1,PCM1,PCNT,CFAP65,SPEF1,POC1A,PTPN23,C2CD3,CPLANE2,HAUS6,NDE1,IFT172,KIAA0586,CKAP5,HAUS3,SFI1,FNBP1L,MKS1,DNAAF5,CEP120,TMEM231,CEP97,DYNC1H1,CCDC40,DYNC2H1,DYNC2I1,CEP192,RFX2,HAUS2,BBS7,CEP83,JHY,TCTN2,TBC1D19,ABCC4,MNS1,TTC26,CEP78,GORAB,HAUS7,FLNA,IFT74,CEP162,TUBB,TMEM13…
GO: Biological Process	GO:0006275	regulation of DNA replication		1.347e-15	1.11e-11	1.133e-13	1.087e-12	44	120	WDR18,CDC7,MET,MSH3,USP37,ATR,BLM,BRCA2,CCNA2,ORC5,CDK1,CDC6,PCNA,DSCC1,SMARCAL1,CHTF8,FBXO5,TIPIN,OBI1,RAD17,RFC2,RFC4,GMNN,E2F8,ESCO2,ZRANB3,STN1,NPM2,STOML2,ATG7,CTC1,DBF4B,CHTF18,WAPL,EHMT2,DBF4,PDS5A,TERF1,KAT7,FBH1,CHEK2,TNFAIP1,ORC3,CDT1
GO: Biological Process	GO:0042073	intraciliary transport		1.665e-15	1.372e-11	1.386e-13	1.33e-12	98	438	MKKS,TMEM17,TBC1D32,TTC8,TBC1D14,WDR35,CC2D2A,IFT80,KIF17,OFD1,CDC14A,WDR19,CCDC113,HAUS1,NEK1,NEK2,WDR90,NPHP1,CEP20,CDK1,PCM1,PCNT,CFAP65,NME7,SPEF1,POC1A,PTPN23,C2CD3,CPLANE2,HAUS6,NDE1,IFT172,KIAA0586,CKAP5,HAUS3,SFI1,FNBP1L,MKS1,DNAAF5,CEP120,TMEM231,CEP97,DYNC1H1,CCDC40,DYNC2H1,DYNC2I1,CEP192,RFX2,HAUS2,BBS7,CEP83,JHY,TCTN2,TBC1D19,ABCC4,MNS1,TTC26,CEP78,GORAB,HAUS7,FLNA,IFT74,CEP162,TUBB,T…
GO: Biological Process	GO:0010948	negative regulation of cell cycle process		1.75e-15	1.442e-11	1.442e-13	1.384e-12	90	386	MAX,CDC7,MAD1L1,APAF1,BIRC5,GEN1,TRIM37,EED,BLM,NEK2,BUB1,CNOT2,CCNB1,ORC1,CDK1,CDC6,CDC20,BUB3,DCUN1D3,PCNA,AURKB,CDK9,CDKN2D,CENPE,CENPF,CHEK1,TRIP13,CNOT8,RECQL4,CNOT7,PLK3,CNOT10,BABAM2,MAD2L1BP,GIGYF2,ESPL1,KNTC1,PSMD12,PTEN,SPDL1,FBXO5,RAD1,RAD17,RAD51,L3MBTL2,RBBP4,RBBP8,CEP192,E2F8,RFWD3,HASPIN,MRNIP,PSME3,RPA2,CDK2AP2,JADE1,EZH2,USP44,PCGF6,NDC80,ABRAXAS1,GPNMB,RBM38,CARM1,CHMP4C,GTSE1,D…
GO: Biological Process	GO:0001578	microtubule bundle formation		1.952e-15	1.609e-11	1.593e-13	1.528e-12	101	459	MKKS,TMEM17,TBC1D32,TTC8,TBC1D14,WDR35,CC2D2A,IFT80,KIF17,OFD1,CDC14A,WDR19,CCDC113,HAUS1,NEK1,NEK2,WDR90,NPHP1,NUMA1,CEP20,CDK1,PCM1,PCNT,CFAP65,SPEF1,POC1A,PTPN23,C2CD3,CPLANE2,HAUS6,NDE1,IFT172,KIAA0586,CKAP5,HAUS3,SFI1,FNBP1L,MKS1,DNAAF5,CEP120,TMEM231,CEP97,DYNC1H1,CCDC40,DYNC2H1,DYNC2I1,CEP192,RFX2,HAUS2,KIF20A,BBS7,CEP83,JHY,TCTN2,TBC1D19,ABCC4,MNS1,TTC26,CEP78,GORAB,TRIM36,HAUS7,FLNA,IFT7…
GO: Biological Process	GO:0032508	DNA duplex unwinding		2.101e-15	1.732e-11	1.698e-13	1.629e-12	41	107	MCM2,MCM4,MCM5,MCM7,RAD54L,CHD8,RUVBL1,MCM9,BLM,CHD1,RECQL5,RECQL4,RAD54B,DSCC1,SMARCAL1,POT1,ERCC6L,DDB2,CHTF8,RAD51,RFC2,RFC4,G3BP1,RPA1,ERCC2,BRIP1,ZRANB3,PIF1,CHTF18,POLQ,SSBP1,RUVBL2,HELB,SUPV3L1,GTF2H1,FBH1,TOP2A,UBC,WRN,XPA,XPC
GO: Biological Process	GO:0016570	histone modification		2.73e-15	2.25e-11	2.184e-13	2.096e-12	106	495	ACTL6A,TRRAP,MTA3,PARG,RUVBL1,UHRF1,TRIM37,EED,RCOR2,PYGO2,BRCA2,MCM3AP,BAZ1B,CCNA2,CCNB1,MTA1,CDK1,AURKB,CDK9,CHEK1,GTF3C4,KPNA7,NIPBL,MIER2,PIM3,ZZZ3,PHF14,DCAF1,SART3,EPC2,JADE3,DAXX,BCOR,DDB2,NSD3,SUPT7L,USP3,DNMT1,DR1,L3MBTL2,PIWIL2,RLF,PRMT6,RIF1,HASPIN,ING4,KDM8,MRGBP,LEF1,RNF168,JADE1,EYA2,EYA3,EZH2,CXXC1,PCGF6,UBR5,PRMT5,SGF29,ZNF541,CARM1,FMR1,ATG7,MTF2,SIRT7,SIRT6,MBIP,IWS1,TAF6L,ZNF33…
GO: Biological Process	GO:1902749	regulation of cell cycle G2/M phase transition		2.8e-15	2.307e-11	2.219e-13	2.129e-12	64	229	CDC7,MTA3,OFD1,HAUS1,BLM,NEK2,CCNB1,ORC1,CDK1,CDC6,PCM1,PCNT,AURKB,CENPF,CHEK1,BABAM2,HAUS6,NDE1,CKAP5,HAUS3,PSMD12,SFI1,FBXO5,KIF14,DYNC1H1,RAD17,RAD51C,RAD51B,RNASEH2B,CEP192,HAUS2,MRNIP,PSME3,CEP78,ABRAXAS1,CHMP4C,HAUS7,CTC1,DBF4B,GTSE1,DTL,TUBB,CEP72,TPX2,PAXIP1,CEP70,NINL,CDK5RAP2,CEP152,PLK4,UIMC1,CENPJ,RCC2,AURKA,TOPBP1,CEP43,HMMR,TUBG1,HAUS8,CCNB3,INTS3,TUBA1A,AVEN,LMNB1
GO: Biological Process	GO:0044782	cilium organization		2.929e-15	2.414e-11	2.299e-13	2.206e-12	100	455	MKKS,TMEM17,TBC1D32,TTC8,TBC1D14,WDR35,CC2D2A,IFT80,KIF17,OFD1,CDC14A,WDR19,CCDC113,HAUS1,NEK1,NEK2,WDR90,NPHP1,CEP20,CDK1,PCM1,PCNT,CFAP65,NME7,SPEF1,POC1A,RTTN,PTPN23,C2CD3,CPLANE2,HAUS6,NDE1,IFT172,KIAA0586,CKAP5,HAUS3,SFI1,FNBP1L,MKS1,DNAAF5,CEP120,KIF19,TMEM231,CEP97,DYNC1H1,CCDC40,DYNC2H1,DYNC2I1,CEP192,RFX2,HAUS2,BBS7,CEP83,JHY,TCTN2,TBC1D19,ABCC4,MNS1,TTC26,CEP78,GORAB,HAUS7,FLNA,IFT74,CE…
GO: Biological Process	GO:0031577	spindle checkpoint		3.132e-15	2.581e-11	2.435e-13	2.337e-12	26	46	MAD1L1,BIRC5,GEN1,BUB1,CCNB1,CDC20,BUB3,AURKB,CENPE,CENPF,TRIP13,MAD2L1BP,KNTC1,SPDL1,CEP192,USP44,NDC80,STIL,CHFR,CDK5RAP2,MTBP,AURKA,TTK,XRCC3,CDT1,MAD2L1
GO: Biological Process	GO:0045930	negative regulation of mitotic cell cycle		3.338e-15	2.751e-11	2.571e-13	2.467e-12	83	345	TRRAP,MAD1L1,BIRC5,MSH2,CDC14A,GEN1,BCL2L1,BLM,BUB1,CNOT2,CCNB1,ORC1,CDK1,CDC6,CDC20,BUB3,DCUN1D3,PCNA,AURKB,CDKN1C,CDKN2D,CENPE,CENPF,CHEK1,TRIP13,CNOT8,CNOT7,PLK3,CNOT10,MAD2L1BP,MEIOC,GIGYF2,BTG4,KNTC1,PSMD12,PTEN,SPDL1,FBXO5,TIPIN,RAD9A,RAD17,ZWILCH,MCPH1,CEP192,E2F8,RFWD3,HASPIN,MRNIP,PSME3,RPA2,CDK2AP2,JADE1,EZH2,FANCD2,USP44,NDC80,GPNMB,RBM38,CARM1,CHMP4C,GTSE1,MUS81,STIL,CHFR,CDK5RAP2,MTB…
GO: Biological Process	GO:0008380	RNA splicing		4.079e-15	3.362e-11	3.113e-13	2.986e-12	105	491	DHX16,DCPS,CWC22,METTL14,KHSRP,CDK13,ZPR1,CPSF2,NONO,NUP98,PRPF4,PRPF3,EFTUD2,PPIG,RBM25,SCNM1,CLNS1A,SNRNP40,CPSF1,LSM4,METTL16,C2orf49,FXR2,POLR2A,POLR2G,POLR2H,POLR2I,GEMIN5,THOC6,CSTF1,SART3,DHX8,OBI1,THOC1,SNUPN,PRKRIP1,PDCD7,GEMIN7,DAZAP1,SMU1,ELAVL2,MPHOSPH10,GEMIN6,DBR1,CWF19L1,SF3B4,WDR33,PRMT5,CD2BP2,RBM38,CASC3,THOC7,CHERP,FMR1,ZCCHC8,THOC3,PRPF40A,LARP7,IWS1,SRRT,HABP4,RBM22,YJU2,CELF…
GO: Biological Process	GO:0097711	ciliary basal body-plasma membrane docking		4.248e-15	3.501e-11	3.212e-13	3.082e-12	38	95	CC2D2A,OFD1,HAUS1,NEK2,NPHP1,CDK1,PCM1,PCNT,C2CD3,HAUS6,NDE1,CKAP5,HAUS3,SFI1,MKS1,CEP97,DYNC1H1,CEP192,HAUS2,CEP83,TCTN2,CEP78,HAUS7,CEP162,TUBB,CEP72,CEP70,NINL,CDK5RAP2,CEP152,PLK4,CENPJ,RPGRIP1L,CEP43,TUBG1,HAUS8,NPHP4,TUBA1A
GO: Biological Process	GO:0006903	vesicle targeting		4.457e-15	3.674e-11	3.34e-13	3.204e-12	109	519	MKKS,TMEM17,TBC1D32,TTC8,TBC1D14,WDR35,CC2D2A,IFT80,KIF17,OFD1,CDC14A,WDR19,CCDC113,HAUS1,GBF1,NEK1,NEK2,WDR90,NPHP1,CEP20,CDK1,PCM1,PCNT,CFAP65,SPEF1,POC1A,PTPN23,C2CD3,CPLANE2,HAUS6,NDE1,IFT172,KIAA0586,CKAP5,HAUS3,SFI1,FNBP1L,MKS1,DNAAF5,CEP120,TMEM231,CEP97,DYNC1H1,CCDC40,DYNC2H1,DYNC2I1,CEP192,RFX2,HAUS2,BBS7,CEP83,CNIH1,JHY,TCTN2,PPP6R3,TBC1D19,ABCC4,MNS1,TTC26,CEP78,GORAB,SEC24B,TRAPPC4,SE…
GO: Biological Process	GO:0048199	vesicle targeting, to, from or within Golgi		5.556e-15	4.58e-11	4.126e-13	3.958e-12	106	500	MKKS,TMEM17,TBC1D32,TTC8,TBC1D14,WDR35,CC2D2A,IFT80,KIF17,OFD1,CDC14A,WDR19,CCDC113,HAUS1,GBF1,NEK1,NEK2,WDR90,NPHP1,CEP20,CDK1,PCM1,PCNT,CFAP65,SPEF1,POC1A,PTPN23,C2CD3,CPLANE2,HAUS6,NDE1,IFT172,KIAA0586,CKAP5,HAUS3,SFI1,FNBP1L,MKS1,DNAAF5,CEP120,TMEM231,CEP97,DYNC1H1,CCDC40,DYNC2H1,DYNC2I1,CEP192,RFX2,HAUS2,BBS7,CEP83,CNIH1,JHY,TCTN2,PPP6R3,TBC1D19,ABCC4,MNS1,TTC26,CEP78,GORAB,SEC24B,TRAPPC4,SE…
GO: Biological Process	GO:0000375	RNA splicing, via transesterification reactions		1.239e-14	1.022e-10	9.121e-13	8.751e-12	90	398	DHX16,DCPS,CWC22,METTL14,KHSRP,CDK13,CPSF2,NONO,NUP98,PRPF4,PRPF3,EFTUD2,RBM25,SCNM1,CLNS1A,SNRNP40,CPSF1,LSM4,METTL16,FXR2,POLR2A,POLR2G,POLR2H,POLR2I,GEMIN5,CSTF1,SART3,DHX8,OBI1,SNUPN,PDCD7,GEMIN7,DAZAP1,SMU1,ELAVL2,MPHOSPH10,GEMIN6,DBR1,CWF19L1,SF3B4,WDR33,PRMT5,CD2BP2,CASC3,CHERP,FMR1,ZCCHC8,PRPF40A,LARP7,SRRT,RBM22,YJU2,CELF1,PPIL1,USP39,SNRPA1,SNRPB2,SNRPC,KDM1A,C9orf78,GPKOW,LSM1,LSM3,CPS…
GO: Biological Process	GO:0098840	protein transport along microtubule		2.475e-14	2.04e-10	1.789e-12	1.717e-11	98	456	MKKS,TMEM17,TBC1D32,TTC8,TBC1D14,WDR35,CC2D2A,IFT80,KIF17,OFD1,CDC14A,WDR19,CCDC113,HAUS1,NEK1,NEK2,WDR90,NPHP1,CEP20,CDK1,PCM1,PCNT,CFAP65,NME7,SPEF1,POC1A,PTPN23,C2CD3,CPLANE2,HAUS6,NDE1,IFT172,KIAA0586,CKAP5,HAUS3,SFI1,FNBP1L,MKS1,DNAAF5,CEP120,TMEM231,CEP97,DYNC1H1,CCDC40,DYNC2H1,DYNC2I1,CEP192,RFX2,HAUS2,BBS7,CEP83,JHY,TCTN2,TBC1D19,ABCC4,MNS1,TTC26,CEP78,GORAB,HAUS7,FLNA,IFT74,CEP162,TUBB,T…
GO: Biological Process	GO:0099118	microtubule-based protein transport		2.475e-14	2.04e-10	1.789e-12	1.717e-11	98	456	MKKS,TMEM17,TBC1D32,TTC8,TBC1D14,WDR35,CC2D2A,IFT80,KIF17,OFD1,CDC14A,WDR19,CCDC113,HAUS1,NEK1,NEK2,WDR90,NPHP1,CEP20,CDK1,PCM1,PCNT,CFAP65,NME7,SPEF1,POC1A,PTPN23,C2CD3,CPLANE2,HAUS6,NDE1,IFT172,KIAA0586,CKAP5,HAUS3,SFI1,FNBP1L,MKS1,DNAAF5,CEP120,TMEM231,CEP97,DYNC1H1,CCDC40,DYNC2H1,DYNC2I1,CEP192,RFX2,HAUS2,BBS7,CEP83,JHY,TCTN2,TBC1D19,ABCC4,MNS1,TTC26,CEP78,GORAB,HAUS7,FLNA,IFT74,CEP162,TUBB,T…
GO: Biological Process	GO:2001020	regulation of response to DNA damage stimulus		2.559e-14	2.109e-10	1.834e-12	1.76e-11	64	239	AXIN2,PARG,ATR,BCL2L1,BLM,NEK1,NSMCE1,PCNA,CDK9,CDKN2D,CHEK1,RECQL5,FXR2,POT1,RMI2,BABAM2,BCL2L12,FBXO5,PARPBP,RAD9A,RAD51,THOC1,RNASEH2B,RAD52,ARMT1,RFWD3,RIF1,MRNIP,RPA2,ERCC4,RNF168,EYA2,EYA3,WDR76,FANCB,UBR5,ABRAXAS1,FOXM1,FMR1,SIRT7,SIRT6,RAD51AP1,YJU2,KLHL15,PAXIP1,POLQ,FIGNL1,KDM1A,UIMC1,SPIRE2,HELB,SUV39H1,TAF9,KAT7,FBH1,CHEK2,USP1,NSD2,ING2,TFIP11,ANKLE1,SMYD2,FXR1,ARID2
GO: Biological Process	GO:0032392	DNA geometric change		2.685e-14	2.213e-10	1.908e-12	1.831e-11	41	114	MCM2,MCM4,MCM5,MCM7,RAD54L,CHD8,RUVBL1,MCM9,BLM,CHD1,RECQL5,RECQL4,RAD54B,DSCC1,SMARCAL1,POT1,ERCC6L,DDB2,CHTF8,RAD51,RFC2,RFC4,G3BP1,RPA1,ERCC2,BRIP1,ZRANB3,PIF1,CHTF18,POLQ,SSBP1,RUVBL2,HELB,SUPV3L1,GTF2H1,FBH1,TOP2A,UBC,WRN,XPA,XPC
GO: Biological Process	GO:0061512	protein localization to cilium		2.768e-14	2.281e-10	1.95e-12	1.871e-11	97	450	MKKS,TMEM17,TBC1D32,TTC8,TBC1D14,WDR35,CC2D2A,IFT80,KIF17,OFD1,CDC14A,WDR19,CCDC113,HAUS1,NEK1,NEK2,WDR90,NPHP1,CEP20,CDK1,PCM1,PCNT,CFAP65,SPEF1,POC1A,PTPN23,C2CD3,CPLANE2,HAUS6,NDE1,IFT172,KIAA0586,CKAP5,HAUS3,SFI1,FNBP1L,MKS1,DNAAF5,CEP120,TMEM231,CEP97,DYNC1H1,CCDC40,DYNC2H1,DYNC2I1,CEP192,RFX2,HAUS2,BBS7,CEP83,JHY,TCTN2,TBC1D19,ABCC4,MNS1,TTC26,CEP78,GORAB,HAUS7,FLNA,IFT74,CEP162,TUBB,TMEM13…
GO: Biological Process	GO:0010389	regulation of G2/M transition of mitotic cell cycle		4.171e-14	3.437e-10	2.913e-12	2.795e-11	59	212	CDC7,MTA3,OFD1,HAUS1,BLM,NEK2,CCNB1,ORC1,CDK1,CDC6,PCM1,PCNT,AURKB,CENPF,CHEK1,HAUS6,NDE1,CKAP5,HAUS3,PSMD12,SFI1,FBXO5,KIF14,DYNC1H1,RAD17,RAD51C,RAD51B,RNASEH2B,CEP192,HAUS2,MRNIP,PSME3,CEP78,CHMP4C,HAUS7,CTC1,DBF4B,DTL,TUBB,CEP72,TPX2,CEP70,NINL,CDK5RAP2,CEP152,PLK4,CENPJ,RCC2,AURKA,TOPBP1,CEP43,HMMR,TUBG1,HAUS8,CCNB3,INTS3,TUBA1A,AVEN,LMNB1
GO: Biological Process	GO:0071168	protein localization to chromatin		4.494e-14	3.704e-10	3.113e-12	2.987e-11	32	74	CENPP,MSH2,RUVBL1,MCM9,CENPX,NASP,MIS18A,CENPA,CENPC,CENPM,NIPBL,CENPO,CENPL,DAXX,RBBP4,CENPU,ESCO2,MRNIP,MIS18BP1,EZH2,SGF29,CARM1,CENPT,CENPI,CDCA5,WAPL,CENPN,RUVBL2,CENPK,OIP5,CENPH,KNL1
GO: Biological Process	GO:0006289	nucleotide-excision repair		5.313e-14	4.379e-10	3.649e-12	3.501e-11	41	116	COPS3,BRCA2,CCNH,PCNA,CDK7,POLA1,POLB,POLD1,POLD2,POLE,POLR2A,POLR2G,POLR2H,POLR2I,DDB2,DCLRE1A,RAD51D,RAD52,RFC1,RFC2,RFC4,NEIL3,RPA1,RPA2,RPA3,ERCC2,BRIP1,ERCC4,FANCC,FAN1,POLL,COPS5,TCEA1,GPS1,KAT7,GTF2H1,UBC,XPA,XPC,LIG1,LIG4
GO: Biological Process	GO:0071174	mitotic spindle checkpoint		5.382e-14	4.435e-10	3.666e-12	3.517e-11	24	43	MAD1L1,BIRC5,GEN1,BUB1,CCNB1,CDC20,BUB3,AURKB,CENPE,CENPF,TRIP13,MAD2L1BP,KNTC1,SPDL1,CEP192,USP44,NDC80,STIL,CDK5RAP2,MTBP,TTK,XRCC3,CDT1,MAD2L1
GO: Biological Process	GO:0051383	kinetochore organization		9.102e-14	7.501e-10	6.149e-12	5.899e-11	17	22	CENPX,CENPA,CENPC,CENPE,CENPF,MIS12,DLGAP5,NUF2,SMC4,RNF4,NDC80,CENPT,SMC2,CENPN,CENPK,CENPH,CDT1
GO: Biological Process	GO:0048193	Golgi vesicle transport		9.241e-14	7.616e-10	6.192e-12	5.941e-11	143	790	MKKS,TMEM17,TBC1D32,TTC8,AP2A1,AP1G1,TBC1D14,WDR35,CC2D2A,IFT80,KIF17,CCDC22,OFD1,CDC14A,WDR19,CCDC113,HAUS1,RACGAP1,VAMP8,GBF1,NEK1,NEK2,AP1G2,WDR90,VPS51,NPHP1,CEP20,CDK1,PCM1,PCNT,CENPE,CFAP65,COG1,NRBP1,SPEF1,KIF23,POC1A,ATL3,PTPN23,SEC31B,C2CD3,PRKCI,CPLANE2,HAUS6,NDE1,IFT172,KIAA0586,CKAP5,HAUS3,SFI1,FNBP1L,MKS1,DNAAF5,CEP120,TMEM231,CEP97,DYNC1H1,DOP1B,CCDC40,DYNC2H1,DYNC2I1,SCAMP3,CEP192,…
GO: Biological Process	GO:0051225	spindle assembly		1.141e-13	9.401e-10	7.582e-12	7.274e-11	46	144	TUBGCP5,OFD1,CCDC61,HAUS1,RACGAP1,MYBL2,NEK2,NUMA1,CCNB2,CDC20,AURKB,CENPE,RCC1,CLTC,GPSM2,KIF23,MAP10,ARHGEF10,CCDC69,HAUS6,HAUS3,FBXO5,CEP97,DYNC1H1,CEP192,HAUS2,RNF4,MAP9,NDC80,ABRAXAS1,TUBGCP3,CHMP4C,HAUS7,FLNA,TUBB,TPX2,TUBGCP2,ABRAXAS2,AURKA,CHEK2,HAUS8,TUBGCP6,INCENP,KIF4A,KIF11,KIFC1
GO: Biological Process	GO:2001251	negative regulation of chromosome organization		1.215e-13	1.001e-09	8.009e-12	7.684e-11	37	99	MCM2,MAD1L1,BIRC5,GEN1,BUB1,CCNB1,CDC20,BUB3,AURKB,CENPE,CENPF,TRIP13,RECQL4,XRN1,EXOSC10,POT1,MAD2L1BP,ESPL1,KNTC1,SPDL1,FBXO5,CEP192,ERCC4,STN1,USP44,NDC80,PIF1,CTC1,CDK5RAP2,WAPL,TERF1,TOP2A,TTK,XRCC3,ACD,CDT1,MAD2L1
GO: Biological Process	GO:0045132	meiotic chromosome segregation		1.315e-13	1.083e-09	8.598e-12	8.25e-11	38	104	SGO1,AGO4,CENPX,BRCA2,BUB1,CCNE1,CENPC,NCAPH2,TRIP13,MEIOC,ESPL1,NUF2,RAD51C,SMC4,BRIP1,ERCC4,FANCD2,MEI4,RMI1,SYCP2,MUS81,SIRT7,SMC2,NDC1,CHFR,STAG3,EHMT2,SYCP1,SPATA22,NCAPD3,RNF212,TERF1,NCAPH,TOP2A,SPO11,TTK,EME1,SGO2
GO: Biological Process	GO:0007018	microtubule-based movement		1.482e-13	1.222e-09	9.621e-12	9.23e-11	131	705	MKKS,TMEM17,TBC1D32,MET,TTC8,TBC1D14,WDR35,CC2D2A,IFT80,KIF17,OFD1,CDC14A,WDR19,CCDC113,HAUS1,RACGAP1,ATP2B4,NEK1,NEK2,WDR90,NPHP1,CEP20,CDK1,PCM1,PCNT,CFAP251,CENPE,CFAP65,NME7,DDX4,SPEF1,KIF23,POC1A,DPCD,PTPN23,C2CD3,CALY,CPLANE2,HAUS6,NDE1,IFT172,KIAA0586,DLGAP5,CKAP5,HAUS3,SFI1,FNBP1L,MKS1,DNAAF5,CEP120,KIF19,KIF14,TMEM231,CEP97,DYNC1H1,CCDC40,EFCAB1,DYNC2H1,KIF26B,DYNC2I1,CEP192,RFX2,HAUS2,K…
GO: Biological Process	GO:0000723	telomere maintenance		1.682e-13	1.386e-09	1.07e-11	1.027e-10	50	167	APEX1,ATR,BLM,NEK2,BRCA2,CCNE1,EXO1,PARN,PCNA,AURKB,RECQL4,XRN1,EXOSC10,POLA1,POLD1,POLD2,POLE,POLE2,SMARCAL1,POT1,PRIM2,DCLRE1A,RAD51,RAD51C,RAD51D,SMC6,RFC1,RFC2,RFC4,RIF1,RPA1,RPA2,RPA3,ERCC4,STN1,NAF1,FEN1,PIF1,CTC1,SIRT6,NHP2,SMC5,TERF1,TERT,YLPM1,WRN,POLE4,XRCC3,ACD,TFIP11
GO: Biological Process	GO:0000398	mRNA splicing, via spliceosome		1.688e-13	1.392e-09	1.07e-11	1.027e-10	87	395	DHX16,DCPS,CWC22,METTL14,CDK13,CPSF2,NONO,NUP98,PRPF4,PRPF3,EFTUD2,RBM25,SCNM1,CLNS1A,SNRNP40,CPSF1,LSM4,METTL16,FXR2,POLR2A,POLR2G,POLR2H,POLR2I,GEMIN5,CSTF1,SART3,DHX8,OBI1,SNUPN,PDCD7,GEMIN7,DAZAP1,SMU1,ELAVL2,GEMIN6,DBR1,CWF19L1,SF3B4,WDR33,PRMT5,CD2BP2,CASC3,CHERP,FMR1,ZCCHC8,PRPF40A,LARP7,SRRT,RBM22,YJU2,CELF1,PPIL1,USP39,SNRPA1,SNRPB2,SNRPC,KDM1A,C9orf78,GPKOW,LSM3,CPSF4,ZMAT5,TXNL4A,JMJD6…
GO: Biological Process	GO:0000377	RNA splicing, via transesterification reactions with bulged adenosine as nucleophile		1.688e-13	1.392e-09	1.07e-11	1.027e-10	87	395	DHX16,DCPS,CWC22,METTL14,CDK13,CPSF2,NONO,NUP98,PRPF4,PRPF3,EFTUD2,RBM25,SCNM1,CLNS1A,SNRNP40,CPSF1,LSM4,METTL16,FXR2,POLR2A,POLR2G,POLR2H,POLR2I,GEMIN5,CSTF1,SART3,DHX8,OBI1,SNUPN,PDCD7,GEMIN7,DAZAP1,SMU1,ELAVL2,GEMIN6,DBR1,CWF19L1,SF3B4,WDR33,PRMT5,CD2BP2,CASC3,CHERP,FMR1,ZCCHC8,PRPF40A,LARP7,SRRT,RBM22,YJU2,CELF1,PPIL1,USP39,SNRPA1,SNRPB2,SNRPC,KDM1A,C9orf78,GPKOW,LSM3,CPSF4,ZMAT5,TXNL4A,JMJD6…
GO: Biological Process	GO:0032446	protein modification by small protein conjugation		1.714e-13	1.413e-09	1.078e-11	1.035e-10	168	988	SDE2,CTU2,LZTR1,SPOP,FBXO32,CUL2,CCDC22,SH3RF1,RAE1,TRIM23,UBE2T,RNF38,UHRF1,SOCS1,TRIM37,CDC23,CENPX,BARD1,CDC16,NFX1,ZNF598,NSMCE1,NUP98,NUP43,CBL,PIAS2,CCNC,DCUN1D1,MTA1,CDC20,CDC27,DCUN1D3,PCNA,CDK8,CDK9,SENP1,PLAA,DDA1,ASB7,NUP37,ASB8,ANAPC2,FBXW5,MED21,MED27,ANAPC4,DCAF13,RNF19A,RCHY1,BAG5,NUP155,DCAF10,UBXN2A,N4BP1,NUP93,DCAF1,CDCA3,LONRF1,FBXW2,DAXX,PSMD12,NUP58,BCOR,PTEN,DDB2,FBXL4,MED24…
GO: Biological Process	GO:1902100	negative regulation of metaphase/anaphase transition of cell cycle		2.092e-13	1.725e-09	1.307e-11	1.254e-10	24	45	MAD1L1,BIRC5,GEN1,BUB1,CCNB1,CDC20,BUB3,AURKB,CENPE,CENPF,TRIP13,MAD2L1BP,KNTC1,SPDL1,FBXO5,CEP192,USP44,NDC80,CHFR,CDK5RAP2,TTK,XRCC3,CDT1,MAD2L1
GO: Biological Process	GO:0051985	negative regulation of chromosome segregation		2.51e-13	2.069e-09	1.544e-11	1.481e-10	25	49	MAD1L1,BIRC5,GEN1,BUB1,CCNB1,CDC20,BUB3,AURKB,CENPE,CENPF,TRIP13,MAD2L1BP,KNTC1,SPDL1,FBXO5,CEP192,USP44,NDC80,CHTF18,CHFR,CDK5RAP2,TTK,XRCC3,CDT1,MAD2L1
GO: Biological Process	GO:0045005	DNA-dependent DNA replication maintenance of fidelity		2.51e-13	2.069e-09	1.544e-11	1.481e-10	25	49	MSH3,MCM9,GEN1,ATR,CENPX,BLM,BRCA2,TONSL,PCNA,CDK9,PRIMPOL,POLD1,POLE,SMARCAL1,TIPIN,RAD51,THOC1,RFWD3,EXD2,TRAIP,ZRANB3,FBH1,WRN,EME1,MMS22L
GO: Biological Process	GO:0008033	tRNA processing		3.363e-13	2.772e-09	2.053e-11	1.97e-10	43	132	CTU2,AARS2,MTFMT,ALKBH1,METTL6,TRMT61A,CPSF1,TRMT13,C2orf49,THUMPD3,TRMT44,PUS3,ELP6,NSUN2,ALKBH8,TRDMT1,TRMT12,POP7,RPP21,TRMT2B,RPP38,TRUB2,TRMT6,PUS1,POP4,WDR4,SSB,DUS1L,CPSF4,POP1,DPH3,GTPBP3,CLP1,THUMPD2,TSEN2,RPUSD4,LSM6,ELAC2,TRMT10A,PUS10,RPP25L,TRMT1L,QTRT1
GO: Biological Process	GO:0006396	RNA processing		4.333e-13	3.571e-09	2.626e-11	2.519e-10	228	1483	CTU2,WDR18,AGO4,AGO3,AARS2,INTS2,DUSP11,DHX16,DCPS,ERI1,CWC22,METTL14,KHSRP,MTFMT,PRKRA,ZC3H7A,CDK13,DROSHA,RTCA,RNMT,RNGTT,BARD1,ALKBH1,ZPR1,PRMT9,CPSF2,NONO,NUP98,CCNB1,METTL6,CCNH,PDE12,PRPF4,PRPF3,PARN,TRMT61A,CDK7,CDK9,NOLC1,EFTUD2,PPIG,RBM25,SCNM1,CLNS1A,XRN1,SNRNP40,CPSF1,LSM4,TRMT13,DGCR8,METTL16,C2orf49,EXOSC4,EXOSC9,EXOSC10,DCAF13,DDX49,FXR2,POLR2A,POLR2G,POLR2H,THUMPD3,POLR2I,NOL11,GEM…
GO: Biological Process	GO:0045841	negative regulation of mitotic metaphase/anaphase transition		6.131e-13	5.053e-09	3.688e-11	3.539e-10	23	43	MAD1L1,BIRC5,GEN1,BUB1,CCNB1,CDC20,BUB3,AURKB,CENPE,CENPF,TRIP13,MAD2L1BP,KNTC1,SPDL1,FBXO5,CEP192,USP44,NDC80,CDK5RAP2,TTK,XRCC3,CDT1,MAD2L1
GO: Biological Process	GO:0010970	transport along microtubule		7.803e-13	6.432e-09	4.661e-11	4.471e-10	108	552	MKKS,TMEM17,TBC1D32,TTC8,TBC1D14,WDR35,CC2D2A,IFT80,KIF17,OFD1,CDC14A,WDR19,CCDC113,HAUS1,NEK1,NEK2,WDR90,NPHP1,CEP20,CDK1,PCM1,PCNT,CFAP65,NME7,SPEF1,KIF23,POC1A,PTPN23,C2CD3,CALY,CPLANE2,HAUS6,NDE1,IFT172,KIAA0586,CKAP5,HAUS3,SFI1,FNBP1L,MKS1,DNAAF5,CEP120,TMEM231,CEP97,DYNC1H1,CCDC40,DYNC2H1,DYNC2I1,CEP192,RFX2,HAUS2,BBS7,CEP83,JHY,TCTN2,TBC1D19,ABCC4,MNS1,TTC26,CEP78,GORAB,HAUS7,FLNA,FMR1,IFT…
GO: Biological Process	GO:0010212	response to ionizing radiation		1.158e-12	9.546e-09	6.868e-11	6.589e-10	47	158	RAD54L,MSH2,ATR,BCL2L1,BLM,NEK1,BRCA2,CBL,MTA1,DCUN1D3,INIP,RAD54B,NIPBL,POLB,BABAM2,CYP2R1,RAD1,RAD9A,RAD51,ECT2,RFWD3,RNF4,MRNIP,NHEJ1,RNF168,EYA3,RRM1,FANCD2,ABRAXAS1,LZIC,RAD51AP1,PAXIP1,FIGNL1,KDM1A,UIMC1,STK11,TLK2,TOPBP1,COP1,CHEK2,HSPA5,WRN,XRCC2,INTS3,ITGB6,LIG4,LRP2
GO: Biological Process	GO:1905819	negative regulation of chromosome separation		1.339e-12	1.104e-08	7.886e-11	7.566e-10	24	48	MAD1L1,BIRC5,GEN1,BUB1,CCNB1,CDC20,BUB3,AURKB,CENPE,CENPF,TRIP13,MAD2L1BP,KNTC1,SPDL1,FBXO5,CEP192,USP44,NDC80,CHFR,CDK5RAP2,TTK,XRCC3,CDT1,MAD2L1
GO: Biological Process	GO:0090329	regulation of DNA-dependent DNA replication		1.42e-12	1.17e-08	8.301e-11	7.964e-10	25	52	WDR18,CDC7,MSH3,BLM,BRCA2,PCNA,DSCC1,SMARCAL1,CHTF8,FBXO5,TIPIN,RFC2,RFC4,GMNN,E2F8,ZRANB3,STOML2,ATG7,DBF4B,CHTF18,DBF4,KAT7,FBH1,CHEK2,CDT1
GO: Biological Process	GO:0099111	microtubule-based transport		1.745e-12	1.438e-08	1.013e-10	9.715e-10	109	566	MKKS,TMEM17,TBC1D32,TTC8,TBC1D14,WDR35,CC2D2A,IFT80,KIF17,OFD1,CDC14A,WDR19,CCDC113,HAUS1,NEK1,NEK2,WDR90,NPHP1,CEP20,CDK1,PCM1,PCNT,CFAP65,NME7,SPEF1,KIF23,POC1A,DPCD,PTPN23,C2CD3,CALY,CPLANE2,HAUS6,NDE1,IFT172,KIAA0586,CKAP5,HAUS3,SFI1,FNBP1L,MKS1,DNAAF5,CEP120,TMEM231,CEP97,DYNC1H1,CCDC40,DYNC2H1,DYNC2I1,CEP192,RFX2,HAUS2,BBS7,CEP83,JHY,TCTN2,TBC1D19,ABCC4,MNS1,TTC26,CEP78,GORAB,HAUS7,FLNA,FMR…
GO: Biological Process	GO:0071173	spindle assembly checkpoint		1.796e-12	1.481e-08	1.028e-10	9.865e-10	22	41	MAD1L1,BIRC5,GEN1,BUB1,CCNB1,CDC20,BUB3,AURKB,CENPE,CENPF,TRIP13,MAD2L1BP,KNTC1,SPDL1,CEP192,USP44,NDC80,CDK5RAP2,TTK,XRCC3,CDT1,MAD2L1
GO: Biological Process	GO:0007094	mitotic spindle assembly checkpoint		1.796e-12	1.481e-08	1.028e-10	9.865e-10	22	41	MAD1L1,BIRC5,GEN1,BUB1,CCNB1,CDC20,BUB3,AURKB,CENPE,CENPF,TRIP13,MAD2L1BP,KNTC1,SPDL1,CEP192,USP44,NDC80,CDK5RAP2,TTK,XRCC3,CDT1,MAD2L1
GO: Biological Process	GO:1901988	negative regulation of cell cycle phase transition		1.908e-12	1.572e-08	1.084e-10	1.04e-09	68	286	MAD1L1,BIRC5,GEN1,BLM,BUB1,CNOT2,CCNB1,ORC1,CDK1,CDC6,CDC20,BUB3,DCUN1D3,PCNA,AURKB,CDKN2D,CENPE,CENPF,CHEK1,TRIP13,CNOT8,CNOT7,PLK3,CNOT10,BABAM2,MAD2L1BP,GIGYF2,KNTC1,PSMD12,PTEN,SPDL1,FBXO5,RAD17,CEP192,E2F8,RFWD3,HASPIN,MRNIP,PSME3,RPA2,CDK2AP2,JADE1,EZH2,USP44,NDC80,ABRAXAS1,GPNMB,RBM38,CARM1,CHMP4C,GTSE1,DTL,CHFR,CDK5RAP2,MYO16,UIMC1,AURKA,TOPBP1,TFDP2,CHEK2,TTK,PRMT1,WEE1,XRCC3,INTS3,CDT1,…
GO: Biological Process	GO:0034508	centromere complex assembly		2.36e-12	1.945e-08	1.332e-10	1.278e-09	26	57	CENPP,RUVBL1,CENPX,NASP,MIS18A,CENPA,CENPC,CENPE,CENPF,MIS12,CENPM,CENPO,CENPL,DLGAP5,RBBP4,CENPU,RNF4,MIS18BP1,CENPT,CENPI,CENPN,CENPK,HELLS,OIP5,CENPH,KNL1
GO: Biological Process	GO:0033047	regulation of mitotic sister chromatid segregation		2.384e-12	1.965e-08	1.337e-10	1.283e-09	24	49	MAD1L1,BIRC5,GEN1,BUB1,NUMA1,CCNB1,CDC20,BUB3,AURKB,CENPE,CENPF,TRIP13,MAD2L1BP,KNTC1,SPDL1,FBXO5,CEP192,USP44,NDC80,CDK5RAP2,TTK,XRCC3,CDT1,MAD2L1
GO: Biological Process	GO:0072331	signal transduction by p53 class mediator		3.058e-12	2.52e-08	1.703e-10	1.634e-09	66	276	MSH2,ATR,BARD1,BCL3,BLM,BRCA2,CNOT2,CCNB1,EXO1,CDK1,PCNA,AURKB,CHEK1,CNOT8,CNOT7,PLK3,CNOT10,RMI2,BCL2L12,RAD1,SESN2,RAD9A,RAD17,RBBP4,RBBP8,RFC2,RFC4,E2F8,PRMT6,ING4,RPA1,RPA2,RPA3,BRIP1,RMI1,PRMT5,RBM38,FOXM1,CARM1,BATF,GTSE1,HEXIM1,YJU2,TPX2,PAXIP1,KDM1A,AURKA,STK11,EHMT2,RRS1,RPS6KA6,TAF4B,TAF5,TAF9,TAF10,TBP,TOPBP1,TFDP2,SUPT16H,CHEK2,TOP3A,HDAC1,PRMT1,WRN,ING2,SMYD2
GO: Biological Process	GO:0051303	establishment of chromosome localization		3.292e-12	2.713e-08	1.821e-10	1.747e-09	33	89	MAD1L1,BIRC5,CDC23,BRCA2,NUMA1,CCNB1,AURKB,CENPC,CENPE,CENPF,MIS12,MEIOC,NDE1,DLGAP5,NUF2,SPDL1,KIF14,DYNC1H1,CDCA8,CEP55,ANKRD53,NDC80,CHMP4C,CDCA5,RRS1,TERF1,TTL,SPO11,INCENP,FAM83D,CDT1,KIFC1,KIF22
GO: Biological Process	GO:0051784	negative regulation of nuclear division		3.505e-12	2.889e-08	1.926e-10	1.848e-09	27	62	MAD1L1,BIRC5,GEN1,BUB1,CCNB1,CDC20,BUB3,AURKB,CENPE,CENPF,CHEK1,TRIP13,MAD2L1BP,KNTC1,SPDL1,FBXO5,RAD1,CEP192,USP44,NDC80,CDK5RAP2,MTBP,TTK,XRCC3,FBXO43,CDT1,MAD2L1
GO: Biological Process	GO:0032200	telomere organization		3.888e-12	3.204e-08	2.108e-10	2.022e-09	50	180	APEX1,ATR,BLM,NEK2,BRCA2,CCNE1,EXO1,PARN,PCNA,AURKB,RECQL4,XRN1,EXOSC10,POLA1,POLD1,POLD2,POLE,POLE2,SMARCAL1,POT1,PRIM2,DCLRE1A,RAD51,RAD51C,RAD51D,SMC6,RFC1,RFC2,RFC4,RIF1,RPA1,RPA2,RPA3,ERCC4,STN1,NAF1,FEN1,PIF1,CTC1,SIRT6,NHP2,SMC5,TERF1,TERT,YLPM1,WRN,POLE4,XRCC3,ACD,TFIP11
GO: Biological Process	GO:0033048	negative regulation of mitotic sister chromatid segregation		3.938e-12	3.246e-08	2.108e-10	2.022e-09	23	46	MAD1L1,BIRC5,GEN1,BUB1,CCNB1,CDC20,BUB3,AURKB,CENPE,CENPF,TRIP13,MAD2L1BP,KNTC1,SPDL1,FBXO5,CEP192,USP44,NDC80,CDK5RAP2,TTK,XRCC3,CDT1,MAD2L1
GO: Biological Process	GO:0033046	negative regulation of sister chromatid segregation		3.938e-12	3.246e-08	2.108e-10	2.022e-09	23	46	MAD1L1,BIRC5,GEN1,BUB1,CCNB1,CDC20,BUB3,AURKB,CENPE,CENPF,TRIP13,MAD2L1BP,KNTC1,SPDL1,FBXO5,CEP192,USP44,NDC80,CDK5RAP2,TTK,XRCC3,CDT1,MAD2L1
GO: Biological Process	GO:2000816	negative regulation of mitotic sister chromatid separation		3.938e-12	3.246e-08	2.108e-10	2.022e-09	23	46	MAD1L1,BIRC5,GEN1,BUB1,CCNB1,CDC20,BUB3,AURKB,CENPE,CENPF,TRIP13,MAD2L1BP,KNTC1,SPDL1,FBXO5,CEP192,USP44,NDC80,CDK5RAP2,TTK,XRCC3,CDT1,MAD2L1
GO: Biological Process	GO:0090501	RNA phosphodiester bond hydrolysis		4e-12	3.296e-08	2.127e-10	2.04e-09	47	163	AGO4,AGO3,DCPS,APEX1,ERI1,DROSHA,CPSF2,CNOT2,PDE12,EXO1,PARN,CNOT8,CNOT7,XRN1,CPSF1,EXOSC4,EXOSC9,EXOSC10,POLR2I,REXO2,PIWIL2,ERI2,EXD2,DBR1,POP7,RPP21,POLR1H,FEN1,XRN2,RNASEH2A,RPP38,NHP2,DIS3,EXOSC7,POP4,DIS3L2,CPSF4,RRS1,POP1,NUDT21,ANGEL1,TSEN2,EXOSC2,EXOSC8,TSN,ELAC2,TOE1
GO: Biological Process	GO:0045839	negative regulation of mitotic nuclear division		4.128e-12	3.402e-08	2.181e-10	2.092e-09	25	54	MAD1L1,BIRC5,GEN1,BUB1,CCNB1,CDC20,BUB3,AURKB,CENPE,CENPF,CHEK1,TRIP13,MAD2L1BP,KNTC1,SPDL1,FBXO5,CEP192,USP44,NDC80,CDK5RAP2,MTBP,TTK,XRCC3,CDT1,MAD2L1
GO: Biological Process	GO:0090503	RNA phosphodiester bond hydrolysis, exonucleolytic		6.376e-12	5.255e-08	3.347e-10	3.211e-09	22	43	DCPS,ERI1,CNOT2,PDE12,PARN,CNOT8,CNOT7,XRN1,EXOSC4,EXOSC9,EXOSC10,REXO2,ERI2,EXD2,XRN2,DIS3,EXOSC7,DIS3L2,ANGEL1,EXOSC2,EXOSC8,TOE1
GO: Biological Process	GO:0050000	chromosome localization		6.718e-12	5.537e-08	3.505e-10	3.362e-09	33	91	MAD1L1,BIRC5,CDC23,BRCA2,NUMA1,CCNB1,AURKB,CENPC,CENPE,CENPF,MIS12,MEIOC,NDE1,DLGAP5,NUF2,SPDL1,KIF14,DYNC1H1,CDCA8,CEP55,ANKRD53,NDC80,CHMP4C,CDCA5,RRS1,TERF1,TTL,SPO11,INCENP,FAM83D,CDT1,KIFC1,KIF22
GO: Biological Process	GO:0051650	establishment of vesicle localization		7.148e-12	5.891e-08	3.705e-10	3.555e-09	116	630	MKKS,TMEM17,TBC1D32,TTC8,TBC1D14,WDR35,CC2D2A,IFT80,KIF17,OFD1,CDC14A,WDR19,CCDC113,HAUS1,GBF1,NEK1,NEK2,WDR90,NPHP1,CEP20,CDK1,PCM1,PCNT,RAB11B,CFAP65,SPEF1,KIF23,POC1A,PTPN23,C2CD3,CPLANE2,HAUS6,NDE1,IFT172,KIAA0586,CKAP5,HAUS3,SFI1,FNBP1L,MKS1,DNAAF5,CEP120,TMEM231,CEP97,DYNC1H1,CCDC40,DYNC2H1,DYNC2I1,CEP192,RFX2,HAUS2,BBS7,CEP83,CNIH1,JHY,TCTN2,PPP6R3,TBC1D19,ABCC4,MNS1,TTC26,CEP78,GORAB,SEC2…
GO: Biological Process	GO:0008608	attachment of spindle microtubules to kinetochore		7.805e-12	6.433e-08	4.02e-10	3.857e-09	20	36	SGO1,MAD1L1,KNSTRN,RACGAP1,NEK2,BRCA2,CCNB1,BUB3,AURKB,CENPC,CENPE,MIS12,NUF2,ECT2,NDC80,ABRAXAS1,RCC2,ABRAXAS2,CDT1,KNL1
GO: Biological Process	GO:0031570	DNA integrity checkpoint		8.165e-12	6.73e-08	4.18e-10	4.01e-09	47	166	CDC45,MSH2,ATR,BLM,NEK1,CNOT2,CCNB1,ORC1,CDK1,CDC6,PCNA,CHEK1,CNOT8,CNOT7,PLK3,CNOT10,BABAM2,HINFP,GIGYF2,TIPIN,RAD1,RAD9A,RAD17,THOC1,RNASEH2B,E2F8,RFWD3,MRNIP,RPA2,BRIP1,WDR76,FANCD2,ABRAXAS1,RBM38,CARM1,GTSE1,DTL,MUS81,UIMC1,AURKA,TOPBP1,TFDP2,CHEK2,PRMT1,XPC,EME1,CDT1
GO: Biological Process	GO:0051648	vesicle localization		9.898e-12	8.158e-08	5.036e-10	4.831e-09	118	648	MKKS,TMEM17,TBC1D32,TTC8,TBC1D14,WDR35,CC2D2A,IFT80,KIF17,OFD1,CDC14A,WDR19,CCDC113,HAUS1,GBF1,BCL2L1,NEK1,NEK2,WDR90,NPHP1,CEP20,CDK1,PCM1,PCNT,RAB11B,CFAP65,SPEF1,KIF23,POC1A,PTPN23,C2CD3,CPLANE2,HAUS6,NDE1,IFT172,KIAA0586,CKAP5,HAUS3,SFI1,FNBP1L,PTEN,MKS1,DNAAF5,CEP120,TMEM231,CEP97,DYNC1H1,CCDC40,DYNC2H1,DYNC2I1,CEP192,RFX2,HAUS2,BBS7,CEP83,CNIH1,JHY,TCTN2,PPP6R3,TBC1D19,ABCC4,MNS1,TTC26,CEP7…
GO: Biological Process	GO:0044265	cellular macromolecule catabolic process		1.011e-11	8.334e-08	5.113e-10	4.905e-09	195	1255	MANBA,AXIN2,USP31,AGO4,AGO3,AP2A1,OSBPL7,SPOP,CUL2,CCDC22,DCPS,APAF1,APEX1,COPS3,ERI1,USP37,METTL14,KHSRP,DROSHA,UHRF1,CDC23,AFG1L,PATL2,CDC16,ZPR1,CNOT2,CBL,CCNB1,MTA1,PDE12,PARN,CDK1,CDC20,BUB3,CDC27,PCNA,AURKB,DND1,CNOT8,SENP1,PLAA,DNAJC10,DDA1,ANAPC2,CNOT7,CLTC,FBXW5,XRN1,LSM4,METTL16,PLK3,EXOSC4,ANAPC4,EXOSC9,EXOSC10,DDX49,RNF19A,FXR2,RCHY1,POLA1,CNOT10,POLE,BAG5,POLR2G,PTPN23,NR1D1,MEIOC,TT…
GO: Biological Process	GO:0051310	metaphase plate congression		1.124e-11	9.262e-08	5.648e-10	5.419e-09	28	69	MAD1L1,CDC23,BRCA2,NUMA1,CCNB1,AURKB,CENPC,CENPE,CENPF,MIS12,MEIOC,NUF2,SPDL1,KIF14,DYNC1H1,CDCA8,CEP55,ANKRD53,NDC80,CHMP4C,CDCA5,RRS1,TTL,INCENP,FAM83D,CDT1,KIFC1,KIF22
GO: Biological Process	GO:1901991	negative regulation of mitotic cell cycle phase transition		1.48e-11	1.22e-07	7.395e-10	7.095e-09	63	266	MAD1L1,BIRC5,GEN1,BLM,BUB1,CNOT2,CCNB1,ORC1,CDK1,CDC6,CDC20,BUB3,DCUN1D3,PCNA,AURKB,CDKN2D,CENPE,CENPF,CHEK1,TRIP13,CNOT8,CNOT7,PLK3,CNOT10,MAD2L1BP,GIGYF2,KNTC1,PSMD12,PTEN,SPDL1,FBXO5,RAD17,CEP192,E2F8,RFWD3,HASPIN,MRNIP,PSME3,RPA2,CDK2AP2,JADE1,EZH2,USP44,NDC80,GPNMB,RBM38,CARM1,CHMP4C,GTSE1,CDK5RAP2,MYO16,AURKA,TOPBP1,TFDP2,CHEK2,TTK,PRMT1,WEE1,XRCC3,INTS3,CDT1,AVEN,MAD2L1
GO: Biological Process	GO:1901989	positive regulation of cell cycle phase transition		1.555e-11	1.282e-07	7.723e-10	7.41e-09	38	119	CDC7,MTA3,APEX1,BIRC5,CDC23,CDC16,CCNB1,CDK1,CDC6,CDC27,CENPE,ANAPC4,MAD2L1BP,ESPL1,DLGAP5,FBXO5,RAD51C,RAD51B,EZH2,ANAPC5,ANP32B,DBF4B,DTL,ANAPC11,LARP7,MTBP,CDCA5,TOPAZ1,RCC2,DBF4,KLHL18,UBE2C,TERT,STXBP4,LSM11,FAM83D,CDT1,LMNB1
GO: Biological Process	GO:0030705	cytoskeleton-dependent intracellular transport		1.648e-11	1.359e-07	8.135e-10	7.805e-09	109	586	MKKS,TMEM17,TBC1D32,TTC8,TBC1D14,WDR35,CC2D2A,IFT80,KIF17,OFD1,CDC14A,WDR19,CCDC113,HAUS1,MYO10,NEK1,NEK2,WDR90,NPHP1,CEP20,CDK1,PCM1,PCNT,CFAP65,NME7,SPEF1,KIF23,POC1A,PTPN23,C2CD3,CALY,CPLANE2,HAUS6,NDE1,IFT172,KIAA0586,CKAP5,HAUS3,SFI1,FNBP1L,MKS1,DNAAF5,CEP120,TMEM231,CEP97,DYNC1H1,CCDC40,DYNC2H1,DYNC2I1,CEP192,RFX2,HAUS2,BBS7,CEP83,JHY,TCTN2,TBC1D19,ABCC4,MNS1,TTC26,CEP78,GORAB,HAUS7,FLNA,FM…
GO: Biological Process	GO:0098781	ncRNA transcription		1.671e-11	1.378e-07	8.2e-10	7.868e-09	37	114	INTS2,CDK7,CDK9,GTF3C5,GTF3C4,POLR2A,POLR2G,POLR2H,POLR2I,NOL11,GTF3C6,INTS10,RPAP2,SNAPC5,SIRT7,INTS8,LARP7,SRRT,INTS13,INTS9,TOPAZ1,PHAX,TAF5,TAF9,TBP,GTF2A1,GTF2A2,GTF2B,GTF2E1,GTF2E2,GTF2F1,INTS5,GTF3C1,GTF3C2,IPPK,INTS3,INTS12
GO: Biological Process	GO:0009451	RNA modification		2.56e-11	2.11e-07	1.249e-09	1.198e-08	47	171	CTU2,AARS2,METTL14,MTFMT,RNMT,ALKBH1,METTL6,PARN,TRMT61A,TRMT13,METTL16,BAG4,THUMPD3,TRMT44,ADAD1,PUS3,ELP6,NSUN2,ALKBH5,ALKBH8,TRDMT1,TRMT12,TRMT2B,NAF1,NHP2,TRUB2,LARP7,TRMT6,TRMT2A,PUS1,RPUSD2,CMTR2,WDR4,ZC3H13,SSB,DUS1L,JMJD6,DPH3,GTPBP3,THUMPD2,RPUSD4,METTL3,HENMT1,TRMT10A,PUS10,TRMT1L,QTRT1
GO: Biological Process	GO:0034724	DNA replication-independent nucleosome organization		3.271e-11	2.696e-07	1.586e-09	1.521e-08	24	54	CENPP,RUVBL1,CENPX,NASP,MIS18A,CENPA,CENPC,UBN1,CENPM,CENPO,CENPL,RBBP4,CENPU,IPO4,MIS18BP1,CENPT,CENPI,CENPN,CENPK,SUPT16H,OIP5,HIRA,CENPH,KNL1
GO: Biological Process	GO:0051052	regulation of DNA metabolic process		4.198e-11	3.46e-07	2.023e-09	1.941e-08	82	400	WDR18,AXIN2,PARG,APAF1,MSH2,MSH3,ATR,BLM,NEK2,MIS18A,PARN,PCNA,AURKB,CDK9,CHEK1,H1-8,RECQL5,XRN1,DSCC1,EXOSC10,POT1,RMI2,BABAM2,CHTF8,PARPBP,DNMT1,RAD51,THOC1,RAD52,RFC2,RFC4,RLF,RIF1,MRNIP,RPA2,ERCC2,ERCC4,RNF168,EYA2,EYA3,ZRANB3,STN1,NPM2,FANCB,UBR5,ABRAXAS1,PRMT5,NAF1,PIF1,FOXM1,CTC1,SIRT7,SIRT6,DNAJC2,RAD51AP1,CHTF18,KLHL15,PAXIP1,POLQ,FIGNL1,KDM1A,UIMC1,SPIRE2,GFER,HELB,EHMT2,SUV39H1,TERF1,K…
GO: Biological Process	GO:0034501	protein localization to kinetochore		4.525e-11	3.729e-07	2.168e-09	2.08e-08	14	19	CDK1,BUB3,AURKB,MIS12,SPDL1,ZWILCH,HASPIN,NDC80,CENPT,MTBP,RCC2,TTK,CDT1,KNL1
GO: Biological Process	GO:1901992	positive regulation of mitotic cell cycle phase transition		4.806e-11	3.961e-07	2.29e-09	2.197e-08	34	102	CDC7,MTA3,APEX1,BIRC5,CDC23,CDC16,CCNB1,CDK1,CDC6,CDC27,CENPE,ANAPC4,MAD2L1BP,ESPL1,DLGAP5,FBXO5,RAD51C,RAD51B,ANAPC5,ANP32B,DBF4B,DTL,ANAPC11,LARP7,MTBP,CDCA5,RCC2,DBF4,KLHL18,UBE2C,TERT,LSM11,CDT1,LMNB1
GO: Biological Process	GO:0006886	intracellular protein transport		4.892e-11	4.032e-07	2.317e-09	2.223e-08	232	1588	MKKS,TMEM17,TBC1D32,TTC8,AP2A1,AP1B1,AP1G1,TBC1D14,WDR35,CC2D2A,IFT80,KIF17,RAE1,OFD1,RANBP3,CDC14A,TRIM23,ARF6,WDR19,CCDC113,HAUS1,DNAJC15,ASPH,BARD1,NEK1,NEK2,RAB24,ZPR1,MCM3AP,AP1G2,AP1M1,WDR90,CPSF2,NPHP1,NUP98,NUP43,TBC1D25,TAMALIN,CEP20,CDK1,PCM1,PCNT,NOLC1,PEX1,ZDHHC1,CFAP65,KPNA7,NUP37,TGFBRAP1,CLTC,CPSF1,MIEF1,SNX11,NME7,TIMM22,PLK3,MDFIC,SPEF1,POC1A,BAG4,PTPN23,VPS26A,SEC31B,THOC6,CRY2,…
GO: Biological Process	GO:0070192	chromosome organization involved in meiotic cell cycle		6.206e-11	5.115e-07	2.923e-09	2.804e-08	29	78	SGO1,AGO4,BUB1,CCNE1,NCAPH2,TRIP13,MEIOC,NCAPD2,RAD51,RAD51C,SMC4,BRIP1,FANCD2,MEI4,SYCP2,SIRT7,SMC2,NDC1,STAG3,EHMT2,SYCP1,SPATA22,NCAPD3,RNF212,TERF1,NCAPH,SPO11,INCENP,SGO2
GO: Biological Process	GO:0006399	tRNA metabolic process		6.242e-11	5.144e-07	2.923e-09	2.804e-08	48	181	CTU2,AARS2,MTFMT,ALKBH1,METTL6,TRMT61A,CPSF1,TRMT13,C2orf49,THUMPD3,TRMT44,PUS3,ELP6,NSUN2,ALKBH8,TRDMT1,TRMT12,NARS2,QRSL1,POP7,RPP21,TRMT2B,WARS2,RPP38,TRUB2,TRMT6,PUS1,POP4,WDR4,SSB,DUS1L,CPSF4,POP1,DPH3,GTPBP3,CLP1,LARS2,THUMPD2,TSEN2,RPUSD4,LSM6,ELAC2,TRMT10A,PUS10,RPP25L,RARS2,TRMT1L,QTRT1
GO: Biological Process	GO:0018205	peptidyl-lysine modification		6.928e-11	5.71e-07	3.226e-09	3.095e-08	86	432	ACTL6A,TRRAP,RAE1,RUVBL1,EED,PYGO2,BRCA2,MCM3AP,NUP98,NUP43,SETD4,PIAS2,CHEK1,GTF3C4,KPNA7,SENP1,NUP37,ZZZ3,NUP155,PHF14,NUP93,EPC2,JADE3,NUP58,BCOR,NSD3,SUPT7L,MUL1,DNMT1,DR1,L3MBTL2,UBA2,SAE1,PIWIL2,RLF,PRMT6,RIF1,ING4,MRGBP,LEF1,JADE1,EZH2,CXXC1,HMG20B,SGF29,ATG7,MTF2,SIRT7,MBIP,NUP35,IWS1,TAF6L,NDC1,ZNF335,PAXIP1,NUP133,WDR82,SUMO3,TAF5L,KDM1A,NUP50,SMC5,RUVBL2,DMAP1,EHMT2,JMJD6,SUV39H1,TAF5,…
GO: Biological Process	GO:0042795	snRNA transcription by RNA polymerase II		8.149e-11	6.717e-07	3.773e-09	3.62e-08	28	74	INTS2,CDK7,CDK9,POLR2A,POLR2G,POLR2H,POLR2I,INTS10,RPAP2,SNAPC5,INTS8,LARP7,SRRT,INTS13,INTS9,PHAX,TAF5,TAF9,TBP,GTF2A1,GTF2A2,GTF2B,GTF2E1,GTF2E2,GTF2F1,INTS5,INTS3,INTS12
GO: Biological Process	GO:0000291	nuclear-transcribed mRNA catabolic process, exonucleolytic		8.715e-11	7.183e-07	4.013e-09	3.85e-08	19	36	DCPS,CNOT8,CNOT7,LSM4,EXOSC4,EXOSC9,POLR2G,TTC37,DDX6,DIS3,EXOSC7,DCP1A,DIS3L2,LSM1,LSM3,PATL1,EXOSC2,LSM6,EXOSC8
GO: Biological Process	GO:0006323	DNA packaging		9.019e-11	7.433e-07	4.13e-09	3.962e-08	59	251	CHAF1B,MCM2,CENPP,RUVBL1,CENPX,NAP1L4,NASP,BANF1,SPTY2D1,MIS18A,CCNB1,CDK1,CENPA,CENPC,NCAPH2,H1-8,UBN1,CENPM,H2BE1,CENPO,SART3,CENPL,DAXX,NCAPG2,NCAPD2,DNMT1,MCPH1,RBBP4,CHAF1A,SMC4,CENPU,IPO4,MIS18BP1,CENPT,ANP32B,SIRT6,SMC2,MORC2,CENPI,SMARCC1,CDCA5,WAPL,CENPN,SMC5,CENPK,NCAPG,SUV39H1,SYCP1,NCAPD3,TENT4A,NCAPH,TOP2A,HDAC1,HELLS,OIP5,HIRA,CENPH,INCENP,KNL1
GO: Biological Process	GO:0120031	plasma membrane bounded cell projection assembly		9.341e-11	7.699e-07	4.254e-09	4.081e-08	129	755	MKKS,TMEM17,TBC1D32,TTC8,TBC1D14,WDR35,CC2D2A,IFT80,KIF17,OFD1,APAF1,CDC14A,ARF6,WDR19,CCDC113,HAUS1,RAP2C,DOCK11,MYO10,BCL2L1,NEK1,NEK2,WDR90,NPHP1,CEP20,CDK1,PCM1,PCNT,ATP8B1,CFAP65,ANLN,MYO3B,SPEF1,POC1A,FXR2,BAG4,PTPN23,FAM98A,C2CD3,CPLANE2,HAUS6,NDE1,IFT172,KIAA0586,CKAP5,HAUS3,AIF1L,SFI1,FNBP1L,PLEKHM1,MKS1,DNAAF5,CEP120,TMEM231,CEP97,DYNC1H1,CCDC40,RAP2B,AKIRIN1,DYNC2H1,DYNC2I1,DNM1L,CEP19…
GO: Biological Process	GO:0030031	cell projection assembly		9.75e-11	8.036e-07	4.415e-09	4.236e-08	131	771	MKKS,TMEM17,TBC1D32,TTC8,TBC1D14,WDR35,CC2D2A,IFT80,KIF17,OFD1,APAF1,CDC14A,ARF6,WDR19,CCDC113,HAUS1,RAP2C,DOCK11,MYO10,BCL2L1,NEK1,NEK2,WDR90,NPHP1,CEP20,CDK1,PCM1,PCNT,ATP8B1,CFAP65,ANLN,MYO3B,SPEF1,POC1A,FXR2,BAG4,PTPN23,FAM98A,C2CD3,CPLANE2,HAUS6,NDE1,IFT172,KIAA0586,CKAP5,HAUS3,AIF1L,SFI1,FNBP1L,PLEKHM1,MKS1,DNAAF5,CEP120,TMEM231,CEP97,DYNC1H1,CCDC40,RAP2B,AKIRIN1,DYNC2H1,DYNC2I1,DNM1L,CEP19…
GO: Biological Process	GO:0031297	replication fork processing		1.004e-10	8.278e-07	4.523e-09	4.34e-08	20	40	GEN1,ATR,CENPX,BLM,BRCA2,TONSL,PCNA,CDK9,PRIMPOL,SMARCAL1,RAD51,THOC1,RFWD3,EXD2,TRAIP,ZRANB3,FBH1,WRN,EME1,MMS22L
GO: Biological Process	GO:0006282	regulation of DNA repair		1.03e-10	8.485e-07	4.612e-09	4.424e-08	40	137	AXIN2,PARG,BLM,PCNA,CDK9,CHEK1,RECQL5,POT1,RMI2,BABAM2,PARPBP,RAD51,RAD52,RIF1,MRNIP,RPA2,RNF168,EYA2,EYA3,FANCB,UBR5,ABRAXAS1,FOXM1,SIRT7,SIRT6,RAD51AP1,KLHL15,POLQ,FIGNL1,KDM1A,UIMC1,SPIRE2,HELB,SUV39H1,KAT7,FBH1,USP1,NSD2,TFIP11,ARID2
GO: Biological Process	GO:0009301	snRNA transcription		1.181e-10	9.732e-07	5.26e-09	5.047e-08	28	75	INTS2,CDK7,CDK9,POLR2A,POLR2G,POLR2H,POLR2I,INTS10,RPAP2,SNAPC5,INTS8,LARP7,SRRT,INTS13,INTS9,PHAX,TAF5,TAF9,TBP,GTF2A1,GTF2A2,GTF2B,GTF2E1,GTF2E2,GTF2F1,INTS5,INTS3,INTS12
GO: Biological Process	GO:0033043	regulation of organelle organization		1.324e-10	1.091e-06	5.865e-09	5.627e-08	198	1317	MKKS,MCM2,SKA2,ADD1,AXIN2,MET,TTC8,MAD1L1,TBC1D14,MKI67,WDR35,PREX1,RAE1,BIRC5,ARF6,CDK13,PLD6,GEN1,TRIM37,CDC23,PATL2,EED,ATR,BCL2L1,IQGAP1,NEK2,BTC,CDC16,BUB1,CNOT2,NPHS1,NUMA1,TBC1D25,CBLN1,CCNB1,PKMYT1,PARN,CDC6,CDC20,BUB3,CDC27,AURKB,CDK9,CENPE,CENPF,RCC1,CHEK1,TRIP13,KPNA7,MYO3B,RECQL4,CLTC,FBXW5,XRN1,MIEF1,GPSM2,NIPBL,IQGAP3,ANAPC4,EXOSC10,SPEF1,POT1,BAG4,RMI2,ATL3,MAD2L1BP,ARHGEF10,SIPA1L…
GO: Biological Process	GO:0006336	DNA replication-independent nucleosome assembly		1.522e-10	1.255e-06	6.709e-09	6.437e-08	23	53	CENPP,RUVBL1,CENPX,NASP,MIS18A,CENPA,CENPC,UBN1,CENPM,CENPO,CENPL,RBBP4,CENPU,IPO4,MIS18BP1,CENPT,CENPI,CENPN,CENPK,OIP5,HIRA,CENPH,KNL1
GO: Biological Process	GO:0000731	DNA synthesis involved in DNA repair		2.409e-10	1.985e-06	1.056e-08	1.013e-07	23	54	PCNA,CDKN2D,HROB,PRIMPOL,RCHY1,POLA1,POLD1,POLD2,POLE,POLE2,POLDIP2,RFC1,RFC2,RFC4,SPRTN,RPA1,RPA2,RPA3,DTL,SYCP1,SPATA22,UBC,WRN
GO: Biological Process	GO:0000077	DNA damage checkpoint		2.508e-10	2.067e-06	1.087e-08	1.043e-07	43	158	MSH2,ATR,BLM,NEK1,CNOT2,CCNB1,CDK1,PCNA,CHEK1,CNOT8,CNOT7,PLK3,CNOT10,BABAM2,HINFP,GIGYF2,TIPIN,RAD1,RAD9A,RAD17,THOC1,RNASEH2B,E2F8,RFWD3,MRNIP,RPA2,BRIP1,WDR76,FANCD2,ABRAXAS1,RBM38,CARM1,GTSE1,DTL,MUS81,UIMC1,AURKA,TOPBP1,TFDP2,CHEK2,PRMT1,XPC,EME1
GO: Biological Process	GO:0140527	reciprocal homologous recombination		2.52e-10	2.077e-06	1.087e-08	1.043e-07	25	63	RAD54L,MSH3,CENPX,TRIP13,RAD54B,PSMC3IP,RAD51,RAD51C,RAD51B,RAD51D,BRIP1,ERCC4,MND1,FANCD2,RMI1,MUS81,RAD51AP1,CHTF18,SYCP1,UBR2,RNF212,TOPBP1,TOP2A,SPO11,EME1
GO: Biological Process	GO:0007131	reciprocal meiotic recombination		2.52e-10	2.077e-06	1.087e-08	1.043e-07	25	63	RAD54L,MSH3,CENPX,TRIP13,RAD54B,PSMC3IP,RAD51,RAD51C,RAD51B,RAD51D,BRIP1,ERCC4,MND1,FANCD2,RMI1,MUS81,RAD51AP1,CHTF18,SYCP1,UBR2,RNF212,TOPBP1,TOP2A,SPO11,EME1
GO: Biological Process	GO:0032201	telomere maintenance via semi-conservative replication		2.656e-10	2.189e-06	1.14e-08	1.094e-07	16	27	PCNA,POLA1,POLD1,POLD2,POLE,POLE2,PRIM2,RFC1,RFC2,RFC4,RPA1,RPA2,RPA3,FEN1,TERF1,POLE4
GO: Biological Process	GO:0043414	macromolecule methylation		3.723e-10	3.069e-06	1.59e-08	1.526e-07	73	354	METTL14,UHRF1,PLD6,EED,RNMT,PYGO2,PRMT9,MIS18A,SETD4,METTL6,TRMT61A,KPNA7,H1-8,TRMT13,METTL16,DDX4,THUMPD3,FAM98A,TRMT44,TDRD12,BCOR,NSUN2,NSD3,ALKBH8,DNMT1,TRDMT1,TRMT12,ARMT1,L3MBTL2,PIWIL2,RLF,PRMT6,RIF1,EZH2,TRMT2B,CXXC1,PRMT5,CARM1,MTF2,SIRT7,MORC2,LARP7,IWS1,TRMT6,TRMT2A,ZNF335,PAXIP1,WDR82,CMTR2,KDM1A,WDR4,ZC3H13,DMAP1,EHMT2,SUV39H1,GNAS,GTPBP3,TDRD1,THUMPD2,RNF20,HDAC1,HELLS,ATPSCKMT,METT…
GO: Biological Process	GO:0045931	positive regulation of mitotic cell cycle		4.018e-10	3.312e-06	1.707e-08	1.638e-07	39	137	CDC7,MTA3,APEX1,BIRC5,CDC23,BRCA2,CDC16,CCNB1,CDK1,CDC6,CDC27,CENPE,ANAPC4,MAD2L1BP,POLDIP2,ESPL1,DLGAP5,FBXO5,RAD51C,RAD51B,EIF4EBP1,ANAPC5,ANP32B,DBF4B,DTL,ANAPC11,LARP7,MTBP,CDCA5,RCC2,DBF4,KLHL18,USP22,UBE2C,TERT,TTL,LSM11,CDT1,LMNB1
GO: Biological Process	GO:0007010	cytoskeleton organization		4.219e-10	3.478e-06	1.783e-08	1.711e-07	246	1745	MKKS,TMEM17,MARK3,SKA2,SGO1,TUBGCP5,BRWD3,ADD1,SHROOM4,TBC1D32,MET,TTC8,ADRA2A,AP1G1,TBC1D14,WDR35,CC2D2A,IFT80,KIF17,PREX1,RAE1,OFD1,KNSTRN,BIRC5,CCDC61,CDC14A,ARF6,WDR19,CCDC113,HAUS1,RACGAP1,GEN1,TRIM37,MYBL2,IQGAP1,NEK1,NEK2,BRCA2,ZPR1,WDR90,NPHP1,NPHS1,GAS2L3,NUMA1,CCNB1,CEP20,CCNB2,SH3D19,CDK1,CDC20,PCM1,PCNT,AURKB,CENPA,CENPE,CETN3,RCC1,CHEK1,CFAP65,ANLN,MYO3B,CLTC,FBXW5,GPSM2,IQGAP3,PLK3,…
GO: Biological Process	GO:0009314	response to radiation		4.602e-10	3.793e-06	1.935e-08	1.857e-07	96	521	SDE2,RAD54L,MSH2,COPS3,ATR,BCL2L1,BCL3,BLM,NEK1,BRCA2,NFATC4,NPHP1,CACNA1F,CBL,MTA1,DCUN1D3,PCNA,AURKB,CDKN2D,PDE6D,CHEK1,INIP,RAD54B,NIPBL,PLK3,PRIMPOL,POLA1,POLB,POLD1,BABAM2,CRY2,CYP2R1,N4BP1,CKAP5,DCT,DDB2,TIPIN,RAD1,RAD9A,RAD51,ECT2,RGR,RFWD3,RNF4,MRNIP,SPRTN,NHEJ1,FBXW7,ERCC2,ERCC4,RNF168,UBE4B,ACTR5,EYA3,RRM1,ABCA7,ZRANB3,FANCD2,FANCG,ABRAXAS1,FECH,FEN1,FMR1,RPAIN,DTL,LZIC,RAD51AP1,PAXIP1,…
GO: Biological Process	GO:0061641	CENP-A containing chromatin organization		5.255e-10	4.331e-06	2.176e-08	2.088e-07	20	43	CENPP,RUVBL1,CENPX,NASP,MIS18A,CENPA,CENPC,CENPM,CENPO,CENPL,RBBP4,CENPU,MIS18BP1,CENPT,CENPI,CENPN,CENPK,OIP5,CENPH,KNL1
GO: Biological Process	GO:0061644	protein localization to CENP-A containing chromatin		5.255e-10	4.331e-06	2.176e-08	2.088e-07	20	43	CENPP,RUVBL1,CENPX,NASP,MIS18A,CENPA,CENPC,CENPM,CENPO,CENPL,RBBP4,CENPU,MIS18BP1,CENPT,CENPI,CENPN,CENPK,OIP5,CENPH,KNL1
GO: Biological Process	GO:0034080	CENP-A containing nucleosome assembly		5.255e-10	4.331e-06	2.176e-08	2.088e-07	20	43	CENPP,RUVBL1,CENPX,NASP,MIS18A,CENPA,CENPC,CENPM,CENPO,CENPL,RBBP4,CENPU,MIS18BP1,CENPT,CENPI,CENPN,CENPK,OIP5,CENPH,KNL1
GO: Biological Process	GO:0035825	homologous recombination		5.543e-10	4.569e-06	2.284e-08	2.192e-07	25	65	RAD54L,MSH3,CENPX,TRIP13,RAD54B,PSMC3IP,RAD51,RAD51C,RAD51B,RAD51D,BRIP1,ERCC4,MND1,FANCD2,RMI1,MUS81,RAD51AP1,CHTF18,SYCP1,UBR2,RNF212,TOPBP1,TOP2A,SPO11,EME1
GO: Biological Process	GO:0016567	protein ubiquitination		6.215e-10	5.122e-06	2.548e-08	2.445e-07	145	904	SDE2,LZTR1,SPOP,FBXO32,CUL2,CCDC22,SH3RF1,TRIM23,UBE2T,RNF38,UHRF1,SOCS1,TRIM37,CDC23,CENPX,BARD1,CDC16,NFX1,ZNF598,NSMCE1,CBL,CCNC,DCUN1D1,MTA1,CDC20,CDC27,DCUN1D3,PCNA,CDK8,CDK9,PLAA,DDA1,ASB7,ASB8,ANAPC2,FBXW5,MED21,MED27,ANAPC4,DCAF13,RNF19A,RCHY1,BAG5,DCAF10,UBXN2A,N4BP1,DCAF1,CDCA3,LONRF1,FBXW2,DAXX,PSMD12,BCOR,PTEN,DDB2,FBXL4,MED24,AREL1,FBXO22,FBXO5,MUL1,OBI1,MED12,RAG2,MED6,SAE1,RFWD3,RN…
GO: Biological Process	GO:0031055	chromatin remodeling at centromere		7.96e-10	6.561e-06	3.248e-08	3.116e-07	21	48	CENPP,RUVBL1,CENPX,NASP,MIS18A,CENPA,CENPC,CENPM,CENPO,CENPL,RBBP4,CENPU,MIS18BP1,CENPT,CENPI,CENPN,CENPK,HELLS,OIP5,CENPH,KNL1
GO: Biological Process	GO:0043044	ATP-dependent chromatin remodeling		8.84e-10	7.286e-06	3.589e-08	3.443e-07	30	91	ACTL6A,CENPP,CHD8,RUVBL1,CENPX,NASP,SPTY2D1,MIS18A,CENPA,CENPC,CENPM,CENPO,CENPL,RBBP4,CENPU,MIS18BP1,ACTR5,CENPT,CENPI,SMARCC1,CENPN,CENPK,DMAP1,CECR2,HDAC1,OIP5,CENPH,ANP32E,KNL1,ACTR8
GO: Biological Process	GO:0043928	exonucleolytic catabolism of deadenylated mRNA		1.419e-09	1.169e-05	5.731e-08	5.499e-07	17	33	DCPS,CNOT8,CNOT7,LSM4,EXOSC4,EXOSC9,TTC37,DDX6,DIS3,EXOSC7,DCP1A,LSM1,LSM3,PATL1,EXOSC2,LSM6,EXOSC8
GO: Biological Process	GO:0009057	macromolecule catabolic process		1.445e-09	1.191e-05	5.81e-08	5.574e-07	216	1508	MANBA,AXIN2,USP31,ADRA2A,AGO4,AGO3,AP2A1,OSBPL7,SPOP,CUL2,CCDC22,DCPS,APAF1,APEX1,COPS3,ERI1,USP37,METTL14,KHSRP,ARSB,DROSHA,UHRF1,CDC23,AFG1L,PATL2,BARD1,PGM2L1,CDC16,ZPR1,CNOT2,ODC1,CBL,CCNB1,MTA1,PDE12,SH3D19,PARN,CDK1,CDC20,BUB3,CDC27,PCNA,AURKB,DND1,CNOT8,SENP1,PLAA,DNAJC10,DDA1,ANAPC2,CNOT7,CLTC,FBXW5,XRN1,LSM4,METTL16,PLK3,EXOSC4,ANAPC4,EXOSC9,EXOSC10,DDX49,RNF19A,FXR2,RCHY1,POLA1,CNOT10,P…
GO: Biological Process	GO:0006284	base-excision repair		1.54e-09	1.269e-05	6.161e-08	5.911e-07	19	41	APEX1,PCNA,POLB,POLD1,POLE,PARP2,PRMT6,NEIL3,RPA1,RPA2,RPA3,FEN1,SIRT6,POLQ,APEX2,POLL,WRN,XPA,LIG1
GO: Biological Process	GO:0051984	positive regulation of chromosome segregation		1.916e-09	1.579e-05	7.629e-08	7.319e-07	11	14	NUMA1,CCNB1,CDC6,AURKB,CENPE,MAD2L1BP,SMC6,SMC5,RCC2,RAD18,CDT1
GO: Biological Process	GO:0031123	RNA 3'-end processing		2.032e-09	1.675e-05	8.051e-08	7.724e-07	41	156	INTS2,ERI1,BARD1,CPSF2,CCNB1,PARN,CDK9,CPSF1,EXOSC4,EXOSC9,EXOSC10,THOC6,CSTF1,THOC1,ERI2,MTPAP,WDR33,CASC3,THOC7,POLDIP3,THOC3,INTS8,LARP7,PABPC1L,EXOSC7,SSB,CPSF4,SUPV3L1,CLP1,TENT4A,NUDT21,EXOSC2,INTS5,RNF20,EXOSC8,ELAC2,LSM11,TENT2,TOE1,SLBP,INTS12
GO: Biological Process	GO:0000003	reproduction		2.154e-09	1.776e-05	8.496e-08	8.152e-07	239	1714	MKKS,MDFI,SGO1,TUBGCP5,LIN9,ADCYAP1,MET,ADRA2A,AGO4,MKI67,RAD54L,CIP2A,APLP2,CITED1,MSH2,MSH3,METTL14,WDR19,RUVBL1,MCM9,RNF38,RACGAP1,PLD6,ZP4,ATP2B4,MYBL1,ATR,CENPX,NASP,BCL2L1,NEK1,ALKBH1,NEK2,PYGO2,BRCA2,KLF9,BUB1,CCNA1,NPHP1,DDR1,ROR2,NUMA1,CBL,CCNB1,PKMYT1,CCNE1,CCNB2,EXO1,PARN,CDK1,CDC20,BUB3,PCNA,BMP15,CDKN1C,CFAP251,CENPC,CENPE,NCAPH2,DND1,TRIP13,CFAP65,CKS2,H1-8,HROB,RAD54B,XRN1,PSMC3IP,…
GO: Biological Process	GO:0140056	organelle localization by membrane tethering		2.315e-09	1.908e-05	9.087e-08	8.718e-07	45	181	CC2D2A,OFD1,PPFIA3,HAUS1,VAMP8,NEK2,NPHP1,CDK1,PCM1,PCNT,C2CD3,CTBP2,HAUS6,NDE1,CKAP5,HAUS3,SFI1,MKS1,CEP97,DYNC1H1,CEP192,HAUS2,CEP83,TCTN2,CEP78,UNC13B,HAUS7,CEP162,TUBB,CEP72,CEP70,NINL,CDK5RAP2,CEP152,PLK4,CENPJ,STX4,RPGRIP1L,CEP43,VPS45,TUBG1,HAUS8,RAB15,NPHP4,TUBA1A
GO: Biological Process	GO:0051382	kinetochore assembly		2.604e-09	2.146e-05	1.017e-07	9.758e-07	12	17	CENPX,CENPA,CENPC,CENPE,CENPF,MIS12,DLGAP5,RNF4,CENPT,CENPN,CENPK,CENPH
GO: Biological Process	GO:0043486	histone exchange		2.917e-09	2.404e-05	1.132e-07	1.086e-06	23	60	CENPP,RUVBL1,CENPX,NASP,SPTY2D1,MIS18A,CENPA,CENPC,CENPM,CENPO,CENPL,RBBP4,CENPU,MIS18BP1,CENPT,CENPI,CENPN,CENPK,DMAP1,OIP5,CENPH,ANP32E,KNL1
GO: Biological Process	GO:0022414	reproductive process		2.925e-09	2.41e-05	1.132e-07	1.086e-06	238	1711	MKKS,MDFI,SGO1,TUBGCP5,ADCYAP1,MET,ADRA2A,AGO4,MKI67,RAD54L,CIP2A,APLP2,CITED1,MSH2,MSH3,METTL14,WDR19,RUVBL1,MCM9,RNF38,RACGAP1,PLD6,ZP4,ATP2B4,MYBL1,ATR,CENPX,NASP,BCL2L1,NEK1,ALKBH1,NEK2,PYGO2,BRCA2,KLF9,BUB1,CCNA1,NPHP1,DDR1,ROR2,NUMA1,CBL,CCNB1,PKMYT1,CCNE1,CCNB2,EXO1,PARN,CDK1,CDC20,BUB3,PCNA,BMP15,CDKN1C,CFAP251,CENPC,CENPE,NCAPH2,DND1,TRIP13,CFAP65,CKS2,H1-8,HROB,RAD54B,XRN1,PSMC3IP,EPN1,…
GO: Biological Process	GO:0006312	mitotic recombination		3.36e-09	2.77e-05	1.294e-07	1.242e-06	15	27	MSH3,GEN1,BLM,BRCA2,RAD54B,RAD51,RAD51C,RAD51D,RAD52,SMC6,ERCC2,ERCC4,SMC5,XRCC3,ANKLE1
GO: Biological Process	GO:0001207	histone displacement		4.255e-09	3.507e-05	1.631e-07	1.565e-06	23	61	CENPP,RUVBL1,CENPX,NASP,SPTY2D1,MIS18A,CENPA,CENPC,CENPM,CENPO,CENPL,RBBP4,CENPU,MIS18BP1,CENPT,CENPI,CENPN,CENPK,DMAP1,OIP5,CENPH,ANP32E,KNL1
GO: Biological Process	GO:0034661	ncRNA catabolic process		4.514e-09	3.72e-05	1.722e-07	1.652e-06	18	39	DROSHA,PARN,XRN1,EXOSC4,EXOSC9,EXOSC10,DDX49,NSUN2,TRDMT1,ZCCHC8,DIS3,EXOSC7,DIS3L2,POP1,EXOSC2,MTREX,EXOSC8,TENT2
GO: Biological Process	GO:1901976	regulation of cell cycle checkpoint		4.564e-09	3.762e-05	1.733e-07	1.663e-06	17	35	GEN1,NEK1,CCNB1,MAD2L1BP,THOC1,RNASEH2B,RFWD3,RPA2,WDR76,USP44,NDC80,CDK5RAP2,AURKA,CHEK2,XRCC3,CDT1,MAD2L1
GO: Biological Process	GO:0007062	sister chromatid cohesion		4.597e-09	3.789e-05	1.738e-07	1.668e-06	24	66	SGO1,AXIN2,BUB1,CDC20,RECQL4,DSCC1,NIPBL,ESPL1,CHTF8,RAD51C,ESCO2,HASPIN,FBXW7,MCMBP,FEN1,CDCA5,STAG3,PDS5B,WAPL,SMC5,PDS5A,TENT4A,SGO2,KIF22
GO: Biological Process	GO:0051298	centrosome duplication		4.761e-09	3.924e-05	1.787e-07	1.715e-06	26	76	OFD1,GEN1,TRIM37,BRCA2,FBXW5,POC1A,RTTN,C2CD3,ARHGEF10,NDE1,CKAP5,KIAA0753,CEP120,CEP192,NDC80,CHMP4C,STIL,CEP72,CDK5RAP2,CEP152,PLK4,USP33,CENPJ,CEP44,XRCC3,SASS6
GO: Biological Process	GO:0006297	nucleotide-excision repair, DNA gap filling		4.771e-09	3.932e-05	1.787e-07	1.715e-06	14	24	PCNA,POLB,POLD1,POLD2,POLE,RFC1,RFC2,RFC4,RPA1,RPA2,RPA3,UBC,LIG1,LIG4
GO: Biological Process	GO:0006367	transcription initiation from RNA polymerase II promoter		6.528e-09	5.38e-05	2.421e-07	2.323e-06	46	193	MED4,CCNB1,CCNC,CCNH,CDK1,CDK7,CDK8,CDK9,MED14,MED27,NRBP1,POLR2A,POLR2G,POLR2H,POLR2I,NR1D1,PTEN,MED24,MED12,MED6,DR1,MED16,ERCC2,MAML3,MED15,TAF6L,PAXIP1,CAND1,TAF4B,TAF5,TAF9,TAF10,TBP,GTF2A1L,GTF2A1,GTF2A2,GTF2B,GTF2E1,GTF2E2,GTF2F1,GTF2H1,HEY2,NR4A1,XPA,NR2C2AP,CTNNBIP1
GO: Biological Process	GO:1901970	positive regulation of mitotic sister chromatid separation		6.551e-09	5.399e-05	2.421e-07	2.323e-06	11	15	CDC23,CDC16,CDC27,CENPE,ANAPC4,MAD2L1BP,ESPL1,DLGAP5,ANAPC5,ANAPC11,CDT1
GO: Biological Process	GO:0045842	positive regulation of mitotic metaphase/anaphase transition		6.551e-09	5.399e-05	2.421e-07	2.323e-06	11	15	CDC23,CDC16,CDC27,CENPE,ANAPC4,MAD2L1BP,ESPL1,DLGAP5,ANAPC5,ANAPC11,CDT1
GO: Biological Process	GO:0009411	response to UV		6.749e-09	5.563e-05	2.483e-07	2.383e-06	41	162	SDE2,MSH2,ATR,BCL3,BRCA2,NFATC4,DCUN1D3,PCNA,AURKB,CDKN2D,CHEK1,PRIMPOL,POLA1,POLD1,N4BP1,DDB2,TIPIN,SPRTN,FBXW7,ERCC2,ERCC4,RNF168,UBE4B,ACTR5,ZRANB3,FECH,FEN1,FMR1,RPAIN,DTL,KDM1A,PBK,RUVBL2,STK11,MSH6,METTL3,USP1,WRN,XPA,XPC,RAD18
GO: Biological Process	GO:1905820	positive regulation of chromosome separation		7.118e-09	5.867e-05	2.607e-07	2.502e-06	12	18	CDC23,CDC16,NUMA1,CDC27,CENPE,ANAPC4,MAD2L1BP,ESPL1,DLGAP5,ANAPC5,ANAPC11,CDT1
GO: Biological Process	GO:0008156	negative regulation of DNA replication		7.866e-09	6.483e-05	2.869e-07	2.752e-06	17	36	MSH3,ATR,BLM,BRCA2,CDC6,SMARCAL1,FBXO5,TIPIN,RAD17,GMNN,ZRANB3,ATG7,WAPL,PDS5A,TERF1,FBH1,CHEK2
GO: Biological Process	GO:0006283	transcription-coupled nucleotide-excision repair		9.152e-09	7.543e-05	3.323e-07	3.188e-06	25	73	COPS3,CCNH,PCNA,CDK7,POLD1,POLD2,POLR2A,POLR2G,POLR2H,POLR2I,RFC1,RFC2,RFC4,RPA1,RPA2,RPA3,ERCC2,ERCC4,COPS5,TCEA1,GPS1,GTF2H1,UBC,XPA,LIG1
GO: Biological Process	GO:0022406	membrane docking		1.168e-08	9.63e-05	4.224e-07	4.052e-06	45	190	CC2D2A,OFD1,PPFIA3,HAUS1,VAMP8,NEK2,NPHP1,CDK1,PCM1,PCNT,C2CD3,CTBP2,HAUS6,NDE1,CKAP5,HAUS3,SFI1,MKS1,CEP97,DYNC1H1,CEP192,HAUS2,CEP83,TCTN2,CEP78,UNC13B,HAUS7,CEP162,TUBB,CEP72,CEP70,NINL,CDK5RAP2,CEP152,PLK4,CENPJ,STX4,RPGRIP1L,CEP43,VPS45,TUBG1,HAUS8,RAB15,NPHP4,TUBA1A
GO: Biological Process	GO:0006400	tRNA modification		1.368e-08	0.0001128	4.924e-07	4.724e-06	28	90	CTU2,AARS2,MTFMT,ALKBH1,METTL6,TRMT61A,TRMT13,THUMPD3,TRMT44,PUS3,ELP6,NSUN2,ALKBH8,TRDMT1,TRMT12,TRMT2B,TRMT6,PUS1,WDR4,SSB,DUS1L,DPH3,GTPBP3,THUMPD2,TRMT10A,PUS10,TRMT1L,QTRT1
GO: Biological Process	GO:0032259	methylation		1.671e-08	0.0001377	5.988e-07	5.745e-06	76	407	METTL14,UHRF1,PLD6,EED,RNMT,PYGO2,PRMT9,MIS18A,SETD4,METTL6,TRMT61A,KPNA7,H1-8,TRMT13,METTL16,DDX4,THUMPD3,FAM98A,TRMT44,TDRD12,BCOR,NSUN2,NSD3,ALKBH8,DNMT1,TRDMT1,TRMT12,ARMT1,L3MBTL2,PIWIL2,RLF,PRMT6,RIF1,SMYD5,EZH2,TRMT2B,CXXC1,PRMT5,CARM1,MTF2,SIRT7,MORC2,LARP7,IWS1,EEF1AKNMT,TRMT6,TRMT2A,ZNF335,PAXIP1,WDR82,CMTR2,KDM1A,WDR4,ZC3H13,DMAP1,EHMT2,SUV39H1,GNAS,GTPBP3,TDRD1,THUMPD2,RNF20,HDAC1,HEL…
GO: Biological Process	GO:0044774	mitotic DNA integrity checkpoint		1.685e-08	0.0001389	6.011e-07	5.767e-06	32	113	MSH2,BLM,CNOT2,CCNB1,ORC1,CDK1,CDC6,PCNA,CNOT8,CNOT7,PLK3,CNOT10,GIGYF2,TIPIN,RAD9A,RAD17,E2F8,RFWD3,MRNIP,RPA2,FANCD2,RBM38,CARM1,GTSE1,MUS81,AURKA,TOPBP1,TFDP2,CHEK2,PRMT1,XPC,EME1
GO: Biological Process	GO:0090592	DNA synthesis involved in DNA replication		1.761e-08	0.0001451	6.228e-07	5.975e-06	12	19	MCM4,MCM7,PCNA,POLA1,POLD2,POLE,GINS1,RFC4,GINS4,GINS2,GINS3,LIG1
GO: Biological Process	GO:0006271	DNA strand elongation involved in DNA replication		1.761e-08	0.0001451	6.228e-07	5.975e-06	12	19	MCM4,MCM7,PCNA,POLA1,POLD2,POLE,GINS1,RFC4,GINS4,GINS2,GINS3,LIG1
GO: Biological Process	GO:1902101	positive regulation of metaphase/anaphase transition of cell cycle		1.911e-08	0.0001575	6.732e-07	6.459e-06	11	16	CDC23,CDC16,CDC27,CENPE,ANAPC4,MAD2L1BP,ESPL1,DLGAP5,ANAPC5,ANAPC11,CDT1
GO: Biological Process	GO:0022616	DNA strand elongation		1.948e-08	0.0001605	6.831e-07	6.554e-06	14	26	MCM4,MCM7,PCNA,POLA1,POLD2,POLE,POT1,GINS1,RFC4,GINS4,GINS2,TERT,GINS3,LIG1
GO: Biological Process	GO:1901796	regulation of signal transduction by p53 class mediator		2.086e-08	0.000172	7.287e-07	6.991e-06	44	187	ATR,BARD1,BLM,EXO1,AURKB,CHEK1,PLK3,RMI2,BCL2L12,RAD1,RAD9A,RAD17,RBBP4,RBBP8,RFC2,RFC4,PRMT6,RPA1,RPA2,RPA3,BRIP1,RMI1,PRMT5,HEXIM1,YJU2,TPX2,KDM1A,AURKA,STK11,EHMT2,RRS1,TAF4B,TAF5,TAF9,TAF10,TBP,TOPBP1,SUPT16H,CHEK2,TOP3A,HDAC1,WRN,ING2,SMYD2
GO: Biological Process	GO:0090307	mitotic spindle assembly		2.415e-08	0.0001991	8.4e-07	8.059e-06	24	71	OFD1,CCDC61,RACGAP1,MYBL2,NEK2,CDC20,AURKB,RCC1,CLTC,KIF23,MAP10,ARHGEF10,CEP97,CEP192,MAP9,ABRAXAS1,CHMP4C,FLNA,TPX2,ABRAXAS2,CHEK2,KIF4A,KIF11,KIFC1
GO: Biological Process	GO:0030261	chromosome condensation		2.479e-08	0.0002043	8.55e-07	8.203e-06	19	47	BANF1,CCNB1,CDK1,NCAPH2,H1-8,NCAPG2,NCAPD2,MCPH1,SMC4,SMC2,CDCA5,WAPL,SMC5,NCAPG,NCAPD3,TENT4A,NCAPH,TOP2A,INCENP
GO: Biological Process	GO:0016073	snRNA metabolic process		2.479e-08	0.0002043	8.55e-07	8.203e-06	19	47	INTS2,METTL16,EXOSC4,EXOSC9,EXOSC10,INTS10,ZCCHC8,NHP2,INTS8,LARP7,INTS9,EXOSC7,EXOSC2,INTS5,MTREX,EXOSC8,TOE1,INTS3,INTS12
GO: Biological Process	GO:0000288	nuclear-transcribed mRNA catabolic process, deadenylation-dependent decay		3.116e-08	0.0002568	1.07e-06	1.027e-05	25	77	DCPS,PATL2,CNOT2,PDE12,PARN,CNOT8,CNOT7,LSM4,EXOSC4,EXOSC9,CNOT10,POLR2G,TTC37,DDX6,DIS3,EXOSC7,DCP1A,LSM1,LSM3,TENT4A,PATL1,EXOSC2,LSM6,NANOS3,EXOSC8
GO: Biological Process	GO:0006403	RNA localization		3.468e-08	0.0002859	1.186e-06	1.138e-05	52	243	RAE1,KHSRP,RUVBL1,ATR,MCM3AP,CPSF2,NUP98,NUP43,PARN,CETN3,NUP37,CPSF1,EXOSC10,AHCTF1,THOC6,NUP155,NUP93,CKAP5,NUP58,NSUN2,ALKBH5,THOC1,SNUPN,WDR33,NCBP3,ATXN2,NAF1,CASC3,THOC7,FMR1,POLDIP3,THOC3,NHP2,NUP35,IWS1,IGF2BP3,NDC1,NUP133,NUP50,SSB,PHAX,RUVBL2,CPSF4,RRS1,GLE1,NUP160,NUP42,TERF1,EXOSC2,RFTN2,SLBP,NUP107
GO: Biological Process	GO:0010569	regulation of double-strand break repair via homologous recombination		3.731e-08	0.0003075	1.271e-06	1.219e-05	19	48	BLM,CHEK1,RECQL5,RMI2,PARPBP,RAD51,RIF1,MRNIP,RPA2,FANCB,SIRT6,RAD51AP1,KLHL15,POLQ,FIGNL1,KDM1A,HELB,FBH1,ARID2
GO: Biological Process	GO:0006611	protein export from nucleus		4.071e-08	0.0003355	1.381e-06	1.325e-05	44	191	RAE1,RANBP3,BARD1,MCM3AP,CPSF2,NUP98,NUP43,NUP37,CPSF1,THOC6,CSE1L,NUP155,NUP93,NUP58,NSUN2,ALKBH5,THOC1,WDR33,STRADA,CASC3,THOC7,ANP32B,POLDIP3,GTSE1,SIRT7,THOC3,NUP35,IWS1,RBM22,NDC1,NUP133,XPO7,NUP50,SSB,CPSF4,RRS1,GLE1,XPO6,NUP160,XPO4,NUP42,ANKLE1,SLBP,NUP107
GO: Biological Process	GO:0007080	mitotic metaphase plate congression		4.265e-08	0.0003515	1.435e-06	1.377e-05	20	53	MAD1L1,CDC23,CCNB1,AURKB,CENPC,CENPE,MIS12,NUF2,SPDL1,KIF14,CDCA8,CEP55,ANKRD53,NDC80,CHMP4C,CDCA5,RRS1,CDT1,KIFC1,KIF22
GO: Biological Process	GO:0006301	postreplication repair		4.265e-08	0.0003515	1.435e-06	1.377e-05	20	53	MSH2,NSMCE1,PCNA,PRIMPOL,RCHY1,POLD1,POLD2,POLE2,POLDIP2,RFC1,RFC2,RFC4,SPRTN,RPA1,RPA2,RPA3,WDR33,DTL,UBC,RAD18
GO: Biological Process	GO:2000104	negative regulation of DNA-dependent DNA replication		4.938e-08	0.000407	1.654e-06	1.587e-05	11	17	MSH3,BLM,BRCA2,SMARCAL1,FBXO5,TIPIN,GMNN,ZRANB3,ATG7,FBH1,CHEK2
GO: Biological Process	GO:0000018	regulation of DNA recombination		6.288e-08	0.0005183	2.098e-06	2.013e-05	31	113	MSH2,MSH3,BLM,CHEK1,H1-8,RECQL5,RMI2,PARPBP,RAD51,THOC1,RIF1,MRNIP,RPA2,ERCC2,ZRANB3,FANCB,SIRT6,RAD51AP1,KLHL15,PAXIP1,POLQ,FIGNL1,KDM1A,HELB,MSH6,FBH1,NSD2,RAD18,ANKLE1,KPNA2,ARID2
GO: Biological Process	GO:0007143	female meiotic nuclear division		8.64e-08	0.0007121	2.871e-06	2.755e-05	17	41	CCNB2,CENPE,NCAPH2,TRIP13,MEIOC,FBXO5,RAD51C,SYCP2,NDC80,STAG3,SPIRE2,AURKA,NCAPH,WEE2,TOP2A,TTK,SGO2
GO: Biological Process	GO:0007140	male meiotic nuclear division		8.799e-08	0.0007252	2.912e-06	2.794e-05	20	55	AGO4,MYBL1,BRCA2,CCNA1,TRIP13,DDX4,MEIOC,TDRD12,RAD51C,SYCP2,SIAH1,CHTF18,FIGNL1,STAG3,UBR2,SPO11,TDRD9,ING2,SGO2,SPDYA
GO: Biological Process	GO:0010032	meiotic chromosome condensation		8.939e-08	0.0007368	2.947e-06	2.828e-05	7	7	NCAPH2,NCAPD2,SMC4,SMC2,NCAPD3,NCAPH,INCENP
GO: Biological Process	GO:0044773	mitotic DNA damage checkpoint		9.431e-08	0.0007773	3.097e-06	2.971e-05	30	109	MSH2,BLM,CNOT2,CCNB1,CDK1,PCNA,CNOT8,CNOT7,PLK3,CNOT10,GIGYF2,TIPIN,RAD9A,RAD17,E2F8,RFWD3,MRNIP,RPA2,FANCD2,RBM38,CARM1,GTSE1,MUS81,AURKA,TOPBP1,TFDP2,CHEK2,PRMT1,XPC,EME1
GO: Biological Process	GO:0006352	DNA-templated transcription, initiation		1.063e-07	0.0008757	3.475e-06	3.334e-05	53	258	MED4,CCNB1,CCNC,CCNH,CDK1,CDK7,CDK8,CDK9,MED14,GTF3C5,GTF3C4,MED27,NRBP1,TBPL1,POLR2A,POLR2G,POLR2H,POLR2I,NR1D1,PTEN,MED24,MED12,MED6,DR1,MED16,ERCC2,SNAPC5,POLR1H,MAML3,TBPL2,MED15,TAF6L,PAXIP1,CAND1,TAF4B,TAF5,TAF9,TAF10,TBP,GTF2A1L,GTF2A1,GTF2A2,GTF2B,GTF2E1,GTF2E2,GTF2F1,GTF2H1,GTF3C1,HEY2,NR4A1,XPA,NR2C2AP,CTNNBIP1
GO: Biological Process	GO:0000079	regulation of cyclin-dependent protein serine/threonine kinase activity		1.127e-07	0.0009288	3.671e-06	3.522e-05	29	104	BLM,CCNA1,CCNA2,CCNB1,CCNC,PKMYT1,CCNE1,CCNH,CCNB2,CDC6,CDK7,CDKN1C,CDKN2D,CDKN3,CKS1B,CKS2,CCNJ,PTEN,CCNJL,CCNI2,CCNP,STIL,HEXIM1,CNPPD1,CDK5RAP2,GTF2H1,WEE2,CCNB3,SPDYA
GO: Biological Process	GO:0000727	double-strand break repair via break-induced replication		1.249e-07	0.001029	4.052e-06	3.888e-05	9	12	MCM2,MCM4,MCM5,MCM7,CDC7,CDC45,MUS81,GINS4,GINS2
GO: Biological Process	GO:0006401	RNA catabolic process		1.383e-07	0.001139	4.469e-06	4.287e-05	77	435	AXIN2,AGO4,AGO3,DCPS,APEX1,ERI1,METTL14,KHSRP,DROSHA,PATL2,ZPR1,CNOT2,PDE12,PARN,PCNA,DND1,CNOT8,CNOT7,XRN1,LSM4,METTL16,EXOSC4,EXOSC9,EXOSC10,DDX49,FXR2,POLA1,CNOT10,POLE,POLR2G,MEIOC,TTC37,GIGYF2,TENT5C,PSMD12,NSUN2,ALKBH5,DDX6,TRDMT1,RNASEH2B,DXO,MTPAP,PSME3,NAF1,FEN1,RBM38,CASC3,XRN2,FMR1,RNASEH2A,ZCCHC8,ZCCHC17,FASTKD2,DIS3,IGF2BP3,CELF1,EXOSC7,DCP1A,DIS3L2,SSB,LSM1,LSM3,SUPV3L1,POP1,TENT4A,…
GO: Biological Process	GO:0051169	nuclear transport		1.465e-07	0.001208	4.717e-06	4.526e-05	72	398	RAE1,RANBP3,CITED1,BARD1,BANF1,ZPR1,MCM3AP,CPSF2,NUP98,NUP43,CDK1,NOLC1,KPNA7,NUP37,CPSF1,MDFIC,GEMIN5,THOC6,CRY2,CSE1L,NUP155,NUP93,NUP58,NSUN2,ALKBH5,FBXO22,THOC1,SNUPN,IPO4,ECT2,GEMIN7,GEMIN6,WDR33,TMCO6,FAM53C,UBR5,STRADA,CASC3,FLNA,THOC7,ANP32B,RPAIN,POLDIP3,GTSE1,SIRT7,THOC3,NUP35,IWS1,RBM22,IPO9,NDC1,NUP133,SUFU,XPO7,NUP50,SSB,PHAX,DMAP1,CPSF4,RRS1,GLE1,XPO6,NUP160,XPO4,NUP42,PKIG,DDX20,KP…
GO: Biological Process	GO:0045910	negative regulation of DNA recombination		1.548e-07	0.001276	4.965e-06	4.763e-05	18	47	MSH2,MSH3,BLM,H1-8,RECQL5,RMI2,PARPBP,THOC1,RIF1,ZRANB3,FANCB,KLHL15,POLQ,HELB,MSH6,FBH1,RAD18,ANKLE1
GO: Biological Process	GO:0034622	cellular protein-containing complex assembly		1.591e-07	0.001311	5.082e-06	4.876e-05	175	1239	MKKS,CHAF1B,MCM2,MCM4,MCM5,MCM7,TUBGCP5,ADD1,CDC45,CENPP,MET,AGO4,AGO3,AP1B1,PREX1,ARF6,NDUFAF4,RUVBL1,VAMP8,ATR,CENPX,NAP1L4,NASP,NEK2,SPTY2D1,NPHS1,MIS18A,NUMA1,NUP98,CCNH,PRPF3,PARN,AURKB,CDK7,CENPA,CENPC,CENPE,CENPF,H1-8,MIS12,UBN1,OTOF,CENPM,ANLN,H2BE1,CLNS1A,CLTC,XRN1,LSM4,EPN1,DHX29,EXOSC10,AHCTF1,POT1,BAG4,CENPO,GEMIN5,CALY,NUP93,ATPAF2,SART3,NDE1,CENPL,DLGAP5,CKAP5,DAXX,DDB2,TTC19,DNAAF5…
GO: Biological Process	GO:0006298	mismatch repair		1.603e-07	0.001321	5.082e-06	4.876e-05	16	38	AXIN2,MSH2,MSH3,MCM9,EXO1,PCNA,PMS2,POLD1,POLD2,RPA1,RPA2,RPA3,RNASEH2A,MSH6,XPC,LIG1
GO: Biological Process	GO:0097064	ncRNA export from nucleus		1.603e-07	0.001321	5.082e-06	4.876e-05	16	38	RAE1,NUP98,NUP43,NUP37,NUP155,NUP93,NUP58,NUP35,NDC1,NUP133,NUP50,SSB,PHAX,NUP160,NUP42,NUP107
GO: Biological Process	GO:0070987	error-free translesion synthesis		1.71e-07	0.00141	5.401e-06	5.182e-05	12	22	PCNA,RCHY1,POLD1,POLDIP2,RFC1,RFC2,RFC4,SPRTN,RPA1,RPA2,RPA3,UBC
GO: Biological Process	GO:2000779	regulation of double-strand break repair		1.834e-07	0.001511	5.769e-06	5.535e-05	26	89	BLM,CHEK1,RECQL5,POT1,RMI2,PARPBP,RAD51,RIF1,MRNIP,RPA2,FANCB,UBR5,FOXM1,SIRT7,SIRT6,RAD51AP1,KLHL15,POLQ,FIGNL1,KDM1A,SPIRE2,HELB,FBH1,NSD2,TFIP11,ARID2
GO: Biological Process	GO:0006409	tRNA export from nucleus		1.857e-07	0.001531	5.798e-06	5.563e-05	15	34	RAE1,NUP98,NUP43,NUP37,NUP155,NUP93,NUP58,NUP35,NDC1,NUP133,NUP50,SSB,NUP160,NUP42,NUP107
GO: Biological Process	GO:0071431	tRNA-containing ribonucleoprotein complex export from nucleus		1.857e-07	0.001531	5.798e-06	5.563e-05	15	34	RAE1,NUP98,NUP43,NUP37,NUP155,NUP93,NUP58,NUP35,NDC1,NUP133,NUP50,SSB,NUP160,NUP42,NUP107
GO: Biological Process	GO:0022613	ribonucleoprotein complex biogenesis		1.865e-07	0.001537	5.801e-06	5.566e-05	83	484	WDR18,AGO4,AGO3,ERI1,RUVBL1,DROSHA,ATR,PRPF3,NOLC1,CLNS1A,LSM4,METTL16,DHX29,EXOSC4,EXOSC9,EXOSC10,DCAF13,DDX49,NOL11,GEMIN5,SART3,CKAP5,PTEN,URB1,SNUPN,IPO4,ERI2,GEMIN7,UTP11,AATF,MPHOSPH10,GEMIN6,IMP3,RBFA,POP7,ERCC2,MRPL10,UTP15,PRMT5,CD2BP2,NAF1,XRN2,RPP38,FASTKD2,SIRT7,NHP2,DIS3,DHX30,YJU2,IPO9,CELF1,RPUSD2,WDR12,USP39,SNRPC,EXOSC7,DDX28,UTP6,POP4,RUVBL2,HELB,TXNL4A,RRS1,SUV39H1,IMP4,SF3A3,E…
GO: Biological Process	GO:0051236	establishment of RNA localization		2.034e-07	0.001677	6.303e-06	6.047e-05	45	208	RAE1,KHSRP,ATR,MCM3AP,CPSF2,NUP98,NUP43,CETN3,NUP37,CPSF1,AHCTF1,THOC6,NUP155,NUP93,CKAP5,NUP58,NSUN2,ALKBH5,THOC1,SNUPN,WDR33,NCBP3,ATXN2,CASC3,THOC7,FMR1,POLDIP3,THOC3,NUP35,IWS1,IGF2BP3,NDC1,NUP133,NUP50,SSB,PHAX,CPSF4,RRS1,GLE1,NUP160,NUP42,TERF1,RFTN2,SLBP,NUP107
GO: Biological Process	GO:0001510	RNA methylation		2.114e-07	0.001742	6.525e-06	6.26e-05	25	84	METTL14,RNMT,METTL6,TRMT61A,TRMT13,METTL16,THUMPD3,TRMT44,NSUN2,ALKBH8,TRDMT1,TRMT12,TRMT2B,LARP7,TRMT6,TRMT2A,CMTR2,WDR4,ZC3H13,GTPBP3,THUMPD2,METTL3,HENMT1,TRMT10A,TRMT1L
GO: Biological Process	GO:0006913	nucleocytoplasmic transport		2.305e-07	0.0019	7.088e-06	6.801e-05	71	395	RAE1,RANBP3,CITED1,BARD1,ZPR1,MCM3AP,CPSF2,NUP98,NUP43,CDK1,NOLC1,KPNA7,NUP37,CPSF1,MDFIC,GEMIN5,THOC6,CRY2,CSE1L,NUP155,NUP93,NUP58,NSUN2,ALKBH5,FBXO22,THOC1,SNUPN,IPO4,ECT2,GEMIN7,GEMIN6,WDR33,TMCO6,FAM53C,UBR5,STRADA,CASC3,FLNA,THOC7,ANP32B,RPAIN,POLDIP3,GTSE1,SIRT7,THOC3,NUP35,IWS1,RBM22,IPO9,NDC1,NUP133,SUFU,XPO7,NUP50,SSB,PHAX,DMAP1,CPSF4,RRS1,GLE1,XPO6,NUP160,XPO4,NUP42,PKIG,DDX20,KPNA6,AN…
GO: Biological Process	GO:0051168	nuclear export		2.353e-07	0.001939	7.208e-06	6.916e-05	45	209	RAE1,RANBP3,BARD1,MCM3AP,CPSF2,NUP98,NUP43,NUP37,CPSF1,THOC6,CSE1L,NUP155,NUP93,NUP58,NSUN2,ALKBH5,THOC1,WDR33,STRADA,CASC3,THOC7,ANP32B,POLDIP3,GTSE1,SIRT7,THOC3,NUP35,IWS1,RBM22,NDC1,NUP133,XPO7,NUP50,SSB,PHAX,CPSF4,RRS1,GLE1,XPO6,NUP160,XPO4,NUP42,ANKLE1,SLBP,NUP107
GO: Biological Process	GO:0033683	nucleotide-excision repair, DNA incision		2.474e-07	0.002039	7.553e-06	7.246e-05	16	39	PCNA,POLD1,POLD2,DDB2,RFC1,RFC2,RFC4,RPA1,RPA2,RPA3,ERCC2,ERCC4,FAN1,GTF2H1,UBC,XPA
GO: Biological Process	GO:1904029	regulation of cyclin-dependent protein kinase activity		2.735e-07	0.002254	8.318e-06	7.981e-05	29	108	BLM,CCNA1,CCNA2,CCNB1,CCNC,PKMYT1,CCNE1,CCNH,CCNB2,CDC6,CDK7,CDKN1C,CDKN2D,CDKN3,CKS1B,CKS2,CCNJ,PTEN,CCNJL,CCNI2,CCNP,STIL,HEXIM1,CNPPD1,CDK5RAP2,GTF2H1,WEE2,CCNB3,SPDYA
GO: Biological Process	GO:0006406	mRNA export from nucleus		2.77e-07	0.002283	8.363e-06	8.024e-05	30	114	RAE1,MCM3AP,CPSF2,NUP98,NUP43,NUP37,CPSF1,THOC6,NUP155,NUP93,NUP58,NSUN2,ALKBH5,THOC1,WDR33,CASC3,THOC7,POLDIP3,THOC3,NUP35,IWS1,NDC1,NUP133,NUP50,CPSF4,GLE1,NUP160,NUP42,SLBP,NUP107
GO: Biological Process	GO:0071427	mRNA-containing ribonucleoprotein complex export from nucleus		2.77e-07	0.002283	8.363e-06	8.024e-05	30	114	RAE1,MCM3AP,CPSF2,NUP98,NUP43,NUP37,CPSF1,THOC6,NUP155,NUP93,NUP58,NSUN2,ALKBH5,THOC1,WDR33,CASC3,THOC7,POLDIP3,THOC3,NUP35,IWS1,NDC1,NUP133,NUP50,CPSF4,GLE1,NUP160,NUP42,SLBP,NUP107
GO: Biological Process	GO:0000083	regulation of transcription involved in G1/S transition of mitotic cell cycle		2.959e-07	0.002439	8.9e-06	8.539e-05	15	35	CDC45,ZPR1,CCNA1,NPAT,CCNE1,ORC1,CDC6,PCNA,POLA1,HINFP,FBXO5,TFDP2,TYMS,ID2,CDT1
GO: Biological Process	GO:0006268	DNA unwinding involved in DNA replication		3.326e-07	0.002741	9.969e-06	9.564e-05	10	16	MCM2,MCM4,MCM7,BLM,RECQL5,RECQL4,RAD51,RPA1,SSBP1,WRN
GO: Biological Process	GO:1905515	non-motile cilium assembly		3.927e-07	0.003236	1.173e-05	0.0001125	22	70	MKKS,TMEM17,TBC1D32,TTC8,CC2D2A,IFT80,PCM1,POC1A,C2CD3,IFT172,MKS1,DYNC2H1,BBS7,GORAB,IFT74,STIL,INTU,CENPJ,RPGRIP1L,KIF3A,RPGRIP1,VANGL2
GO: Biological Process	GO:0006338	chromatin remodeling		4.314e-07	0.003556	1.284e-05	0.0001232	47	227	ACTL6A,CENPP,CHD8,RUVBL1,CENPX,NASP,SPTY2D1,MIS18A,BAZ1B,CENPA,CENPC,CHD1,CENPM,CENPO,CENPL,DAXX,DNMT1,DR1,RBBP4,CENPU,MIS18BP1,ACTR5,NPM2,HMG20B,CENPT,SIRT6,MORC2,TAF6L,CENPI,SMARCC1,PABPC1L,CENPN,RUVBL2,CENPK,DMAP1,SUV39H1,CECR2,BAZ1A,MPND,HDAC1,HELLS,CBX3,OIP5,CENPH,ANP32E,KNL1,ACTR8
GO: Biological Process	GO:0080135	regulation of cellular response to stress		5.107e-07	0.004209	1.514e-05	0.0001453	118	777	ADCY8,AXIN2,MET,SPOP,SH3RF1,RAE1,PARG,ATR,BCL2L1,BLM,NEK1,NONO,NSMCE1,NUP98,NUP43,PRDX1,PCNA,CDK9,CDKN2D,CHEK1,NUP37,RECQL5,FXR2,BAG5,POT1,BAG4,RMI2,BABAM2,NUP155,NUP93,NUP58,PTEN,KIAA0319,BCL2L12,FBXO5,PARPBP,RAD9A,RAD51,THOC1,RNASEH2B,RAD52,ARMT1,OXR1,RFWD3,TMEM33,RIF1,TRAP1,MRNIP,RPA1,RPA2,RPA3,FBXW7,ERCC4,RNF168,LANCL1,EYA2,EYA3,WDR76,ABCA7,FANCB,UBR5,ABRAXAS1,FECH,RELL1,FOXM1,FLNA,FMR1,ATG7,…
GO: Biological Process	GO:0045143	homologous chromosome segregation		5.172e-07	0.004263	1.528e-05	0.0001466	22	71	SGO1,AGO4,BRCA2,CCNE1,CENPC,TRIP13,MEIOC,ESPL1,BRIP1,FANCD2,MEI4,SYCP2,SIRT7,NDC1,STAG3,EHMT2,SYCP1,SPATA22,RNF212,TERF1,SPO11,SGO2
GO: Biological Process	GO:0042770	signal transduction in response to DNA damage		5.557e-07	0.00458	1.636e-05	0.0001569	33	136	ATR,BCL3,BRCA2,CNOT2,CCNB1,CDK1,PCNA,CHEK1,CNOT8,CNOT7,PLK3,CNOT10,BABAM2,SESN2,E2F8,ING4,ABRAXAS1,RBM38,FOXM1,CARM1,BATF,GTSE1,DTL,YJU2,PAXIP1,KDM1A,UIMC1,AURKA,RPS6KA6,TFDP2,CHEK2,PRMT1,SMYD2
GO: Biological Process	GO:0030488	tRNA methylation		5.602e-07	0.004617	1.643e-05	0.0001576	16	41	METTL6,TRMT61A,TRMT13,THUMPD3,TRMT44,NSUN2,ALKBH8,TRDMT1,TRMT12,TRMT2B,TRMT6,WDR4,GTPBP3,THUMPD2,TRMT10A,TRMT1L
GO: Biological Process	GO:0071426	ribonucleoprotein complex export from nucleus		6.995e-07	0.005765	2.044e-05	0.0001961	32	131	RAE1,MCM3AP,CPSF2,NUP98,NUP43,NUP37,CPSF1,THOC6,NUP155,NUP93,NUP58,NSUN2,ALKBH5,THOC1,WDR33,CASC3,THOC7,POLDIP3,THOC3,NUP35,IWS1,NDC1,NUP133,NUP50,SSB,CPSF4,RRS1,GLE1,NUP160,NUP42,SLBP,NUP107
GO: Biological Process	GO:0051031	tRNA transport		7.071e-07	0.005828	2.052e-05	0.0001969	15	37	RAE1,NUP98,NUP43,NUP37,NUP155,NUP93,NUP58,NUP35,NDC1,NUP133,NUP50,SSB,NUP160,NUP42,NUP107
GO: Biological Process	GO:0006296	nucleotide-excision repair, DNA incision, 5'-to lesion		7.071e-07	0.005828	2.052e-05	0.0001969	15	37	PCNA,POLD1,POLD2,DDB2,RFC1,RFC2,RFC4,RPA1,RPA2,RPA3,ERCC2,ERCC4,GTF2H1,UBC,XPA
GO: Biological Process	GO:1902969	mitotic DNA replication		7.372e-07	0.006076	2.125e-05	0.0002038	10	17	MCM2,MCM4,CDC45,BRCA2,POLA1,GINS1,RAD51,CHEK2,GINS3,LIG1
GO: Biological Process	GO:0090231	regulation of spindle checkpoint		7.372e-07	0.006076	2.125e-05	0.0002038	10	17	GEN1,CCNB1,MAD2L1BP,USP44,NDC80,CDK5RAP2,AURKA,XRCC3,CDT1,MAD2L1
GO: Biological Process	GO:0051028	mRNA transport		7.596e-07	0.00626	2.181e-05	0.0002093	36	157	RAE1,KHSRP,MCM3AP,CPSF2,NUP98,NUP43,CETN3,NUP37,CPSF1,AHCTF1,THOC6,NUP155,NUP93,NUP58,NSUN2,ALKBH5,THOC1,WDR33,NCBP3,CASC3,THOC7,FMR1,POLDIP3,THOC3,NUP35,IWS1,IGF2BP3,NDC1,NUP133,NUP50,CPSF4,GLE1,NUP160,NUP42,SLBP,NUP107
GO: Biological Process	GO:0019985	translesion synthesis		8.237e-07	0.006789	2.357e-05	0.0002262	16	42	PCNA,PRIMPOL,RCHY1,POLD1,POLD2,POLE2,POLDIP2,RFC1,RFC2,RFC4,SPRTN,RPA1,RPA2,RPA3,DTL,UBC
GO: Biological Process	GO:0071166	ribonucleoprotein complex localization		8.384e-07	0.00691	2.391e-05	0.0002294	32	132	RAE1,MCM3AP,CPSF2,NUP98,NUP43,NUP37,CPSF1,THOC6,NUP155,NUP93,NUP58,NSUN2,ALKBH5,THOC1,WDR33,CASC3,THOC7,POLDIP3,THOC3,NUP35,IWS1,NDC1,NUP133,NUP50,SSB,CPSF4,RRS1,GLE1,NUP160,NUP42,SLBP,NUP107
GO: Biological Process	GO:0065003	protein-containing complex assembly		8.504e-07	0.007009	2.417e-05	0.0002319	239	1839	MKKS,CHAF1B,MAX,MCM2,MCM4,MCM5,MCM7,TUBGCP5,TRRAP,ADCY8,ADD1,AXIN2,CDC45,CENPP,MET,AGO4,AGO3,AP1B1,PREX1,LMO4,ARF6,WDR19,NDUFAF4,RUVBL1,DNAJC15,VAMP8,TRADD,ATR,CENPX,NAP1L4,NASP,BCL9,BLM,NEK2,PYGO2,SPTY2D1,NPHS1,MIS18A,NUMA1,NUP98,CCNB1,CCNH,PRPF3,PARN,CDK1,AURKB,CDK7,CENPA,CENPC,CENPE,CENPF,ZDHHC1,ZDHHC8,NLRC4,H1-8,MIS12,UBN1,OTOF,CENPM,ANLN,H2BE1,CLNS1A,CLTC,XRN1,LSM4,EPN1,DHX29,EXOSC10,AHCTF1,…
GO: Biological Process	GO:0050658	RNA transport		9.127e-07	0.007522	2.576e-05	0.0002472	43	205	RAE1,KHSRP,MCM3AP,CPSF2,NUP98,NUP43,CETN3,NUP37,CPSF1,AHCTF1,THOC6,NUP155,NUP93,CKAP5,NUP58,NSUN2,ALKBH5,THOC1,SNUPN,WDR33,NCBP3,ATXN2,CASC3,THOC7,FMR1,POLDIP3,THOC3,NUP35,IWS1,IGF2BP3,NDC1,NUP133,NUP50,SSB,PHAX,CPSF4,RRS1,GLE1,NUP160,NUP42,RFTN2,SLBP,NUP107
GO: Biological Process	GO:0050657	nucleic acid transport		9.127e-07	0.007522	2.576e-05	0.0002472	43	205	RAE1,KHSRP,MCM3AP,CPSF2,NUP98,NUP43,CETN3,NUP37,CPSF1,AHCTF1,THOC6,NUP155,NUP93,CKAP5,NUP58,NSUN2,ALKBH5,THOC1,SNUPN,WDR33,NCBP3,ATXN2,CASC3,THOC7,FMR1,POLDIP3,THOC3,NUP35,IWS1,IGF2BP3,NDC1,NUP133,NUP50,SSB,PHAX,CPSF4,RRS1,GLE1,NUP160,NUP42,RFTN2,SLBP,NUP107
GO: Biological Process	GO:0006333	chromatin assembly or disassembly		1.389e-06	0.01145	3.908e-05	0.000375	46	229	CHAF1B,MCM2,CENPP,HIRIP3,RUVBL1,CENPX,NAP1L4,NASP,SPTY2D1,MIS18A,BAZ1B,CENPA,CENPC,CHD1,H1-8,UBN1,CENPM,H2BE1,CENPO,SART3,CENPL,DAXX,DNMT1,RBBP4,CHAF1A,CENPU,IPO4,MIS18BP1,CENPT,ANP32B,SIRT6,MORC2,CENPI,SMARCC1,CENPN,CENPK,SUV39H1,TLK2,SUPT16H,HDAC1,HELLS,OIP5,HIRA,CENPH,KNL1,ARID2
GO: Biological Process	GO:0030330	DNA damage response, signal transduction by p53 class mediator		1.414e-06	0.01166	3.965e-05	0.0003804	28	110	ATR,BCL3,BRCA2,CNOT2,CCNB1,CDK1,PCNA,CNOT8,CNOT7,PLK3,CNOT10,SESN2,E2F8,ING4,RBM38,FOXM1,CARM1,BATF,GTSE1,YJU2,PAXIP1,KDM1A,AURKA,RPS6KA6,TFDP2,CHEK2,PRMT1,SMYD2
GO: Biological Process	GO:0016446	somatic hypermutation of immunoglobulin genes		1.514e-06	0.01248	4.23e-05	0.0004058	10	18	MSH2,MSH3,MCM3AP,EXO1,PMS2,POLB,POLQ,POLL,POLM,MSH6
GO: Biological Process	GO:0090148	membrane fission		1.52e-06	0.01253	4.232e-05	0.000406	41	195	PKP4,BIRC5,CDC14A,RACGAP1,BCL2L1,BRCA2,CDC6,AURKB,CENPA,ANLN,EPN1,PLK3,KIF23,AHCTF1,MAP10,ESPL1,ALKBH4,IST1,DAXX,TTC19,KIF14,DNM1L,ECT2,E2F8,CEP55,KIF20A,CKAP2,MAP9,ANKRD53,TRIM36,CHMP4C,PRPF40A,KIF13A,PLK4,MITD1,SPIRE2,AURKA,RAB35,CECR2,INCENP,KIF4A
GO: Biological Process	GO:0000910	cytokinesis		1.656e-06	0.01365	4.595e-05	0.0004408	39	182	PKP4,BIRC5,CDC14A,RACGAP1,BCL2L1,BRCA2,CDC6,AURKB,CENPA,ANLN,PLK3,KIF23,AHCTF1,MAP10,ESPL1,ALKBH4,IST1,DAXX,TTC19,KIF14,ECT2,E2F8,CEP55,KIF20A,CKAP2,MAP9,ANKRD53,TRIM36,CHMP4C,PRPF40A,KIF13A,PLK4,MITD1,SPIRE2,AURKA,RAB35,CECR2,INCENP,KIF4A
GO: Biological Process	GO:1902806	regulation of cell cycle G1/S phase transition		1.797e-06	0.01481	4.971e-05	0.000477	44	217	APEX1,ATP2B4,CNOT2,CCNB1,CDK1,CDC6,DCUN1D3,PCNA,CDKN2D,CNOT8,CNOT7,PLK3,CNOT10,GIGYF2,PTEN,KIF14,E2F8,RFWD3,HASPIN,PSME3,RPA2,FBXW7,CDK2AP2,JADE1,EZH2,GPNMB,RBM38,CARM1,ANP32B,GTSE1,LARP7,MTBP,MYO16,AURKA,DBF4,TERT,TFDP2,CHEK2,STXBP4,PRMT1,LSM11,WEE1,ID2,FAM83D
GO: Biological Process	GO:0018393	internal peptidyl-lysine acetylation		1.845e-06	0.01521	5.087e-05	0.0004881	38	176	ACTL6A,TRRAP,RUVBL1,PYGO2,BRCA2,MCM3AP,CHEK1,GTF3C4,ZZZ3,PHF14,EPC2,JADE3,SUPT7L,DR1,L3MBTL2,PIWIL2,ING4,MRGBP,LEF1,JADE1,SGF29,ATG7,MBIP,IWS1,TAF6L,PAXIP1,TAF5L,SMC5,RUVBL2,DMAP1,TAF5,TAF9,TAF10,USP22,KAT7,GTF2B,BAZ1A,KAT14
GO: Biological Process	GO:0006405	RNA export from nucleus		1.858e-06	0.01532	5.106e-05	0.0004899	33	143	RAE1,MCM3AP,CPSF2,NUP98,NUP43,NUP37,CPSF1,THOC6,NUP155,NUP93,NUP58,NSUN2,ALKBH5,THOC1,WDR33,CASC3,THOC7,POLDIP3,THOC3,NUP35,IWS1,NDC1,NUP133,NUP50,SSB,PHAX,CPSF4,RRS1,GLE1,NUP160,NUP42,SLBP,NUP107
GO: Biological Process	GO:0043632	modification-dependent macromolecule catabolic process		2.009e-06	0.01656	5.502e-05	0.0005278	104	682	USP31,SPOP,CUL2,CCDC22,COPS3,USP37,UHRF1,CDC23,CDC16,CBL,CCNB1,MTA1,CDK1,CDC20,BUB3,CDC27,AURKB,SENP1,PLAA,DNAJC10,DDA1,ANAPC2,FBXW5,PLK3,ANAPC4,EXOSC9,EXOSC10,RNF19A,RCHY1,BAG5,PTPN23,UBXN2A,N4BP1,PSMD12,PTEN,FBXL4,AREL1,FBXO22,FBXO5,KIF14,USP3,RNF4,BBS7,USP40,PSME3,FBXW7,RNF168,UBE4B,MAEA,USP44,FBXL18,ZNRF3,UCHL5,ARIH2,SPSB4,ANAPC5,ATG7,SPSB1,DTL,ANAPC11,SIAH1,VPS25,SIRT6,SKP2,KLHL15,CHFR,SMARC…
GO: Biological Process	GO:0016573	histone acetylation		2.051e-06	0.01691	5.598e-05	0.0005371	37	170	ACTL6A,TRRAP,RUVBL1,PYGO2,BRCA2,MCM3AP,CHEK1,GTF3C4,ZZZ3,PHF14,EPC2,JADE3,SUPT7L,DR1,L3MBTL2,PIWIL2,ING4,MRGBP,LEF1,JADE1,SGF29,ATG7,MBIP,IWS1,TAF6L,PAXIP1,TAF5L,RUVBL2,DMAP1,TAF5,TAF9,TAF10,USP22,KAT7,GTF2B,BAZ1A,KAT14
GO: Biological Process	GO:0006997	nucleus organization		2.151e-06	0.01773	5.813e-05	0.0005577	35	157	BANF1,PYGO2,ZPR1,NUMA1,NUP98,CCNB1,CCNB2,CDK1,NOLC1,CHEK1,TBPL1,AHCTF1,NUP155,UBXN2A,NUP93,DAXX,CEP55,CNEP1R1,ETS1,CHMP4C,ATG7,NUP35,HABP4,NDC1,NUP133,ANKLE2,SYCP1,NEMP1,SYNE1,WDR73,WEE2,LEMD3,VRK1,NUP107,IRAG2
GO: Biological Process	GO:1903504	regulation of mitotic spindle checkpoint		2.165e-06	0.01784	5.813e-05	0.0005577	9	15	GEN1,CCNB1,MAD2L1BP,USP44,NDC80,CDK5RAP2,XRCC3,CDT1,MAD2L1
GO: Biological Process	GO:0071025	RNA surveillance		2.165e-06	0.01784	5.813e-05	0.0005577	9	15	XRN1,EXOSC4,EXOSC9,EXOSC10,DXO,EXOSC7,SUPV3L1,EXOSC2,EXOSC8
GO: Biological Process	GO:0090266	regulation of mitotic cell cycle spindle assembly checkpoint		2.165e-06	0.01784	5.813e-05	0.0005577	9	15	GEN1,CCNB1,MAD2L1BP,USP44,NDC80,CDK5RAP2,XRCC3,CDT1,MAD2L1
GO: Biological Process	GO:0007076	mitotic chromosome condensation		2.165e-06	0.01784	5.813e-05	0.0005577	9	15	NCAPH2,NCAPD2,SMC4,SMC2,CDCA5,NCAPG,NCAPD3,TENT4A,NCAPH
GO: Biological Process	GO:0072395	signal transduction involved in cell cycle checkpoint		2.388e-06	0.01968	6.384e-05	0.0006125	22	77	CNOT2,CCNB1,CDK1,PCNA,CHEK1,CNOT8,CNOT7,PLK3,CNOT10,BABAM2,ZWILCH,E2F8,ABRAXAS1,RBM38,CARM1,GTSE1,DTL,UIMC1,AURKA,TFDP2,CHEK2,PRMT1
GO: Biological Process	GO:0043628	ncRNA 3'-end processing		2.4e-06	0.01978	6.384e-05	0.0006125	17	50	INTS2,ERI1,PARN,EXOSC4,EXOSC9,EXOSC10,ERI2,INTS8,LARP7,EXOSC7,SSB,EXOSC2,INTS5,EXOSC8,ELAC2,TOE1,INTS12
GO: Biological Process	GO:0000467	exonucleolytic trimming to generate mature 3'-end of 5.8S rRNA from tricistronic rRNA transcript (SSU-rRNA, 5.8S rRNA, LSU-rRNA)		2.409e-06	0.01985	6.384e-05	0.0006125	7	9	ERI1,EXOSC9,EXOSC10,ERI2,EXOSC7,EXOSC2,EXOSC8
GO: Biological Process	GO:0000459	exonucleolytic trimming involved in rRNA processing		2.409e-06	0.01985	6.384e-05	0.0006125	7	9	ERI1,EXOSC9,EXOSC10,ERI2,EXOSC7,EXOSC2,EXOSC8
GO: Biological Process	GO:0006475	internal protein amino acid acetylation		2.463e-06	0.0203	6.505e-05	0.0006241	38	178	ACTL6A,TRRAP,RUVBL1,PYGO2,BRCA2,MCM3AP,CHEK1,GTF3C4,ZZZ3,PHF14,EPC2,JADE3,SUPT7L,DR1,L3MBTL2,PIWIL2,ING4,MRGBP,LEF1,JADE1,SGF29,ATG7,MBIP,IWS1,TAF6L,PAXIP1,TAF5L,SMC5,RUVBL2,DMAP1,TAF5,TAF9,TAF10,USP22,KAT7,GTF2B,BAZ1A,KAT14
GO: Biological Process	GO:2000045	regulation of G1/S transition of mitotic cell cycle		2.583e-06	0.02129	6.8e-05	0.0006525	40	192	APEX1,CNOT2,CCNB1,CDK1,CDC6,DCUN1D3,PCNA,CDKN2D,CNOT8,CNOT7,PLK3,CNOT10,GIGYF2,PTEN,KIF14,E2F8,RFWD3,HASPIN,PSME3,RPA2,CDK2AP2,JADE1,EZH2,GPNMB,RBM38,CARM1,ANP32B,GTSE1,LARP7,MTBP,MYO16,AURKA,DBF4,TERT,TFDP2,CHEK2,PRMT1,LSM11,WEE1,ID2
GO: Biological Process	GO:0007141	male meiosis I		2.895e-06	0.02386	7.599e-05	0.000729	12	27	MYBL1,BRCA2,CCNA1,TRIP13,DDX4,MEIOC,RAD51C,SIAH1,UBR2,SPO11,TDRD9,ING2
GO: Biological Process	GO:0002566	somatic diversification of immune receptors via somatic mutation		2.918e-06	0.02405	7.634e-05	0.0007324	10	19	MSH2,MSH3,MCM3AP,EXO1,PMS2,POLB,POLQ,POLL,POLM,MSH6
GO: Biological Process	GO:0031124	mRNA 3'-end processing		3.146e-06	0.02593	8.206e-05	0.0007873	27	108	BARD1,CPSF2,CCNB1,CDK9,CPSF1,EXOSC9,EXOSC10,THOC6,CSTF1,THOC1,MTPAP,WDR33,CASC3,THOC7,POLDIP3,THOC3,PABPC1L,EXOSC7,CPSF4,CLP1,NUDT21,EXOSC2,RNF20,EXOSC8,LSM11,TENT2,SLBP
GO: Biological Process	GO:0016925	protein sumoylation		3.175e-06	0.02617	8.255e-05	0.000792	23	84	RAE1,NUP98,NUP43,PIAS2,SENP1,NUP37,NUP155,NUP93,NUP58,MUL1,UBA2,SAE1,HMG20B,NUP35,NDC1,NUP133,SUMO3,NUP50,NUP160,RNF212,NUP42,UBE2I,NUP107
GO: Biological Process	GO:0098534	centriole assembly		3.367e-06	0.02775	8.728e-05	0.0008374	16	46	OFD1,CCDC61,TRIM37,RTTN,C2CD3,KIAA0753,CEP120,CEP192,STIL,CEP72,CDK5RAP2,CEP152,PLK4,CENPJ,CEP44,SASS6
GO: Biological Process	GO:0006334	nucleosome assembly		3.537e-06	0.02915	9.138e-05	0.0008768	33	147	CHAF1B,MCM2,CENPP,RUVBL1,CENPX,NAP1L4,NASP,SPTY2D1,MIS18A,CENPA,CENPC,H1-8,UBN1,CENPM,H2BE1,CENPO,SART3,CENPL,DAXX,RBBP4,CHAF1A,CENPU,IPO4,MIS18BP1,CENPT,ANP32B,CENPI,CENPN,CENPK,OIP5,HIRA,CENPH,KNL1
GO: Biological Process	GO:0051053	negative regulation of DNA metabolic process		3.566e-06	0.02939	9.184e-05	0.0008811	31	134	MSH2,MSH3,BLM,CHEK1,H1-8,RECQL5,XRN1,EXOSC10,POT1,RMI2,PARPBP,THOC1,RIF1,ERCC4,ZRANB3,STN1,FANCB,UBR5,PIF1,CTC1,DNAJC2,KLHL15,POLQ,HELB,TERF1,MSH6,FBH1,RAD18,ACD,TFIP11,ANKLE1
GO: Biological Process	GO:0034728	nucleosome organization		3.82e-06	0.03149	9.809e-05	0.0009411	39	188	CHAF1B,MCM2,CENPP,RUVBL1,CENPX,NAP1L4,NASP,MCM3AP,SPTY2D1,MIS18A,CENPA,CENPC,H1-8,UBN1,CENPM,H2BE1,CENPO,SART3,CENPL,DAXX,RBBP4,CHAF1A,CENPU,IPO4,MIS18BP1,CENPT,ANP32B,CENPI,SMARCC1,CENPN,CENPK,DMAP1,SUPT16H,OIP5,HIRA,CENPH,ANP32E,KNL1,ARID2
GO: Biological Process	GO:0071478	cellular response to radiation		3.88e-06	0.03198	9.932e-05	0.0009529	42	209	SDE2,ATR,BCL2L1,BLM,NFATC4,PCNA,AURKB,CHEK1,NIPBL,POLA1,POLD1,CRY2,N4BP1,DDB2,RAD1,RAD9A,RAD51,ECT2,RGR,RNF4,FBXW7,ERCC4,RNF168,ACTR5,FMR1,RAD51AP1,FIGNL1,KDM1A,PBK,RUVBL2,STK11,TLK2,CHEK2,METTL3,AIPL1,HSPA5,TENT2,WRN,XPA,XPC,ITGB6,LIG4
GO: Biological Process	GO:0075733	intracellular transport of virus		4.084e-06	0.03366	0.0001042	0.0009998	18	57	RAE1,NUP98,NUP43,NUP37,NUP155,NUP93,NUP58,FMR1,NUP35,NDC1,NUP133,NUP50,NUP160,NUP42,KPNA6,UBC,KPNA2,NUP107
GO: Biological Process	GO:0043966	histone H3 acetylation		4.16e-06	0.03429	0.0001058	0.001015	20	68	BRCA2,MCM3AP,CHEK1,PHF14,JADE3,SUPT7L,DR1,PIWIL2,ING4,LEF1,JADE1,SGF29,MBIP,TAF6L,TAF5L,TAF5,TAF9,TAF10,KAT7,KAT14
GO: Biological Process	GO:0018394	peptidyl-lysine acetylation		4.37e-06	0.03602	0.0001108	0.001063	39	189	ACTL6A,TRRAP,RUVBL1,PYGO2,BRCA2,MCM3AP,CHEK1,GTF3C4,ZZZ3,PHF14,EPC2,JADE3,SUPT7L,DR1,L3MBTL2,PIWIL2,ING4,MRGBP,LEF1,JADE1,SGF29,ATG7,MBIP,IWS1,TAF6L,PAXIP1,TAF5L,SMC5,RUVBL2,DMAP1,TAF5,TAF9,TAF10,USP22,KAT7,GTF2B,BAZ1A,HDAC1,KAT14
GO: Biological Process	GO:0018193	peptidyl-amino acid modification		4.514e-06	0.03721	0.0001138	0.001092	182	1367	MARK3,ACTL6A,TRRAP,GALNT13,CDC7,MET,ADRA2A,MGAT2,RAE1,APLP2,RUVBL1,CAPRIN2,ASPH,SOCS1,RAP2C,ATP2B4,EED,ATR,IQGAP1,NEK1,PYGO2,BRCA2,BTC,MCM3AP,CSNK1G1,PRMT9,DDR1,ROR1,ROR2,NUP98,NUP43,BAZ1B,SETD4,CBL,PIAS2,CCNB1,P4HA1,CDK1,PCK1,AURKB,CHEK1,ZDHHC1,ZDHHC8,GTF3C4,KPNA7,PPIG,SENP1,NUP37,MYO3B,CNOT7,SH3BP5,BAG4,PPEF2,PPP2R5D,ZZZ3,NUP155,TTLL4,PHF14,PRKCI,TMEM102,NUP93,DCAF1,EPC2,JADE3,NUP58,BCOR,PTEN,M…
GO: Biological Process	GO:0072422	signal transduction involved in DNA damage checkpoint		4.53e-06	0.03734	0.0001138	0.001092	21	74	CNOT2,CCNB1,CDK1,PCNA,CHEK1,CNOT8,CNOT7,PLK3,CNOT10,BABAM2,E2F8,ABRAXAS1,RBM38,CARM1,GTSE1,DTL,UIMC1,AURKA,TFDP2,CHEK2,PRMT1
GO: Biological Process	GO:0072401	signal transduction involved in DNA integrity checkpoint		4.53e-06	0.03734	0.0001138	0.001092	21	74	CNOT2,CCNB1,CDK1,PCNA,CHEK1,CNOT8,CNOT7,PLK3,CNOT10,BABAM2,E2F8,ABRAXAS1,RBM38,CARM1,GTSE1,DTL,UIMC1,AURKA,TFDP2,CHEK2,PRMT1
GO: Biological Process	GO:0051307	meiotic chromosome separation		4.619e-06	0.03807	0.0001157	0.00111	12	28	CENPX,NCAPH2,ESPL1,ERCC4,RMI1,MUS81,CHFR,NCAPD3,NCAPH,TOP2A,TTK,EME1
GO: Biological Process	GO:0007099	centriole replication		4.664e-06	0.03844	0.0001165	0.001118	15	42	OFD1,TRIM37,RTTN,C2CD3,KIAA0753,CEP120,CEP192,STIL,CEP72,CDK5RAP2,CEP152,PLK4,CENPJ,CEP44,SASS6
GO: Biological Process	GO:2001252	positive regulation of chromosome organization		4.992e-06	0.04115	0.0001243	0.001193	39	190	EED,ATR,NEK2,NUMA1,CCNB1,PARN,AURKB,CDK9,KPNA7,NIPBL,POT1,MAD2L1BP,SART3,DAXX,NSD3,DNMT1,L3MBTL2,PIWIL2,RIF1,NAF1,FEN1,FMR1,MTF2,SIRT6,MORC2,PAXIP1,KDM1A,SSBP1,SMC5,RUVBL2,SUV39H1,KAT7,RNF20,NELFA,ACD,ING2,SGO2,CDT1,LIG4
GO: Biological Process	GO:0043161	proteasome-mediated ubiquitin-dependent protein catabolic process		5.3e-06	0.04369	0.0001314	0.001261	73	445	SPOP,CUL2,CDC23,CDC16,CCNB1,MTA1,CDK1,CDC20,BUB3,CDC27,AURKB,SENP1,PLAA,DNAJC10,DDA1,ANAPC2,FBXW5,PLK3,ANAPC4,RNF19A,RCHY1,BAG5,UBXN2A,N4BP1,PSMD12,FBXL4,AREL1,FBXO22,FBXO5,KIF14,RNF4,BBS7,PSME3,FBXW7,UBE4B,MAEA,USP44,FBXL18,UCHL5,ARIH2,SPSB4,ANAPC5,ATG7,SPSB1,ANAPC11,SIAH1,SIRT6,SKP2,KLHL15,CHFR,SMARCC1,PBK,KLHL20,AURKA,UBE2S,TAF9,TLK2,UBR2,UBE2C,COP1,RNF175,TNFAIP1,UBC,UBE2G1,UBE2I,ANAPC1,UCHL1…
GO: Biological Process	GO:0007096	regulation of exit from mitosis		5.327e-06	0.0439	0.0001314	0.001261	10	20	BIRC5,CDC14A,CDC23,CDKN1C,ANLN,MAD2L1BP,KNTC1,NPM2,CDCA5,UBE2C
GO: Biological Process	GO:0034587	piRNA metabolic process		5.327e-06	0.0439	0.0001314	0.001261	10	20	PLD6,MYBL1,DDX4,TDRD12,PIWIL2,EXD1,TDRD1,HENMT1,GPAT2,TDRD9
GO: Biological Process	GO:0006370	7-methylguanosine mRNA capping		5.733e-06	0.04725	0.000141	0.001353	13	33	RNMT,RNGTT,CCNH,CDK7,POLR2A,POLR2G,POLR2H,POLR2I,ERCC2,NCBP3,CMTR2,GTF2F1,GTF2H1
GO: Biological Process	GO:0071028	nuclear mRNA surveillance		6.346e-06	0.0523	0.0001552	0.001489	8	13	XRN1,EXOSC4,EXOSC9,EXOSC10,DXO,EXOSC7,EXOSC2,EXOSC8
GO: Biological Process	GO:0071027	nuclear RNA surveillance		6.346e-06	0.0523	0.0001552	0.001489	8	13	XRN1,EXOSC4,EXOSC9,EXOSC10,DXO,EXOSC7,EXOSC2,EXOSC8
GO: Biological Process	GO:0022412	cellular process involved in reproduction in multicellular organism		6.796e-06	0.05602	0.0001657	0.00159	74	456	MKKS,AGO4,MSH2,PLD6,MYBL1,BCL2L1,PYGO2,BRCA2,CCNA1,NPHP1,CCNB1,CCNB2,CENPE,NCAPH2,DND1,TRIP13,CFAP65,DDX4,TBPL1,MEIOC,TDRD12,ADAD1,NSUN2,DDX6,FBXO5,RAD51C,PIWIL2,RFX2,DAZAP1,BRIP1,STRBP,TTC26,NPM2,FANCC,MEI4,FANCG,SYCP2,NDC80,SIAH1,CFAP43,LARP7,CELF1,CHTF18,PABPC1L,FIGNL1,STAG3,SPIRE2,TOPAZ1,GDF9,AURKA,STK11,EHMT2,SYCP1,TAF4B,UBR2,RNF17,TDRD1,NCAPH,SEC23IP,NANOS3,WEE2,DDX20,TOP2A,SPO11,TTK,TDRD9,…
GO: Biological Process	GO:0031125	rRNA 3'-end processing		7.352e-06	0.06059	0.0001787	0.001715	7	10	ERI1,EXOSC9,EXOSC10,ERI2,EXOSC7,EXOSC2,EXOSC8
GO: Biological Process	GO:1902275	regulation of chromatin organization		7.811e-06	0.06437	0.0001893	0.001817	44	229	CDC45,MKI67,MLLT3,PARG,ATAD2,EED,PYGO2,SPTY2D1,CCNB1,CDK9,CHEK1,KPNA7,H1-8,ATAD2B,NIPBL,ALKBH4,SART3,DAXX,BCOR,NSD3,DNMT1,L3MBTL2,PIWIL2,PRMT6,RIF1,UBR5,FMR1,ATG7,MTF2,SIRT6,MORC2,IWS1,ZNF335,PAXIP1,KDM1A,RUVBL2,EHMT2,SUV39H1,TLK2,TERT,KAT7,RNF20,NELFA,ING2
GO: Biological Process	GO:0031571	mitotic G1 DNA damage checkpoint		7.948e-06	0.0655	0.0001921	0.001843	19	65	CNOT2,CCNB1,CDK1,PCNA,CNOT8,CNOT7,PLK3,CNOT10,GIGYF2,E2F8,RFWD3,RPA2,RBM38,CARM1,GTSE1,AURKA,TFDP2,CHEK2,PRMT1
GO: Biological Process	GO:0006354	DNA-templated transcription, elongation		8.079e-06	0.06659	0.0001947	0.001868	29	126	MLLT3,CDK13,CCNH,CDK7,CDK9,RECQL5,POLR2A,POLR2G,POLR2H,POLR2I,NELFB,THOC1,ERCC2,RNF168,EZH2,POLR1H,LARP7,HEXIM1,IWS1,EAPP,CDK12,HTATSF1,TBP,TCEA1,KAT7,GTF2F1,GTF2H1,SUPT16H,NELFA
GO: Biological Process	GO:0036260	RNA capping		8.46e-06	0.06972	0.0002027	0.001945	13	34	RNMT,RNGTT,CCNH,CDK7,POLR2A,POLR2G,POLR2H,POLR2I,ERCC2,NCBP3,CMTR2,GTF2F1,GTF2H1
GO: Biological Process	GO:0009452	7-methylguanosine RNA capping		8.46e-06	0.06972	0.0002027	0.001945	13	34	RNMT,RNGTT,CCNH,CDK7,POLR2A,POLR2G,POLR2H,POLR2I,ERCC2,NCBP3,CMTR2,GTF2F1,GTF2H1
GO: Biological Process	GO:0031573	intra-S DNA damage checkpoint		8.778e-06	0.07235	0.0002097	0.002012	9	17	MSH2,TIPIN,RAD9A,RAD17,FANCD2,MUS81,CHEK2,XPC,EME1
GO: Biological Process	GO:0016572	histone phosphorylation		9.014e-06	0.07429	0.0002145	0.002058	15	44	BAZ1B,CCNA2,CCNB1,CDK1,AURKB,CDK9,CHEK1,PIM3,DCAF1,DAXX,HASPIN,FMR1,AURKA,VRK1,INCENP
GO: Biological Process	GO:0042769	DNA damage response, detection of DNA damage		9.029e-06	0.07442	0.0002145	0.002058	14	39	NEK1,PCNA,POLD1,POLD2,RFC1,RFC2,RFC4,RPA1,RPA2,RPA3,DTL,UBC,USP1,RAD18
GO: Biological Process	GO:0002200	somatic diversification of immune receptors		9.157e-06	0.07548	0.0002169	0.002081	23	89	MSH2,MSH3,MCM3AP,EXO1,PMS2,POLB,DCAF1,THOC1,RAG2,RIF1,LEF1,RNF168,EZH2,BATF,PAXIP1,POLQ,POLL,POLM,MSH6,HSPD1,NSD2,LIG1,LIG4
GO: Biological Process	GO:0042276	error-prone translesion synthesis		9.284e-06	0.07652	0.0002186	0.002098	10	21	PCNA,PRIMPOL,POLE2,RFC1,RFC2,RFC4,RPA1,RPA2,RPA3,UBC
GO: Biological Process	GO:0016075	rRNA catabolic process		9.284e-06	0.07652	0.0002186	0.002098	10	21	DROSHA,XRN1,EXOSC4,EXOSC9,EXOSC10,DDX49,DIS3,EXOSC7,EXOSC2,EXOSC8
GO: Biological Process	GO:0000726	non-recombinational repair		9.353e-06	0.07709	0.0002196	0.002107	27	114	BARD1,POLA1,POLB,SMARCAL1,POT1,BABAM2,DCLRE1A,RAD52,RBBP8,RIF1,MRNIP,NHEJ1,ERCC4,RNF168,ABRAXAS1,SIRT7,PAXIP1,POLQ,UIMC1,SMC5,POLL,POLM,NSD2,PAXX,TFIP11,LIG1,LIG4
GO: Biological Process	GO:2000134	negative regulation of G1/S transition of mitotic cell cycle		9.512e-06	0.0784	0.0002227	0.002137	29	127	CNOT2,CCNB1,CDK1,DCUN1D3,PCNA,CDKN2D,CNOT8,CNOT7,PLK3,CNOT10,GIGYF2,PTEN,E2F8,RFWD3,HASPIN,RPA2,CDK2AP2,JADE1,EZH2,GPNMB,RBM38,CARM1,GTSE1,MYO16,AURKA,TFDP2,CHEK2,PRMT1,WEE1
GO: Biological Process	GO:0007057	spindle assembly involved in female meiosis I		9.557e-06	0.07877	0.0002231	0.002141	5	5	CCNB2,CENPE,FBXO5,NDC80,AURKA
GO: Biological Process	GO:0044819	mitotic G1/S transition checkpoint		1.015e-05	0.08369	0.0002357	0.002262	19	66	CNOT2,CCNB1,CDK1,PCNA,CNOT8,CNOT7,PLK3,CNOT10,GIGYF2,E2F8,RFWD3,RPA2,RBM38,CARM1,GTSE1,AURKA,TFDP2,CHEK2,PRMT1
GO: Biological Process	GO:0044783	G1 DNA damage checkpoint		1.015e-05	0.08369	0.0002357	0.002262	19	66	CNOT2,CCNB1,CDK1,PCNA,CNOT8,CNOT7,PLK3,CNOT10,GIGYF2,E2F8,RFWD3,RPA2,RBM38,CARM1,GTSE1,AURKA,TFDP2,CHEK2,PRMT1
GO: Biological Process	GO:0007292	female gamete generation		1.079e-05	0.08889	0.0002497	0.002396	36	175	MCM9,PLD6,BRCA2,CCNB1,CCNB2,PARN,BMP15,CENPE,NCAPH2,TRIP13,HROB,MEIOC,FBXO5,RAD51C,BCL2L10,PIWIL2,NPM2,MEI4,SYCP2,NDC80,PABPC1L,STAG3,SPIRE2,GDF9,AURKA,TAF4B,NCAPH,NANOS3,WEE2,DDX20,TOP2A,SPO11,TTK,SGO2,ZGLP1,FIGLA
GO: Biological Process	GO:0070979	protein K11-linked ubiquitination		1.092e-05	0.09	0.0002521	0.002419	12	30	UBE2T,CDC23,CDC16,CDC27,ANAPC2,ANAPC4,RNF4,ANAPC5,ANAPC11,UBE2S,UBE2C,ANAPC1
GO: Biological Process	GO:0009890	negative regulation of biosynthetic process		1.154e-05	0.09514	0.0002657	0.00255	233	1850	H2AZ2,MAX,ACP5,MBD1,MDFI,CDC45,MET,AGO4,AGO3,AP2A1,MTA3,WDR35,SPOP,APEX1,BIRC5,CHD8,CITED1,MSH3,ATAD2,METTL14,KHSRP,CAPRIN2,UHRF1,ATP2B4,TRIM37,MVK,PATL2,EED,ATR,RIPPLY3,BCL3,BCL7A,RCOR2,BLM,BRCA2,NFATC3,NFATC4,NFX1,FOXH1,NONO,CNOT2,NPAT,BTAF1,CCNE1,ORC2,MTA1,PAX9,NOSTRIN,CDC6,PCNA,AURKB,CDKN1C,CENPF,ATP8B1,CHEK1,DND1,CNOT8,H1-8,ATAD2B,RECQL5,CNOT7,CLTC,XRN1,PGP,METTL16,NIPBL,PLK3,MIER2,MDFIC,EXO…
GO: Biological Process	GO:0000209	protein polyubiquitination		1.163e-05	0.09582	0.0002669	0.002561	59	345	SPOP,FBXO32,UBE2T,CDC23,BARD1,CDC16,CBL,CDC27,PLAA,DDA1,ANAPC2,FBXW5,ANAPC4,RNF19A,LONRF1,FBXW2,PSMD12,DDB2,FBXL4,AREL1,FBXO22,MUL1,RNF4,PSME3,FBXW7,RNF168,UBE4B,FBXO30,FBXL18,UBR5,ARIH2,SPSB4,TRIM36,ANAPC5,SPSB1,DTL,ANAPC11,SIAH1,SKP2,UBE2O,CHFR,KLHL20,UBE2S,UBR2,UBE2C,GPS2,THOP1,RNF20,UBE2QL1,TPP2,TRAF1,TTC3,UBC,UBE2G1,ANAPC1,PPIL2,RNF152,ZSWIM2,RNF146
GO: Biological Process	GO:0034655	nucleobase-containing compound catabolic process		1.276e-05	0.1051	0.0002921	0.002802	89	586	AXIN2,AGO4,AGO3,DCPS,APAF1,APEX1,ERI1,METTL14,KHSRP,DROSHA,PATL2,ZPR1,CNOT2,PDE12,ENTPD6,PARN,PCNA,PDE7A,DND1,CNOT8,CNOT7,XRN1,LSM4,METTL16,EXOSC4,CNP,EXOSC9,EXOSC10,DDX49,FXR2,POLA1,CNOT10,POLE,POLR2G,ENTPD4,MEIOC,TTC37,GIGYF2,FITM2,TENT5C,PSMD12,NSUN2,ALKBH5,DDX6,TRDMT1,RNASEH2B,DXO,ERI2,MTPAP,PSME3,NAF1,FEN1,RBM38,CASC3,XRN2,FMR1,RNASEH2A,ZCCHC8,MUS81,ZCCHC17,FASTKD2,DIS3,IGF2BP3,CELF1,EXOSC7,…
GO: Biological Process	GO:0051785	positive regulation of nuclear division		1.29e-05	0.1063	0.0002944	0.002825	19	67	MET,CDC23,BTC,CDC16,CDC27,CENPE,ANAPC4,MAD2L1BP,ESPL1,DLGAP5,FBXO5,PIWIL2,NPM2,ANAPC5,ANAPC11,RAD51AP1,AURKA,TGFA,CDT1
GO: Biological Process	GO:0006368	transcription elongation from RNA polymerase II promoter		1.316e-05	0.1085	0.0002996	0.002874	24	97	MLLT3,CDK13,CCNH,CDK7,CDK9,RECQL5,POLR2A,POLR2G,POLR2H,POLR2I,NELFB,ERCC2,RNF168,EZH2,LARP7,HEXIM1,IWS1,EAPP,CDK12,TCEA1,GTF2F1,GTF2H1,SUPT16H,NELFA
GO: Biological Process	GO:0016072	rRNA metabolic process		1.331e-05	0.1097	0.0003022	0.0029	45	241	WDR18,ERI1,DROSHA,NOLC1,XRN1,METTL16,EXOSC4,EXOSC9,EXOSC10,DCAF13,DDX49,NOL11,URB1,ERI2,UTP11,MPHOSPH10,IMP3,RBFA,POP7,ERCC2,UTP15,NAF1,XRN2,RPP38,SIRT7,NHP2,DIS3,RPUSD2,WDR12,EXOSC7,UTP6,POP4,HELB,RRS1,SUV39H1,IMP4,EBNA1BP2,DDX52,EXOSC2,RPUSD4,LSM6,MTREX,EXOSC8,MRPL1,LAS1L
GO: Biological Process	GO:0051988	regulation of attachment of spindle microtubules to kinetochore		1.354e-05	0.1116	0.0003058	0.002934	8	14	KNSTRN,RACGAP1,NEK2,CCNB1,AURKB,CENPE,ECT2,RCC2
GO: Biological Process	GO:0010457	centriole-centriole cohesion		1.354e-05	0.1116	0.0003058	0.002934	8	14	SGO1,NEK2,RTTN,CNTLN,NIN,CEP68,KIF3A,CEP44
GO: Biological Process	GO:1900034	regulation of cellular response to heat		1.386e-05	0.1143	0.0003122	0.002995	21	79	RAE1,ATR,NUP98,NUP43,NUP37,BAG5,BAG4,NUP155,NUP93,NUP58,RPA1,RPA2,RPA3,NUP35,DNAJC2,NDC1,NUP133,NUP50,NUP160,NUP42,NUP107
GO: Biological Process	GO:0006473	protein acetylation		1.463e-05	0.1206	0.0003286	0.003152	42	220	ACTL6A,TRRAP,RUVBL1,PYGO2,BRCA2,MCM3AP,CHEK1,GTF3C4,DSCC1,ZZZ3,PHF14,EPC2,JADE3,SUPT7L,DR1,L3MBTL2,PIWIL2,ESCO2,ING4,MRGBP,LEF1,JADE1,NAA25,SGF29,ATG7,MBIP,IWS1,TAF6L,PAXIP1,TAF5L,SMC5,RUVBL2,DMAP1,TAF5,TAF9,TAF10,USP22,KAT7,GTF2B,BAZ1A,HDAC1,KAT14
GO: Biological Process	GO:0007276	gamete generation		1.511e-05	0.1245	0.0003384	0.003247	117	824	MKKS,AGO4,CIP2A,MSH2,METTL14,RUVBL1,MCM9,RACGAP1,PLD6,ATP2B4,MYBL1,BCL2L1,NEK1,PYGO2,BRCA2,CCNA1,NPHP1,CCNB1,CCNB2,PARN,BMP15,CENPE,NCAPH2,DND1,TRIP13,CFAP65,HROB,DDX4,POC1A,TBPL1,DPCD,CRKL,MEIOC,RAI14,TDRD12,ADAD1,SPATA18,NSUN2,ALKBH5,DDX6,FBXO5,RAD51C,SPATA6L,BCL2L10,PIWIL2,RFX2,DAZAP1,CCDC87,TDRP,GGNBP2,BRIP1,FSTL3,MNS1,WDR33,STRBP,TTC26,NPM2,FANCC,FANCD2,MEI4,FANCF,FANCG,SYCP2,NDC80,ZNF541,XR…
GO: Biological Process	GO:0043631	RNA polyadenylation		1.518e-05	0.1252	0.0003392	0.003254	18	62	CPSF2,PARN,CDK9,CPSF1,EXOSC4,EXOSC9,EXOSC10,MTPAP,WDR33,PABPC1L,EXOSC7,CLP1,TENT4A,NUDT21,EXOSC2,RNF20,EXOSC8,TENT2
GO: Biological Process	GO:0033962	P-body assembly		1.554e-05	0.1281	0.0003462	0.003321	10	22	PATL2,CNOT2,CNOT7,LSM4,DDX6,DYNC1H1,ATXN2,LSM3,PATL1,ATXN2L
GO: Biological Process	GO:0006511	ubiquitin-dependent protein catabolic process		1.578e-05	0.1301	0.0003505	0.003363	98	664	USP31,SPOP,CUL2,CCDC22,COPS3,USP37,UHRF1,CDC23,CDC16,CBL,CCNB1,MTA1,CDK1,CDC20,BUB3,CDC27,AURKB,SENP1,PLAA,DNAJC10,DDA1,ANAPC2,FBXW5,PLK3,ANAPC4,RNF19A,RCHY1,BAG5,PTPN23,UBXN2A,N4BP1,PSMD12,PTEN,FBXL4,AREL1,FBXO22,FBXO5,KIF14,USP3,RNF4,BBS7,USP40,PSME3,FBXW7,RNF168,UBE4B,MAEA,USP44,FBXL18,ZNRF3,UCHL5,ARIH2,SPSB4,ANAPC5,ATG7,SPSB1,DTL,ANAPC11,SIAH1,VPS25,SIRT6,SKP2,KLHL15,CHFR,SMARCC1,SUMO3,SUFU,U…
GO: Biological Process	GO:0031122	cytoplasmic microtubule organization		1.628e-05	0.1342	0.0003608	0.003461	19	68	TUBGCP5,NUMA1,PCM1,PLK3,MAP10,IFT172,CEP120,KIF19,DYNC1H1,TUBGCP3,TACC3,FIGNL1,CENPJ,TUBGCP2,KATNA1,WDR73,TUBG1,CLIP2,TUBGCP6
GO: Biological Process	GO:0032465	regulation of cytokinesis		1.65e-05	0.136	0.0003645	0.003497	23	92	PKP4,CDC14A,RACGAP1,BCL2L1,BRCA2,CDC6,AURKB,PLK3,KIF23,AHCTF1,MAP10,KIF14,ECT2,E2F8,KIF20A,MAP9,ANKRD53,CHMP4C,PRPF40A,KIF13A,PLK4,AURKA,INCENP
GO: Biological Process	GO:2001021	negative regulation of response to DNA damage stimulus		1.694e-05	0.1396	0.0003733	0.003581	22	86	BCL2L1,CDKN2D,RECQL5,RMI2,BCL2L12,FBXO5,PARPBP,THOC1,RIF1,ERCC4,FANCB,UBR5,YJU2,KLHL15,POLQ,KDM1A,HELB,TAF9,FBH1,CHEK2,ING2,TFIP11
GO: Biological Process	GO:0016180	snRNA processing		1.75e-05	0.1443	0.0003847	0.003691	13	36	INTS2,EXOSC4,EXOSC9,INTS10,INTS8,INTS9,EXOSC7,EXOSC2,INTS5,EXOSC8,TOE1,INTS3,INTS12
GO: Biological Process	GO:0061640	cytoskeleton-dependent cytokinesis		1.794e-05	0.1478	0.0003932	0.003772	25	105	BIRC5,RACGAP1,AURKB,CENPA,ANLN,KIF23,ESPL1,ALKBH4,IST1,DAXX,TTC19,ECT2,CEP55,KIF20A,CKAP2,MAP9,ANKRD53,TRIM36,CHMP4C,MITD1,SPIRE2,RAB35,CECR2,INCENP,KIF4A
GO: Biological Process	GO:0031327	negative regulation of cellular biosynthetic process		1.8e-05	0.1483	0.0003934	0.003775	227	1807	H2AZ2,MAX,ACP5,MBD1,MDFI,CDC45,MET,AGO4,AGO3,MTA3,WDR35,SPOP,APEX1,BIRC5,CHD8,CITED1,MSH3,ATAD2,METTL14,KHSRP,CAPRIN2,UHRF1,ATP2B4,TRIM37,MVK,PATL2,EED,ATR,RIPPLY3,BCL3,BCL7A,RCOR2,BLM,BRCA2,NFATC3,NFATC4,NFX1,FOXH1,NONO,CNOT2,NPAT,BTAF1,CCNE1,ORC2,MTA1,PAX9,NOSTRIN,CDC6,PCNA,AURKB,CDKN1C,CENPF,ATP8B1,CHEK1,DND1,CNOT8,H1-8,ATAD2B,RECQL5,CNOT7,XRN1,PGP,METTL16,NIPBL,PLK3,MIER2,MDFIC,EXOSC10,FXR2,L…
GO: Biological Process	GO:0043629	ncRNA polyadenylation		1.852e-05	0.1526	0.0004016	0.003853	7	11	PARN,EXOSC4,EXOSC9,EXOSC10,EXOSC7,EXOSC2,EXOSC8
GO: Biological Process	GO:0007144	female meiosis I		1.852e-05	0.1526	0.0004016	0.003853	7	11	CCNB2,CENPE,TRIP13,MEIOC,FBXO5,NDC80,AURKA
GO: Biological Process	GO:0034427	nuclear-transcribed mRNA catabolic process, exonucleolytic, 3'-5'		1.852e-05	0.1526	0.0004016	0.003853	7	11	EXOSC4,EXOSC9,TTC37,EXOSC7,DIS3L2,EXOSC2,EXOSC8
GO: Biological Process	GO:0006364	rRNA processing		1.985e-05	0.1636	0.0004295	0.004121	43	230	WDR18,ERI1,NOLC1,METTL16,EXOSC4,EXOSC9,EXOSC10,DCAF13,DDX49,NOL11,URB1,ERI2,UTP11,MPHOSPH10,IMP3,RBFA,POP7,ERCC2,UTP15,NAF1,XRN2,RPP38,SIRT7,NHP2,DIS3,RPUSD2,WDR12,EXOSC7,UTP6,POP4,HELB,RRS1,SUV39H1,IMP4,EBNA1BP2,DDX52,EXOSC2,RPUSD4,LSM6,MTREX,EXOSC8,MRPL1,LAS1L
GO: Biological Process	GO:0042254	ribosome biogenesis		2.084e-05	0.1718	0.0004496	0.004314	54	313	WDR18,ERI1,DROSHA,NOLC1,METTL16,DHX29,EXOSC4,EXOSC9,EXOSC10,DCAF13,DDX49,NOL11,PTEN,URB1,IPO4,ERI2,UTP11,AATF,MPHOSPH10,IMP3,RBFA,POP7,ERCC2,MRPL10,UTP15,NAF1,XRN2,RPP38,FASTKD2,SIRT7,NHP2,DIS3,DHX30,IPO9,RPUSD2,WDR12,EXOSC7,DDX28,UTP6,POP4,HELB,RRS1,SUV39H1,IMP4,EBNA1BP2,MPV17L2,DDX52,EXOSC2,RPUSD4,LSM6,MTREX,EXOSC8,MRPL1,LAS1L
GO: Biological Process	GO:0010558	negative regulation of macromolecule biosynthetic process		2.105e-05	0.1735	0.000453	0.004346	219	1738	H2AZ2,MAX,MBD1,MDFI,CDC45,MET,AGO4,AGO3,AP2A1,MTA3,SPOP,APEX1,BIRC5,CHD8,CITED1,MSH3,ATAD2,METTL14,KHSRP,CAPRIN2,UHRF1,TRIM37,MVK,PATL2,EED,ATR,RIPPLY3,BCL3,BCL7A,RCOR2,BLM,BRCA2,NFATC3,NFATC4,NFX1,FOXH1,NONO,CNOT2,NPAT,BTAF1,CCNE1,ORC2,MTA1,PAX9,NOSTRIN,CDC6,PCNA,AURKB,CDKN1C,CENPF,ATP8B1,CHEK1,DND1,CNOT8,H1-8,ATAD2B,RECQL5,CNOT7,CLTC,XRN1,METTL16,NIPBL,PLK3,MIER2,MDFIC,EXOSC10,FXR2,LMCD1,CNOT10…
GO: Biological Process	GO:0006303	double-strand break repair via nonhomologous end joining		2.134e-05	0.1759	0.000458	0.004394	25	106	BARD1,POLA1,POLB,SMARCAL1,POT1,BABAM2,DCLRE1A,RIF1,MRNIP,NHEJ1,ERCC4,RNF168,ABRAXAS1,SIRT7,PAXIP1,POLQ,UIMC1,SMC5,POLL,POLM,NSD2,PAXX,TFIP11,LIG1,LIG4
GO: Biological Process	GO:0043487	regulation of RNA stability		2.178e-05	0.1795	0.0004662	0.004473	40	209	AXIN2,APEX1,METTL14,KHSRP,PDE12,PARN,DND1,XRN1,METTL16,EXOSC4,EXOSC9,DDX49,FXR2,MEIOC,GIGYF2,TENT5C,PSMD12,NSUN2,ALKBH5,TRDMT1,DXO,PSME3,NAF1,RBM38,FMR1,ZCCHC17,FASTKD2,DIS3,IGF2BP3,CELF1,EXOSC7,DCP1A,TENT4A,EXOSC2,RBM46,METTL3,EXOSC8,UBC,TENT2,FXR1
GO: Biological Process	GO:0031497	chromatin assembly		2.231e-05	0.1838	0.0004763	0.004569	39	202	CHAF1B,MCM2,CENPP,RUVBL1,CENPX,NAP1L4,NASP,SPTY2D1,MIS18A,CENPA,CENPC,H1-8,UBN1,CENPM,H2BE1,CENPO,SART3,CENPL,DAXX,DNMT1,RBBP4,CHAF1A,CENPU,IPO4,MIS18BP1,CENPT,ANP32B,SIRT6,MORC2,CENPI,CENPN,CENPK,SUV39H1,HDAC1,HELLS,OIP5,HIRA,CENPH,KNL1
GO: Biological Process	GO:0019941	modification-dependent protein catabolic process		2.279e-05	0.1878	0.0004853	0.004656	98	670	USP31,SPOP,CUL2,CCDC22,COPS3,USP37,UHRF1,CDC23,CDC16,CBL,CCNB1,MTA1,CDK1,CDC20,BUB3,CDC27,AURKB,SENP1,PLAA,DNAJC10,DDA1,ANAPC2,FBXW5,PLK3,ANAPC4,RNF19A,RCHY1,BAG5,PTPN23,UBXN2A,N4BP1,PSMD12,PTEN,FBXL4,AREL1,FBXO22,FBXO5,KIF14,USP3,RNF4,BBS7,USP40,PSME3,FBXW7,RNF168,UBE4B,MAEA,USP44,FBXL18,ZNRF3,UCHL5,ARIH2,SPSB4,ANAPC5,ATG7,SPSB1,DTL,ANAPC11,SIAH1,VPS25,SIRT6,SKP2,KLHL15,CHFR,SMARCC1,SUMO3,SUFU,U…
GO: Biological Process	GO:0010458	exit from mitosis		2.371e-05	0.1954	0.0005036	0.004832	12	32	BIRC5,CDC14A,CDC23,CDKN1C,ANLN,MAD2L1BP,KNTC1,NPM2,SIRT7,CDCA5,UBE2S,UBE2C
GO: Biological Process	GO:2000113	negative regulation of cellular macromolecule biosynthetic process		2.38e-05	0.1961	0.0005042	0.004837	217	1723	H2AZ2,MAX,MBD1,MDFI,CDC45,MET,AGO4,AGO3,MTA3,SPOP,APEX1,BIRC5,CHD8,CITED1,MSH3,ATAD2,METTL14,KHSRP,CAPRIN2,UHRF1,TRIM37,MVK,PATL2,EED,ATR,RIPPLY3,BCL3,BCL7A,RCOR2,BLM,BRCA2,NFATC3,NFATC4,NFX1,FOXH1,NONO,CNOT2,NPAT,BTAF1,CCNE1,ORC2,MTA1,PAX9,NOSTRIN,CDC6,PCNA,AURKB,CDKN1C,CENPF,ATP8B1,CHEK1,DND1,CNOT8,H1-8,ATAD2B,RECQL5,CNOT7,XRN1,METTL16,NIPBL,PLK3,MIER2,MDFIC,EXOSC10,FXR2,LMCD1,CNOT10,SMARCAL1,P…
GO: Biological Process	GO:0090224	regulation of spindle organization		2.393e-05	0.1973	0.0005045	0.004841	14	42	RAE1,NUMA1,RCC1,CLTC,GPSM2,CEP97,DYNC1H1,RNF4,BORA,MAP9,ANKRD53,TACC3,CHMP4C,TPX2
GO: Biological Process	GO:0070317	negative regulation of G0 to G1 transition		2.393e-05	0.1973	0.0005045	0.004841	14	42	MAX,CDC7,APAF1,EED,CHEK1,RAD51,L3MBTL2,RBBP4,RBBP8,EZH2,PCGF6,EHMT2,TFDP2,CBX3
GO: Biological Process	GO:0000460	maturation of 5.8S rRNA		2.46e-05	0.2027	0.0005172	0.004962	13	37	ERI1,EXOSC4,EXOSC9,EXOSC10,URB1,ERI2,WDR12,EXOSC7,RRS1,EXOSC2,MTREX,EXOSC8,LAS1L
GO: Biological Process	GO:0000281	mitotic cytokinesis		2.589e-05	0.2133	0.0005429	0.005208	20	76	BIRC5,RACGAP1,CENPA,ANLN,KIF23,ESPL1,DAXX,TTC19,ECT2,CEP55,KIF20A,CKAP2,MAP9,ANKRD53,TRIM36,CHMP4C,MITD1,RAB35,INCENP,KIF4A
GO: Biological Process	GO:0071044	histone mRNA catabolic process		2.654e-05	0.2188	0.0005539	0.005314	8	15	ERI1,XRN1,EXOSC4,EXOSC10,MTPAP,SSB,LSM1,TENT2
GO: Biological Process	GO:0051315	attachment of mitotic spindle microtubules to kinetochore		2.654e-05	0.2188	0.0005539	0.005314	8	15	MAD1L1,AURKB,CENPC,CENPE,MIS12,NUF2,NDC80,CDT1
GO: Biological Process	GO:2000042	negative regulation of double-strand break repair via homologous recombination		2.785e-05	0.2296	0.0005797	0.005562	9	19	RECQL5,RMI2,PARPBP,RIF1,FANCB,KLHL15,POLQ,HELB,FBH1
GO: Biological Process	GO:1902807	negative regulation of cell cycle G1/S phase transition		2.804e-05	0.2311	0.0005822	0.005586	29	134	CNOT2,CCNB1,CDK1,DCUN1D3,PCNA,CDKN2D,CNOT8,CNOT7,PLK3,CNOT10,GIGYF2,PTEN,E2F8,RFWD3,HASPIN,RPA2,CDK2AP2,JADE1,EZH2,GPNMB,RBM38,CARM1,GTSE1,MYO16,AURKA,TFDP2,CHEK2,PRMT1,WEE1
GO: Biological Process	GO:0070316	regulation of G0 to G1 transition		2.95e-05	0.2432	0.0006095	0.005847	15	48	MAX,CDC7,APAF1,EED,ORC1,CHEK1,RAD51,L3MBTL2,RBBP4,RBBP8,EZH2,PCGF6,EHMT2,TFDP2,CBX3
GO: Biological Process	GO:0045840	positive regulation of mitotic nuclear division		2.95e-05	0.2432	0.0006095	0.005847	15	48	MET,CDC23,BTC,CDC16,CDC27,CENPE,ANAPC4,MAD2L1BP,ESPL1,DLGAP5,ANAPC5,ANAPC11,AURKA,TGFA,CDT1
GO: Biological Process	GO:0046794	transport of virus		3.084e-05	0.2542	0.0006354	0.006096	18	65	RAE1,NUP98,NUP43,NUP37,NUP155,NUP93,NUP58,FMR1,NUP35,NDC1,NUP133,NUP50,NUP160,NUP42,KPNA6,UBC,KPNA2,NUP107
GO: Biological Process	GO:0035561	regulation of chromatin binding		3.119e-05	0.2571	0.0006376	0.006118	11	28	ZNF618,PYGO2,NFATC4,BTAF1,CTBP2,GMNN,LARP7,KDM1A,WAPL,FBH1,CDT1
GO: Biological Process	GO:0016556	mRNA modification		3.119e-05	0.2571	0.0006376	0.006118	11	28	METTL14,TRMT61A,METTL16,BAG4,PUS3,NSUN2,TRMT6,PUS1,CMTR2,ZC3H13,METTL3
GO: Biological Process	GO:0008334	histone mRNA metabolic process		3.119e-05	0.2571	0.0006376	0.006118	11	28	ERI1,CPSF2,XRN1,EXOSC4,EXOSC10,MTPAP,SSB,LSM1,LSM11,TENT2,SLBP
GO: Biological Process	GO:0031145	anaphase-promoting complex-dependent catabolic process		3.125e-05	0.2576	0.0006376	0.006118	21	83	CDC23,CDC16,CCNB1,CDK1,CDC20,BUB3,CDC27,AURKB,ANAPC2,ANAPC4,PSMD12,FBXO5,PSME3,ANAPC5,ANAPC11,AURKA,UBE2S,UBE2C,UBC,ANAPC1,MAD2L1
GO: Biological Process	GO:0060236	regulation of mitotic spindle organization		3.408e-05	0.2809	0.0006919	0.006638	13	38	RAE1,NUMA1,RCC1,CLTC,GPSM2,CEP97,DYNC1H1,BORA,MAP9,ANKRD53,TACC3,CHMP4C,TPX2
GO: Biological Process	GO:1905508	protein localization to microtubule organizing center		3.408e-05	0.2809	0.0006919	0.006638	13	38	NUMA1,PCM1,C2CD3,KIAA0753,PARD6A,MCPH1,CEP192,CEP83,NIN,STIL,CEP72,AURKA,CCDC14
GO: Biological Process	GO:1903311	regulation of mRNA metabolic process		3.833e-05	0.3159	0.0007763	0.007448	58	351	AXIN2,APEX1,CWC22,METTL14,KHSRP,BARD1,NUP98,CCNB1,PDE12,PARN,CDK9,DND1,CNOT8,RBM25,CNOT7,XRN1,METTL16,EXOSC4,EXOSC9,FXR2,BAG4,POLR2G,MEIOC,GIGYF2,TENT5C,PSMD12,ALKBH5,OBI1,DAZAP1,SMU1,PTCD2,PSME3,SF3B4,RBM38,FMR1,FASTKD2,DIS3,LARP7,IWS1,IGF2BP3,CELF1,EXOSC7,DCP1A,C9orf78,CPSF4,JMJD6,TENT4A,NUDT21,EXOSC2,TIA1,RNF20,NANOS3,RBM46,RBFOX2,METTL3,EXOSC8,UBC,FXR1
GO: Biological Process	GO:0045023	G0 to G1 transition		3.874e-05	0.3193	0.0007825	0.007507	15	49	MAX,CDC7,APAF1,EED,ORC1,CHEK1,RAD51,L3MBTL2,RBBP4,RBBP8,EZH2,PCGF6,EHMT2,TFDP2,CBX3
GO: Biological Process	GO:0007063	regulation of sister chromatid cohesion		3.93e-05	0.3239	0.000792	0.007599	10	24	AXIN2,BUB1,RECQL4,NIPBL,ESPL1,FEN1,CDCA5,WAPL,SMC5,SGO2
GO: Biological Process	GO:0051255	spindle midzone assembly		4.07e-05	0.3354	0.0008162	0.007831	7	12	RACGAP1,AURKB,KIF23,MAP10,CCDC69,INCENP,KIF4A
GO: Biological Process	GO:0006269	DNA replication, synthesis of RNA primer		4.07e-05	0.3354	0.0008162	0.007831	7	12	PCNA,PRIMPOL,POLA1,POLE,PRIM2,HELB,LIG1
GO: Biological Process	GO:0006294	nucleotide-excision repair, preincision complex assembly		4.586e-05	0.378	0.0009153	0.008781	11	29	CCNH,CDK7,DDB2,RPA1,RPA2,RPA3,ERCC2,GTF2H1,UBC,XPA,XPC
GO: Biological Process	GO:0010971	positive regulation of G2/M transition of mitotic cell cycle		4.586e-05	0.378	0.0009153	0.008781	11	29	CDC7,MTA3,CCNB1,CDK1,FBXO5,RAD51C,RAD51B,DBF4B,DTL,RCC2,LMNB1
GO: Biological Process	GO:0016246	RNA interference		4.629e-05	0.3815	0.0009215	0.008841	9	20	AGO4,AGO3,PRKRA,DROSHA,CELF1,CLP1,TERT,TSN,HENMT1
GO: Biological Process	GO:0042791	5S class rRNA transcription by RNA polymerase III		4.717e-05	0.3888	0.0009235	0.00886	5	6	GTF3C5,GTF3C4,GTF3C6,GTF3C1,GTF3C2
GO: Biological Process	GO:0106354	tRNA surveillance		4.717e-05	0.3888	0.0009235	0.00886	5	6	EXOSC9,EXOSC10,EXOSC7,EXOSC2,EXOSC8
GO: Biological Process	GO:0071029	nuclear ncRNA surveillance		4.717e-05	0.3888	0.0009235	0.00886	5	6	EXOSC9,EXOSC10,EXOSC7,EXOSC2,EXOSC8
GO: Biological Process	GO:0071035	nuclear polyadenylation-dependent rRNA catabolic process		4.717e-05	0.3888	0.0009235	0.00886	5	6	EXOSC9,EXOSC10,EXOSC7,EXOSC2,EXOSC8
GO: Biological Process	GO:0071038	nuclear polyadenylation-dependent tRNA catabolic process		4.717e-05	0.3888	0.0009235	0.00886	5	6	EXOSC9,EXOSC10,EXOSC7,EXOSC2,EXOSC8
GO: Biological Process	GO:0071046	nuclear polyadenylation-dependent ncRNA catabolic process		4.717e-05	0.3888	0.0009235	0.00886	5	6	EXOSC9,EXOSC10,EXOSC7,EXOSC2,EXOSC8
GO: Biological Process	GO:0006287	base-excision repair, gap-filling		4.717e-05	0.3888	0.0009235	0.00886	5	6	PCNA,POLB,POLD1,POLE,POLL
GO: Biological Process	GO:1902579	multi-organism localization		4.803e-05	0.3959	0.0009359	0.008979	18	67	RAE1,NUP98,NUP43,NUP37,NUP155,NUP93,NUP58,FMR1,NUP35,NDC1,NUP133,NUP50,NUP160,NUP42,KPNA6,UBC,KPNA2,NUP107
GO: Biological Process	GO:0044766	multi-organism transport		4.803e-05	0.3959	0.0009359	0.008979	18	67	RAE1,NUP98,NUP43,NUP37,NUP155,NUP93,NUP58,FMR1,NUP35,NDC1,NUP133,NUP50,NUP160,NUP42,KPNA6,UBC,KPNA2,NUP107
GO: Biological Process	GO:0000722	telomere maintenance via recombination		4.857e-05	0.4003	0.0009419	0.009037	8	16	BRCA2,RAD51,RAD51C,RAD51D,SMC6,ERCC4,SMC5,XRCC3
GO: Biological Process	GO:0080009	mRNA methylation		4.857e-05	0.4003	0.0009419	0.009037	8	16	METTL14,TRMT61A,METTL16,NSUN2,TRMT6,CMTR2,ZC3H13,METTL3
GO: Biological Process	GO:0010498	proteasomal protein catabolic process		5.136e-05	0.4233	0.0009937	0.009534	77	508	OSBPL7,SPOP,CUL2,CDC23,CDC16,CCNB1,MTA1,CDK1,CDC20,BUB3,CDC27,AURKB,SENP1,PLAA,DNAJC10,DDA1,ANAPC2,FBXW5,PLK3,ANAPC4,RNF19A,RCHY1,BAG5,NR1D1,UBXN2A,N4BP1,PSMD12,FBXL4,AREL1,FBXO22,FBXO5,KIF14,RNF4,BBS7,PSME3,FBXW7,UBE4B,MAEA,USP44,FBXL18,UCHL5,ARIH2,SPSB4,ANAPC5,FMR1,ATG7,SPSB1,ANAPC11,SIAH1,SIRT6,SKP2,KLHL15,CHFR,SMARCC1,PBK,KLHL20,AURKA,UBE2S,TAF9,TLK2,UBR2,UBE2C,COP1,RNF175,ATE1,TNFAIP1,UBC,UB…
GO: Biological Process	GO:0043543	protein acylation		5.332e-05	0.4394	0.001026	0.009842	46	262	ACTL6A,TRRAP,RUVBL1,PYGO2,BRCA2,MCM3AP,CHEK1,ZDHHC1,ZDHHC8,GTF3C4,DSCC1,ZZZ3,PHF14,EPC2,JADE3,SUPT7L,DR1,L3MBTL2,PIWIL2,ESCO2,GOLGA7,ING4,MRGBP,LEF1,JADE1,NAA25,SGF29,ATG7,MBIP,IWS1,TAF6L,HHAT,PAXIP1,TAF5L,SMC5,RUVBL2,DMAP1,TAF5,TAF9,TAF10,USP22,KAT7,GTF2B,BAZ1A,HDAC1,KAT14
GO: Biological Process	GO:0015931	nucleobase-containing compound transport		5.332e-05	0.4394	0.001026	0.009842	46	262	RAE1,KHSRP,MCM3AP,CPSF2,NUP98,NUP43,CETN3,NUP37,CPSF1,AHCTF1,THOC6,NUP155,NUP93,CKAP5,NUP58,NSUN2,ALKBH5,THOC1,ABCC5,SNUPN,ABCC4,WDR33,NCBP3,ATXN2,CASC3,THOC7,FMR1,POLDIP3,THOC3,NUP35,IWS1,IGF2BP3,NDC1,NUP133,NUP50,SSB,PHAX,CPSF4,RRS1,GLE1,NUP160,NUP42,SLC35B4,RFTN2,SLBP,NUP107
GO: Biological Process	GO:0048478	replication fork protection		5.352e-05	0.4411	0.001026	0.009842	6	9	BLM,BRCA2,SMARCAL1,TIPIN,ZRANB3,FBH1
GO: Biological Process	GO:0000022	mitotic spindle elongation		5.352e-05	0.4411	0.001026	0.009842	6	9	RACGAP1,NUMA1,AURKB,KIF23,MAP10,KIF4A
GO: Biological Process	GO:0007129	homologous chromosome pairing at meiosis		5.542e-05	0.4568	0.00106	0.01017	16	56	AGO4,CCNE1,TRIP13,MEIOC,BRIP1,FANCD2,MEI4,SYCP2,SIRT7,NDC1,STAG3,EHMT2,SYCP1,SPATA22,RNF212,SPO11
GO: Biological Process	GO:0072413	signal transduction involved in mitotic cell cycle checkpoint		5.835e-05	0.481	0.001113	0.01068	17	62	CNOT2,CCNB1,CDK1,PCNA,CNOT8,CNOT7,PLK3,CNOT10,ZWILCH,E2F8,RBM38,CARM1,GTSE1,AURKA,TFDP2,CHEK2,PRMT1
GO: Biological Process	GO:0046700	heterocycle catabolic process		5.914e-05	0.4874	0.001126	0.0108	91	627	AXIN2,AGO4,AGO3,DCPS,APAF1,APEX1,ERI1,METTL14,KHSRP,DROSHA,PATL2,BLVRA,ZPR1,CNOT2,PDE12,ENTPD6,PARN,PCNA,PDE7A,DND1,CNOT8,CNOT7,XRN1,LSM4,METTL16,EXOSC4,CNP,EXOSC9,EXOSC10,DDX49,FXR2,POLA1,CNOT10,POLE,POLR2G,ENTPD4,MEIOC,TTC37,GIGYF2,FITM2,TENT5C,PSMD12,NSUN2,ALKBH5,DDX6,TRDMT1,RNASEH2B,DXO,ERI2,MTPAP,PSME3,NAF1,FEN1,RBM38,CASC3,XRN2,FMR1,RNASEH2A,ZCCHC8,MUS81,DPYSL4,ZCCHC17,FASTKD2,DIS3,IGF2BP3,…
GO: Biological Process	GO:0045934	negative regulation of nucleobase-containing compound metabolic process		6.037e-05	0.4976	0.001146	0.011	208	1666	H2AZ2,MAX,MBD1,MDFI,AXIN2,CDC45,MET,MTA3,SPOP,APEX1,BIRC5,CHD8,CITED1,MSH2,MSH3,ATAD2,UHRF1,TRIM37,EED,RIPPLY3,BARD1,BCL3,BCL7A,RCOR2,BLM,NFATC3,NFATC4,NFX1,FOXH1,NONO,CNOT2,NPAT,BTAF1,CCNE1,ORC2,MTA1,PARN,PAX9,NOSTRIN,PCNA,AURKB,CDK9,CDKN1C,CENPF,ATP8B1,CHEK1,DND1,H1-8,ATAD2B,RECQL5,CNOT7,XRN1,METTL16,NIPBL,PLK3,MIER2,MDFIC,EXOSC10,LMCD1,POT1,BAG4,RMI2,NELFB,NR1D1,SOX13,CRY2,NFE2L3,HINFP,MEIOC,P…
GO: Biological Process	GO:0098727	maintenance of cell number		6.599e-05	0.5439	0.001249	0.01199	37	197	METTL14,BCL9,CNOT2,PCM1,MED14,MED21,MED27,NIPBL,POLR2A,POLR2G,POLR2H,POLR2I,DDX6,MED24,MED12,MED6,MCPH1,PIWIL2,RIF1,EZH2,FANCC,FANCD2,MTF2,MED15,TAF6L,SRRT,MED28,TAF5L,DIS3L2,ZC3H13,SMC5,LSM1,METTL3,LBH,SALL4,VANGL2,LIG4
GO: Biological Process	GO:0007020	microtubule nucleation		6.609e-05	0.5447	0.001249	0.01199	11	30	TUBGCP5,NDE1,CKAP5,CEP192,NIN,TUBGCP3,TPX2,CENPJ,TUBGCP2,TUBG1,TUBGCP6
GO: Biological Process	GO:0072698	protein localization to microtubule cytoskeleton		7.018e-05	0.5784	0.001321	0.01267	16	57	NUMA1,PCM1,C2CD3,KIAA0753,PARD6A,MCPH1,CEP192,ABHD17B,CEP83,NIN,STIL,CEP72,AURKA,TTK,CCDC14,FAM83D
GO: Biological Process	GO:0006977	DNA damage response, signal transduction by p53 class mediator resulting in cell cycle arrest		7.018e-05	0.5784	0.001321	0.01267	16	57	CNOT2,CCNB1,CDK1,PCNA,CNOT8,CNOT7,PLK3,CNOT10,E2F8,RBM38,CARM1,GTSE1,AURKA,TFDP2,CHEK2,PRMT1
GO: Biological Process	GO:0016445	somatic diversification of immunoglobulins		7.201e-05	0.5935	0.001352	0.01297	19	75	MSH2,MSH3,MCM3AP,EXO1,PMS2,POLB,THOC1,RIF1,RNF168,EZH2,BATF,PAXIP1,POLQ,POLL,POLM,MSH6,HSPD1,NSD2,LIG4
GO: Biological Process	GO:0044257	cellular protein catabolic process		7.34e-05	0.605	0.001375	0.01319	114	828	USP31,AP2A1,OSBPL7,SPOP,CUL2,CCDC22,COPS3,USP37,UHRF1,CDC23,AFG1L,CDC16,CBL,CCNB1,MTA1,CDK1,CDC20,BUB3,CDC27,AURKB,SENP1,PLAA,DNAJC10,DDA1,ANAPC2,CLTC,FBXW5,PLK3,ANAPC4,RNF19A,RCHY1,BAG5,PTPN23,NR1D1,UBXN2A,N4BP1,CTSB,SPATA18,PSMD12,PTEN,RGP1,FBXL4,AREL1,FBXO22,FBXO5,KIF14,USP3,RNF4,BBS7,USP40,PSME3,FBXW7,RNF168,UBE4B,MAEA,USP44,FBXL18,ZNRF3,UCHL5,ARIH2,SPSB4,ANAPC5,CHMP4C,FMR1,ATG7,SPSB1,DTL,ANA…
GO: Biological Process	GO:0001682	tRNA 5'-leader removal		8.078e-05	0.6658	0.00151	0.01448	7	13	POP7,RPP21,RPP38,POP4,SSB,POP1,RPP25L
GO: Biological Process	GO:0034244	negative regulation of transcription elongation from RNA polymerase II promoter		8.394e-05	0.6918	0.001559	0.01495	8	17	RECQL5,NELFB,RNF168,EZH2,LARP7,HEXIM1,EAPP,NELFA
GO: Biological Process	GO:0000076	DNA replication checkpoint		8.394e-05	0.6918	0.001559	0.01495	8	17	CDC45,ORC1,CDC6,TIPIN,RAD9A,RAD17,TOPBP1,CDT1
GO: Biological Process	GO:0044270	cellular nitrogen compound catabolic process		8.396e-05	0.692	0.001559	0.01495	91	633	AXIN2,AGO4,AGO3,DCPS,APAF1,APEX1,ERI1,METTL14,KHSRP,DROSHA,PATL2,BLVRA,ZPR1,CNOT2,PDE12,ENTPD6,PARN,PCNA,PDE7A,DND1,CNOT8,CNOT7,XRN1,LSM4,METTL16,EXOSC4,CNP,EXOSC9,EXOSC10,DDX49,FXR2,POLA1,CNOT10,POLE,POLR2G,ENTPD4,MEIOC,TTC37,GIGYF2,FITM2,TENT5C,PSMD12,NSUN2,ALKBH5,DDX6,TRDMT1,RNASEH2B,DXO,ERI2,MTPAP,PSME3,NAF1,FEN1,RBM38,CASC3,XRN2,FMR1,RNASEH2A,ZCCHC8,MUS81,DPYSL4,ZCCHC17,FASTKD2,DIS3,IGF2BP3,…
GO: Biological Process	GO:0007050	cell cycle arrest		8.417e-05	0.6937	0.001559	0.01496	43	244	SDE2,LAMTOR2,MSH2,CDC14A,LAMTOR3,BARD1,CNOT2,CCNB1,CDK1,PCNA,CDK7,CDK9,CDKN1C,CDKN2D,CDKN3,CNOT8,CNOT7,PLK3,CNOT10,PPM1G,BTG4,MCPH1,E2F8,ING4,STRADA,RBM38,FOXM1,CARM1,LAMTOR5,GTSE1,CELF1,MTBP,PRR11,CAB39,AURKA,STK11,TFDP2,TBRG1,CHEK2,PRMT1,ID2,ZBTB17,IRF6
GO: Biological Process	GO:1902400	intracellular signal transduction involved in G1 DNA damage checkpoint		8.827e-05	0.7275	0.001628	0.01562	16	58	CNOT2,CCNB1,CDK1,PCNA,CNOT8,CNOT7,PLK3,CNOT10,E2F8,RBM38,CARM1,GTSE1,AURKA,TFDP2,CHEK2,PRMT1
GO: Biological Process	GO:0072431	signal transduction involved in mitotic G1 DNA damage checkpoint		8.827e-05	0.7275	0.001628	0.01562	16	58	CNOT2,CCNB1,CDK1,PCNA,CNOT8,CNOT7,PLK3,CNOT10,E2F8,RBM38,CARM1,GTSE1,AURKA,TFDP2,CHEK2,PRMT1
GO: Biological Process	GO:0000466	maturation of 5.8S rRNA from tricistronic rRNA transcript (SSU-rRNA, 5.8S rRNA, LSU-rRNA)		8.879e-05	0.7318	0.001634	0.01567	10	26	ERI1,EXOSC9,EXOSC10,URB1,ERI2,WDR12,EXOSC7,RRS1,EXOSC2,EXOSC8
GO: Biological Process	GO:0071539	protein localization to centrosome		9.099e-05	0.7499	0.00167	0.01602	12	36	PCM1,C2CD3,KIAA0753,PARD6A,MCPH1,CEP192,CEP83,NIN,STIL,CEP72,AURKA,CCDC14
GO: Biological Process	GO:0019827	stem cell population maintenance		9.52e-05	0.7846	0.001744	0.01673	36	193	METTL14,BCL9,CNOT2,PCM1,MED14,MED21,MED27,NIPBL,POLR2A,POLR2G,POLR2H,POLR2I,DDX6,MED24,MED12,MED6,MCPH1,PIWIL2,RIF1,FANCC,FANCD2,MTF2,MED15,TAF6L,SRRT,MED28,TAF5L,DIS3L2,ZC3H13,SMC5,LSM1,METTL3,LBH,SALL4,VANGL2,LIG4
GO: Biological Process	GO:0045740	positive regulation of DNA replication		9.726e-05	0.8016	0.001777	0.01705	14	47	CDC7,MET,CDK1,PCNA,E2F8,STN1,NPM2,STOML2,CTC1,DBF4B,DBF4,KAT7,TNFAIP1,CDT1
GO: Biological Process	GO:0032886	regulation of microtubule-based process		9.944e-05	0.8196	0.001813	0.0174	45	261	MKKS,SKA2,MET,RAE1,GEN1,TRIM37,NUMA1,RCC1,CLTC,FBXW5,GPSM2,SPEF1,POC1A,MAP10,CALY,CKAP5,CEP120,CEP97,DYNC1H1,CCDC40,EFCAB1,MCPH1,CEP192,RNF4,CKAP2,BORA,NIN,MAP9,CDK2AP2,ANKRD53,TACC3,TRIM36,CHMP4C,CFAP43,STIL,TPX2,CEP70,CDK5RAP2,PLK4,CENPJ,AURKA,STK11,KIF3A,XRCC3,SKA3
GO: Biological Process	GO:0034644	cellular response to UV		0.000103	0.849	0.001874	0.01798	22	96	SDE2,ATR,NFATC4,PCNA,AURKB,CHEK1,POLA1,POLD1,N4BP1,DDB2,FBXW7,ERCC4,RNF168,ACTR5,FMR1,KDM1A,PBK,RUVBL2,STK11,METTL3,XPA,XPC
GO: Biological Process	GO:0006353	DNA-templated transcription, termination		0.0001056	0.8702	0.001917	0.01839	19	77	CPSF2,CCNH,CDK7,CPSF1,POLR2A,POLR2H,CSTF1,ERCC2,WDR33,POLR1H,PRMT5,XRN2,CPSF4,CLP1,TBP,NUDT21,GTF2H1,LSM11,SLBP
GO: Biological Process	GO:1900262	regulation of DNA-directed DNA polymerase activity		0.0001228	1	0.002209	0.0212	6	10	PCNA,DSCC1,CHTF8,RFC2,RFC4,CHTF18
GO: Biological Process	GO:1900264	positive regulation of DNA-directed DNA polymerase activity		0.0001228	1	0.002209	0.0212	6	10	PCNA,DSCC1,CHTF8,RFC2,RFC4,CHTF18
GO: Biological Process	GO:0051231	spindle elongation		0.0001228	1	0.002209	0.0212	6	10	RACGAP1,NUMA1,AURKB,KIF23,MAP10,KIF4A
GO: Biological Process	GO:0043137	DNA replication, removal of RNA primer		0.0001228	1	0.002209	0.0212	6	10	PCNA,POLA1,POLE,FEN1,RNASEH2A,LIG1
GO: Biological Process	GO:1902751	positive regulation of cell cycle G2/M phase transition		0.0001301	1	0.002336	0.02241	11	32	CDC7,MTA3,CCNB1,CDK1,FBXO5,RAD51C,RAD51B,DBF4B,DTL,RCC2,LMNB1
GO: Biological Process	GO:0071479	cellular response to ionizing radiation		0.0001329	1	0.002381	0.02284	18	72	ATR,BCL2L1,BLM,NIPBL,RAD1,RAD9A,RAD51,ECT2,RNF4,RAD51AP1,FIGNL1,KDM1A,TLK2,CHEK2,HSPA5,WRN,ITGB6,LIG4
GO: Biological Process	GO:1902402	signal transduction involved in mitotic DNA damage checkpoint		0.000137	1	0.002439	0.0234	16	60	CNOT2,CCNB1,CDK1,PCNA,CNOT8,CNOT7,PLK3,CNOT10,E2F8,RBM38,CARM1,GTSE1,AURKA,TFDP2,CHEK2,PRMT1
GO: Biological Process	GO:1902403	signal transduction involved in mitotic DNA integrity checkpoint		0.000137	1	0.002439	0.0234	16	60	CNOT2,CCNB1,CDK1,PCNA,CNOT8,CNOT7,PLK3,CNOT10,E2F8,RBM38,CARM1,GTSE1,AURKA,TFDP2,CHEK2,PRMT1
GO: Biological Process	GO:0010332	response to gamma radiation		0.000137	1	0.002439	0.0234	16	60	ATR,BCL2L1,BRCA2,CBL,DCUN1D3,POLB,RAD51,RNF4,FANCD2,KDM1A,TLK2,CHEK2,HSPA5,WRN,XRCC2,LIG4
GO: Biological Process	GO:0001833	inner cell mass cell proliferation		0.0001383	1	0.00245	0.02351	8	18	BRCA2,ZPR1,CHEK1,NCAPG2,GINS1,PALB2,GINS4,SALL4
GO: Biological Process	GO:0001522	pseudouridine synthesis		0.0001383	1	0.00245	0.02351	8	18	PUS3,NAF1,NHP2,TRUB2,PUS1,RPUSD2,RPUSD4,PUS10
GO: Biological Process	GO:2001022	positive regulation of response to DNA damage stimulus		0.0001394	1	0.002465	0.02365	25	118	PARG,ATR,BLM,NSMCE1,PCNA,FXR2,BABAM2,RAD9A,RIF1,MRNIP,RNF168,EYA2,EYA3,FANCB,ABRAXAS1,FOXM1,FMR1,RAD51AP1,PAXIP1,UIMC1,SPIRE2,FBH1,ANKLE1,FXR1,ARID2
GO: Biological Process	GO:0010638	positive regulation of organelle organization		0.000143	1	0.002524	0.02422	92	651	MET,WDR35,ARF6,PLD6,CDC23,EED,ATR,NEK2,BTC,CDC16,CNOT2,NPHS1,NUMA1,CCNB1,PARN,CDC27,AURKB,CDK9,CENPE,KPNA7,MIEF1,GPSM2,NIPBL,ANAPC4,POT1,BAG4,ATL3,MAD2L1BP,ARHGEF10,ESPL1,SMCR8,SART3,DLGAP5,CKAP5,DAXX,C2CD5,NSD3,CEP120,FBXO5,MUL1,DYNC1H1,DNMT1,L3MBTL2,DNM1L,PIWIL2,RIF1,KATNBL1,G3BP1,SORBS3,PIP4K2C,NIN,MNS1,NPM2,ANKRD53,NAF1,FEN1,CDC42EP2,ANAPC5,FLNA,FMR1,MTF2,ANAPC11,SIVA1,SIRT6,MORC2,RAD51AP1,VP…
GO: Biological Process	GO:0007100	mitotic centrosome separation		0.000148	1	0.002607	0.02501	7	14	NEK2,CHEK1,NDE1,MAP9,AURKA,KIF11,KIF25
GO: Biological Process	GO:0043634	polyadenylation-dependent ncRNA catabolic process		0.0001515	1	0.00264	0.02533	5	7	EXOSC9,EXOSC10,EXOSC7,EXOSC2,EXOSC8
GO: Biological Process	GO:0043570	maintenance of DNA repeat elements		0.0001515	1	0.00264	0.02533	5	7	AXIN2,MSH2,MSH3,RMI2,MSH6
GO: Biological Process	GO:0042797	tRNA transcription by RNA polymerase III		0.0001515	1	0.00264	0.02533	5	7	GTF3C5,GTF3C4,GTF3C6,GTF3C1,GTF3C2
GO: Biological Process	GO:0007056	spindle assembly involved in female meiosis		0.0001515	1	0.00264	0.02533	5	7	CCNB2,CENPE,FBXO5,NDC80,AURKA
GO: Biological Process	GO:0051096	positive regulation of helicase activity		0.0001515	1	0.00264	0.02533	5	7	MSH2,MSH3,POT1,SSBP1,MSH6
GO: Biological Process	GO:0051302	regulation of cell division		0.0001588	1	0.002762	0.0265	34	183	MLLT3,PKP4,CDC14A,RACGAP1,BCL2L1,BLM,BRCA2,BTC,CDC6,AURKB,PLK3,KIF23,AHCTF1,MAP10,KIF14,ECT2,E2F8,KIF20A,MAP9,CDK2AP2,ANKRD53,ZBTB18,CHMP4C,PRPF40A,PDGFD,KIF13A,PLK4,INTU,AURKA,PDGFC,TGFA,ORC6,INCENP,LBH
GO: Biological Process	GO:0034243	regulation of transcription elongation from RNA polymerase II promoter		0.0001638	1	0.002843	0.02727	12	38	CDK13,RECQL5,NELFB,RNF168,EZH2,LARP7,HEXIM1,EAPP,CDK12,GTF2F1,SUPT16H,NELFA
GO: Biological Process	GO:0044380	protein localization to cytoskeleton		0.0001692	1	0.00293	0.02811	16	61	NUMA1,PCM1,C2CD3,KIAA0753,PARD6A,MCPH1,CEP192,ABHD17B,CEP83,NIN,STIL,CEP72,AURKA,TTK,CCDC14,FAM83D
GO: Biological Process	GO:0007064	mitotic sister chromatid cohesion		0.0001831	1	0.003163	0.03035	10	28	SGO1,CDC20,DSCC1,NIPBL,CHTF8,HASPIN,CDCA5,PDS5B,SMC5,PDS5A
GO: Biological Process	GO:0006402	mRNA catabolic process		0.0001924	1	0.003317	0.03182	60	388	AXIN2,AGO4,AGO3,DCPS,APEX1,ERI1,METTL14,KHSRP,PATL2,CNOT2,PDE12,PARN,DND1,CNOT8,CNOT7,XRN1,LSM4,METTL16,EXOSC4,EXOSC9,EXOSC10,FXR2,CNOT10,POLR2G,MEIOC,TTC37,GIGYF2,TENT5C,PSMD12,ALKBH5,DDX6,DXO,MTPAP,PSME3,RBM38,CASC3,XRN2,FMR1,FASTKD2,DIS3,IGF2BP3,CELF1,EXOSC7,DCP1A,DIS3L2,SSB,LSM1,LSM3,SUPV3L1,TENT4A,PATL1,EXOSC2,LSM6,NANOS3,RBM46,METTL3,EXOSC8,UBC,TENT2,FXR1
GO: Biological Process	GO:0030163	protein catabolic process		0.0001979	1	0.003406	0.03268	131	999	MANBA,USP31,ADRA2A,AP2A1,OSBPL7,SPOP,CUL2,CCDC22,COPS3,USP37,UHRF1,CDC23,AFG1L,BARD1,CDC16,ODC1,CBL,CCNB1,MTA1,SH3D19,CDK1,CDC20,BUB3,CDC27,AURKB,SENP1,PLAA,DNAJC10,DDA1,ANAPC2,CLTC,FBXW5,PLK3,ANAPC4,RNF19A,RCHY1,BAG5,PTPN23,NR1D1,UBXN2A,N4BP1,CTSB,SPATA18,PSMD12,PTEN,RGP1,FBXL4,AREL1,FBXO22,FBXO5,KIF14,USP3,RNF4,ABHD17B,BBS7,USP40,PSME3,FBXW7,LPCAT1,RNF168,UBE4B,MAEA,USP44,FBXL18,ZNRF3,UCHL5,ARI…
GO: Biological Process	GO:0016574	histone ubiquitination		0.0002022	1	0.003473	0.03332	14	50	UHRF1,TRIM37,CDK9,BCOR,DDB2,RNF168,PCGF6,UBR5,KDM1A,UBR2,PCGF1,USP22,RNF20,ATXN7L3
GO: Biological Process	GO:0032785	negative regulation of DNA-templated transcription, elongation		0.0002185	1	0.003745	0.03593	8	19	RECQL5,NELFB,RNF168,EZH2,LARP7,HEXIM1,EAPP,NELFA
GO: Biological Process	GO:0051603	proteolysis involved in cellular protein catabolic process		0.0002305	1	0.003942	0.03782	104	764	USP31,OSBPL7,SPOP,CUL2,CCDC22,COPS3,USP37,UHRF1,CDC23,CDC16,CBL,CCNB1,MTA1,CDK1,CDC20,BUB3,CDC27,AURKB,SENP1,PLAA,DNAJC10,DDA1,ANAPC2,FBXW5,PLK3,ANAPC4,RNF19A,RCHY1,BAG5,PTPN23,NR1D1,UBXN2A,N4BP1,CTSB,PSMD12,PTEN,FBXL4,AREL1,FBXO22,FBXO5,KIF14,USP3,RNF4,BBS7,USP40,PSME3,FBXW7,RNF168,UBE4B,MAEA,USP44,FBXL18,ZNRF3,UCHL5,ARIH2,SPSB4,ANAPC5,CHMP4C,FMR1,ATG7,SPSB1,DTL,ANAPC11,SIAH1,VPS25,SIRT6,SKP2,KL…
GO: Biological Process	GO:0048232	male gamete generation		0.0002318	1	0.003956	0.03795	92	660	MKKS,AGO4,CIP2A,METTL14,RUVBL1,RACGAP1,PLD6,ATP2B4,MYBL1,BCL2L1,NEK1,PYGO2,BRCA2,CCNA1,NPHP1,CCNB1,TRIP13,CFAP65,HROB,DDX4,POC1A,TBPL1,DPCD,CRKL,MEIOC,RAI14,TDRD12,ADAD1,SPATA18,NSUN2,ALKBH5,DDX6,RAD51C,SPATA6L,BCL2L10,PIWIL2,RFX2,DAZAP1,CCDC87,TDRP,GGNBP2,BRIP1,FSTL3,MNS1,WDR33,STRBP,TTC26,MEI4,FANCF,FANCG,SYCP2,ZNF541,XRN2,SIAH1,CFAP43,LARP7,NDC1,CELF1,CHTF18,SNRPA1,FIGNL1,STAG3,TOPAZ1,GGT7,STK…
GO: Biological Process	GO:0010639	negative regulation of organelle organization		0.0002373	1	0.004042	0.03878	60	391	MKKS,MCM2,ADD1,MET,MAD1L1,BIRC5,GEN1,TRIM37,PATL2,BCL2L1,BUB1,CCNB1,CDC20,BUB3,AURKB,CENPE,CENPF,CHEK1,TRIP13,RECQL4,XRN1,EXOSC10,SPEF1,POT1,MAD2L1BP,ESPL1,SMCR8,KNTC1,SPDL1,TBC1D4,FBXO5,RAD1,MUL1,CEP97,DNM1L,CEP192,ARHGAP28,CKAP2,ERCC4,STN1,USP44,NDC80,PIF1,LIMA1,CTC1,FXN,TPX2,CDK5RAP2,MTBP,WAPL,EHMT2,TERF1,TOP2A,TTK,XRCC3,FBXO43,ACD,CDT1,CORO1B,MAD2L1
GO: Biological Process	GO:2000780	negative regulation of double-strand break repair		0.0002404	1	0.004085	0.03919	11	34	RECQL5,RMI2,PARPBP,RIF1,FANCB,UBR5,KLHL15,POLQ,HELB,FBH1,TFIP11
GO: Biological Process	GO:0019439	aromatic compound catabolic process		0.0002473	1	0.004187	0.04017	90	644	AXIN2,AGO4,AGO3,DCPS,APAF1,APEX1,ERI1,METTL14,KHSRP,DROSHA,PATL2,BLVRA,ZPR1,CNOT2,PDE12,ENTPD6,PARN,PCNA,PDE7A,DND1,CNOT8,CNOT7,XRN1,LSM4,METTL16,EXOSC4,CNP,EXOSC9,EXOSC10,DDX49,FXR2,POLA1,CNOT10,POLE,POLR2G,ENTPD4,MEIOC,TTC37,GIGYF2,FITM2,TENT5C,PSMD12,NSUN2,ALKBH5,DDX6,TRDMT1,RNASEH2B,DXO,ERI2,MTPAP,PSME3,NAF1,FEN1,RBM38,CASC3,XRN2,FMR1,RNASEH2A,ZCCHC8,MUS81,ZCCHC17,FASTKD2,DIS3,IGF2BP3,CELF1,E…
GO: Biological Process	GO:0000290	deadenylation-dependent decapping of nuclear-transcribed mRNA		0.0002479	1	0.004187	0.04017	6	11	DCPS,PATL2,CNOT7,DCP1A,LSM1,PATL1
GO: Biological Process	GO:0090657	telomeric loop disassembly		0.0002479	1	0.004187	0.04017	6	11	BLM,RECQL4,POT1,TERF1,WRN,XRCC3
GO: Biological Process	GO:0006999	nuclear pore organization		0.0002543	1	0.004278	0.04104	7	15	NUP98,AHCTF1,NUP93,NUP35,NDC1,NUP133,NUP107
GO: Biological Process	GO:0051299	centrosome separation		0.0002543	1	0.004278	0.04104	7	15	NEK2,CHEK1,NDE1,MAP9,AURKA,KIF11,KIF25
GO: Biological Process	GO:0006378	mRNA polyadenylation		0.0002577	1	0.004325	0.0415	15	57	CPSF2,CDK9,CPSF1,EXOSC9,EXOSC10,MTPAP,WDR33,PABPC1L,EXOSC7,CLP1,NUDT21,EXOSC2,RNF20,EXOSC8,TENT2
GO: Biological Process	GO:0009894	regulation of catabolic process		0.0002914	1	0.004881	0.04683	139	1080	AXIN2,MET,ADRA2A,TBC1D14,OSBPL7,CCDC22,LAMTOR2,RAE1,APAF1,APEX1,METTL14,KHSRP,SLC25A12,LAMTOR3,ATP2B4,ATP6V0B,BARD1,NUP98,NUP43,TBC1D25,ODC1,PDE12,SH3D19,SCARB1,PARN,CDC20,DND1,CNOT8,SENP1,DDA1,NUP37,CNOT7,XRN1,METTL16,RMC1,PLK3,EXOSC4,EXOSC9,DDX49,RNF19A,FXR2,RCHY1,BAG5,POLR2G,VPS26A,NUP155,MEIOC,GIGYF2,UBXN2A,N4BP1,NUP93,POLDIP2,SMCR8,TENT5C,DAPK3,PSMD12,NUP58,PTEN,RGP1,NSUN2,ALKBH5,AREL1,FBXO2…
GO: Biological Process	GO:0051445	regulation of meiotic cell cycle		0.0003168	1	0.005296	0.05081	15	58	CDC20,TRIP13,MEIOC,FBXO5,RAD1,PIWIL2,NPM2,RAD51AP1,CHFR,TOPAZ1,SPATA22,WEE2,METTL3,TTK,FBXO43
GO: Biological Process	GO:0009792	embryo development ending in birth or egg hatching		0.0003185	1	0.005315	0.05099	113	850	ACTL6A,MDFI,ADD1,AXIN2,TBC1D32,CC2D2A,AMD1,APAF1,CHD8,CITED1,MSH2,COPS3,LMO4,PPP4R4,WDR19,RIPPLY3,NASP,BCL2L1,ALKBH1,NEK2,BRCA2,ZPR1,CNOT2,NPAT,ROR2,CCNB1,CCNB2,PCNT,CDKN1C,NOLC1,CHEK1,KPNA7,MED21,PLCG1,EPN1,NIPBL,PLXNA2,POLB,HINFP,C2CD3,TTLL4,IFT172,TENT5C,BCOR,NSUN2,NCAPG2,GINS1,PHGDH,MKS1,PTPRR,TMEM231,MED12,RAD51B,RNASEH2B,RBBP8,DVL2,CENPU,DYNC2I1,AKIRIN2,PALB2,E2F8,ETNK2,VASH2,RPA1,LEF1,ERCC…
GO: Biological Process	GO:0016444	somatic cell DNA recombination		0.0003282	1	0.005453	0.05232	18	77	MSH2,MSH3,EXO1,POLB,DCAF1,THOC1,RAG2,RIF1,LEF1,RNF168,EZH2,BATF,PAXIP1,MSH6,HSPD1,NSD2,LIG1,LIG4
GO: Biological Process	GO:0002562	somatic diversification of immune receptors via germline recombination within a single locus		0.0003282	1	0.005453	0.05232	18	77	MSH2,MSH3,EXO1,POLB,DCAF1,THOC1,RAG2,RIF1,LEF1,RNF168,EZH2,BATF,PAXIP1,MSH6,HSPD1,NSD2,LIG1,LIG4
GO: Biological Process	GO:0006513	protein monoubiquitination		0.0003521	1	0.00584	0.05603	17	71	UBE2T,UHRF1,TRIM37,ZNF598,CBL,BCOR,DDB2,OBI1,RNF168,UBE4B,PCGF6,DTL,UBE2O,PCGF1,RNF20,RAD18,ATXN7L3
GO: Biological Process	GO:0034504	protein localization to nucleus		0.000365	1	0.005994	0.0575	52	332	BARD1,BCL3,ZPR1,NUP98,CDK1,NOLC1,KPNA7,MDFIC,CRY2,CSE1L,NUP155,NUP93,NUP58,SUPT7L,SESN2,SNUPN,IPO4,ECT2,CNEP1R1,TMCO6,FAM53C,ABCA7,UBR5,FLNA,RPAIN,LAMTOR5,GTSE1,LARP7,NUP35,RBM22,IPO9,INTS13,NUP133,SUMO3,SUFU,FYN,NUP50,DMAP1,CDKL5,STK11,RRS1,SYNE1,TERT,PKIG,KAT7,TBRG1,ARL2BP,KPNA6,WRN,XPA,KPNA2,NUP107
GO: Biological Process	GO:0036388	pre-replicative complex assembly		0.0003716	1	0.005994	0.0575	5	8	MCM2,MCM4,MCM5,MCM7,ORC3
GO: Biological Process	GO:1902299	pre-replicative complex assembly involved in cell cycle DNA replication		0.0003716	1	0.005994	0.0575	5	8	MCM2,MCM4,MCM5,MCM7,ORC3
GO: Biological Process	GO:0009304	tRNA transcription		0.0003716	1	0.005994	0.0575	5	8	GTF3C5,GTF3C4,GTF3C6,GTF3C1,GTF3C2
GO: Biological Process	GO:0045003	double-strand break repair via synthesis-dependent strand annealing		0.0003716	1	0.005994	0.0575	5	8	RAD54L,RAD51,RAD51C,RAD52,XRCC3
GO: Biological Process	GO:0071042	nuclear polyadenylation-dependent mRNA catabolic process		0.0003716	1	0.005994	0.0575	5	8	EXOSC9,EXOSC10,EXOSC7,EXOSC2,EXOSC8
GO: Biological Process	GO:0071047	polyadenylation-dependent mRNA catabolic process		0.0003716	1	0.005994	0.0575	5	8	EXOSC9,EXOSC10,EXOSC7,EXOSC2,EXOSC8
GO: Biological Process	GO:0000733	DNA strand renaturation		0.0003716	1	0.005994	0.0575	5	8	RAD54L,BLM,RECQL4,SMARCAL1,ZRANB3
GO: Biological Process	GO:0090235	regulation of metaphase plate congression		0.0003716	1	0.005994	0.0575	5	8	MAD1L1,NUMA1,AURKB,DYNC1H1,TTL
GO: Biological Process	GO:0051256	mitotic spindle midzone assembly		0.0003716	1	0.005994	0.0575	5	8	RACGAP1,AURKB,KIF23,MAP10,KIF4A
GO: Biological Process	GO:0033313	meiotic cell cycle checkpoint		0.0003716	1	0.005994	0.0575	5	8	TRIP13,NSUN2,RAD1,CHFR,TTK
GO: Biological Process	GO:1901977	negative regulation of cell cycle checkpoint		0.0003716	1	0.005994	0.0575	5	8	MAD2L1BP,THOC1,AURKA,CHEK2,CDT1
GO: Biological Process	GO:0034475	U4 snRNA 3'-end processing		0.0003716	1	0.005994	0.0575	5	8	EXOSC4,EXOSC9,EXOSC7,EXOSC2,EXOSC8
GO: Biological Process	GO:0006267	pre-replicative complex assembly involved in nuclear cell cycle DNA replication		0.0003716	1	0.005994	0.0575	5	8	MCM2,MCM4,MCM5,MCM7,ORC3
GO: Biological Process	GO:0031056	regulation of histone modification		0.0003851	1	0.0062	0.05948	33	184	PARG,EED,PYGO2,CCNB1,CDK9,CHEK1,KPNA7,NIPBL,SART3,DAXX,BCOR,NSD3,DNMT1,L3MBTL2,PIWIL2,PRMT6,RIF1,UBR5,FMR1,ATG7,MTF2,IWS1,ZNF335,PAXIP1,KDM1A,RUVBL2,EHMT2,SUV39H1,TERT,KAT7,RNF20,NELFA,ING2
GO: Biological Process	GO:0032784	regulation of DNA-templated transcription, elongation		0.0003871	1	0.00622	0.05968	15	59	CDK13,RECQL5,NELFB,THOC1,RNF168,EZH2,LARP7,HEXIM1,EAPP,CDK12,HTATSF1,KAT7,GTF2F1,SUPT16H,NELFA
GO: Biological Process	GO:0000387	spliceosomal snRNP assembly		0.0003929	1	0.006288	0.06033	14	53	PRPF3,CLNS1A,LSM4,GEMIN5,SART3,SNUPN,GEMIN7,GEMIN6,PRMT5,CD2BP2,SNRPC,STRAP,DDX20,COIL
GO: Biological Process	GO:0051293	establishment of spindle localization		0.0003929	1	0.006288	0.06033	14	53	NUMA1,CENPA,GPSM2,ESPL1,NDE1,SPDL1,DYNC1H1,MCPH1,NDC80,CDK5RAP2,SPIRE2,KIF25,LLGL1,MAD2L1
GO: Biological Process	GO:0007224	smoothened signaling pathway		0.0003976	1	0.00635	0.06093	30	162	TMEM17,TBC1D32,CC2D2A,IFT80,WDR19,ROR2,NME7,C2CD3,BOC,IFT172,KIAA0586,MKS1,TMEM231,DYNC2H1,BBS7,TCTN2,TTC26,UCHL5,GORAB,CHSY1,ARMC9,STIL,HHAT,SUFU,STK36,INTU,CENPJ,IFT27,RPGRIP1L,KIF3A
GO: Biological Process	GO:0042148	strand invasion		0.0004077	1	0.006487	0.06224	4	5	RAD51,RAD51D,WRN,XRCC2
GO: Biological Process	GO:0072757	cellular response to camptothecin		0.0004077	1	0.006487	0.06224	4	5	BLM,RECQL5,RAD51,FANCB
GO: Biological Process	GO:0099116	tRNA 5'-end processing		0.0004143	1	0.00658	0.06313	7	16	POP7,RPP21,RPP38,POP4,SSB,POP1,RPP25L
GO: Biological Process	GO:0010833	telomere maintenance via telomere lengthening		0.0004172	1	0.006613	0.06345	19	85	ATR,NEK2,PARN,AURKB,XRN1,EXOSC10,POT1,RAD51,RFC1,RPA1,ERCC4,STN1,NAF1,PIF1,CTC1,NHP2,TERF1,TERT,ACD
GO: Biological Process	GO:0007004	telomere maintenance via telomerase		0.0004199	1	0.00662	0.06352	17	72	ATR,NEK2,PARN,AURKB,XRN1,EXOSC10,POT1,RFC1,RPA1,STN1,NAF1,PIF1,CTC1,NHP2,TERF1,TERT,ACD
GO: Biological Process	GO:1905324	telomere-telomerase complex assembly		0.0004199	1	0.00662	0.06352	17	72	ATR,NEK2,PARN,AURKB,XRN1,EXOSC10,POT1,RFC1,RPA1,STN1,NAF1,PIF1,CTC1,NHP2,TERF1,TERT,ACD
GO: Biological Process	GO:0010557	positive regulation of macromolecule biosynthetic process		0.0004207	1	0.00662	0.06352	237	1996	MAX,MIF4GD,ACTL6A,ADCYAP1,CDC7,MET,MTA3,MLLT3,APEX1,CHD8,CITED1,LMO4,ATAD2,METTL14,MED4,RUVBL1,CDK13,CAPRIN2,ASPH,UHRF1,RAP2C,TRIM37,MYBL1,MYBL2,ATR,BCL3,BCL9,SFR1,BLM,NEK2,BRCA2,NFATC3,NFATC4,KLF9,ZPR1,FOXH1,NPAT,NRF1,ROR2,NUP98,PIAS2,CCNA2,CCNC,OTX1,MTA1,PARN,CDK1,PAX9,PCK1,PCNA,BMP15,AURKB,CDK7,CDK8,CDK9,CDKN1C,NOLC1,MED14,CHEK1,H1-8,SENP1,ATAD2B,CNOT7,MED21,PSMC3IP,MIEF1,MED27,DSCC1,DHX29,NIP…
GO: Biological Process	GO:0045738	negative regulation of DNA repair		0.0004209	1	0.00662	0.06352	11	36	RECQL5,RMI2,PARPBP,RIF1,FANCB,UBR5,KLHL15,POLQ,HELB,FBH1,TFIP11
GO: Biological Process	GO:0009628	response to abiotic stimulus		0.0004289	1	0.006733	0.0646	172	1391	MKKS,SDE2,FBXO32,RAD54L,CUL2,RAE1,APAF1,MSH2,COPS3,ARSB,ATP2B4,ATR,BCL2L1,BCL3,BLM,NEK1,BRCA2,NFATC3,NFATC4,EIF2B3,NPHP1,CACNA1F,NRF1,NUP98,NUP43,CBL,CCNA2,CCNB1,MTA1,DCUN1D3,PCK1,PCNA,AURKB,NOLC1,CDKN2D,RAB11B,PDE6D,CHEK1,INIP,NUP37,RAD54B,NIPBL,PLK3,PRIMPOL,POLA1,POLB,POLD1,BAG5,BAG4,BABAM2,CRY2,NUP155,CYP2R1,N4BP1,NUP93,CKAP5,DAXX,PSMD12,NUP58,PTEN,DCT,ALKBH5,DDB2,KIAA0319,TIPIN,RAD1,ALDH18A1,…
GO: Biological Process	GO:0070646	protein modification by small protein removal		0.0004303	1	0.006743	0.06469	48	302	ACTL6A,TRRAP,USP31,STAMBPL1,COPS3,USP37,RUVBL1,BARD1,NFRKB,CCNA1,CCNA2,CDK1,CDC20,SENP1,POLB,BABAM2,SART3,PSMD12,PTEN,DDB2,JOSD1,USP3,DESI2,USP40,PSME3,ACTR5,USP44,MINDY3,ABRAXAS1,UCHL5,SKP2,USP39,USP33,UIMC1,ABRAXAS2,USP38,OTUD3,TAF10,COPS5,USP22,GPS1,ASXL1,UBC,JOSD2,UCHL1,USP1,ATXN7L3,ACTR8
GO: Biological Process	GO:0001701	in utero embryonic development		0.0004359	1	0.006818	0.06541	75	526	ACTL6A,MDFI,ADD1,AMD1,CHD8,CITED1,MSH2,COPS3,PPP4R4,WDR19,NASP,BCL2L1,ALKBH1,NEK2,BRCA2,ZPR1,CNOT2,NPAT,CCNB1,CCNB2,PCNT,CDKN1C,CHEK1,KPNA7,MED21,PLCG1,EPN1,POLB,HINFP,C2CD3,TTLL4,TENT5C,BCOR,NSUN2,NCAPG2,GINS1,PTPRR,TMEM231,RAD51B,RNASEH2B,RBBP8,PALB2,E2F8,ETNK2,VASH2,RPA1,LEF1,ERCC2,GGNBP2,NPM2,CITED2,ZBTB18,PHF6,GINS4,SMPD4,STIL,SPINT2,ZNF335,PLK4,ST14,SUV39H1,PRRC2B,RPGRIP1L,KIF3A,HEY1,HEY2,R…
GO: Biological Process	GO:0051095	regulation of helicase activity		0.0004551	1	0.00709	0.06802	6	12	MCM2,MSH2,MSH3,POT1,SSBP1,MSH6
GO: Biological Process	GO:0070816	phosphorylation of RNA polymerase II C-terminal domain		0.0004551	1	0.00709	0.06802	6	12	CDK13,CCNH,CDK7,CDK9,CDK12,GTF2H1
GO: Biological Process	GO:0034472	snRNA 3'-end processing		0.0004719	1	0.007339	0.07041	10	31	INTS2,EXOSC4,EXOSC9,INTS8,EXOSC7,EXOSC2,INTS5,EXOSC8,TOE1,INTS12
GO: Biological Process	GO:0060968	regulation of gene silencing		0.0004783	1	0.007424	0.07122	28	149	CDC45,RAE1,ATAD2,NUP98,NUP43,DND1,H1-8,NUP37,ATAD2B,POLR2A,POLR2G,POLR2H,POLR2I,NUP155,NUP93,NUP58,DDX6,FMR1,SIRT6,NUP35,NDC1,NUP133,NUP50,NUP160,NUP42,TERT,NUP107,FXR1
GO: Biological Process	GO:0046605	regulation of centrosome cycle		0.0004836	1	0.007493	0.07189	14	54	GEN1,TRIM37,FBXW5,POC1A,CEP120,MCPH1,CEP192,CHMP4C,STIL,CDK5RAP2,PLK4,CENPJ,AURKA,XRCC3
GO: Biological Process	GO:0071158	positive regulation of cell cycle arrest		0.0004876	1	0.00754	0.07234	19	86	CNOT2,CCNB1,CDK1,PCNA,CNOT8,CNOT7,PLK3,CNOT10,E2F8,RBM38,CARM1,GTSE1,CELF1,AURKA,TFDP2,CHEK2,PRMT1,ID2,ZBTB17
GO: Biological Process	GO:0006295	nucleotide-excision repair, DNA incision, 3'-to lesion		0.000493	1	0.00758	0.07273	8	21	DDB2,RPA1,RPA2,RPA3,ERCC2,ERCC4,GTF2H1,XPA
GO: Biological Process	GO:0006293	nucleotide-excision repair, preincision complex stabilization		0.000493	1	0.00758	0.07273	8	21	DDB2,RPA1,RPA2,RPA3,ERCC2,ERCC4,GTF2H1,XPA
GO: Biological Process	GO:0032211	negative regulation of telomere maintenance via telomerase		0.000493	1	0.00758	0.07273	8	21	XRN1,EXOSC10,POT1,STN1,PIF1,CTC1,TERF1,ACD
GO: Biological Process	GO:0051704	multi-organism process		0.0005483	1	0.008415	0.08074	161	1297	MKKS,ADCYAP1,ADRA2A,AGO4,RAE1,CIP2A,APLP2,MSH2,METTL14,RUVBL1,MCM9,RACGAP1,PLD6,ZP4,ATP2B4,MYBL1,ATR,BCL2L1,NEK1,PYGO2,BRCA2,KLF9,CCNA1,NPHP1,DDR1,NUP98,NUP43,CCNB1,CCNB2,PARN,CDK1,BMP15,CENPE,NCAPH2,DND1,TRIP13,CFAP65,HROB,NUP37,EPN1,DDX4,POC1A,TBPL1,DPCD,PPAT,CRKL,NUP155,MEIOC,RAI14,NUP93,CTSB,TDRD12,ADAD1,SPATA18,NUP58,PTEN,NSUN2,ALKBH5,DDX6,FBXO5,DHODH,RAD51C,GNPDA1,SPATA6L,BCL2L10,PIWIL2,RFX…
GO: Biological Process	GO:0061013	regulation of mRNA catabolic process		0.0005887	1	0.009019	0.08653	37	219	AXIN2,APEX1,METTL14,KHSRP,PDE12,PARN,DND1,CNOT8,CNOT7,XRN1,METTL16,EXOSC4,EXOSC9,FXR2,POLR2G,MEIOC,GIGYF2,TENT5C,PSMD12,ALKBH5,PSME3,RBM38,FMR1,FASTKD2,DIS3,IGF2BP3,CELF1,EXOSC7,DCP1A,TENT4A,EXOSC2,NANOS3,RBM46,METTL3,EXOSC8,UBC,FXR1
GO: Biological Process	GO:1901361	organic cyclic compound catabolic process		0.0006029	1	0.00922	0.08846	92	679	AXIN2,AGO4,AGO3,DCPS,APAF1,APEX1,ERI1,METTL14,KHSRP,DROSHA,PATL2,BLVRA,ZPR1,CNOT2,PDE12,SCARB1,ENTPD6,PARN,PCNA,PDE7A,DND1,CNOT8,CNOT7,XRN1,LSM4,METTL16,EXOSC4,CNP,EXOSC9,EXOSC10,DDX49,FXR2,POLA1,CNOT10,POLE,POLR2G,ENTPD4,MEIOC,TTC37,GIGYF2,FITM2,TENT5C,PSMD12,NSUN2,ALKBH5,DDX6,TRDMT1,RNASEH2B,DXO,ERI2,MTPAP,PSME3,NAF1,FEN1,RBM38,CASC3,XRN2,FMR1,RNASEH2A,ZCCHC8,MUS81,DPYSL4,ZCCHC17,FASTKD2,DIS3,I…
GO: Biological Process	GO:0032543	mitochondrial translation		0.0006406	1	0.009778	0.09381	26	137	AARS2,MRPS18B,MRPS34,ALKBH1,MIEF1,PTCD3,MRPS16,MRPL46,QRSL1,MRPL10,WARS2,FASTKD2,TRUB2,MRPL17,MRPS23,MRPL21,MPV17L2,LARS2,RPUSD4,MRPL3,MRPL14,MRPS6,MRPL9,MRPL1,MRPS22,RARS2
GO: Biological Process	GO:2000001	regulation of DNA damage checkpoint		0.0006456	1	0.009817	0.09419	7	17	NEK1,THOC1,RNASEH2B,RFWD3,RPA2,WDR76,CHEK2
GO: Biological Process	GO:0110154	RNA decapping		0.0006456	1	0.009817	0.09419	7	17	DCPS,PATL2,CNOT7,DXO,DCP1A,LSM1,PATL1
GO: Biological Process	GO:0070199	establishment of protein localization to chromosome		0.00069	1	0.01047	0.1005	9	27	ATR,BRCA2,NIPBL,POT1,SGF29,RUVBL2,TERF1,TERT,ACD
GO: Biological Process	GO:0016579	protein deubiquitination		0.0007364	1	0.01116	0.107	45	285	ACTL6A,TRRAP,USP31,STAMBPL1,USP37,RUVBL1,BARD1,NFRKB,CCNA1,CCNA2,CDK1,CDC20,POLB,BABAM2,SART3,PSMD12,PTEN,DDB2,JOSD1,USP3,DESI2,USP40,PSME3,ACTR5,USP44,MINDY3,ABRAXAS1,UCHL5,SKP2,USP39,USP33,UIMC1,ABRAXAS2,USP38,OTUD3,TAF10,COPS5,USP22,ASXL1,UBC,JOSD2,UCHL1,USP1,ATXN7L3,ACTR8
GO: Biological Process	GO:0048609	multicellular organismal reproductive process		0.0007585	1	0.01147	0.1101	127	996	MKKS,AGO4,CIP2A,APLP2,MSH2,METTL14,RUVBL1,MCM9,RACGAP1,PLD6,ATP2B4,MYBL1,BCL2L1,NEK1,PYGO2,BRCA2,CCNA1,NPHP1,CCNB1,CCNB2,PARN,PCNA,BMP15,CENPE,NCAPH2,DND1,TRIP13,CFAP65,HROB,DDX4,POC1A,TBPL1,DPCD,PPAT,CRKL,MEIOC,RAI14,CTSB,TDRD12,ADAD1,SPATA18,PTEN,NSUN2,ALKBH5,DDX6,FBXO5,RAD51C,SPATA6L,BCL2L10,PIWIL2,RFX2,DAZAP1,CCDC87,TDRP,GGNBP2,BRIP1,FSTL3,MNS1,WDR33,STRBP,ETS1,TTC26,NPM2,FANCC,FANCD2,CITED2,…
GO: Biological Process	GO:0009790	embryo development		0.0007673	1	0.01153	0.1106	162	1316	MKKS,ACTL6A,MDFI,ADD1,AXIN2,TBC1D32,APLNR,CC2D2A,AMD1,OFD1,APAF1,BIRC5,APLP2,CHD8,CITED1,MSH2,COPS3,LMO4,PPP4R4,PRKRA,WDR19,RACGAP1,PLD6,RIPPLY3,NASP,BCL2L1,ALKBH1,NEK2,BRCA2,ZPR1,FOXH1,CNOT2,NPAT,ROR2,CCNB1,OTX1,CCNB2,PCSK6,CDK1,PCNT,CDKN1C,NOLC1,CHEK1,B4GALT5,CKS1B,CKS2,KPNA7,MYO3B,MED21,PLCG1,C2orf49,EPN1,NIPBL,PLXNA2,POLB,POLE,HINFP,C2CD3,TTLL4,IFT172,LAMA1,TENT5C,BCOR,NSUN2,NCAPG2,GINS1,PHGD…
GO: Biological Process	GO:0043633	polyadenylation-dependent RNA catabolic process		0.0007692	1	0.01153	0.1106	5	9	EXOSC9,EXOSC10,EXOSC7,EXOSC2,EXOSC8
GO: Biological Process	GO:0009157	deoxyribonucleoside monophosphate biosynthetic process		0.0007692	1	0.01153	0.1106	5	9	DCK,DCTD,TK1,TK2,TYMS
GO: Biological Process	GO:0046602	regulation of mitotic centrosome separation		0.0007692	1	0.01153	0.1106	5	9	NEK2,CHEK1,MAP9,KIF11,KIF25
GO: Biological Process	GO:1990414	replication-born double-strand break repair via sister chromatid exchange		0.0007692	1	0.01153	0.1106	5	9	BLM,RECQL5,NIPBL,RAD51,FANCB
GO: Biological Process	GO:2000105	positive regulation of DNA-dependent DNA replication		0.0007759	1	0.01161	0.1113	6	13	CDC7,E2F8,STOML2,DBF4B,DBF4,CDT1
GO: Biological Process	GO:0043009	chordate embryonic development		0.0008119	1	0.01212	0.1163	108	827	ACTL6A,MDFI,ADD1,AXIN2,TBC1D32,CC2D2A,AMD1,APAF1,CHD8,CITED1,MSH2,COPS3,LMO4,PPP4R4,WDR19,RIPPLY3,NASP,BCL2L1,ALKBH1,NEK2,BRCA2,ZPR1,CNOT2,NPAT,ROR2,CCNB1,CCNB2,PCNT,CDKN1C,NOLC1,CHEK1,KPNA7,MED21,PLCG1,EPN1,NIPBL,PLXNA2,POLB,HINFP,C2CD3,TTLL4,IFT172,TENT5C,BCOR,NSUN2,NCAPG2,GINS1,PHGDH,MKS1,PTPRR,TMEM231,MED12,RAD51B,RNASEH2B,RBBP8,DVL2,CENPU,DYNC2I1,PALB2,E2F8,ETNK2,VASH2,RPA1,LEF1,ERCC2,GGNBP2…
GO: Biological Process	GO:0006479	protein methylation		0.0008587	1	0.01278	0.1226	34	200	EED,PYGO2,PRMT9,SETD4,KPNA7,FAM98A,BCOR,NSD3,DNMT1,ARMT1,L3MBTL2,RLF,PRMT6,RIF1,EZH2,CXXC1,PRMT5,CARM1,MTF2,SIRT7,IWS1,ZNF335,PAXIP1,WDR82,KDM1A,EHMT2,SUV39H1,RNF20,ATPSCKMT,PRMT1,NSD2,NELFA,SMYD2,METTL21A
GO: Biological Process	GO:0008213	protein alkylation		0.0008587	1	0.01278	0.1226	34	200	EED,PYGO2,PRMT9,SETD4,KPNA7,FAM98A,BCOR,NSD3,DNMT1,ARMT1,L3MBTL2,RLF,PRMT6,RIF1,EZH2,CXXC1,PRMT5,CARM1,MTF2,SIRT7,IWS1,ZNF335,PAXIP1,WDR82,KDM1A,EHMT2,SUV39H1,RNF20,ATPSCKMT,PRMT1,NSD2,NELFA,SMYD2,METTL21A
GO: Biological Process	GO:0031058	positive regulation of histone modification		0.00089	1	0.01322	0.1268	22	111	EED,CCNB1,CDK9,KPNA7,NIPBL,SART3,DAXX,NSD3,DNMT1,L3MBTL2,PIWIL2,RIF1,FMR1,MTF2,PAXIP1,KDM1A,RUVBL2,SUV39H1,KAT7,RNF20,NELFA,ING2
GO: Biological Process	GO:0051294	establishment of spindle orientation		0.0008945	1	0.01326	0.1272	11	39	NUMA1,CENPA,GPSM2,NDE1,SPDL1,MCPH1,NDC80,CDK5RAP2,KIF25,LLGL1,MAD2L1
GO: Biological Process	GO:0140053	mitochondrial gene expression		0.000909	1	0.01345	0.1291	30	170	AARS2,MRPS18B,MRPS34,ALKBH1,MIEF1,PTCD3,MRPS16,MRPL46,QRSL1,MRPL10,WARS2,FASTKD2,TRUB2,MRPL17,MRPS23,PUS1,SUPV3L1,MRPL21,MPV17L2,LARS2,RPUSD4,MRPL3,ELAC2,TRMT10A,MRPL14,MRPS6,MRPL9,MRPL1,MRPS22,RARS2
GO: Biological Process	GO:0016571	histone methylation		0.0009131	1	0.01349	0.1294	28	155	EED,PYGO2,KPNA7,BCOR,NSD3,DNMT1,L3MBTL2,RLF,PRMT6,RIF1,EZH2,CXXC1,PRMT5,CARM1,MTF2,SIRT7,IWS1,ZNF335,PAXIP1,WDR82,KDM1A,EHMT2,SUV39H1,RNF20,PRMT1,NSD2,NELFA,SMYD2
GO: Biological Process	GO:0050434	positive regulation of viral transcription		0.0009301	1	0.01371	0.1316	9	28	CDK9,MDFIC,POLR2A,POLR2G,POLR2H,POLR2I,NELFB,GTF2F1,NELFA
GO: Biological Process	GO:1905269	positive regulation of chromatin organization		0.0009619	1	0.01416	0.1358	24	126	EED,CCNB1,CDK9,KPNA7,NIPBL,SART3,DAXX,NSD3,DNMT1,L3MBTL2,PIWIL2,RIF1,FMR1,MTF2,SIRT6,MORC2,PAXIP1,KDM1A,RUVBL2,SUV39H1,KAT7,RNF20,NELFA,ING2
GO: Biological Process	GO:0019953	sexual reproduction		0.0009887	1	0.01453	0.1394	128	1012	MKKS,AGO4,CIP2A,APLP2,MSH2,METTL14,RUVBL1,MCM9,RACGAP1,PLD6,ZP4,ATP2B4,MYBL1,BCL2L1,NEK1,PYGO2,BRCA2,CCNA1,NPHP1,CCNB1,CCNB2,PARN,CDK1,BMP15,CENPE,NCAPH2,DND1,TRIP13,CFAP65,HROB,DDX4,POC1A,TBPL1,DPCD,CRKL,MEIOC,RAI14,TDRD12,ADAD1,SPATA18,PTEN,NSUN2,ALKBH5,DDX6,FBXO5,RAD51C,GNPDA1,SPATA6L,BCL2L10,PIWIL2,RFX2,DAZAP1,CCDC87,TDRP,GGNBP2,BRIP1,FSTL3,MNS1,WDR33,STRBP,TTC26,NPM2,FANCC,FANCD2,MEI4,FANCF,…
GO: Biological Process	GO:0031060	regulation of histone methylation		0.0009923	1	0.01455	0.1396	18	84	EED,PYGO2,KPNA7,BCOR,NSD3,DNMT1,L3MBTL2,PRMT6,RIF1,MTF2,IWS1,ZNF335,PAXIP1,KDM1A,EHMT2,SUV39H1,RNF20,NELFA
GO: Biological Process	GO:0016578	histone deubiquitination		0.0009957	1	0.01455	0.1396	8	23	TRRAP,SART3,USP3,UIMC1,TAF10,USP22,ASXL1,ATXN7L3
GO: Biological Process	GO:0000966	RNA 5'-end processing		0.0009957	1	0.01455	0.1396	8	23	PIWIL2,POP7,RPP21,RPP38,POP4,SSB,POP1,RPP25L
GO: Biological Process	GO:0009416	response to light stimulus		0.001016	1	0.01469	0.141	56	380	SDE2,MSH2,COPS3,ATR,BCL3,BRCA2,NFATC4,NPHP1,CACNA1F,MTA1,DCUN1D3,PCNA,AURKB,CDKN2D,PDE6D,CHEK1,PRIMPOL,POLA1,POLD1,CRY2,N4BP1,CKAP5,DCT,DDB2,TIPIN,RGR,SPRTN,FBXW7,ERCC2,ERCC4,RNF168,UBE4B,ACTR5,ABCA7,ZRANB3,FECH,FEN1,FMR1,RPAIN,DTL,KDM1A,PBK,RUVBL2,STK11,MSH6,METTL3,AIPL1,USP1,TENT2,WRN,ID2,XPA,XPC,RGS9BP,RAD18,NPHP4
GO: Biological Process	GO:0061357	positive regulation of Wnt protein secretion		0.00102	1	0.01469	0.141	3	3	PTPN23,WLS,VPS35
GO: Biological Process	GO:1902775	mitochondrial large ribosomal subunit assembly		0.00102	1	0.01469	0.141	3	3	FASTKD2,DHX30,DDX28
GO: Biological Process	GO:0071163	DNA replication preinitiation complex assembly		0.00102	1	0.01469	0.141	3	3	CDC45,GMNN,CDT1
GO: Biological Process	GO:0090233	negative regulation of spindle checkpoint		0.00102	1	0.01469	0.141	3	3	MAD2L1BP,AURKA,CDT1
GO: Biological Process	GO:0062033	positive regulation of mitotic sister chromatid segregation		0.00102	1	0.01469	0.141	3	3	NUMA1,MAD2L1BP,CDT1
GO: Biological Process	GO:0034473	U1 snRNA 3'-end processing		0.00102	1	0.01469	0.141	3	3	EXOSC9,EXOSC7,EXOSC8
GO: Biological Process	GO:0034476	U5 snRNA 3'-end processing		0.00102	1	0.01469	0.141	3	3	EXOSC9,EXOSC7,EXOSC8
GO: Biological Process	GO:0051653	spindle localization		0.001046	1	0.01504	0.1443	14	58	NUMA1,CENPA,GPSM2,ESPL1,NDE1,SPDL1,DYNC1H1,MCPH1,NDC80,CDK5RAP2,SPIRE2,KIF25,LLGL1,MAD2L1
GO: Biological Process	GO:0051170	import into nucleus		0.001121	1	0.01585	0.1521	34	203	ZPR1,NUP98,CDK1,NOLC1,KPNA7,MDFIC,GEMIN5,CRY2,CSE1L,NUP155,NUP93,NUP58,SNUPN,IPO4,ECT2,GEMIN7,GEMIN6,TMCO6,FAM53C,UBR5,FLNA,RPAIN,NUP35,RBM22,IPO9,NUP133,SUFU,NUP50,DMAP1,PKIG,DDX20,KPNA6,KPNA2,NUP107
GO: Biological Process	GO:1902315	nuclear cell cycle DNA replication initiation		0.001126	1	0.01585	0.1521	4	6	MCM2,MCM4,POLA1,GINS3
GO: Biological Process	GO:1902292	cell cycle DNA replication initiation		0.001126	1	0.01585	0.1521	4	6	MCM2,MCM4,POLA1,GINS3
GO: Biological Process	GO:0000915	actomyosin contractile ring assembly		0.001126	1	0.01585	0.1521	4	6	RACGAP1,ANLN,KIF23,ECT2
GO: Biological Process	GO:0000912	assembly of actomyosin apparatus involved in cytokinesis		0.001126	1	0.01585	0.1521	4	6	RACGAP1,ANLN,KIF23,ECT2
GO: Biological Process	GO:1902975	mitotic DNA replication initiation		0.001126	1	0.01585	0.1521	4	6	MCM2,MCM4,POLA1,GINS3
GO: Biological Process	GO:1901563	response to camptothecin		0.001126	1	0.01585	0.1521	4	6	BLM,RECQL5,RAD51,FANCB
GO: Biological Process	GO:0000972	transcription-dependent tethering of RNA polymerase II gene DNA at nuclear periphery		0.001126	1	0.01585	0.1521	4	6	RAE1,NUP155,NUP133,NUP107
GO: Biological Process	GO:0061668	mitochondrial ribosome assembly		0.001126	1	0.01585	0.1521	4	6	FASTKD2,DHX30,DDX28,MPV17L2
GO: Biological Process	GO:0046125	pyrimidine deoxyribonucleoside metabolic process		0.001126	1	0.01585	0.1521	4	6	DCK,DTYMK,TK1,TK2
GO: Biological Process	GO:1905462	regulation of DNA duplex unwinding		0.001126	1	0.01585	0.1521	4	6	MCM2,POT1,SSBP1,TOP2A
GO: Biological Process	GO:0071312	cellular response to alkaloid		0.001127	1	0.01585	0.1521	11	40	ADCY8,BCL2L1,BLM,CCNA2,RECQL5,DDC,RAD51,RYR2,FANCB,ATG7,EHMT2
GO: Biological Process	GO:0032506	cytokinetic process		0.001127	1	0.01585	0.1521	11	40	RACGAP1,AURKB,ANLN,KIF23,ALKBH4,ECT2,CEP55,KIF20A,CHMP4C,MITD1,SPIRE2
GO: Biological Process	GO:0051054	positive regulation of DNA metabolic process		0.001164	1	0.01634	0.1567	37	227	PARG,MSH2,ATR,BLM,NEK2,PARN,PCNA,AURKB,DSCC1,POT1,BABAM2,CHTF8,RAD51,RFC2,RFC4,RIF1,MRNIP,ERCC2,RNF168,EYA2,EYA3,NPM2,FANCB,ABRAXAS1,NAF1,FOXM1,SIRT6,RAD51AP1,CHTF18,PAXIP1,UIMC1,SPIRE2,GFER,NSD2,WRN,ACD,ARID2
GO: Biological Process	GO:0017038	protein import		0.001171	1	0.01641	0.1574	38	235	DNAJC15,ZPR1,NUP98,CDK1,NOLC1,PEX1,KPNA7,MDFIC,CRY2,CSE1L,NUP155,NUP93,NUP58,SNUPN,IPO4,ECT2,TMCO6,FAM53C,UBR5,TIMM44,FLNA,RPAIN,NUP35,RBM22,IPO9,TIMM50,NUP133,SUFU,NUP50,DMAP1,PKIG,KPNA6,HSPD1,TOMM22,KPNA2,NUP107,LAMP2,LRP2
GO: Biological Process	GO:1903320	regulation of protein modification by small protein conjugation or removal		0.001173	1	0.01642	0.1575	41	259	CENPX,DCUN1D1,MTA1,CDC20,DCUN1D3,CDK9,PLAA,RCHY1,BAG5,UBXN2A,N4BP1,SART3,DAXX,PTEN,FBXO5,MUL1,UBA2,SAE1,FANCI,SPRTN,FBXW7,HMG20B,USP44,UBR5,SPSB4,DCUN1D5,ATG7,SIRT7,SKP2,CHFR,PAXIP1,MTBP,FYN,KDM1A,UBE2S,UBE2C,GPS2,RNF20,UBE2I,HSPA5,MAD2L1
GO: Biological Process	GO:0120036	plasma membrane bounded cell projection organization		0.001187	1	0.01658	0.1591	219	1863	MKKS,TMEM17,SHC3,ADCYAP1,TBC1D32,MET,TTC8,AP2A1,TBC1D14,WDR35,CC2D2A,IFT80,KIF17,PREX1,OFD1,APAF1,CDC14A,ARF6,WDR19,CCDC113,ARSB,HAUS1,CAPRIN2,RAP2C,DOCK11,MYO10,ADGRB3,BCL2L1,IQGAP1,NEK1,ALKBH1,NEK2,NFATC4,ZPR1,CNTN5,WDR90,NPHP1,CACNA1F,DDR1,ROR1,ROR2,PIAS2,CEP20,CDK1,CDC20,PCM1,PCNT,ATP8B1,CHN1,B4GALT5,CFAP65,NRXN3,PLAA,ANLN,MYO3B,ANAPC2,PLCG1,NME7,PLXNA2,CNP,SPEF1,POC1A,FXR2,BAG5,RTTN,BAG4,PTP…
GO: Biological Process	GO:0000469	cleavage involved in rRNA processing		0.001234	1	0.01715	0.1645	9	29	ERI1,EXOSC9,EXOSC10,ERI2,NHP2,EXOSC7,RRS1,EXOSC2,EXOSC8
GO: Biological Process	GO:1904357	negative regulation of telomere maintenance via telomere lengthening		0.001234	1	0.01715	0.1645	9	29	XRN1,EXOSC10,POT1,ERCC4,STN1,PIF1,CTC1,TERF1,ACD
GO: Biological Process	GO:0044458	motile cilium assembly		0.001234	1	0.01715	0.1645	9	29	CC2D2A,MKS1,CCDC40,JHY,CFAP43,INTU,CENPJ,KIF3A,DNAAF11
GO: Biological Process	GO:0000956	nuclear-transcribed mRNA catabolic process		0.00124	1	0.0172	0.165	35	212	DCPS,ERI1,PATL2,CNOT2,PDE12,PARN,CNOT8,CNOT7,XRN1,LSM4,EXOSC4,EXOSC9,EXOSC10,CNOT10,POLR2G,TTC37,DDX6,DXO,MTPAP,CASC3,XRN2,DIS3,EXOSC7,DCP1A,DIS3L2,SSB,LSM1,LSM3,TENT4A,PATL1,EXOSC2,LSM6,NANOS3,EXOSC8,TENT2
GO: Biological Process	GO:0043247	telomere maintenance in response to DNA damage		0.001247	1	0.01727	0.1657	6	14	APEX1,DCLRE1A,RIF1,ERCC4,ACD,TFIP11
GO: Biological Process	GO:0071156	regulation of cell cycle arrest		0.001285	1	0.01777	0.1705	22	114	SDE2,CNOT2,CCNB1,CDK1,PCNA,CDK9,CNOT8,CNOT7,PLK3,CNOT10,E2F8,RBM38,FOXM1,CARM1,GTSE1,CELF1,AURKA,TFDP2,CHEK2,PRMT1,ID2,ZBTB17
GO: Biological Process	GO:0030030	cell projection organization		0.001293	1	0.01785	0.1713	223	1904	MKKS,TMEM17,SHC3,ADCYAP1,TBC1D32,MET,TTC8,AP2A1,TBC1D14,WDR35,CC2D2A,IFT80,KIF17,PREX1,OFD1,APAF1,CCDC61,CDC14A,ARF6,WDR19,CCDC113,ARSB,HAUS1,CAPRIN2,RAP2C,DOCK11,MYO10,ADGRB3,BCL2L1,IQGAP1,NEK1,ALKBH1,NEK2,NFATC4,ZPR1,CNTN5,WDR90,NPHP1,CACNA1F,DDR1,ROR1,ROR2,PIAS2,CEP20,CDK1,CDC20,PCM1,PCNT,ATP8B1,CHN1,B4GALT5,CFAP65,NRXN3,PLAA,ANLN,MYO3B,ANAPC2,PLCG1,NME7,PLXNA2,CNP,SPEF1,POC1A,FXR2,BAG5,RTTN,B…
GO: Biological Process	GO:0043488	regulation of mRNA stability		0.00131	1	0.01806	0.1733	33	197	AXIN2,APEX1,METTL14,KHSRP,PDE12,PARN,DND1,XRN1,METTL16,EXOSC4,EXOSC9,FXR2,MEIOC,GIGYF2,TENT5C,PSMD12,ALKBH5,PSME3,RBM38,FMR1,FASTKD2,DIS3,IGF2BP3,CELF1,EXOSC7,DCP1A,TENT4A,EXOSC2,RBM46,METTL3,EXOSC8,UBC,FXR1
GO: Biological Process	GO:0051642	centrosome localization		0.001363	1	0.01876	0.18	10	35	GPSM2,PLXNA2,NDE1,DLGAP5,CEP83,NIN,INTS13,AURKA,SYNE1,MAD2L1
GO: Biological Process	GO:0051338	regulation of transferase activity		0.001388	1	0.01907	0.183	140	1131	MDFI,ADCY5,ADCY8,ADCYAP1,AXIN2,MET,ADRA2A,LAMTOR2,APLP2,LMO4,LAMTOR3,SOCS1,RAP2C,ATP2B4,IQGAP1,BLM,NEK2,BTC,CCNA1,DDR1,ROR1,ROR2,CBL,CCNA2,CCNB1,CCNC,PKMYT1,CCNE1,CCNH,DCUN1D1,CCNB2,PARN,CDK1,CDC6,CDC20,DCUN1D3,PCNA,AURKB,CDK7,CDKN1C,CDKN2D,CDKN3,CENPE,CKS1B,CKS2,DSCC1,IQGAP3,SH3BP5,MDFIC,BAG5,POT1,COX11,CCNJ,PPEF2,CRKL,PPP2R5D,PRKAR1B,SMCR8,DAXX,PTEN,NCAPG2,CHTF8,FBXO5,KIF14,DLG3,SESN2,MUL1,CCNJ…
GO: Biological Process	GO:0035247	peptidyl-arginine omega-N-methylation		0.001416	1	0.01929	0.185	5	10	PRMT9,PRMT6,PRMT5,CARM1,PRMT1
GO: Biological Process	GO:0061820	telomeric D-loop disassembly		0.001416	1	0.01929	0.185	5	10	BLM,RECQL4,POT1,TERF1,WRN
GO: Biological Process	GO:0051292	nuclear pore complex assembly		0.001416	1	0.01929	0.185	5	10	NUP98,AHCTF1,NUP93,NDC1,NUP107
GO: Biological Process	GO:0006290	pyrimidine dimer repair		0.001416	1	0.01929	0.185	5	10	POLB,CRY2,DDB2,MSH6,XPC
GO: Biological Process	GO:0010992	ubiquitin recycling		0.001416	1	0.01929	0.185	5	10	PLAA,FBXW7,UBE2S,UBE2C,IDE
GO: Biological Process	GO:0071482	cellular response to light stimulus		0.001524	1	0.02073	0.1989	26	145	SDE2,ATR,NFATC4,PCNA,AURKB,CHEK1,POLA1,POLD1,CRY2,N4BP1,DDB2,RGR,FBXW7,ERCC4,RNF168,ACTR5,FMR1,KDM1A,PBK,RUVBL2,STK11,METTL3,AIPL1,TENT2,XPA,XPC
GO: Biological Process	GO:0032504	multicellular organism reproduction		0.0016	1	0.02171	0.2083	127	1016	MKKS,AGO4,CIP2A,APLP2,MSH2,METTL14,RUVBL1,MCM9,RACGAP1,PLD6,ATP2B4,MYBL1,BCL2L1,NEK1,PYGO2,BRCA2,CCNA1,NPHP1,CCNB1,CCNB2,PARN,PCNA,BMP15,CENPE,NCAPH2,DND1,TRIP13,CFAP65,HROB,DDX4,POC1A,TBPL1,DPCD,PPAT,CRKL,MEIOC,RAI14,CTSB,TDRD12,ADAD1,SPATA18,PTEN,NSUN2,ALKBH5,DDX6,FBXO5,RAD51C,SPATA6L,BCL2L10,PIWIL2,RFX2,DAZAP1,CCDC87,TDRP,GGNBP2,BRIP1,FSTL3,MNS1,WDR33,STRBP,ETS1,TTC26,NPM2,FANCC,FANCD2,CITED2,…
GO: Biological Process	GO:0032210	regulation of telomere maintenance via telomerase		0.001602	1	0.02171	0.2083	13	54	ATR,NEK2,PARN,AURKB,XRN1,EXOSC10,POT1,STN1,NAF1,PIF1,CTC1,TERF1,ACD
GO: Biological Process	GO:0010390	histone monoubiquitination		0.001613	1	0.02182	0.2094	9	30	UHRF1,TRIM37,BCOR,DDB2,RNF168,PCGF6,PCGF1,RNF20,ATXN7L3
GO: Biological Process	GO:0010824	regulation of centrosome duplication		0.001692	1	0.02287	0.2194	12	48	GEN1,TRIM37,FBXW5,POC1A,CEP120,CEP192,CHMP4C,STIL,CDK5RAP2,PLK4,CENPJ,XRCC3
GO: Biological Process	GO:0061842	microtubule organizing center localization		0.001726	1	0.02328	0.2233	10	36	GPSM2,PLXNA2,NDE1,DLGAP5,CEP83,NIN,INTS13,AURKA,SYNE1,MAD2L1
GO: Biological Process	GO:0051130	positive regulation of cellular component organization		0.001733	1	0.02334	0.224	158	1304	ADCYAP1,ADD1,MET,AP2A1,WDR35,ARF6,ARSB,CAPRIN2,PLD6,CDC23,EED,ATR,DOCK11,ADGRB3,BCL2L1,IQGAP1,NEK2,BTC,CDC16,CNOT2,NPHP1,NPHS1,ROR1,ROR2,NUMA1,CBL,CBLN1,PIAS2,CCNB1,PARN,CDC20,CDC27,AURKB,CDK9,CENPE,ZDHHC1,KPNA7,ANLN,MYO3B,ANAPC2,MIEF1,GPSM2,EPN1,NIPBL,PLXNA2,ANAPC4,POT1,BAG4,ATL3,PTPN23,FAM98A,MAD2L1BP,PPP2R5D,ARHGEF10,CALY,PRKCI,ESPL1,SMCR8,SART3,FRMPD4,DLGAP5,CKAP5,IST1,DAXX,FNBP1L,DDB2,PLEKHM…
GO: Biological Process	GO:0000729	DNA double-strand break processing		0.001842	1	0.02473	0.2372	8	25	BARD1,BLM,RAD52,RBBP8,EXD2,BRIP1,HELB,SPO11
GO: Biological Process	GO:0006379	mRNA cleavage		0.001842	1	0.02473	0.2372	8	25	AGO4,AGO3,CPSF2,CPSF1,POLR2I,POLR1H,CPSF4,NUDT21
GO: Biological Process	GO:0110156	methylguanosine-cap decapping		0.001908	1	0.02541	0.2438	6	15	DCPS,PATL2,CNOT7,DCP1A,LSM1,PATL1
GO: Biological Process	GO:0090737	telomere maintenance via telomere trimming		0.001908	1	0.02541	0.2438	6	15	BLM,EXO1,SMARCAL1,TERF1,WRN,XRCC3
GO: Biological Process	GO:0090656	t-circle formation		0.001908	1	0.02541	0.2438	6	15	BLM,EXO1,SMARCAL1,TERF1,WRN,XRCC3
GO: Biological Process	GO:0001325	formation of extrachromosomal circular DNA		0.001908	1	0.02541	0.2438	6	15	BLM,EXO1,SMARCAL1,TERF1,WRN,XRCC3
GO: Biological Process	GO:0006266	DNA ligation		0.001908	1	0.02541	0.2438	6	15	POLB,RAD51,TOP2A,TFIP11,LIG1,LIG4
GO: Biological Process	GO:0060964	regulation of gene silencing by miRNA		0.001956	1	0.026	0.2494	23	125	RAE1,NUP98,NUP43,DND1,NUP37,POLR2A,POLR2G,POLR2H,POLR2I,NUP155,NUP93,NUP58,DDX6,FMR1,NUP35,NDC1,NUP133,NUP50,NUP160,NUP42,TERT,NUP107,FXR1
GO: Biological Process	GO:0000212	meiotic spindle organization		0.001983	1	0.02632	0.2526	7	20	CCNB2,CENPE,ESPL1,FBXO5,NDC80,AURKA,TUBG1
GO: Biological Process	GO:0001832	blastocyst growth		0.002079	1	0.02751	0.2639	9	31	BRCA2,ZPR1,CHEK1,NCAPG2,GINS1,RAD51B,PALB2,GINS4,SALL4
GO: Biological Process	GO:0071480	cellular response to gamma radiation		0.002079	1	0.02751	0.2639	9	31	ATR,BCL2L1,RAD51,RNF4,KDM1A,TLK2,CHEK2,HSPA5,WRN
GO: Biological Process	GO:0060249	anatomical structure homeostasis		0.002098	1	0.02772	0.2659	72	530	MKKS,ACP5,ADD1,APEX1,ATR,BARD1,BLM,NEK2,BRCA2,CCNE1,PRDX1,EXO1,PARN,PCNA,AURKB,LARGE1,RECQL4,XRN1,LARGE2,EXOSC10,POLA1,POLD1,POLD2,POLE,POLE2,SMARCAL1,POT1,PRIM2,GIGYF2,PTGS1,PLEKHM1,MKS1,DCLRE1A,RAD51,RAD51C,RAD51D,SMC6,RFC1,RFC2,RFC4,RIF1,RPA1,RPA2,RPA3,LPCAT1,ERCC4,STN1,NAF1,FEN1,PIF1,CTC1,NXNL2,SIRT6,NHP2,SMC5,STK11,GNAS,TERF1,TERT,STRAP,YLPM1,AIPL1,USH2A,WRN,POLE4,XRCC3,ACD,TFIP11,NPHP4,ITGB…
GO: Biological Process	GO:0040001	establishment of mitotic spindle localization		0.002162	1	0.02847	0.2731	10	37	NUMA1,CENPA,GPSM2,ESPL1,NDE1,SPDL1,MCPH1,NDC80,CDK5RAP2,MAD2L1
GO: Biological Process	GO:0040020	regulation of meiotic nuclear division		0.002162	1	0.02847	0.2731	10	37	CDC20,TRIP13,FBXO5,RAD1,PIWIL2,NPM2,RAD51AP1,SPATA22,WEE2,FBXO43
GO: Biological Process	GO:0019083	viral transcription		0.002175	1	0.0286	0.2744	33	203	RAE1,NUP98,NUP43,CDK9,CHD1,NUP37,MDFIC,POLR2A,POLR2G,POLR2H,POLR2I,NELFB,NUP155,NUP93,NUP58,ATG16L1,LEF1,ATG7,MORC2,LARP7,HEXIM1,NUP35,NDC1,NUP133,NUP50,NUP160,NUP42,GTF2B,GTF2F1,TOP2A,HDAC1,NELFA,NUP107
GO: Biological Process	GO:0007283	spermatogenesis		0.00224	1	0.02939	0.282	84	637	MKKS,CIP2A,METTL14,RUVBL1,RACGAP1,PLD6,ATP2B4,MYBL1,BCL2L1,NEK1,PYGO2,BRCA2,CCNA1,NPHP1,CCNB1,TRIP13,CFAP65,DDX4,POC1A,TBPL1,DPCD,CRKL,MEIOC,RAI14,TDRD12,ADAD1,SPATA18,NSUN2,ALKBH5,DDX6,RAD51C,SPATA6L,BCL2L10,PIWIL2,RFX2,DAZAP1,CCDC87,TDRP,GGNBP2,BRIP1,FSTL3,MNS1,WDR33,STRBP,TTC26,MEI4,FANCF,FANCG,ZNF541,XRN2,SIAH1,CFAP43,LARP7,NDC1,CELF1,SNRPA1,TOPAZ1,GGT7,STK11,EHMT2,SYCP1,TAF4B,TBP,TLK2,UBR2,I…
GO: Biological Process	GO:0035246	peptidyl-arginine N-methylation		0.002389	1	0.03104	0.2978	5	11	PRMT9,PRMT6,PRMT5,CARM1,PRMT1
GO: Biological Process	GO:0030422	production of siRNA involved in RNA interference		0.002389	1	0.03104	0.2978	5	11	PRKRA,DROSHA,TERT,TSN,HENMT1
GO: Biological Process	GO:0044771	meiotic cell cycle phase transition		0.002389	1	0.03104	0.2978	5	11	CCNB2,NDC80,CHFR,TOPAZ1,TTK
GO: Biological Process	GO:0090306	spindle assembly involved in meiosis		0.002389	1	0.03104	0.2978	5	11	CCNB2,CENPE,FBXO5,NDC80,AURKA
GO: Biological Process	GO:0035562	negative regulation of chromatin binding		0.002389	1	0.03104	0.2978	5	11	NFATC4,BTAF1,LARP7,WAPL,FBH1
GO: Biological Process	GO:0018022	peptidyl-lysine methylation		0.002406	1	0.03104	0.2978	25	142	EED,PYGO2,SETD4,KPNA7,BCOR,NSD3,DNMT1,RLF,PRMT6,RIF1,EZH2,CXXC1,MTF2,IWS1,ZNF335,PAXIP1,WDR82,KDM1A,EHMT2,SUV39H1,ATPSCKMT,NSD2,NELFA,SMYD2,METTL21A
GO: Biological Process	GO:2000278	regulation of DNA biosynthetic process		0.00242	1	0.03104	0.2978	23	127	ATR,NEK2,PARN,PCNA,AURKB,CHEK1,XRN1,DSCC1,EXOSC10,POT1,CHTF8,RFC2,RFC4,ERCC4,STN1,NAF1,PIF1,CTC1,DNAJC2,CHTF18,GFER,TERF1,ACD
GO: Biological Process	GO:0051987	positive regulation of attachment of spindle microtubules to kinetochore		0.002425	1	0.03104	0.2978	4	7	CCNB1,AURKB,CENPE,RCC2
GO: Biological Process	GO:0044837	actomyosin contractile ring organization		0.002425	1	0.03104	0.2978	4	7	RACGAP1,ANLN,KIF23,ECT2
GO: Biological Process	GO:0071051	polyadenylation-dependent snoRNA 3'-end processing		0.002425	1	0.03104	0.2978	4	7	PARN,EXOSC4,EXOSC10,EXOSC2
GO: Biological Process	GO:0090166	Golgi disassembly		0.002425	1	0.03104	0.2978	4	7	GBF1,CDK1,PLK3,VRK1
GO: Biological Process	GO:0035405	histone-threonine phosphorylation		0.002425	1	0.03104	0.2978	4	7	CHEK1,DCAF1,HASPIN,VRK1
GO: Biological Process	GO:0090267	positive regulation of mitotic cell cycle spindle assembly checkpoint		0.002425	1	0.03104	0.2978	4	7	GEN1,NDC80,XRCC3,MAD2L1
GO: Biological Process	GO:0090232	positive regulation of spindle checkpoint		0.002425	1	0.03104	0.2978	4	7	GEN1,NDC80,XRCC3,MAD2L1
GO: Biological Process	GO:0061156	pulmonary artery morphogenesis		0.002425	1	0.03104	0.2978	4	7	CITED2,SEC24B,HEY2,LRP2
GO: Biological Process	GO:1990511	piRNA biosynthetic process		0.002425	1	0.03104	0.2978	4	7	MYBL1,DDX4,PIWIL2,GPAT2
GO: Biological Process	GO:1904356	regulation of telomere maintenance via telomere lengthening		0.002436	1	0.03112	0.2986	14	63	ATR,NEK2,PARN,AURKB,XRN1,EXOSC10,POT1,ERCC4,STN1,NAF1,PIF1,CTC1,TERF1,ACD
GO: Biological Process	GO:0006278	RNA-dependent DNA biosynthetic process		0.00252	1	0.03215	0.3084	19	98	ATR,NEK2,PARN,AURKB,XRN1,EXOSC10,POT1,RFC1,RPA1,STN1,NAF1,PIF1,CTC1,MORC2,NHP2,TERF1,TERT,TOP2A,ACD
GO: Biological Process	GO:2000279	negative regulation of DNA biosynthetic process		0.002606	1	0.03314	0.318	11	44	CHEK1,XRN1,EXOSC10,POT1,ERCC4,STN1,PIF1,CTC1,DNAJC2,TERF1,ACD
GO: Biological Process	GO:0046782	regulation of viral transcription		0.002606	1	0.03314	0.318	11	44	CDK9,MDFIC,POLR2A,POLR2G,POLR2H,POLR2I,NELFB,LARP7,HEXIM1,GTF2F1,NELFA
GO: Biological Process	GO:0006506	GPI anchor biosynthetic process		0.002647	1	0.03357	0.3221	9	32	PIGA,PIGW,PIGX,PIGV,PGAP2,PIGO,PIGN,MPPE1,PIGS
GO: Biological Process	GO:0000132	establishment of mitotic spindle orientation		0.002647	1	0.03357	0.3221	9	32	NUMA1,CENPA,GPSM2,NDE1,SPDL1,MCPH1,NDC80,CDK5RAP2,MAD2L1
GO: Biological Process	GO:0060147	regulation of posttranscriptional gene silencing		0.002686	1	0.034	0.3262	23	128	RAE1,NUP98,NUP43,DND1,NUP37,POLR2A,POLR2G,POLR2H,POLR2I,NUP155,NUP93,NUP58,DDX6,FMR1,NUP35,NDC1,NUP133,NUP50,NUP160,NUP42,TERT,NUP107,FXR1
GO: Biological Process	GO:0006606	protein import into nucleus		0.002719	1	0.03437	0.3297	30	182	ZPR1,NUP98,CDK1,NOLC1,KPNA7,MDFIC,CRY2,CSE1L,NUP155,NUP93,NUP58,SNUPN,IPO4,ECT2,TMCO6,FAM53C,UBR5,FLNA,RPAIN,NUP35,RBM22,IPO9,NUP133,SUFU,NUP50,DMAP1,PKIG,KPNA6,KPNA2,NUP107
GO: Biological Process	GO:0034471	ncRNA 5'-end processing		0.002729	1	0.03439	0.3299	7	21	POP7,RPP21,RPP38,POP4,SSB,POP1,RPP25L
GO: Biological Process	GO:0033151	V(D)J recombination		0.002729	1	0.03439	0.3299	7	21	POLB,DCAF1,RAG2,LEF1,EZH2,LIG1,LIG4
GO: Biological Process	GO:0035563	positive regulation of chromatin binding		0.002805	1	0.03508	0.3366	6	16	ZNF618,PYGO2,CTBP2,GMNN,KDM1A,CDT1
GO: Biological Process	GO:0046134	pyrimidine nucleoside biosynthetic process		0.002805	1	0.03508	0.3366	6	16	DCK,DHODH,DTYMK,TK1,TK2,UMPS
GO: Biological Process	GO:0010452	histone H3-K36 methylation		0.002805	1	0.03508	0.3366	6	16	BCOR,NSD3,IWS1,PAXIP1,NSD2,SMYD2
GO: Biological Process	GO:0033262	regulation of nuclear cell cycle DNA replication		0.002805	1	0.03508	0.3366	6	16	CDC7,TIPIN,DBF4B,DBF4,CHEK2,CDT1
GO: Biological Process	GO:0006264	mitochondrial DNA replication		0.002805	1	0.03508	0.3366	6	16	PRIMPOL,STOML2,ATG7,MGME1,SSBP1,TK2
GO: Biological Process	GO:0044728	DNA methylation or demethylation		0.002824	1	0.03527	0.3384	22	121	APEX1,UHRF1,PLD6,ALKBH1,MIS18A,H1-8,DDX4,TDRD12,ALKBH4,DNMT1,PIWIL2,RLF,EZH2,PRMT5,MORC2,DMAP1,EHMT2,GNAS,TDRD1,HDAC1,HELLS,TDRD9
GO: Biological Process	GO:0016447	somatic recombination of immunoglobulin gene segments		0.002845	1	0.03547	0.3403	14	64	MSH2,MSH3,EXO1,POLB,THOC1,RIF1,RNF168,EZH2,BATF,PAXIP1,MSH6,HSPD1,NSD2,LIG4
GO: Biological Process	GO:0006304	DNA modification		0.002922	1	0.03637	0.349	25	144	APEX1,UHRF1,PLD6,ALKBH1,MIS18A,H1-8,EXOSC4,DDX4,TDRD12,ALKBH4,ALKBH5,DNMT1,PARP2,PIWIL2,RLF,EZH2,PRMT5,MORC2,DMAP1,EHMT2,GNAS,TDRD1,HDAC1,HELLS,TDRD9
GO: Biological Process	GO:0071826	ribonucleoprotein complex subunit organization		0.002928	1	0.0364	0.3492	37	239	AGO4,AGO3,RUVBL1,ATR,PRPF3,CLNS1A,LSM4,DHX29,GEMIN5,SART3,CKAP5,DHX8,SNUPN,GEMIN7,GEMIN6,PRMT5,CD2BP2,NAF1,FASTKD2,DHX30,YJU2,CELF1,USP39,SNRPC,DDX28,RUVBL2,TXNL4A,RRS1,SF3A3,TAF9,CLP1,GCFC2,NUDT21,STRAP,DDX20,TFIP11,COIL
GO: Biological Process	GO:0044703	multi-organism reproductive process		0.002932	1	0.0364	0.3492	145	1200	MKKS,ADCYAP1,ADRA2A,AGO4,CIP2A,APLP2,MSH2,METTL14,RUVBL1,MCM9,RACGAP1,PLD6,ZP4,ATP2B4,MYBL1,ATR,BCL2L1,NEK1,PYGO2,BRCA2,KLF9,CCNA1,NPHP1,DDR1,CCNB1,CCNB2,PARN,CDK1,BMP15,CENPE,NCAPH2,DND1,TRIP13,CFAP65,HROB,EPN1,DDX4,POC1A,TBPL1,DPCD,PPAT,CRKL,MEIOC,RAI14,CTSB,TDRD12,ADAD1,SPATA18,PTEN,NSUN2,ALKBH5,DDX6,FBXO5,DHODH,RAD51C,GNPDA1,SPATA6L,BCL2L10,PIWIL2,RFX2,DAZAP1,CCDC87,RXFP1,TDRP,GGNBP2,BRIP1,FS…
GO: Biological Process	GO:0090502	RNA phosphodiester bond hydrolysis, endonucleolytic		0.002954	1	0.03661	0.3513	17	85	AGO3,APEX1,DROSHA,EXO1,PIWIL2,DBR1,POP7,RPP21,FEN1,RNASEH2A,RPP38,POP4,RRS1,POP1,TSEN2,TSN,ELAC2
GO: Biological Process	GO:0034605	cellular response to heat		0.002975	1	0.03677	0.3528	23	129	RAE1,ATR,NUP98,NUP43,NUP37,BAG5,BAG4,NUP155,NUP93,DAXX,NUP58,RPA1,RPA2,RPA3,NUP35,DNAJC2,NDC1,NUP133,NUP50,NUP160,NUP42,SCARA5,NUP107
GO: Biological Process	GO:0060966	regulation of gene silencing by RNA		0.002975	1	0.03677	0.3528	23	129	RAE1,NUP98,NUP43,DND1,NUP37,POLR2A,POLR2G,POLR2H,POLR2I,NUP155,NUP93,NUP58,DDX6,FMR1,NUP35,NDC1,NUP133,NUP50,NUP160,NUP42,TERT,NUP107,FXR1
GO: Biological Process	GO:0007281	germ cell development		0.003089	1	0.03811	0.3657	48	331	MKKS,MSH2,PLD6,BCL2L1,PYGO2,BRCA2,CCNB1,DND1,TRIP13,CFAP65,TBPL1,MEIOC,ADAD1,NSUN2,FBXO5,PIWIL2,RFX2,DAZAP1,BRIP1,STRBP,TTC26,NPM2,FANCC,MEI4,FANCG,CFAP43,CELF1,PABPC1L,TOPAZ1,GDF9,AURKA,STK11,EHMT2,SYCP1,TAF4B,RNF17,TDRD1,SEC23IP,NANOS3,WEE2,DDX20,SPO11,ING2,RSPH1,KNL1,ZGLP1,FIGLA,SMAD5
GO: Biological Process	GO:0016032	viral process		0.00315	1	0.03881	0.3723	119	962	AP2A1,AP1B1,AP1G1,APLNR,CUL2,SH3RF1,RAE1,TRIM23,PRKRA,CDK13,VAMP8,EED,GBF1,RNGTT,BCL2L1,BANF1,IQGAP1,BUB1,NFX1,AP1G2,AP1M1,NUP98,NUP43,CCNA2,PDE12,ATG12,SCARB1,CDK1,PCNA,CDK9,CENPA,RCC1,CHD1,KPNA7,UBN1,PIK3C2G,NUP37,CNOT7,PLCG1,MDFIC,POLA1,POLR2A,POLR2G,POLR2H,POLR2I,NELFB,CR2,NUP155,CTBP2,NUP93,CTSB,DCAF1,IST1,TENT5C,DAXX,NUP58,DDX6,PARD6A,ATG16L1,CENPU,PRMT6,G3BP1,SMU1,PSME3,LEF1,FBXW7,ERCC2,UB…
GO: Biological Process	GO:0007130	synaptonemal complex assembly		0.003173	1	0.03892	0.3734	8	27	AGO4,TRIP13,MEIOC,SYCP2,STAG3,EHMT2,SYCP1,SPO11
GO: Biological Process	GO:1904666	regulation of ubiquitin protein ligase activity		0.003173	1	0.03892	0.3734	8	27	CDC20,PTEN,FBXO5,DNM1L,USP44,UBE2S,UBE2C,MAD2L1
GO: Biological Process	GO:0033522	histone H2A ubiquitination		0.003173	1	0.03892	0.3734	8	27	TRIM37,BCOR,DDB2,RNF168,PCGF6,UBR5,UBR2,PCGF1
GO: Biological Process	GO:0031396	regulation of protein ubiquitination		0.003205	1	0.03923	0.3764	35	224	CENPX,DCUN1D1,MTA1,CDC20,DCUN1D3,CDK9,PLAA,RCHY1,BAG5,UBXN2A,N4BP1,DAXX,PTEN,FBXO5,FANCI,SPRTN,FBXW7,USP44,UBR5,SPSB4,DCUN1D5,ATG7,SIRT7,SKP2,CHFR,PAXIP1,MTBP,FYN,KDM1A,UBE2S,UBE2C,GPS2,RNF20,HSPA5,MAD2L1
GO: Biological Process	GO:0051254	positive regulation of RNA metabolic process		0.003213	1	0.03923	0.3764	213	1844	MAX,ACTL6A,ADCYAP1,MET,MTA3,MLLT3,APEX1,CHD8,CITED1,LMO4,ATAD2,METTL14,KHSRP,MED4,RUVBL1,CDK13,CAPRIN2,ASPH,UHRF1,RAP2C,TRIM37,MYBL1,MYBL2,BCL3,BCL9,SFR1,BLM,BRCA2,NFATC3,NFATC4,KLF9,ZPR1,FOXH1,NPAT,NRF1,ROR2,NUP98,PIAS2,CCNA2,CCNB1,CCNC,OTX1,MTA1,PAX9,PCK1,BMP15,CDK7,CDK8,CDK9,CDKN1C,NOLC1,MED14,CHEK1,DND1,CNOT8,H1-8,SENP1,ATAD2B,CNOT7,MED21,PSMC3IP,METTL16,MED27,NIPBL,EXOSC9,MDFIC,BICRA,POLR2A,…
GO: Biological Process	GO:0007368	determination of left/right symmetry		0.003213	1	0.03923	0.3764	25	145	MKKS,TBC1D32,AP1B1,CC2D2A,OFD1,FOXH1,PCSK6,NME7,DPCD,RTTN,C2CD3,IFT172,MKS1,CCDC40,DYNC2H1,BBS7,CITED2,IFT74,STIL,SUFU,ENKUR,RPGRIP1L,KIF3A,DNAAF11,VANGL2
GO: Biological Process	GO:0051569	regulation of histone H3-K4 methylation		0.003332	1	0.04062	0.3897	9	33	PYGO2,BCOR,DNMT1,PRMT6,ZNF335,PAXIP1,KDM1A,EHMT2,NELFA
GO: Biological Process	GO:0043967	histone H4 acetylation		0.003378	1	0.04065	0.39	15	72	ACTL6A,TRRAP,RUVBL1,BRCA2,ZZZ3,JADE3,ING4,LEF1,JADE1,ATG7,IWS1,RUVBL2,DMAP1,USP22,KAT7
GO: Biological Process	GO:0016076	snRNA catabolic process		0.003388	1	0.04065	0.39	3	4	EXOSC10,ZCCHC8,MTREX
GO: Biological Process	GO:0016078	tRNA catabolic process		0.003388	1	0.04065	0.39	3	4	NSUN2,TRDMT1,POP1
GO: Biological Process	GO:0061356	regulation of Wnt protein secretion		0.003388	1	0.04065	0.39	3	4	PTPN23,WLS,VPS35
GO: Biological Process	GO:0009212	pyrimidine deoxyribonucleoside triphosphate biosynthetic process		0.003388	1	0.04065	0.39	3	4	TBPL1,DTYMK,TYMS
GO: Biological Process	GO:0071034	CUT catabolic process		0.003388	1	0.04065	0.39	3	4	EXOSC10,DIS3,EXOSC2
GO: Biological Process	GO:0071043	CUT metabolic process		0.003388	1	0.04065	0.39	3	4	EXOSC10,DIS3,EXOSC2
GO: Biological Process	GO:0072429	response to intra-S DNA damage checkpoint signaling		0.003388	1	0.04065	0.39	3	4	MUS81,FBH1,EME1
GO: Biological Process	GO:0051309	female meiosis chromosome separation		0.003388	1	0.04065	0.39	3	4	NCAPH2,NCAPH,TOP2A
GO: Biological Process	GO:0006235	dTTP biosynthetic process		0.003388	1	0.04065	0.39	3	4	TBPL1,DTYMK,TYMS
GO: Biological Process	GO:0006272	leading strand elongation		0.003388	1	0.04065	0.39	3	4	PCNA,POLA1,POLE
GO: Biological Process	GO:0006305	DNA alkylation		0.003586	1	0.04289	0.4115	19	101	UHRF1,PLD6,MIS18A,H1-8,DDX4,TDRD12,DNMT1,PIWIL2,RLF,EZH2,PRMT5,MORC2,DMAP1,EHMT2,GNAS,TDRD1,HDAC1,HELLS,TDRD9
GO: Biological Process	GO:0006306	DNA methylation		0.003586	1	0.04289	0.4115	19	101	UHRF1,PLD6,MIS18A,H1-8,DDX4,TDRD12,DNMT1,PIWIL2,RLF,EZH2,PRMT5,MORC2,DMAP1,EHMT2,GNAS,TDRD1,HDAC1,HELLS,TDRD9
GO: Biological Process	GO:0046599	regulation of centriole replication		0.003671	1	0.04385	0.4207	7	22	TRIM37,CEP120,CEP192,STIL,CDK5RAP2,PLK4,CENPJ
GO: Biological Process	GO:0009994	oocyte differentiation		0.003708	1	0.04423	0.4243	13	59	PLD6,BRCA2,CCNB1,TRIP13,MEIOC,FBXO5,NPM2,PABPC1L,GDF9,AURKA,WEE2,ZGLP1,FIGLA
GO: Biological Process	GO:0051177	meiotic sister chromatid cohesion		0.00377	1	0.04471	0.4289	5	12	SGO1,BUB1,RAD51C,STAG3,SGO2
GO: Biological Process	GO:0007077	mitotic nuclear envelope disassembly		0.00377	1	0.04471	0.4289	5	12	CCNB1,CCNB2,CDK1,CNEP1R1,VRK1
GO: Biological Process	GO:0045144	meiotic sister chromatid segregation		0.00377	1	0.04471	0.4289	5	12	SGO1,BUB1,RAD51C,STAG3,SGO2
GO: Biological Process	GO:0031126	sno(s)RNA 3'-end processing		0.00377	1	0.04471	0.4289	5	12	PARN,EXOSC4,EXOSC10,LARP7,EXOSC2
GO: Biological Process	GO:0045739	positive regulation of DNA repair		0.003864	1	0.04576	0.439	16	80	PARG,BLM,PCNA,BABAM2,RIF1,MRNIP,RNF168,EYA2,EYA3,FANCB,ABRAXAS1,FOXM1,RAD51AP1,UIMC1,SPIRE2,ARID2
GO: Biological Process	GO:0016074	sno(s)RNA metabolic process		0.003983	1	0.04696	0.4505	6	17	PARN,NOLC1,EXOSC4,EXOSC10,LARP7,EXOSC2
GO: Biological Process	GO:0009263	deoxyribonucleotide biosynthetic process		0.003983	1	0.04696	0.4505	6	17	TBPL1,DCK,DCTD,DTYMK,RRM1,TYMS
GO: Biological Process	GO:0090399	replicative senescence		0.003983	1	0.04696	0.4505	6	17	ATR,CHEK1,CTC1,TERT,CHEK2,WRN
GO: Biological Process	GO:0006505	GPI anchor metabolic process		0.004148	1	0.04884	0.4685	9	34	PIGA,PIGW,PIGX,PIGV,PGAP2,PIGO,PIGN,MPPE1,PIGS
GO: Cellular Component	GO:0140513	nuclear protein-containing complex		1.983e-79	2.279e-76	2.279e-76	1.738e-75	355	1310	MAX,WDR18,MCM2,MCM4,MCM5,MCM7,ACTL6A,TRRAP,CDC45,MTA3,INTS2,MAD1L1,MLLT3,DHX16,RAE1,RANBP3,CHD8,MSH2,COPS3,MSH3,ERI1,API5,LMO4,CWC22,MED4,RUVBL1,CDK13,DROSHA,TRIM37,CDC23,MYBL2,EED,RNMT,CENPX,BARD1,BCL9,SFR1,RCOR2,PYGO2,CDC16,MCM3AP,BUB1,TONSL,NFRKB,CPSF2,FOXH1,NONO,NUP98,NUP43,BAZ1B,CCNB1,CCNC,CCNH,ORC1,ORC2,ORC4,ORC5,MTA1,PRPF4,PRPF3,CDC20,BUB3,CDC27,PCNA,CDK7,CDK8,CDK9,NOLC1,CETN3,MED14,INIP,E…
GO: Cellular Component	GO:0098687	chromosomal region		9.492e-52	1.091e-48	5.453e-49	4.158e-48	141	359	MCM2,MCM4,MCM5,SKA2,MCM7,SGO1,CENPP,MAD1L1,MKI67,ZNF618,KNSTRN,APEX1,BIRC5,MSH2,SPC24,ATR,CENPX,BLM,NEK2,BRCA2,BUB1,NSMCE1,MIS18A,NUP98,NUP43,BAZ1B,CCNB1,ORC1,ORC2,ORC4,ORC5,CDK1,BUB3,PCNA,AURKB,CENPA,CENPC,CENPE,CENPF,CHEK1,MIS12,CENPM,NUP37,RECQL4,DSCC1,POLD1,AHCTF1,POT1,CENPO,NSL1,THOC6,KNTC1,NDE1,ERCC6L,CENPL,CKAP5,DAPK3,DAXX,NUF2,SPDL1,NCAPD2,DNMT1,RAD17,RAD51,THOC1,RAD51D,ZWILCH,SMC6,SMC4,C…
GO: Cellular Component	GO:0005694	chromosome		1.394e-40	1.602e-37	5.341e-38	4.072e-37	356	1845	CHAF1B,H2AZ2,MAX,MBD1,HDX,WDR18,MCM2,MCM4,MCM5,SKA2,MCM7,ACTL6A,SGO1,TRRAP,CDC45,CENPP,AGO3,MTA3,MAD1L1,MKI67,MLLT3,ZNF618,KNSTRN,PARG,APEX1,BIRC5,MSH2,FOXR2,SPC24,RUVBL1,MCM9,UHRF1,EED,ATR,CENPX,NAP1L4,NASP,SFR1,BANF1,RCOR2,BLM,ALKBH1,NEK2,BRCA2,NFATC3,NFATC4,KLF9,MCM3AP,BUB1,TONSL,NFRKB,NFX1,ZNF740,FOXH1,TOP3B,NSMCE1,MIS18A,NUMA1,NUP98,NUP43,BAZ1B,CCNB1,ORC1,ORC2,ORC4,ORC5,OTX1,MTA1,PRDX1,CDK1,…
GO: Cellular Component	GO:0000775	chromosome, centromeric region		3.509e-38	4.032e-35	1.008e-35	7.684e-35	91	208	SKA2,SGO1,CENPP,MAD1L1,MKI67,ZNF618,KNSTRN,BIRC5,SPC24,CENPX,NEK2,BUB1,NSMCE1,MIS18A,NUP98,NUP43,BAZ1B,CCNB1,ORC2,BUB3,AURKB,CENPA,CENPC,CENPE,CENPF,MIS12,CENPM,NUP37,DSCC1,AHCTF1,CENPO,NSL1,KNTC1,NDE1,ERCC6L,CENPL,CKAP5,DAPK3,DAXX,NUF2,SPDL1,NCAPD2,DNMT1,ZWILCH,SMC6,SMC4,CENPU,CDCA8,ESCO2,MIS18BP1,DSN1,NDC80,CFDP1,CENPT,FMR1,PHF6,CENPI,NUP133,MTBP,SUMO3,CDCA5,STAG3,PDS5B,WAPL,CENPN,DCTN5,SMC5,CE…
GO: Cellular Component	GO:1902494	catalytic complex		3.276e-36	3.764e-33	7.528e-34	5.74e-33	311	1592	MKKS,LZTR1,MAX,ACTL6A,TRRAP,MET,AGO4,AGO3,MTA3,SPOP,FBXO32,CUL2,CHD8,CWC22,CDC14A,PPP4R4,METTL14,KHSRP,PRKRA,RUVBL1,CDK13,DROSHA,RNF38,SOCS1,ATP2B4,TRIM37,CDC23,SNX4,EED,RNMT,BARD1,RCOR2,CDC16,TONSL,NFRKB,CCNA1,NSMCE1,PAPSS1,CCNA2,CCNB1,CCNC,CCNE1,CCNH,DCUN1D1,MTA1,P4HA1,CCNB2,ATG12,CDK1,CDC20,CDC27,DCUN1D3,PCNA,TRMT61A,CDK7,CDK8,CDK9,NOLC1,CDKN2D,CFAP251,ATP8B1,CFAP65,EFTUD2,CKS1B,CKS2,PIGA,PIK3…
GO: Cellular Component	GO:1990234	transferase complex		4.688e-35	5.387e-32	8.978e-33	6.845e-32	195	806	LZTR1,MAX,ACTL6A,TRRAP,SPOP,FBXO32,CUL2,CHD8,METTL14,RUVBL1,CDK13,SOCS1,TRIM37,CDC23,EED,RNMT,BARD1,CDC16,TONSL,CCNA1,NSMCE1,PAPSS1,CCNA2,CCNB1,CCNC,CCNE1,CCNH,DCUN1D1,CCNB2,ATG12,CDK1,CDC20,CDC27,DCUN1D3,PCNA,TRMT61A,CDK7,CDK8,CDK9,CDKN2D,CKS1B,CKS2,PIGA,PIK3C2B,PIK3C2G,DDA1,CLNS1A,RECQL5,ANAPC2,FBXW5,MED21,MED27,ANAPC4,DCAF13,RNF19A,RCHY1,POLA1,TBPL1,POLD1,POLD2,POLE,POLE2,SMARCAL1,POLR2A,POLR2…
GO: Cellular Component	GO:0015630	microtubule cytoskeleton		3.019e-34	3.469e-31	4.955e-32	3.778e-31	291	1481	MKKS,SKA2,SGO1,TUBGCP5,AXIN2,CDC7,CDC45,MET,TTC8,AP1G1,MAD1L1,WDR35,IFT80,KIF17,FAM110B,RAE1,OFD1,CCDC146,KNSTRN,PKP4,APEX1,BIRC5,CCDC61,CDC14A,CCDC113,RUVBL1,HAUS1,CEP112,CAPRIN2,RNF38,RACGAP1,GEN1,ATP2B4,SNX4,BCL2L1,IQGAP1,NEK1,NEK2,BRCA2,CDC16,CCNA1,WDR90,NSMCE1,GAS2L3,ROR2,NUMA1,CCNB1,CCNE1,ORC2,MTA1,CEP20,CCNB2,CDK1,CDC6,CDC20,CDC27,PCM1,PCNA,PCNT,AURKB,CFAP251,CENPE,CENPF,CETN3,CHEK1,LYST,C…
GO: Cellular Component	GO:0000228	nuclear chromosome		8.858e-34	1.018e-30	1.272e-31	9.7e-31	98	264	MCM2,MCM4,MCM5,MCM7,ACTL6A,TRRAP,AGO3,BIRC5,RUVBL1,SFR1,BLM,NEK2,BRCA2,BUB1,TONSL,NFRKB,BAZ1B,CCNB1,ORC1,ORC2,ORC4,ORC5,PCNA,CENPA,CENPC,CENPE,RCC1,CHEK1,MIS12,EXOSC9,POLA1,POLB,POLD1,POLD2,POLE,POLE2,SMARCAL1,CENPO,PRIM2,NUF2,GINS1,TIPIN,RAD1,NCAPD2,RAD9A,RAD51,RBBP4,RPA1,RPA2,RPA3,MIS18BP1,ACTR5,MCM10,DSN1,ZRANB3,HMG20B,MEI4,SYCP2,NDC80,UCHL5,CENPT,GINS4,SIRT7,SMC2,ZBTB32,GINS2,FIGNL1,STAG3,WAP…
GO: Cellular Component	GO:0000793	condensed chromosome		7.837e-33	9.005e-30	1.001e-30	7.628e-30	90	232	SKA2,SGO1,AGO3,MAD1L1,MKI67,KNSTRN,BIRC5,SPC24,CENPX,BANF1,BLM,NEK2,BRCA2,BUB1,TOP3B,NSMCE1,NUP43,BAZ1B,CCNB1,ORC2,BUB3,AURKB,CENPA,CENPC,CENPE,CENPF,RCC1,NCAPH2,CHEK1,MIS12,CENPM,NUP37,POLB,AHCTF1,CENPO,NSL1,KNTC1,NDE1,ERCC6L,CKAP5,NUF2,SPDL1,RAD1,NCAPD2,RAD9A,RAD51,ZWILCH,SMC6,CENPU,RIF1,RPA1,MIS18BP1,DSN1,HMG20B,FANCD2,MEI4,SYCP2,NDC80,CFDP1,CENPT,PHF6,SMC2,NUP133,STAG3,WAPL,CENPN,DCTN5,SMC5,C…
GO: Cellular Component	GO:0140535	intracellular protein-containing complex		2.602e-28	2.99e-25	2.99e-26	2.28e-25	176	772	LZTR1,ACTL6A,TRRAP,SPOP,FBXO32,CUL2,RUVBL1,CDC23,RNMT,BARD1,BCL3,BRCA2,CDC16,EIF2B3,TONSL,CNOT2,CCNC,CCNH,DCUN1D1,CDC20,CDC27,DCUN1D3,PCNA,CDK7,CDK8,CNOT8,CKS1B,CKS2,DDA1,RECQL5,ANAPC2,CNOT7,FBXW5,MED21,MED27,C2orf49,ANAPC4,DCAF13,RNF19A,RCHY1,POLA1,TBPL1,POLD1,CNOT10,POLD2,POLE,POLE2,SMARCAL1,POLR2A,POLR2G,POLR2H,POLR2I,FAM98A,BABAM2,PPP2R5D,ZZZ3,DCAF10,PRIM2,PRKAR1B,PHF14,SMCR8,DCAF1,EPC2,JADE3…
GO: Cellular Component	GO:0005815	microtubule organizing center		7.357e-28	8.453e-25	7.685e-26	5.859e-25	184	832	MKKS,SGO1,TUBGCP5,AXIN2,CDC45,TTC8,MAD1L1,WDR35,IFT80,KIF17,FAM110B,OFD1,CCDC146,KNSTRN,APEX1,BIRC5,CCDC61,CDC14A,CCDC113,RUVBL1,HAUS1,CEP112,CAPRIN2,GEN1,BCL2L1,NEK1,NEK2,BRCA2,CDC16,WDR90,NUMA1,CCNB1,CCNE1,ORC2,CEP20,CCNB2,CDK1,CDC20,CDC27,PCM1,PCNA,PCNT,AURKB,CENPF,CETN3,CHEK1,UBN1,GPSM2,NME7,PLK3,KIF23,DCAF13,POC1A,RNF19A,RTTN,PTPN23,CCNJ,MAP10,C2CD3,ARHGEF10,TTLL4,NUP93,ESPL1,PTPN20,CPLANE2,…
GO: Cellular Component	GO:0005814	centriole		2.677e-27	3.076e-24	2.563e-25	1.954e-24	160	681	MKKS,SGO1,TUBGCP5,AXIN2,CDC45,TTC8,MAD1L1,WDR35,IFT80,OFD1,CCDC146,KNSTRN,APEX1,BIRC5,CCDC61,CDC14A,CCDC113,HAUS1,CEP112,CAPRIN2,GEN1,BCL2L1,NEK1,NEK2,BRCA2,CDC16,WDR90,NUMA1,CCNB1,CCNE1,ORC2,CEP20,CCNB2,CDK1,CDC20,CDC27,PCM1,PCNA,PCNT,AURKB,CENPF,CETN3,CHEK1,UBN1,GPSM2,NME7,PLK3,KIF23,DCAF13,POC1A,RNF19A,RTTN,CCNJ,MAP10,C2CD3,ARHGEF10,NUP93,ESPL1,PTPN20,HAUS6,NDE1,KIAA0586,DLGAP5,CKAP5,IST1,HAUS…
GO: Cellular Component	GO:0005813	centrosome		4.173e-27	4.795e-24	3.688e-25	2.812e-24	152	632	MKKS,SGO1,TUBGCP5,AXIN2,CDC45,TTC8,MAD1L1,WDR35,IFT80,OFD1,KNSTRN,APEX1,CCDC61,CDC14A,CCDC113,HAUS1,CEP112,CAPRIN2,GEN1,BCL2L1,NEK1,NEK2,BRCA2,CDC16,NUMA1,CCNB1,CCNE1,ORC2,CEP20,CCNB2,CDK1,CDC20,CDC27,PCM1,PCNA,PCNT,AURKB,CENPF,CETN3,CHEK1,UBN1,GPSM2,NME7,PLK3,KIF23,DCAF13,POC1A,RNF19A,RTTN,CCNJ,MAP10,C2CD3,ARHGEF10,NUP93,ESPL1,PTPN20,HAUS6,NDE1,KIAA0586,DLGAP5,CKAP5,IST1,HAUS3,SFI1,CNTLN,TTC19,M…
GO: Cellular Component	GO:0016604	nuclear body		2.037e-25	2.34e-22	1.672e-23	1.275e-22	182	856	SDE2,MAX,MBD1,ADD1,MKI67,SPOP,MOCS2,DUSP11,FAM76B,APEX1,API5,CWC22,CDC14A,CDK13,ATR,BARD1,RDM1,BLM,NFATC4,ZPR1,TONSL,NONO,NPAT,NUP98,NUP43,BAZ1B,PIAS2,PRPF4,PRPF3,EXO1,PARN,PCNA,CDK9,NOLC1,CENPC,STK17A,ATP8B1,EFTUD2,PPIG,RBM25,SCNM1,UBN1,CNOT7,SNRNP40,DGCR8,SH3BP5,FAM193B,RCHY1,POLE2,RMI2,CENPO,GEMIN5,PTPN23,NSL1,NR1D1,THOC6,CRY2,HINFP,UBXN7,N4BP1,ATPAF2,SART3,HAUS6,DAPK3,DAXX,PTEN,ALKBH5,NCAPG2,…
GO: Cellular Component	GO:0000779	condensed chromosome, centromeric region		4.12e-24	4.734e-21	3.156e-22	2.406e-21	54	119	SKA2,SGO1,MAD1L1,KNSTRN,BIRC5,SPC24,CENPX,NEK2,BUB1,NUP43,CCNB1,ORC2,BUB3,AURKB,CENPA,CENPC,CENPE,CENPF,MIS12,CENPM,NUP37,AHCTF1,CENPO,NSL1,KNTC1,NDE1,ERCC6L,CKAP5,NUF2,SPDL1,NCAPD2,ZWILCH,CENPU,MIS18BP1,DSN1,NDC80,CFDP1,CENPT,PHF6,NUP133,CENPN,DCTN5,CENPK,NCAPG,NCAPD3,CBX3,CENPH,INCENP,SGO2,CDT1,KNL1,NUP107,SKA3,MAD2L1
GO: Cellular Component	GO:0005819	spindle		7.908e-24	9.087e-21	5.679e-22	4.33e-21	108	399	SKA2,SGO1,TUBGCP5,CDC7,MAD1L1,RAE1,KNSTRN,PKP4,BIRC5,CDC14A,HAUS1,RACGAP1,NEK2,CDC16,NSMCE1,NUMA1,CCNB1,CDK1,CDC6,CDC20,CDC27,AURKB,CENPE,CENPF,KPNA7,CIAO1,CLTC,GPSM2,PLK3,KIF23,POC1A,POLB,MAP10,MAD2L1BP,ESPL1,CCDC69,KNTC1,HAUS6,NDE1,DLGAP5,CKAP5,HAUS3,FAM110A,NSUN2,SPDL1,FBXO5,KIF14,SMC6,DYNC2I1,ECT2,HAUS2,CDCA8,KIF20A,RIF1,KATNBL1,HASPIN,CKAP2,EPB41,BORA,NIN,MAP9,ERCC2,MAEA,ANKRD53,TUBGCP3,TACC…
GO: Cellular Component	GO:0000776	kinetochore		2.559e-23	2.941e-20	1.73e-21	1.319e-20	58	140	SKA2,SGO1,MAD1L1,KNSTRN,BIRC5,SPC24,CENPX,NEK2,BUB1,NUP98,NUP43,CCNB1,ORC2,BUB3,AURKB,CENPA,CENPC,CENPE,CENPF,MIS12,CENPM,NUP37,AHCTF1,CENPO,NSL1,KNTC1,NDE1,ERCC6L,CKAP5,NUF2,SPDL1,ZWILCH,CENPU,MIS18BP1,DSN1,NDC80,CFDP1,CENPT,PHF6,CENPI,NUP133,MTBP,SUMO3,CENPN,DCTN5,CENPK,NUP160,NCAPD3,TTK,CENPH,INCENP,SGO2,CDT1,KNL1,KIF22,NUP107,SKA3,MAD2L1
GO: Cellular Component	GO:0000777	condensed chromosome kinetochore		6.508e-23	7.477e-20	4.154e-21	3.167e-20	50	108	SKA2,SGO1,MAD1L1,KNSTRN,BIRC5,SPC24,CENPX,NEK2,BUB1,NUP43,CCNB1,ORC2,BUB3,CENPA,CENPC,CENPE,CENPF,MIS12,CENPM,NUP37,AHCTF1,CENPO,NSL1,KNTC1,NDE1,ERCC6L,CKAP5,NUF2,SPDL1,ZWILCH,CENPU,MIS18BP1,DSN1,NDC80,CFDP1,CENPT,PHF6,NUP133,CENPN,DCTN5,CENPK,NCAPD3,CENPH,INCENP,SGO2,CDT1,KNL1,NUP107,SKA3,MAD2L1
GO: Cellular Component	GO:0000808	origin recognition complex		2.575e-21	2.958e-18	1.557e-19	1.187e-18	34	55	WDR18,MCM2,MCM4,MCM5,MCM7,CDC45,TONSL,BAZ1B,ORC1,ORC2,ORC4,ORC5,PCNA,POLA1,POLD1,POLD2,SMARCAL1,PRIM2,GINS1,TIPIN,RPA1,RPA2,RPA3,MCM10,ZRANB3,GINS4,GINS2,HELB,WDHD1,ORC6,ORC3,GINS3,XPA,MMS22L
GO: Cellular Component	GO:0042555	MCM complex		6.845e-19	7.865e-16	3.745e-17	2.856e-16	31	52	WDR18,MCM2,MCM4,MCM5,MCM7,CDC45,MCM9,TONSL,BAZ1B,PCNA,POLA1,POLD1,POLD2,SMARCAL1,PRIM2,GINS1,TIPIN,RPA1,RPA2,RPA3,MCMBP,MCM10,ZRANB3,GINS4,GINS2,HELB,WDHD1,ORC3,GINS3,XPA,MMS22L
GO: Cellular Component	GO:0097373	MCM core complex		6.845e-19	7.865e-16	3.745e-17	2.856e-16	31	52	WDR18,MCM2,MCM4,MCM5,MCM7,CDC45,MCM9,TONSL,BAZ1B,PCNA,POLA1,POLD1,POLD2,SMARCAL1,PRIM2,GINS1,TIPIN,RPA1,RPA2,RPA3,MCMBP,MCM10,ZRANB3,GINS4,GINS2,HELB,WDHD1,ORC3,GINS3,XPA,MMS22L
GO: Cellular Component	GO:0005657	replication fork		4.629e-18	5.319e-15	2.418e-16	1.843e-15	35	69	UHRF1,BLM,TONSL,BAZ1B,PCNA,CHEK1,PRIMPOL,POLA1,POLD1,POLD2,SMARCAL1,PRIM2,TIPIN,DNMT1,RAD51C,RAD51B,RAD51D,RFC1,RFC2,RFC4,RPA1,RPA2,RPA3,MCM10,ZRANB3,PIF1,DMAP1,HELB,WDHD1,WRN,XPA,XRCC2,XRCC3,RAD18,MMS22L
GO: Cellular Component	GO:0036387	pre-replicative complex		5.519e-18	6.341e-15	2.642e-16	2.014e-15	29	48	WDR18,MCM2,MCM4,MCM5,MCM7,CDC45,TONSL,BAZ1B,PCNA,POLA1,POLD1,POLD2,SMARCAL1,PRIM2,GINS1,TIPIN,RPA1,RPA2,RPA3,MCM10,ZRANB3,GINS4,GINS2,HELB,WDHD1,ORC3,GINS3,XPA,MMS22L
GO: Cellular Component	GO:0005656	nuclear pre-replicative complex		5.519e-18	6.341e-15	2.642e-16	2.014e-15	29	48	WDR18,MCM2,MCM4,MCM5,MCM7,CDC45,TONSL,BAZ1B,PCNA,POLA1,POLD1,POLD2,SMARCAL1,PRIM2,GINS1,TIPIN,RPA1,RPA2,RPA3,MCM10,ZRANB3,GINS4,GINS2,HELB,WDHD1,ORC3,GINS3,XPA,MMS22L
GO: Cellular Component	GO:0000781	chromosome, telomeric region		3.322e-17	3.817e-14	1.527e-15	1.164e-14	55	164	MCM2,MCM4,MCM5,MCM7,APEX1,MSH2,ATR,BLM,BRCA2,NSMCE1,ORC1,ORC2,ORC4,ORC5,CDK1,PCNA,CHEK1,RECQL4,POLD1,POT1,THOC6,RAD17,RAD51,THOC1,RAD51D,SMC6,RIF1,RPA1,RPA2,ERCC4,EZH2,STN1,FEN1,PIF1,THOC7,CTC1,SIRT6,THOC3,NHP2,RAD51AP1,WDR82,KDM1A,SSB,SMC5,TERF1,TERT,CHEK2,ORC3,CBX3,SPO11,WRN,XRCC3,ACD,TFIP11,LIG4
GO: Cellular Component	GO:0031261	DNA replication preinitiation complex		3.504e-17	4.026e-14	1.549e-15	1.181e-14	28	47	MCM2,MCM4,MCM5,MCM7,CDC45,TONSL,BAZ1B,PCNA,POLA1,POLD1,POLD2,SMARCAL1,PRIM2,GINS1,TIPIN,RPA1,RPA2,RPA3,MCM10,ZRANB3,GINS4,GINS2,HELB,WDHD1,ORC3,GINS3,XPA,MMS22L
GO: Cellular Component	GO:0061695	transferase complex, transferring phosphorus-containing groups		4.979e-17	5.721e-14	2.119e-15	1.615e-14	75	276	TRRAP,CDK13,SOCS1,TONSL,CCNA1,PAPSS1,CCNA2,CCNB1,CCNE1,CCNH,CCNB2,CDK1,PCNA,CDK7,CDK9,CDKN2D,CKS1B,CKS2,PIK3C2B,PIK3C2G,RECQL5,POLA1,TBPL1,POLD1,POLD2,POLE,POLE2,SMARCAL1,POLR2A,POLR2G,POLR2H,POLR2I,CCNJ,PRIM2,SMCR8,SESN2,CCNJL,POLR1D,RPA1,RPA2,RPA3,RPAP2,CCNI2,ERCC2,CCNP,POLR1H,POLR3C,CNPPD1,TAF6L,TAF5L,CAB39,CDK12,HELB,TAF4B,TAF5,TAF9,TAF10,TBP,TCEA1,GTF2A1L,TERT,GTF2A1,GTF2A2,GTF2B,GTF2E1,GTF2…
GO: Cellular Component	GO:0071162	CMG complex		1.352e-15	1.554e-12	5.357e-14	4.084e-13	26	45	MCM2,MCM4,MCM5,MCM7,TONSL,BAZ1B,PCNA,POLA1,POLD1,POLD2,SMARCAL1,PRIM2,GINS1,TIPIN,RPA1,RPA2,RPA3,MCM10,ZRANB3,GINS4,GINS2,HELB,WDHD1,GINS3,XPA,MMS22L
GO: Cellular Component	GO:0000811	GINS complex		1.352e-15	1.554e-12	5.357e-14	4.084e-13	26	45	MCM2,MCM4,MCM5,MCM7,TONSL,BAZ1B,PCNA,POLA1,POLD1,POLD2,SMARCAL1,PRIM2,GINS1,TIPIN,RPA1,RPA2,RPA3,MCM10,ZRANB3,GINS4,GINS2,HELB,WDHD1,GINS3,XPA,MMS22L
GO: Cellular Component	GO:0000794	condensed nuclear chromosome		8.291e-15	9.526e-12	3.175e-13	2.421e-12	38	97	AGO3,BLM,NEK2,BRCA2,BUB1,CCNB1,CENPA,CENPC,CENPE,RCC1,CHEK1,MIS12,POLB,CENPO,NUF2,RAD1,RAD9A,RAD51,RPA1,MIS18BP1,DSN1,HMG20B,MEI4,SYCP2,NDC80,CENPT,STAG3,WAPL,CENPK,RRS1,SUV39H1,SYCP1,RNF212,TOPBP1,TUBG1,UBE2I,INCENP,RSPH1
GO: Cellular Component	GO:0000922	spindle pole		1.776e-14	2.041e-11	6.582e-13	5.019e-12	52	170	SGO1,TUBGCP5,MAD1L1,RAE1,KNSTRN,PKP4,CDC14A,HAUS1,NEK2,NSMCE1,NUMA1,CCNB1,CDC6,CDC20,AURKB,CENPF,GPSM2,PLK3,POC1A,MAP10,KNTC1,NDE1,DLGAP5,CKAP5,FAM110A,SPDL1,SMC6,DYNC2I1,KATNBL1,CKAP2,NIN,ANKRD53,TUBGCP3,TACC3,TPX2,CDK5RAP2,PLK4,TUBGCP2,ABRAXAS2,AURKA,TOPBP1,KATNA1,CEP44,CKAP2L,WDR73,TUBG1,HAUS8,TUBGCP6,FAM83D,KIF11,IRAG2,MAD2L1
GO: Cellular Component	GO:0072686	mitotic spindle		1.247e-13	1.433e-10	4.479e-12	3.415e-11	49	161	CDC7,MAD1L1,RAE1,KNSTRN,PKP4,CDC14A,HAUS1,RACGAP1,CDC16,NSMCE1,NUMA1,CDK1,CDC6,CDC27,AURKB,CENPE,CLTC,GPSM2,KIF23,MAP10,ESPL1,HAUS6,HAUS3,SMC6,ECT2,HAUS2,KATNBL1,EPB41,NIN,MAP9,TACC3,HAUS7,TPX2,CDK5RAP2,WAPL,RCC2,AURKA,KATNA1,TFDP2,CKAP2L,TUBG1,HAUS8,FAM83D,PYCR3,KIF11,KIFC1,KIF22,SKA3,MAD2L1
GO: Cellular Component	GO:0016607	nuclear speck		8.159e-13	9.374e-10	2.841e-11	2.166e-10	89	421	SDE2,MBD1,SPOP,MOCS2,DUSP11,FAM76B,APEX1,API5,CWC22,CDK13,BARD1,NFATC4,NONO,NUP43,PIAS2,PRPF4,PRPF3,PARN,STK17A,EFTUD2,PPIG,RBM25,SCNM1,CNOT7,SNRNP40,FAM193B,RCHY1,RMI2,NSL1,THOC6,CRY2,ATPAF2,SART3,HAUS6,ALKBH5,NCAPG2,FBXL4,AP5Z1,THOC1,DOCK1,SMC6,GPATCH2,SMC4,SMU1,SPRTN,JADE1,CXXC1,NCBP3,CD2BP2,ZBTB18,MAML3,CASC3,THOC7,POLDIP3,SIRT7,THOC3,RUFY1,PRPF40A,PPP4R3A,HABP4,TIMM50,TAF5L,SNRPA1,SNRPB2,CDK…
GO: Cellular Component	GO:0005874	microtubule		1.541e-11	1.771e-08	5.209e-10	3.971e-09	118	655	MKKS,SKA2,TUBGCP5,MET,WDR35,KIF17,KNSTRN,BIRC5,CDC14A,CCDC113,HAUS1,RNF38,RACGAP1,ATP2B4,IQGAP1,NEK2,GAS2L3,ROR2,NUMA1,MTA1,CDK1,PCNT,AURKB,CFAP251,CENPE,CENPF,CFAP65,CLTC,CNP,SPEF1,KIF23,POLB,MAP10,TTLL4,PTPN20,KNTC1,HAUS6,NDE1,IFT172,SPATA18,CKAP5,DAXX,HAUS3,CCDC172,DDX6,KIF19,KIF14,DYNC1H1,CCDC40,ATG16L1,SPATA6L,EFCAB1,DYNC2H1,KIF26B,DNM1L,HAUS2,TTLL7,KIF20A,RNF4,BBS7,CKAP2,NIN,MAP9,CDK2AP2,MN…
GO: Cellular Component	GO:0099080	supramolecular complex		7.266e-11	8.349e-08	2.385e-09	1.819e-08	266	1895	MKKS,MORN4,SKA2,SGO1,TUBGCP5,SHROOM4,MET,AGO4,AGO3,AP2A1,MAD1L1,WDR35,FBXO32,KIF17,DCPS,KNSTRN,BIRC5,CDC14A,KHSRP,ARF6,SPC24,CCDC113,HAUS1,RNF38,RACGAP1,SOCS1,ATP2B4,PATL2,CENPX,MYO10,BARD1,IQGAP1,NEK2,BUB1,CNOT2,DDR1,GAS2L3,ROR1,ROR2,NUMA1,NUP98,NUP43,CCNB1,ORC2,MTA1,SCARB1,CDK1,BUB3,PCNT,AURKB,CDK9,CFAP251,CENPA,CENPC,CENPE,CENPF,ATP8B1,CNOT8,CFAP65,MIS12,CENPM,NUP37,MYO3B,CNOT7,CLTC,XRN1,LSM4,…
GO: Cellular Component	GO:0000151	ubiquitin ligase complex		8.396e-11	9.647e-08	2.68e-09	2.043e-08	67	304	LZTR1,SPOP,FBXO32,CUL2,CDC23,BARD1,CDC16,CCNC,DCUN1D1,CDC20,CDC27,DCUN1D3,CDK8,CKS1B,CKS2,DDA1,ANAPC2,FBXW5,MED21,MED27,ANAPC4,DCAF13,RNF19A,RCHY1,BABAM2,DCAF10,DCAF1,BCOR,DDB2,FBXL4,MED24,MED12,MED6,DCAF7,FBXW7,RNF168,UBE4B,MAEA,PCGF6,FBXL18,ARIH2,SPSB4,ANAPC5,DCUN1D5,SPSB1,DTL,ANAPC11,SIAH1,SKP2,KLHL15,USP33,CAND1,KLHL20,UBE2S,CBX2,UBR2,PCGF1,UBE2C,COP1,FBH1,RNF20,TNFAIP1,KLHL2,ANAPC1,UBR3,RAD1…
GO: Cellular Component	GO:0000307	cyclin-dependent protein kinase holoenzyme complex		9.713e-11	1.116e-07	3.016e-09	2.3e-08	21	44	CDK13,CCNA1,CCNA2,CCNB1,CCNE1,CCNH,CCNB2,CDK1,PCNA,CDK7,CDK9,CDKN2D,CKS1B,CKS2,CCNJ,CCNJL,CCNI2,CCNP,CNPPD1,CDK12,CCNB3
GO: Cellular Component	GO:0035770	ribonucleoprotein granule		1.261e-10	1.449e-07	3.798e-09	2.895e-08	59	254	AGO4,AGO3,DCPS,KHSRP,SOCS1,PATL2,BARD1,IQGAP1,CNOT2,CDK9,CNOT8,CNOT7,XRN1,LSM4,DDX4,PMS2,FXR2,POLR2G,SNCAIP,GIGYF2,CKAP5,NSUN2,DDX6,USP3,PIWIL2,G3BP1,EXD1,ATXN2,CASC3,FMR1,POLDIP3,TUBB,FASTKD2,MCRIP2,DHX30,HABP4,CELF1,PABPC1L,TAF5L,SNRPB2,DDX28,DCP1A,DIS3L2,LSM1,LSM3,RBPMS,SYNE1,PATL1,TDRD1,LSM6,TIA1,NANOS3,ATXN2L,HENMT1,TDRD9,TUBA1A,KPNA2,LIG4,FXR1
GO: Cellular Component	GO:0030880	RNA polymerase complex		1.289e-10	1.481e-07	3.798e-09	2.895e-08	35	111	TRRAP,CCNH,CDK7,RECQL5,POLA1,TBPL1,POLR2A,POLR2G,POLR2H,POLR2I,PRIM2,POLR1D,RPAP2,ERCC2,POLR1H,POLR3C,TAF6L,TAF5L,TAF4B,TAF5,TAF9,TAF10,TBP,TCEA1,GTF2A1L,TERT,GTF2A1,GTF2A2,GTF2B,GTF2E1,GTF2E2,GTF2F1,GTF2H1,TENT2,POLR2M
GO: Cellular Component	GO:0090575	RNA polymerase II transcription regulator complex		1.628e-10	1.871e-07	4.677e-09	3.566e-08	52	211	MAX,TRRAP,LMO4,MED4,BCL9,PYGO2,FOXH1,NONO,CCNC,CCNH,CDK7,CDK8,CDK9,MED14,MED21,MED27,TBPL1,GEMIN5,MXD3,MED24,MED12,MED6,DR1,MED16,E2F5,E2F8,LEF1,ERCC2,CARM1,MED15,TAF6L,MED28,TAF5L,MED22,TAF4B,TAF5,TAF9,TAF10,TBP,TCEA1,GTF2A1L,TFDP2,GTF2A1,GTF2A2,GTF2B,GTF2E1,GTF2E2,GTF2F1,GTF2H1,CBX3,ING2,SMAD5
GO: Cellular Component	GO:0000778	condensed nuclear chromosome kinetochore		3.285e-10	3.775e-07	9.207e-09	7.02e-08	13	18	BUB1,CCNB1,CENPA,CENPC,CENPE,MIS12,CENPO,NUF2,MIS18BP1,DSN1,NDC80,CENPT,CENPK
GO: Cellular Component	GO:0055029	nuclear DNA-directed RNA polymerase complex		4.757e-10	5.466e-07	1.301e-08	9.923e-08	33	105	TRRAP,CCNH,CDK7,RECQL5,POLA1,TBPL1,POLR2A,POLR2G,POLR2H,POLR2I,PRIM2,POLR1D,RPAP2,ERCC2,POLR1H,POLR3C,TAF6L,TAF5L,TAF4B,TAF5,TAF9,TAF10,TBP,TCEA1,GTF2A1L,GTF2A1,GTF2A2,GTF2B,GTF2E1,GTF2E2,GTF2F1,GTF2H1,POLR2M
GO: Cellular Component	GO:0036464	cytoplasmic ribonucleoprotein granule		5.094e-10	5.852e-07	1.361e-08	1.038e-07	56	243	AGO4,AGO3,DCPS,KHSRP,SOCS1,PATL2,BARD1,IQGAP1,CNOT2,CDK9,CNOT8,CNOT7,XRN1,LSM4,DDX4,PMS2,FXR2,POLR2G,SNCAIP,GIGYF2,CKAP5,NSUN2,DDX6,USP3,PIWIL2,G3BP1,EXD1,ATXN2,CASC3,FMR1,POLDIP3,TUBB,MCRIP2,HABP4,CELF1,PABPC1L,TAF5L,SNRPB2,DCP1A,DIS3L2,LSM1,LSM3,RBPMS,SYNE1,PATL1,TDRD1,LSM6,TIA1,NANOS3,ATXN2L,HENMT1,TDRD9,TUBA1A,KPNA2,LIG4,FXR1
GO: Cellular Component	GO:0000428	DNA-directed RNA polymerase complex		6.273e-10	7.208e-07	1.638e-08	1.249e-07	33	106	TRRAP,CCNH,CDK7,RECQL5,POLA1,TBPL1,POLR2A,POLR2G,POLR2H,POLR2I,PRIM2,POLR1D,RPAP2,ERCC2,POLR1H,POLR3C,TAF6L,TAF5L,TAF4B,TAF5,TAF9,TAF10,TBP,TCEA1,GTF2A1L,GTF2A1,GTF2A2,GTF2B,GTF2E1,GTF2E2,GTF2F1,GTF2H1,POLR2M
GO: Cellular Component	GO:0043596	nuclear replication fork		8.147e-10	9.361e-07	2.08e-08	1.586e-07	18	36	TONSL,BAZ1B,PCNA,POLA1,POLD1,POLD2,SMARCAL1,PRIM2,TIPIN,RPA1,RPA2,RPA3,MCM10,ZRANB3,HELB,WDHD1,XPA,MMS22L
GO: Cellular Component	GO:0016591	RNA polymerase II, holoenzyme		8.486e-10	9.751e-07	2.119e-08	1.615e-07	28	81	TRRAP,CCNH,CDK7,RECQL5,TBPL1,POLR2A,POLR2G,POLR2H,POLR2I,RPAP2,ERCC2,TAF6L,TAF5L,TAF4B,TAF5,TAF9,TAF10,TBP,TCEA1,GTF2A1L,GTF2A1,GTF2A2,GTF2B,GTF2E1,GTF2E2,GTF2F1,GTF2H1,POLR2M
GO: Cellular Component	GO:0005730	nucleolus		8.666e-10	9.958e-07	2.119e-08	1.615e-07	215	1497	MBD1,MIF4GD,WDR18,MCM2,MCM7,CENPP,MKI67,DUSP11,CUL2,HIRIP3,RAE1,APEX1,ERI1,CDC14A,SPC24,UBE2T,DROSHA,RNMT,MYO10,RDM1,BLM,NEK2,ZPR1,NFX1,VPS51,NONO,SPTY2D1,PKMYT1,ORC4,PRDX1,PARN,CDC6,CDK7,CDK8,NOLC1,CETN3,H1-8,DGCR8,MED27,PLK3,EXOSC4,FAM193B,NEPRO,EXOSC9,MDFIC,EXOSC10,DCAF13,POLA1,POLR2A,POLR2H,THUMPD3,POLR2I,NOL11,MAD2L1BP,HINFP,REXO2,ZZZ3,RPS19BP1,RAI14,N4BP1,FBLIM1,ALKBH4,DCAF1,ADAD1,CKAP5,DAX…
GO: Cellular Component	GO:0033202	DNA helicase complex		1.432e-09	1.646e-06	3.429e-08	2.614e-07	19	41	ACTL6A,RUVBL1,TONSL,NFRKB,PCNA,POLA1,POLD1,POLD2,SMARCAL1,PRIM2,RPA1,RPA2,RPA3,ACTR5,UCHL5,RUVBL2,HELB,XPA,ACTR8
GO: Cellular Component	GO:0120114	Sm-like protein family complex		2.657e-09	3.053e-06	6.23e-08	4.75e-07	47	195	DHX16,CWC22,PRPF4,PRPF3,NOLC1,EFTUD2,CLNS1A,SNRNP40,LSM4,GEMIN5,SART3,DHX8,GEMIN7,SMU1,GEMIN6,CWF19L1,SF3B4,CD2BP2,CASC3,FMR1,ZCCHC8,PRPF40A,LARP7,HEXIM1,RBM22,YJU2,PPIL1,USP39,SNRPA1,SNRPB2,SNRPC,LSM1,LSM3,TXNL4A,SF3A3,HTATSF1,GCFC2,PHF5A,LSM6,SF3B3,STRAP,DDX20,PRPF38A,MTREX,LSM11,TFIP11,CCDC130
GO: Cellular Component	GO:0005684	U2-type spliceosomal complex		6.483e-09	7.448e-06	1.49e-07	1.136e-06	29	93	DHX16,CWC22,PRPF4,PRPF3,EFTUD2,SNRNP40,LSM4,DHX8,SMU1,SF3B4,CASC3,PRPF40A,RBM22,YJU2,PPIL1,SNRPA1,SNRPB2,SNRPC,LSM3,TXNL4A,SF3A3,HTATSF1,GCFC2,PHF5A,LSM6,SF3B3,PRPF38A,TFIP11,CCDC130
GO: Cellular Component	GO:0000796	condensin complex		8.343e-09	9.586e-06	1.88e-07	1.433e-06	8	8	NCAPH2,NCAPG2,NCAPD2,SMC4,SMC2,NCAPG,NCAPD3,NCAPH
GO: Cellular Component	GO:1904949	ATPase complex		2.115e-08	2.431e-05	4.674e-07	3.564e-06	35	132	ACTL6A,TRRAP,MTA3,RUVBL1,TONSL,NFRKB,MTA1,PCNA,ATP8B1,POLA1,BICRA,POLD1,POLD2,SMARCAL1,PRIM2,RBBP4,RFC1,RFC4,RPA1,RPA2,RPA3,ACTR5,UCHL5,SMARCC1,RUVBL2,DMAP1,HELB,CECR2,BAZ1A,HDAC1,XPA,ANP32E,ACTR8,ATP10A,ARID2
GO: Cellular Component	GO:0031461	cullin-RING ubiquitin ligase complex		2.21e-08	2.539e-05	4.791e-07	3.653e-06	41	169	LZTR1,SPOP,FBXO32,CUL2,CDC23,CDC16,CDC20,CDC27,CKS1B,CKS2,DDA1,ANAPC2,FBXW5,ANAPC4,DCAF13,DCAF10,DCAF1,DDB2,FBXL4,DCAF7,FBXW7,FBXL18,ARIH2,SPSB4,ANAPC5,SPSB1,DTL,ANAPC11,SIAH1,SKP2,KLHL15,CAND1,KLHL20,UBE2S,UBE2C,COP1,FBH1,TNFAIP1,KLHL2,ANAPC1,CUL5
GO: Cellular Component	GO:0016605	PML body		2.275e-08	2.614e-05	4.84e-07	3.69e-06	31	109	MAX,ATR,RDM1,BLM,PIAS2,CDK9,UBN1,N4BP1,DAPK3,DAXX,PTEN,RAD51,CASP8AP2,SMC6,RFWD3,RNF4,RPA1,RPA2,RPAIN,CHFR,SUMO3,SMC5,KLHL20,TOPBP1,PATL1,TERT,CHEK2,TOP3A,HIRA,UBE2I,ZMYM2
GO: Cellular Component	GO:0005667	transcription regulator complex		2.499e-08	2.872e-05	5.222e-07	3.981e-06	90	518	MAX,TRRAP,LIN9,MTA3,APEX1,LMO4,MED4,BCL9,RCOR2,PYGO2,NFATC3,NFATC4,FOXH1,NONO,NRF1,CCNC,CCNH,MTA1,PAX9,CDK7,CDK8,CDK9,MED14,GTF3C5,GTF3C4,MED21,MED27,TBPL1,GEMIN5,CTBP2,MXD3,MED24,MED12,MED6,DR1,RBBP4,MED16,RBBP8,AKIRIN2,E2F5,GTF3C6,E2F8,AATF,LEF1,ERCC2,ETS1,EYA3,ZNF541,CARM1,DEPDC1,MED15,TAF6L,MED28,PUS1,TAF5L,KDM1A,DCP1A,RCOR1,LIN37,MED22,TAF4B,TAF5,TAF9,TAF10,COPS5,TBP,TCEA1,GTF2A1L,GPS2,TFDP2…
GO: Cellular Component	GO:0036064	ciliary basal body		3.526e-08	4.051e-05	7.116e-07	5.425e-06	42	178	MKKS,CDC45,TTC8,WDR35,IFT80,KIF17,OFD1,CCDC61,CDC14A,CCDC113,CEP20,PCM1,PCNT,CENPF,CETN3,NME7,POC1A,RTTN,PTPN23,C2CD3,TTLL4,CPLANE2,IFT172,KIAA0586,MKS1,TTLL7,BBS7,RP2,JADE1,TTC26,CEP78,ARMC9,INTU,CENPJ,CDKL5,GLE1,RPGRIP1L,TUBG1,USH2A,NPHP4,CFAP70,RILPL2
GO: Cellular Component	GO:1902493	acetyltransferase complex		3.592e-08	4.127e-05	7.116e-07	5.425e-06	28	94	ACTL6A,TRRAP,RUVBL1,ZZZ3,PHF14,EPC2,JADE3,SUPT7L,DR1,ING4,MRGBP,JADE1,NAA25,SGF29,NAA38,MBIP,TAF6L,TAF5L,RUVBL2,DMAP1,TAF5,TAF9,TAF10,USP22,KAT7,POLE4,ATXN7L3,KAT14
GO: Cellular Component	GO:0031248	protein acetyltransferase complex		3.592e-08	4.127e-05	7.116e-07	5.425e-06	28	94	ACTL6A,TRRAP,RUVBL1,ZZZ3,PHF14,EPC2,JADE3,SUPT7L,DR1,ING4,MRGBP,JADE1,NAA25,SGF29,NAA38,MBIP,TAF6L,TAF5L,RUVBL2,DMAP1,TAF5,TAF9,TAF10,USP22,KAT7,POLE4,ATXN7L3,KAT14
GO: Cellular Component	GO:0005876	spindle microtubule		4.105e-08	4.716e-05	7.993e-07	6.094e-06	24	73	SKA2,BIRC5,HAUS1,NUMA1,CDK1,AURKB,CENPE,CLTC,POLB,KNTC1,HAUS6,HAUS3,HAUS2,MAP9,TUBGCP3,HAUS7,AURKA,KIF3A,TTL,TUBG1,HAUS8,KIF4A,KIF11,SKA3
GO: Cellular Component	GO:0000123	histone acetyltransferase complex		4.602e-08	5.287e-05	8.576e-07	6.539e-06	26	84	ACTL6A,TRRAP,RUVBL1,ZZZ3,PHF14,EPC2,JADE3,SUPT7L,DR1,ING4,MRGBP,JADE1,SGF29,MBIP,TAF6L,TAF5L,RUVBL2,DMAP1,TAF5,TAF9,TAF10,USP22,KAT7,POLE4,ATXN7L3,KAT14
GO: Cellular Component	GO:0120115	Lsm2-8 complex		4.628e-08	5.317e-05	8.576e-07	6.539e-06	28	95	DHX16,CWC22,PRPF4,PRPF3,EFTUD2,SNRNP40,LSM4,SART3,DHX8,SMU1,SF3B4,CD2BP2,CASC3,RBM22,YJU2,PPIL1,USP39,SNRPA1,SNRPB2,LSM3,TXNL4A,SF3A3,GCFC2,PHF5A,LSM6,SF3B3,PRPF38A,TFIP11
GO: Cellular Component	GO:0005688	U6 snRNP		4.628e-08	5.317e-05	8.576e-07	6.539e-06	28	95	DHX16,CWC22,PRPF4,PRPF3,EFTUD2,SNRNP40,LSM4,SART3,DHX8,SMU1,SF3B4,CD2BP2,CASC3,RBM22,YJU2,PPIL1,USP39,SNRPA1,SNRPB2,LSM3,TXNL4A,SF3A3,GCFC2,PHF5A,LSM6,SF3B3,PRPF38A,TFIP11
GO: Cellular Component	GO:0008622	epsilon DNA polymerase complex		6.353e-08	7.299e-05	1.159e-06	8.834e-06	14	28	TONSL,POLA1,POLD1,POLD2,POLE,POLE2,SMARCAL1,PRIM2,RPA1,RPA2,RPA3,HELB,POLE4,XPA
GO: Cellular Component	GO:0000792	heterochromatin		1.097e-07	0.000126	1.969e-06	1.502e-05	31	116	MBD1,ZNF618,UHRF1,EED,ATR,BAZ1B,ORC2,CENPA,CENPC,DAXX,DDX6,DNMT1,ESCO2,WDR76,ZBTB18,SIRT6,MORC2,SMARCC1,PLK4,SUV39H1,CBX2,SIN3B,NCAPD3,RNF20,HDAC1,HELLS,CBX3,EME1,RAD18,INCENP,SALL4
GO: Cellular Component	GO:1990904	ribonucleoprotein complex		1.243e-07	0.0001428	2.197e-06	1.675e-05	119	768	AGO4,AGO3,DHX16,MRPS18B,ERI1,API5,CWC22,RUVBL1,MRPS34,PATL2,IQGAP1,NUP98,PRPF4,PRPF3,NOLC1,EFTUD2,SNRNP40,MIEF1,LSM4,DHX29,DDX4,DCAF13,FXR2,SART3,DDX6,DHX8,MRPS16,PRKRIP1,PDCD7,DAZAP1,G3BP1,UTP11,SMU1,ELAVL2,MPHOSPH10,MRPL46,IMP3,CWF19L1,POP7,SF3B4,RPP21,LARP6,EIF1B,MRPL10,ATXN2,CD2BP2,NAF1,CASC3,FMR1,ZCCHC8,RPP38,ZCCHC17,NAA38,NHP2,PRPF40A,LARP7,HEXIM1,MRPL17,RBM22,YJU2,CELF1,PPIL1,MRPS23,WDR12,…
GO: Cellular Component	GO:0032993	protein-DNA complex		1.317e-07	0.0001514	2.294e-06	1.749e-05	49	233	H2AZ2,MAX,WDR18,MCM2,MCM4,MCM5,MCM7,CDC45,TONSL,BAZ1B,PCNA,CENPA,H1-8,H2BE1,POLA1,POLD1,POLD2,SMARCAL1,POT1,POLR2H,PRIM2,GINS1,TIPIN,RAD52,RAG2,RPA1,RPA2,RPA3,LEF1,MCM10,ZRANB3,STN1,CTC1,GINS4,GINS2,HELB,TBP,TERF1,TERT,GTF2A1,GTF2B,GTF2E1,WDHD1,ORC3,GINS3,XPA,ZBTB17,ACD,MMS22L
GO: Cellular Component	GO:0000152	nuclear ubiquitin ligase complex		2.77e-07	0.0003183	4.751e-06	3.622e-05	17	44	CDC23,BARD1,CDC16,CDC20,CDC27,ANAPC2,ANAPC4,BABAM2,BCOR,PCGF6,ANAPC5,ANAPC11,UBE2S,CBX2,PCGF1,UBE2C,ANAPC1
GO: Cellular Component	GO:0005643	nuclear pore		3.213e-07	0.0003692	5.43e-06	4.14e-05	25	86	MAD1L1,RAE1,RANBP3,MCM3AP,NUP98,NUP43,CETN3,NUP37,AHCTF1,NUP155,NUP93,NUP58,SNUPN,NUP35,NDC1,NUP133,XPO7,NUP50,GLE1,NUP160,XPO4,NUP42,NUP107,LBR,MAD2L1
GO: Cellular Component	GO:1902554	serine/threonine protein kinase complex		3.472e-07	0.0003989	5.619e-06	4.284e-05	26	92	CDK13,CCNA1,CCNA2,CCNB1,CCNE1,CCNH,CCNB2,CDK1,PCNA,CDK7,CDK9,CDKN2D,CKS1B,CKS2,CCNJ,SMCR8,SESN2,CCNJL,CCNI2,ERCC2,CCNP,CNPPD1,CAB39,CDK12,GTF2H1,CCNB3
GO: Cellular Component	GO:0005686	U2 snRNP		3.472e-07	0.0003989	5.619e-06	4.284e-05	26	92	DHX16,CWC22,PRPF4,PRPF3,EFTUD2,SNRNP40,LSM4,DHX8,SMU1,SF3B4,CASC3,PRPF40A,RBM22,YJU2,PPIL1,SNRPA1,SNRPB2,SNRPC,LSM3,TXNL4A,SF3A3,HTATSF1,PHF5A,LSM6,SF3B3,PRPF38A
GO: Cellular Component	GO:0090734	site of DNA damage		3.472e-07	0.0003989	5.619e-06	4.284e-05	26	92	INIP,HROB,SMARCAL1,RAD51,RBBP8,SMC6,RFWD3,ESCO2,RIF1,EXD2,RPA1,RPA2,RPA3,RNF168,TRAIP,WDR76,SIRT7,SMC5,HELB,KAT7,CBX3,XPC,RAD18,PAXX,INTS3,CUL5
GO: Cellular Component	GO:0042575	DNA polymerase complex		4.368e-07	0.0005018	6.97e-06	5.314e-05	15	36	TONSL,PCNA,POLA1,POLD1,POLD2,POLE,POLE2,SMARCAL1,PRIM2,RPA1,RPA2,RPA3,HELB,POLE4,XPA
GO: Cellular Component	GO:0001650	fibrillar center		5.678e-07	0.0006524	8.936e-06	6.813e-05	34	143	DUSP11,RAE1,RNMT,NONO,CDK7,NOLC1,RAI14,FBLIM1,DCAF1,URB1,DCLRE1A,E2F5,NHEJ1,WDR33,DSN1,STN1,UTP15,CD2BP2,TIMM44,CDCA7L,RPAIN,RPP38,SPECC1,SNRPB2,APEX2,IMP4,RPS6KA6,TAF4B,AKNA,TERF1,ORC6,EXOSC8,UBE2I,COIL
GO: Cellular Component	GO:0030894	replisome		9.948e-07	0.001143	1.543e-05	0.0001176	12	25	TONSL,PCNA,POLA1,POLD1,POLD2,SMARCAL1,PRIM2,RPA1,RPA2,RPA3,HELB,XPA
GO: Cellular Component	GO:0051233	spindle midzone		1.007e-06	0.001157	1.543e-05	0.0001176	15	38	PKP4,RACGAP1,NUMA1,CDC6,AURKB,CENPE,MAP10,CCDC69,KIF14,CDCA8,RIF1,MAP9,RCC2,AURKA,INCENP
GO: Cellular Component	GO:0005681	spliceosomal complex		1.029e-06	0.001182	1.556e-05	0.0001186	41	193	DHX16,API5,CWC22,PRPF4,PRPF3,EFTUD2,SNRNP40,LSM4,DHX8,PRKRIP1,PDCD7,SMU1,CWF19L1,SF3B4,CASC3,ZCCHC8,PRPF40A,RBM22,YJU2,PPIL1,USP39,SNRPA1,SNRPB2,SNRPC,C9orf78,GPKOW,LSM3,ZMAT5,TXNL4A,SF3A3,HTATSF1,GCFC2,SNRNP35,PHF5A,LSM6,SF3B3,PRPF38A,MTREX,RBM17,TFIP11,CCDC130
GO: Cellular Component	GO:0005669	transcription factor TFIID complex		1.261e-06	0.001449	1.882e-05	0.0001435	14	34	ERCC2,TAF6L,TAF4B,TAF5,TAF9,TAF10,TBP,TCEA1,GTF2A1,GTF2A2,GTF2B,GTF2E1,GTF2E2,GTF2F1
GO: Cellular Component	GO:0034708	methyltransferase complex		1.626e-06	0.001869	2.396e-05	0.0001827	26	99	MAX,CHD8,METTL14,RUVBL1,TRIM37,EED,RNMT,TRMT61A,CLNS1A,RBBP4,EZH2,CXXC1,PRMT5,MTF2,TRMT6,ZNF335,PAXIP1,WDR82,WDR4,ZC3H13,RUVBL2,AEBP2,TAF9,METTL3,PRMT1,LAS1L
GO: Cellular Component	GO:1905354	exoribonuclease complex		1.685e-06	0.001936	2.451e-05	0.0001868	12	26	KHSRP,EXOSC4,EXOSC9,EXOSC10,DIS3,EXOSC7,DIS3L2,SUPV3L1,EXOSC2,MTREX,EXOSC8,LAS1L
GO: Cellular Component	GO:0030532	small nuclear ribonucleoprotein complex		1.719e-06	0.001976	2.469e-05	0.0001883	39	183	DHX16,CWC22,PRPF4,PRPF3,NOLC1,EFTUD2,SNRNP40,LSM4,SART3,DHX8,SMU1,CWF19L1,SF3B4,CD2BP2,CASC3,ZCCHC8,PRPF40A,LARP7,HEXIM1,RBM22,YJU2,PPIL1,USP39,SNRPA1,SNRPB2,SNRPC,LSM3,TXNL4A,SF3A3,HTATSF1,GCFC2,PHF5A,LSM6,SF3B3,PRPF38A,MTREX,LSM11,TFIP11,CCDC130
GO: Cellular Component	GO:0005682	U5 snRNP		1.827e-06	0.002099	2.592e-05	0.0001976	32	137	DHX16,CWC22,PRPF4,PRPF3,EFTUD2,SNRNP40,LSM4,SART3,DHX8,SMU1,CWF19L1,SF3B4,CD2BP2,CASC3,ZCCHC8,RBM22,YJU2,PPIL1,USP39,SNRPA1,SNRPB2,LSM3,TXNL4A,SF3A3,GCFC2,PHF5A,LSM6,SF3B3,PRPF38A,MTREX,TFIP11,CCDC130
GO: Cellular Component	GO:0043240	Fanconi anaemia nuclear complex		2.088e-06	0.002399	2.926e-05	0.0002231	9	15	CENPX,FAAP24,FANCI,FANCC,FANCE,FANCB,FANCF,FANCG,FAAP100
GO: Cellular Component	GO:0071005	U2-type precatalytic spliceosome		2.262e-06	0.002599	3.132e-05	0.0002388	17	50	DHX16,CWC22,PRPF4,PRPF3,EFTUD2,LSM4,SMU1,SF3B4,SNRPA1,SNRPB2,LSM3,TXNL4A,SF3A3,PHF5A,LSM6,SF3B3,PRPF38A
GO: Cellular Component	GO:0005664	nuclear origin of replication recognition complex		2.339e-06	0.002688	3.199e-05	0.0002439	7	9	MCM2,ORC1,ORC2,ORC4,ORC5,ORC6,ORC3
GO: Cellular Component	GO:1902555	endoribonuclease complex		2.366e-06	0.002719	3.199e-05	0.0002439	13	31	AGO4,AGO3,PRKRA,DROSHA,DGCR8,POP7,RPP21,RPP38,POP4,POP1,CLP1,TSEN2,LAS1L
GO: Cellular Component	GO:0005875	microtubule associated complex		2.72e-06	0.003126	3.634e-05	0.0002771	57	316	MKKS,MET,KIF17,BIRC5,CDC14A,HAUS1,RNF38,ATP2B4,SNX4,AURKB,CFAP251,CFAP65,SPEF1,KIF23,HAUS6,NDE1,IFT172,SPATA18,HAUS3,CCDC172,DDX6,KIF19,KIF14,DYNC1H1,SPATA6L,EFCAB1,DYNC2H1,KIF26B,DYNC2I1,HAUS2,CDCA8,KIF20A,MNS1,HAUS7,CFAP43,KIF13A,ENKUR,DCTN5,KIF1B,AURKA,IFT27,TSGA10,DNAH7,KIF3A,ODAD1,HAUS8,CLIP2,INCENP,KIF15,RSPH1,KIFC3,CFAP70,KIF11,KIFC1,KIF25,KIF22,DNAH10
GO: Cellular Component	GO:0097431	mitotic spindle pole		2.856e-06	0.003281	3.772e-05	0.0002876	14	36	MAD1L1,RAE1,NSMCE1,NUMA1,AURKB,GPSM2,MAP10,SMC6,KATNBL1,NIN,CDK5RAP2,AURKA,KATNA1,FAM83D
GO: Cellular Component	GO:0034451	centriolar satellite		2.901e-06	0.003333	3.787e-05	0.0002888	27	108	OFD1,KNSTRN,CCDC61,CCDC113,NEK1,CEP20,PCM1,PCNT,UBN1,C2CD3,PTPN20,HAUS6,DLGAP5,C2CD5,KIAA0753,PARD6A,CEP97,CENPU,CEP55,PATJ,TACC3,CEP72,CEP68,NUDT21,PIK3R5,CCDC14,SASS6
GO: Cellular Component	GO:0043601	nuclear replisome		2.977e-06	0.00342	3.8e-05	0.0002897	11	23	TONSL,POLA1,POLD1,POLD2,SMARCAL1,PRIM2,RPA1,RPA2,RPA3,HELB,XPA
GO: Cellular Component	GO:0005680	anaphase-promoting complex		2.977e-06	0.00342	3.8e-05	0.0002897	11	23	CDC23,CDC16,CDC20,CDC27,ANAPC2,ANAPC4,ANAPC5,ANAPC11,UBE2S,UBE2C,ANAPC1
GO: Cellular Component	GO:1990391	DNA repair complex		3.121e-06	0.003586	3.94e-05	0.0003004	15	41	MSH2,MSH3,PMS2,POLD1,NHEJ1,ERCC4,RNF168,ZSWIM7,KDM1A,RCOR1,MSH6,XPA,XPC,PAXX,LIG4
GO: Cellular Component	GO:0071001	U4/U6 snRNP		3.896e-06	0.004476	4.813e-05	0.000367	20	68	DHX16,CWC22,PRPF4,PRPF3,EFTUD2,LSM4,SART3,SMU1,SF3B4,CD2BP2,USP39,SNRPA1,SNRPB2,LSM3,TXNL4A,SF3A3,PHF5A,LSM6,SF3B3,PRPF38A
GO: Cellular Component	GO:0046540	U4/U6 x U5 tri-snRNP complex		3.896e-06	0.004476	4.813e-05	0.000367	20	68	DHX16,CWC22,PRPF4,PRPF3,EFTUD2,LSM4,SART3,SMU1,SF3B4,CD2BP2,USP39,SNRPA1,SNRPB2,LSM3,TXNL4A,SF3A3,PHF5A,LSM6,SF3B3,PRPF38A
GO: Cellular Component	GO:1902911	protein kinase complex		4.223e-06	0.004852	5.161e-05	0.0003935	27	110	CDK13,CCNA1,CCNA2,CCNB1,CCNE1,CCNH,CCNB2,CDK1,PCNA,CDK7,CDK9,CDKN2D,CKS1B,CKS2,CCNJ,SMCR8,SESN2,CCNJL,CCNI2,ERCC2,CCNP,CNPPD1,CAB39,CDK12,GTF2H1,CCNB3,LAS1L
GO: Cellular Component	GO:0000940	condensed chromosome outer kinetochore		4.362e-06	0.005012	5.276e-05	0.0004022	9	16	SKA2,BUB1,CCNB1,CENPE,CENPF,SPDL1,NDC80,NUP133,SKA3
GO: Cellular Component	GO:0097526	spliceosomal tri-snRNP complex		4.992e-06	0.005736	5.974e-05	0.0004555	20	69	DHX16,CWC22,PRPF4,PRPF3,EFTUD2,LSM4,SART3,SMU1,SF3B4,CD2BP2,USP39,SNRPA1,SNRPB2,LSM3,TXNL4A,SF3A3,PHF5A,LSM6,SF3B3,PRPF38A
GO: Cellular Component	GO:0033061	DNA recombinase mediator complex		5.176e-06	0.005947	6.131e-05	0.0004675	6	7	SFR1,RAD51C,RAD51B,RAD51D,XRCC2,XRCC3
GO: Cellular Component	GO:0071011	precatalytic spliceosome		5.602e-06	0.006437	6.569e-05	0.0005008	17	53	DHX16,CWC22,PRPF4,PRPF3,EFTUD2,LSM4,SMU1,SF3B4,SNRPA1,SNRPB2,LSM3,TXNL4A,SF3A3,PHF5A,LSM6,SF3B3,PRPF38A
GO: Cellular Component	GO:0034399	nuclear periphery		5.665e-06	0.006509	6.575e-05	0.0005013	32	144	MBD1,RUVBL1,UHRF1,BLM,NONO,NUMA1,NUP98,PCNA,CENPF,PPIG,PRR14,ANAPC4,POLA1,AHCTF1,NUP93,THOC1,NARF,DCAF7,MAEA,CXXC1,MORC2,PRPF40A,NUP35,PAXIP1,RUVBL2,SUV39H1,EBNA1BP2,PHF5A,KIF4A,NUP107,LBR,LMNB1
GO: Cellular Component	GO:1990498	mitotic spindle microtubule		6.143e-06	0.007058	7.058e-05	0.0005382	8	13	HAUS1,CLTC,HAUS6,HAUS3,HAUS2,HAUS7,TUBG1,HAUS8
GO: Cellular Component	GO:0005687	U4 snRNP		6.359e-06	0.007307	7.234e-05	0.0005516	20	70	DHX16,CWC22,PRPF4,PRPF3,EFTUD2,LSM4,SART3,SMU1,SF3B4,CD2BP2,USP39,SNRPA1,SNRPB2,LSM3,TXNL4A,SF3A3,PHF5A,LSM6,SF3B3,PRPF38A
GO: Cellular Component	GO:0030496	midbody		6.644e-06	0.007634	7.485e-05	0.0005707	40	200	PKP4,BIRC5,ARF6,RACGAP1,VAMP8,BCL3,IQGAP1,NEK2,CDK1,AURKB,CENPC,CENPE,CENPF,ANLN,KIF23,MAP10,ALKBH4,CCDC69,IST1,TTC19,KIF14,USP3,ECT2,CDCA8,CEP55,KIF20A,KATNBL1,CHMP4C,KIF13A,MITD1,RCC2,ABRAXAS2,AURKA,SYNE1,KATNA1,CEP44,ARL2BP,HSPA5,INCENP,KIF4A
GO: Cellular Component	GO:0031080	nuclear pore outer ring		7.142e-06	0.008206	7.967e-05	0.0006075	7	10	NUP98,NUP43,NUP37,AHCTF1,NUP133,NUP160,NUP107
GO: Cellular Component	GO:0000178	exosome (RNase complex)		8.175e-06	0.009393	9.031e-05	0.0006886	11	25	KHSRP,EXOSC4,EXOSC9,EXOSC10,DIS3,EXOSC7,DIS3L2,SUPV3L1,EXOSC2,MTREX,EXOSC8
GO: Cellular Component	GO:0000800	lateral element		8.472e-06	0.009735	9.271e-05	0.0007069	9	17	BLM,BRCA2,RAD51,RPA1,MEI4,SYCP2,STAG3,SYCP1,INCENP
GO: Cellular Component	GO:0000939	condensed chromosome inner kinetochore		9.348e-06	0.01074	0.0001004	0.0007654	5	5	ORC2,CENPA,CENPO,DSN1,CENPK
GO: Cellular Component	GO:0005672	transcription factor TFIIA complex		9.348e-06	0.01074	0.0001004	0.0007654	5	5	TBPL1,TBP,GTF2A1L,GTF2A1,GTF2A2
GO: Cellular Component	GO:0016592	mediator complex		1.205e-05	0.01384	0.000127	0.0009682	14	40	MED4,CCNC,CDK8,CDK9,MED14,MED21,MED27,MED24,MED12,MED6,MED16,MED15,MED28,MED22
GO: Cellular Component	GO:0070847	core mediator complex		1.205e-05	0.01384	0.000127	0.0009682	14	40	MED4,CCNC,CDK8,CDK9,MED14,MED21,MED27,MED24,MED12,MED6,MED16,MED15,MED28,MED22
GO: Cellular Component	GO:0005929	cilium		1.739e-05	0.01998	0.0001816	0.001385	106	736	MKKS,TMEM17,ADCY5,CDC45,TBC1D32,MET,TTC8,WDR35,CC2D2A,IFT80,KIF17,OFD1,CCDC61,CDC14A,WDR19,CCDC113,RNF38,ATP2B4,NPHP1,CACNA1F,CBL,CEP20,PCM1,PCNT,CFAP251,PDE6D,CENPF,CETN3,CFAP65,MYO3B,NME7,SPEF1,POC1A,RTTN,PTPN23,PPEF2,C2CD3,TTLL4,PRKAR1B,CPLANE2,IFT172,KIAA0586,SPATA18,CCDC172,PTGS1,MKS1,DDX6,DNAAF5,KIF19,TMEM231,CCDC40,ATG16L1,SPATA6L,EFCAB1,DYNC2H1,DYNC2I1,RGR,TTLL7,BBS7,CEP83,RP2,TCTN2,NIN,A…
GO: Cellular Component	GO:0030990	intraciliary transport particle		1.843e-05	0.02118	0.0001908	0.001455	106	737	MKKS,TMEM17,ADCY5,CDC45,TBC1D32,MET,TTC8,WDR35,CC2D2A,IFT80,KIF17,OFD1,CCDC61,CDC14A,WDR19,CCDC113,RNF38,ATP2B4,NPHP1,CACNA1F,CBL,CEP20,PCM1,PCNT,CFAP251,PDE6D,CENPF,CETN3,CFAP65,MYO3B,NME7,SPEF1,POC1A,RTTN,PTPN23,PPEF2,C2CD3,TTLL4,PRKAR1B,CPLANE2,IFT172,KIAA0586,SPATA18,CCDC172,PTGS1,MKS1,DDX6,DNAAF5,KIF19,TMEM231,CCDC40,ATG16L1,SPATA6L,EFCAB1,DYNC2H1,DYNC2I1,RGR,TTLL7,BBS7,CEP83,RP2,TCTN2,NIN,A…
GO: Cellular Component	GO:0097525	spliceosomal snRNP complex		1.888e-05	0.02169	0.0001915	0.00146	35	173	DHX16,CWC22,PRPF4,PRPF3,EFTUD2,SNRNP40,LSM4,SART3,DHX8,SMU1,CWF19L1,SF3B4,CD2BP2,CASC3,ZCCHC8,PRPF40A,RBM22,YJU2,PPIL1,USP39,SNRPA1,SNRPB2,SNRPC,LSM3,TXNL4A,SF3A3,HTATSF1,GCFC2,PHF5A,LSM6,SF3B3,PRPF38A,MTREX,TFIP11,CCDC130
GO: Cellular Component	GO:0070652	HAUS complex		1.897e-05	0.02179	0.0001915	0.00146	6	8	HAUS1,HAUS6,HAUS3,HAUS2,HAUS7,HAUS8
GO: Cellular Component	GO:0005871	kinesin complex		1.9e-05	0.02183	0.0001915	0.00146	16	52	KIF17,KIF23,NDE1,KIF19,KIF14,KIF26B,KIF20A,KIF13A,KIF1B,KIF3A,KIF15,KIFC3,KIF11,KIFC1,KIF25,KIF22
GO: Cellular Component	GO:0005635	nuclear envelope		1.916e-05	0.02202	0.0001915	0.00146	78	504	INTS2,MAD1L1,RAE1,RANBP3,BCL2L1,BANF1,MCM3AP,NUP98,NUP43,TAMALIN,MTA1,PCM1,CENPF,CETN3,RCC1,SENP1,CUEDC2,PIK3C2G,NUP37,POLA1,AHCTF1,MAD2L1BP,CSE1L,NUP155,NUP93,IST1,NUP58,PTGS1,DYNC1H1,ROGDI,AKIRIN1,BCL2L10,E2F5,SNUPN,TMEM33,RIF1,CNEP1R1,BRIP1,MNS1,RRM1,RYR2,MINDY3,CASC3,DTL,TUBB,ZC3HC1,SMPD4,NUP35,DNAJC2,IPO9,NDC1,MRPS23,NUP133,XPO7,NUP50,DCTN5,GCH1,TXNL4A,GLE1,NUP160,NEMP1,TENT4A,SYNE1,XPO4,NUP…
GO: Cellular Component	GO:0045171	intercellular bridge		2.991e-05	0.03436	0.0002962	0.002259	20	77	CDC7,DUSP11,CDC6,PCNT,NCAPH2,KIF23,PRKCI,HAUS3,CDCA8,CEP55,KIF20A,EPB41,FAN1,TPX2,NINL,WAPL,RAB35,XPA,FAM83D,PYCR3
GO: Cellular Component	GO:0000785	chromatin		3.442e-05	0.03955	0.0003368	0.002568	168	1294	CHAF1B,H2AZ2,MAX,MBD1,HDX,MCM2,MCM7,ACTL6A,TRRAP,MTA3,ZNF618,PARG,FOXR2,RUVBL1,UHRF1,EED,ATR,NAP1L4,NASP,SFR1,RCOR2,ALKBH1,NFATC3,NFATC4,KLF9,TONSL,NFRKB,NFX1,ZNF740,FOXH1,MIS18A,BAZ1B,ORC2,ORC5,OTX1,MTA1,PRDX1,PAX9,PCNA,CENPA,CENPC,CENPF,RCC1,CHEK1,H1-8,H2BE1,DSCC1,NIPBL,PLK3,EXOSC4,EXOSC10,POLA1,BICRA,AHCTF1,POLR2A,NR1D1,SOX13,NFE2L3,TTC37,SMCR8,MXD3,IST1,DAXX,DDX6,NSD3,TIPIN,DLX6,PARPBP,USP3,O…
GO: Cellular Component	GO:0043657	host cell		3.488e-05	0.04008	0.0003368	0.002568	17	60	RAE1,NUP98,NUP43,NUP37,NUP155,NUP93,NUP58,NUP35,NDC1,NUP133,NUP50,NUP160,NUP42,KPNA6,UBC,KPNA2,NUP107
GO: Cellular Component	GO:0018995	host cellular component		3.488e-05	0.04008	0.0003368	0.002568	17	60	RAE1,NUP98,NUP43,NUP37,NUP155,NUP93,NUP58,NUP35,NDC1,NUP133,NUP50,NUP160,NUP42,KPNA6,UBC,KPNA2,NUP107
GO: Cellular Component	GO:0005721	pericentric heterochromatin		3.786e-05	0.04351	0.0003626	0.002764	10	24	ZNF618,BAZ1B,CENPA,CENPC,DNMT1,ESCO2,NCAPD3,HELLS,CBX3,INCENP
GO: Cellular Component	GO:0097504	Gemini of coiled bodies		3.957e-05	0.04547	0.0003758	0.002865	7	12	ZPR1,NPAT,GEMIN5,GEMIN7,GEMIN6,HABP4,DDX20
GO: Cellular Component	GO:0032133	chromosome passenger complex		4.618e-05	0.05307	0.0004314	0.003289	5	6	BIRC5,AURKB,CDCA8,AURKA,INCENP
GO: Cellular Component	GO:0000127	transcription factor TFIIIC complex		4.618e-05	0.05307	0.0004314	0.003289	5	6	GTF3C5,GTF3C4,GTF3C6,GTF3C1,GTF3C2
GO: Cellular Component	GO:0000176	nuclear exosome (RNase complex)		4.707e-05	0.05409	0.0004362	0.003326	8	16	EXOSC4,EXOSC9,EXOSC10,DIS3,EXOSC7,EXOSC2,MTREX,EXOSC8
GO: Cellular Component	GO:0097346	INO80-type complex		5.766e-05	0.06625	0.00053	0.004041	10	25	ACTL6A,TRRAP,RUVBL1,NFRKB,ACTR5,UCHL5,RUVBL2,DMAP1,ANP32E,ACTR8
GO: Cellular Component	GO:0005685	U1 snRNP		8.249e-05	0.09478	0.0007522	0.005735	19	76	DHX16,CWC22,PRPF4,PRPF3,EFTUD2,LSM4,SMU1,SF3B4,PRPF40A,SNRPA1,SNRPB2,SNRPC,LSM3,TXNL4A,SF3A3,PHF5A,LSM6,SF3B3,PRPF38A
GO: Cellular Component	GO:0031523	Myb complex		9.701e-05	0.1115	0.000864	0.006588	4	4	MYBL2,CLTC,FLNA,LIN37
GO: Cellular Component	GO:0008275	gamma-tubulin small complex		9.701e-05	0.1115	0.000864	0.006588	4	4	TUBGCP3,CENPJ,TUBGCP2,TUBGCP6
GO: Cellular Component	GO:0033063	Rad51B-Rad51C-Rad51D-XRCC2 complex		9.701e-05	0.1115	0.000864	0.006588	4	4	RAD51C,RAD51B,RAD51D,XRCC2
GO: Cellular Component	GO:0070603	SWI/SNF superfamily-type complex		9.972e-05	0.1146	0.0008813	0.00672	19	77	ACTL6A,TRRAP,MTA3,RUVBL1,NFRKB,MTA1,BICRA,RBBP4,ACTR5,UCHL5,SMARCC1,RUVBL2,DMAP1,CECR2,BAZ1A,HDAC1,ANP32E,ACTR8,ARID2
GO: Cellular Component	GO:0045120	pronucleus		0.0001108	0.1273	0.0009715	0.007407	9	22	EED,BLM,CCNA2,CENPF,NCAPD2,RIF1,EZH2,AURKA,TBP
GO: Cellular Component	GO:0097542	ciliary tip		0.0001195	0.1373	0.00104	0.007932	14	48	WDR35,IFT80,WDR19,SPEF1,IFT172,DYNC2H1,DYNC2I1,TTC26,IFT74,ARMC9,SUFU,CDKL5,IFT27,KIF3A
GO: Cellular Component	GO:0010369	chromocenter		0.0001341	0.1541	0.001159	0.008833	8	18	AURKB,PIWIL2,CDCA8,ESCO2,FMR1,CBX3,OIP5,INCENP
GO: Cellular Component	GO:0000177	cytoplasmic exosome (RNase complex)		0.000144	0.1655	0.001226	0.009346	7	14	EXOSC4,EXOSC9,DIS3,EXOSC7,SUPV3L1,EXOSC2,EXOSC8
GO: Cellular Component	GO:0005662	DNA replication factor A complex		0.000144	0.1655	0.001226	0.009346	7	14	TONSL,SMARCAL1,RPA1,RPA2,RPA3,HELB,XPA
GO: Cellular Component	GO:0070461	SAGA-type complex		0.0001766	0.203	0.001492	0.01138	10	28	TRRAP,SUPT7L,SGF29,TAF6L,TAF5L,TAF5,TAF9,TAF10,USP22,ATXN7L3
GO: Cellular Component	GO:0005652	nuclear lamina		0.0002475	0.2844	0.002061	0.01571	7	15	PCNA,PRR14,NARF,NUP35,SUV39H1,LBR,LMNB1
GO: Cellular Component	GO:0031011	Ino80 complex		0.0002475	0.2844	0.002061	0.01571	7	15	ACTL6A,RUVBL1,NFRKB,ACTR5,UCHL5,RUVBL2,ACTR8
GO: Cellular Component	GO:0035861	site of double-strand break		0.0002794	0.3211	0.00231	0.01761	17	70	INIP,SMARCAL1,RAD51,RBBP8,SMC6,RFWD3,ESCO2,RIF1,RPA2,RPA3,RNF168,SIRT7,SMC5,HELB,RAD18,PAXX,INTS3
GO: Cellular Component	GO:0000795	synaptonemal complex		0.0002936	0.3374	0.002393	0.01824	13	46	BLM,BRCA2,POLB,RAD51,RPA1,MEI4,SYCP2,STAG3,WAPL,SYCP1,RNF212,UBE2I,INCENP
GO: Cellular Component	GO:0099086	synaptonemal structure		0.0002936	0.3374	0.002393	0.01824	13	46	BLM,BRCA2,POLB,RAD51,RPA1,MEI4,SYCP2,STAG3,WAPL,SYCP1,RNF212,UBE2I,INCENP
GO: Cellular Component	GO:0035869	ciliary transition zone		0.0003344	0.3842	0.00269	0.02051	23	111	TMEM17,TTC8,CC2D2A,KIF17,WDR19,NPHP1,PCM1,CETN3,PRKAR1B,MKS1,TMEM231,DYNC2I1,TCTN2,ENKD1,TTC26,SUFU,TBCC,UNC119B,RPGRIP1L,KIF3A,USH2A,NPHP4,RPGRIP1
GO: Cellular Component	GO:0035097	histone methyltransferase complex		0.0003348	0.3847	0.00269	0.02051	17	71	MAX,CHD8,RUVBL1,TRIM37,EED,RBBP4,EZH2,CXXC1,PRMT5,MTF2,ZNF335,PAXIP1,WDR82,RUVBL2,AEBP2,TAF9,LAS1L
GO: Cellular Component	GO:0043073	germ cell nucleus		0.0003378	0.3882	0.002696	0.02055	10	30	BLM,TRIP13,H1-8,RPA1,STAG3,AURKA,SYCP1,NCAPD3,TOPBP1,COIL
GO: Cellular Component	GO:0000242	pericentriolar material		0.0003481	0.4	0.002759	0.02103	9	25	NEK1,PCM1,PCNT,DYNC2I1,CEP192,NIN,CDK5RAP2,CEP152,TUBG1
GO: Cellular Component	GO:0031390	Ctf18 RFC-like complex		0.0003641	0.4184	0.002865	0.02185	5	8	DSCC1,CHTF8,RFC2,RFC4,CHTF18
GO: Cellular Component	GO:0000118	histone deacetylase complex		0.0003688	0.4237	0.002882	0.02198	18	78	TRRAP,MTA3,RUVBL1,RCOR2,MTA1,RBBP4,ZNF541,TAF6L,KDM3B,RUVBL2,DMAP1,RCOR1,SIN3B,HEY2,HDAC1,ING2,ZNF217,ANP32E
GO: Cellular Component	GO:0000923	equatorial microtubule organizing center		0.0004009	0.4606	0.003112	0.02373	4	5	TUBGCP5,TUBGCP3,TUBGCP2,TUBGCP6
GO: Cellular Component	GO:0000932	P-body		0.0004149	0.4767	0.003199	0.02439	20	92	AGO4,AGO3,DCPS,PATL2,CNOT2,CNOT8,CNOT7,XRN1,LSM4,POLR2G,DDX6,DCP1A,DIS3L2,LSM1,LSM3,RBPMS,SYNE1,PATL1,LSM6,NANOS3
GO: Cellular Component	GO:0015030	Cajal body		0.0004351	0.4999	0.003333	0.02541	18	79	RDM1,ZPR1,NPAT,PRPF4,PRPF3,NOLC1,EFTUD2,HINFP,SART3,FMR1,NHP2,HABP4,SNRPC,PHAX,DDX42,OIP5,TOE1,COIL
GO: Cellular Component	GO:0030914	STAGA complex		0.0004445	0.5107	0.00336	0.02562	6	12	TRRAP,SUPT7L,TAF6L,TAF5L,TAF9,TAF10
GO: Cellular Component	GO:0044615	nuclear pore nuclear basket		0.0004445	0.5107	0.00336	0.02562	6	12	MAD1L1,MCM3AP,NUP98,CETN3,NUP35,MAD2L1
GO: Cellular Component	GO:0005732	sno(s)RNA-containing ribonucleoprotein complex		0.0004559	0.5238	0.003424	0.0261	10	31	NOLC1,SNRNP40,MPHOSPH10,POP7,NAF1,NHP2,POP4,POP1,LSM6,RPP25L
GO: Cellular Component	GO:1902562	H4 histone acetyltransferase complex		0.0004636	0.5326	0.003459	0.02637	13	48	ACTL6A,TRRAP,RUVBL1,ZZZ3,EPC2,DR1,MRGBP,SGF29,MBIP,RUVBL2,DMAP1,POLE4,KAT14
GO: Cellular Component	GO:0000930	gamma-tubulin complex		0.000689	0.7917	0.005108	0.03894	8	22	TUBGCP5,CKAP5,TUBGCP3,CDK5RAP2,CENPJ,TUBGCP2,TUBG1,TUBGCP6
GO: Cellular Component	GO:0090576	RNA polymerase III transcription regulator complex		0.000754	0.8663	0.005444	0.04151	5	9	GTF3C5,GTF3C4,GTF3C6,GTF3C1,GTF3C2
GO: Cellular Component	GO:0140445	chromosome, telomeric repeat region		0.0007581	0.8711	0.005444	0.04151	6	13	POT1,STN1,CTC1,TERF1,TERT,ACD
GO: Cellular Component	GO:0030130	clathrin coat of trans-Golgi network vesicle		0.0007581	0.8711	0.005444	0.04151	6	13	AP2A1,AP1G1,AP1G2,CLTC,NCALD,SYNRG
GO: Cellular Component	GO:0000783	nuclear telomere cap complex		0.0007581	0.8711	0.005444	0.04151	6	13	POT1,STN1,CTC1,TERF1,TERT,ACD
GO: Cellular Component	GO:0000782	telomere cap complex		0.0007581	0.8711	0.005444	0.04151	6	13	POT1,STN1,CTC1,TERF1,TERT,ACD
GO: Cellular Component	GO:0005759	mitochondrial matrix		0.0007672	0.8815	0.005475	0.04174	69	487	PDP2,MRPS18B,PARG,DNAJC15,MRPS34,BCL2L1,NFS1,CCNB1,PDE12,PRDX1,CDK1,MIEF1,PRIMPOL,REXO2,POLDIP2,DBT,MAIP1,RAD51,DTYMK,MRPS16,NARS2,TRAP1,EXD2,MRPL46,GLRX5,MRPL10,WARS2,FECH,TIMM44,FASTKD2,FXN,TRUB2,DHX30,MRPL17,THEM4,FLAD1,MRPS23,PUS1,OGDHL,DDX28,NADK2,SSBP1,ME3,PMPCA,SUPV3L1,GPT2,MRPL21,MPV17L2,LARS2,TERT,RPUSD4,TK2,MRPL3,MMAB,TOP3A,ARL2BP,PDSS1,ELAC2,TYMS,HSPD1,IDH3A,MRPL14,MRPS6,MRPL9,MRPL1,IB…
GO: Cellular Component	GO:0005849	mRNA cleavage factor complex		0.0009677	1	0.006864	0.05233	8	23	CPSF2,CPSF1,CSTF1,WDR33,WDR82,CPSF4,CLP1,NUDT21
GO: Cellular Component	GO:0097149	centralspindlin complex		0.001006	1	0.006964	0.0531	3	3	RACGAP1,KIF23,ECT2
GO: Cellular Component	GO:0034457	Mpp10 complex		0.001006	1	0.006964	0.0531	3	3	MPHOSPH10,IMP3,IMP4
GO: Cellular Component	GO:0033186	CAF-1 complex		0.001006	1	0.006964	0.0531	3	3	CHAF1B,RBBP4,CHAF1A
GO: Cellular Component	GO:1990923	PET complex		0.001006	1	0.006964	0.0531	3	3	TDRD12,PIWIL2,EXD1
GO: Cellular Component	GO:0032153	cell division site		0.001059	1	0.007288	0.05556	17	78	TUBGCP5,ARF6,RACGAP1,ANLN,NDE1,ECT2,CEP55,KIF20A,KATNBL1,MAEA,TUBGCP3,LIMA1,PLK4,SPIRE2,TUBGCP2,WDR73,TUBGCP6
GO: Cellular Component	GO:0000445	THO complex part of transcription export complex		0.001108	1	0.007531	0.05742	4	6	THOC6,THOC1,THOC7,THOC3
GO: Cellular Component	GO:0000347	THO complex		0.001108	1	0.007531	0.05742	4	6	THOC6,THOC1,THOC7,THOC3
GO: Cellular Component	GO:0032039	integrator complex		0.001196	1	0.008087	0.06165	9	29	INTS2,NIPBL,INTS10,INTS8,INTS13,INTS9,INTS5,INTS3,INTS12
GO: Cellular Component	GO:0071819	DUBm complex		0.001219	1	0.008141	0.06207	6	14	TRRAP,SGF29,TAF6L,TAF9,USP22,ATXN7L3
GO: Cellular Component	GO:0000124	SAGA complex		0.001219	1	0.008141	0.06207	6	14	TRRAP,SGF29,TAF6L,TAF9,USP22,ATXN7L3
GO: Cellular Component	GO:0030681	multimeric ribonuclease P complex		0.001388	1	0.009219	0.07029	5	10	POP7,RPP21,RPP38,POP4,POP1
GO: Cellular Component	GO:1990023	mitotic spindle midzone		0.001866	1	0.01232	0.09396	6	15	NUMA1,AURKB,CENPE,MAP10,MAP9,RCC2
GO: Cellular Component	GO:0001741	XY body		0.001934	1	0.0127	0.09683	7	20	ATR,DAXX,ESCO2,SMARCC1,PLK4,SIN3B,RAD18
GO: Cellular Component	GO:0099513	polymeric cytoskeletal fiber		0.002356	1	0.01538	0.1173	162	1357	MKKS,MORN4,SKA2,TUBGCP5,SHROOM4,MET,AP2A1,WDR35,KIF17,KNSTRN,BIRC5,CDC14A,ARF6,CCDC113,HAUS1,RNF38,RACGAP1,ATP2B4,MYO10,IQGAP1,NEK2,DDR1,GAS2L3,ROR1,ROR2,NUMA1,MTA1,SCARB1,CDK1,PCNT,AURKB,CFAP251,CENPE,CENPF,ATP8B1,CFAP65,MYO3B,CLTC,CNP,SPEF1,KIF23,SLC4A7,FXR2,POLB,MAP10,TTLL4,FBLIM1,PTPN20,KNTC1,HAUS6,NDE1,IFT172,SPATA18,CKAP5,GDPD2,DAPK3,DAXX,HAUS3,AIF1L,CCDC172,DDX6,KIF19,KIF14,DYNC1H1,CCDC40,…
GO: Cellular Component	GO:0010494	cytoplasmic stress granule		0.002474	1	0.01606	0.1225	16	77	KHSRP,GIGYF2,DDX6,G3BP1,ATXN2,CASC3,FMR1,MCRIP2,HABP4,CELF1,PABPC1L,RBPMS,TIA1,NANOS3,ATXN2L,KPNA2
GO: Cellular Component	GO:0043189	H4/H2A histone acetyltransferase complex		0.002662	1	0.01709	0.1303	7	21	ACTL6A,TRRAP,RUVBL1,EPC2,MRGBP,RUVBL2,DMAP1
GO: Cellular Component	GO:0035267	NuA4 histone acetyltransferase complex		0.002662	1	0.01709	0.1303	7	21	ACTL6A,TRRAP,RUVBL1,EPC2,MRGBP,RUVBL2,DMAP1
GO: Cellular Component	GO:0005671	Ada2/Gcn5/Ada3 transcription activator complex		0.002744	1	0.01732	0.1321	6	16	ZZZ3,DR1,SGF29,MBIP,POLE4,KAT14
GO: Cellular Component	GO:0035098	ESC/E(Z) complex		0.002744	1	0.01732	0.1321	6	16	TRIM37,EED,RBBP4,EZH2,MTF2,AEBP2
GO: Cellular Component	GO:0012510	trans-Golgi network transport vesicle membrane		0.002744	1	0.01732	0.1321	6	16	AP2A1,AP1G1,AP1G2,CLTC,NCALD,SYNRG
GO: Cellular Component	GO:0000803	sex chromosome		0.003198	1	0.02008	0.1531	10	39	EED,ATR,DAXX,SMC6,ESCO2,SMARCC1,PLK4,SMC5,SIN3B,RAD18
GO: Cellular Component	GO:0031617	NMS complex		0.003346	1	0.02023	0.1543	3	4	SPC24,NUF2,NDC80
GO: Cellular Component	GO:0000942	condensed nuclear chromosome outer kinetochore		0.003346	1	0.02023	0.1543	3	4	BUB1,CCNB1,NDC80
GO: Cellular Component	GO:0000444	MIS12/MIND type complex		0.003346	1	0.02023	0.1543	3	4	MIS12,NSL1,DSN1
GO: Cellular Component	GO:0070516	CAK-ERCC2 complex		0.003346	1	0.02023	0.1543	3	4	CCNH,CDK7,ERCC2
GO: Cellular Component	GO:0035101	FACT complex		0.003346	1	0.02023	0.1543	3	4	TONSL,SUPT16H,MMS22L
GO: Cellular Component	GO:0031262	Ndc80 complex		0.003346	1	0.02023	0.1543	3	4	SPC24,NUF2,NDC80
GO: Cellular Component	GO:0031499	TRAMP complex		0.003346	1	0.02023	0.1543	3	4	ZCCHC8,TENT4A,MTREX
GO: Cellular Component	GO:0000812	Swr1 complex		0.003699	1	0.02225	0.1697	5	12	TRRAP,RUVBL1,RUVBL2,DMAP1,ANP32E
GO: Cellular Component	GO:0019005	SCF ubiquitin ligase complex		0.004254	1	0.02546	0.1941	14	67	FBXO32,CUL2,CKS1B,CKS2,FBXW5,FBXL4,FBXW7,FBXL18,SPSB4,SPSB1,SIAH1,SKP2,FBH1,CUL5
GO: Cellular Component	GO:0016363	nuclear matrix		0.004289	1	0.02553	0.1947	21	118	MBD1,RUVBL1,UHRF1,BLM,NONO,NUMA1,CENPF,PPIG,POLA1,AHCTF1,THOC1,DCAF7,MAEA,CXXC1,MORC2,PRPF40A,PAXIP1,RUVBL2,PHF5A,KIF4A,LMNB1
GO: Cellular Component	GO:0032391	photoreceptor connecting cilium		0.004372	1	0.02584	0.197	11	47	TTC8,KIF17,WDR19,NPHP1,CETN3,TBCC,RPGRIP1L,KIF3A,USH2A,NPHP4,RPGRIP1
GO: Cellular Component	GO:0070531	BRCA1-A complex		0.004409	1	0.02584	0.197	4	8	BARD1,BABAM2,ABRAXAS1,UIMC1
GO: Cellular Component	GO:0001674	female germ cell nucleus		0.004409	1	0.02584	0.197	4	8	H1-8,AURKA,NCAPD3,COIL
GO: Cellular Component	GO:0031965	nuclear membrane		0.004697	1	0.02739	0.2088	45	314	INTS2,BCL2L1,MCM3AP,NUP98,PCM1,RCC1,SENP1,CUEDC2,AHCTF1,MAD2L1BP,NUP155,NUP93,NUP58,AKIRIN1,BCL2L10,RIF1,CNEP1R1,BRIP1,MINDY3,CASC3,DTL,ZC3HC1,SMPD4,NUP35,DNAJC2,NDC1,MRPS23,NUP133,NUP50,DCTN5,GCH1,TXNL4A,GLE1,NEMP1,TENT4A,SYNE1,NUP42,INTS5,LEMD3,CBX3,NR4A1,ITPR3,NUP107,LBR,LMNB1
GO: Cellular Component	GO:0080008	Cul4-RING E3 ubiquitin ligase complex		0.004968	1	0.02883	0.2198	9	35	DDA1,FBXW5,DCAF13,DCAF10,DCAF1,DDB2,DCAF7,DTL,COP1
GO: Cellular Component	GO:0019908	nuclear cyclin-dependent protein kinase holoenzyme complex		0.005538	1	0.03197	0.2438	5	13	CDK13,CCNH,CDK7,CDK9,CDK12
GO: Cellular Component	GO:0032806	carboxy-terminal domain protein kinase complex		0.006126	1	0.03519	0.2683	7	24	CDK13,CCNH,CDK7,CDK9,ERCC2,CDK12,GTF2H1
GO: Cellular Component	GO:0071007	U2-type catalytic step 2 spliceosome		0.006274	1	0.03586	0.2734	8	30	CWC22,EFTUD2,SNRNP40,DHX8,RBM22,PPIL1,SNRPA1,SNRPB2
GO: Cellular Component	GO:0031616	spindle pole centrosome		0.007222	1	0.04048	0.3086	6	19	NUMA1,AURKB,NDE1,DLGAP5,ABRAXAS2,AURKA
GO: Cellular Component	GO:0005847	mRNA cleavage and polyadenylation specificity factor complex		0.007222	1	0.04048	0.3086	6	19	CPSF2,CPSF1,WDR33,WDR82,CPSF4,NUDT21
GO: Cellular Component	GO:0032797	SMN complex		0.007222	1	0.04048	0.3086	6	19	GEMIN5,GEMIN7,GEMIN6,FMR1,STRAP,DDX20
GO: Cellular Component	GO:0034719	SMN-Sm protein complex		0.007222	1	0.04048	0.3086	6	19	GEMIN5,GEMIN7,GEMIN6,FMR1,STRAP,DDX20
GO: Cellular Component	GO:0000172	ribonuclease MRP complex		0.007332	1	0.0409	0.3118	4	9	POP7,POP4,POP1,RPP25L
GO: Cellular Component	GO:0097014	ciliary plasm		0.007529	1	0.04155	0.3168	39	271	MKKS,MET,WDR35,KIF17,CDC14A,CCDC113,RNF38,ATP2B4,CFAP251,CENPF,CFAP65,SPEF1,IFT172,SPATA18,CCDC172,DDX6,KIF19,CCDC40,ATG16L1,SPATA6L,EFCAB1,DYNC2H1,DYNC2I1,BBS7,MNS1,ATG7,CEP162,CFAP43,ENKUR,IFT27,RPGRIP1L,TSGA10,DNAH7,KIF3A,ODAD1,RSPH1,CFAP70,RPGRIP1,DNAH10
GO: Cellular Component	GO:0048476	Holliday junction resolvase complex		0.007739	1	0.04155	0.3168	3	5	RAD51C,MUS81,EME1
GO: Cellular Component	GO:0098536	deuterosome		0.007739	1	0.04155	0.3168	3	5	CEP152,PLK4,SASS6
GO: Cellular Component	GO:1902737	dendritic filopodium		0.007739	1	0.04155	0.3168	3	5	FXR2,FMR1,FXR1
GO: Cellular Component	GO:0150005	enzyme activator complex		0.007739	1	0.04155	0.3168	3	5	CCNH,PCNA,CDK7
GO: Cellular Component	GO:0005663	DNA replication factor C complex		0.007739	1	0.04155	0.3168	3	5	RFC1,RFC2,RFC4
GO: Cellular Component	GO:0097124	cyclin A2-CDK2 complex		0.007739	1	0.04155	0.3168	3	5	CCNA1,CCNA2,CCNP
GO: Cellular Component	GO:0043527	tRNA methyltransferase complex		0.007739	1	0.04155	0.3168	3	5	TRMT61A,TRMT6,WDR4
GO: Cellular Component	GO:0036038	MKS complex		0.007937	1	0.04164	0.3175	5	14	TMEM17,CC2D2A,MKS1,TMEM231,TCTN2
GO: Cellular Component	GO:0033391	chromatoid body		0.007937	1	0.04164	0.3175	5	14	DDX4,NSUN2,DDX6,PIWIL2,TDRD1
GO: Cellular Component	GO:0016580	Sin3 complex		0.007937	1	0.04164	0.3175	5	14	RBBP4,SIN3B,HEY2,HDAC1,ING2
GO: Cellular Component	GO:0030677	ribonuclease P complex		0.007937	1	0.04164	0.3175	5	14	POP7,RPP21,RPP38,POP4,POP1
GO: Cellular Component	GO:0033276	transcription factor TFTC complex		0.007937	1	0.04164	0.3175	5	14	TRRAP,TAF5L,TAF5,TAF9,TAF10
GO: Cellular Component	GO:0000974	Prp19 complex		0.008143	1	0.04253	0.3242	17	94	CWC22,EFTUD2,SNRNP40,POLR2A,DHX8,CASC3,ZCCHC8,RBM22,YJU2,PPIL1,SNRPA1,SNRPB2,LSM3,SF3A3,SF3B3,MTREX,TFIP11
GO: Cellular Component	GO:0099568	cytoplasmic region		0.008602	1	0.04456	0.3397	56	421	MKKS,MET,WDR35,KIF17,PPFIA3,CDC14A,CCDC113,RNF38,ATP2B4,NUMA1,CFAP251,CENPF,CFAP65,ANLN,GPSM2,SPEF1,CALY,CTBP2,IFT172,SPATA18,CKAP5,CCDC172,DDX6,KIF19,DYNC1H1,CCDC40,ATG16L1,SPATA6L,EFCAB1,DYNC2H1,DYNC2I1,BBS7,EPB41,MNS1,WLS,UNC13B,FMR1,ATG7,CEP162,SYBU,CFAP43,ENKUR,KIF1B,CDKL5,IFT27,RPGRIP1L,TSGA10,GRIK2,DNAH7,KIF3A,ODAD1,KIF4A,RSPH1,CFAP70,RPGRIP1,DNAH10
GO: Cellular Component	GO:0005881	cytoplasmic microtubule		0.008609	1	0.04456	0.3397	34	231	MET,BIRC5,RNF38,ATP2B4,NUMA1,CFAP251,CFAP65,SPEF1,MAP10,IFT172,SPATA18,CCDC172,DDX6,DYNC1H1,SPATA6L,EFCAB1,NIN,MAP9,MNS1,ENKD1,CEP162,GTSE1,SYBU,CFAP43,ENKUR,TUBGCP2,IFT27,RPGRIP1L,TSGA10,TUBG1,CLIP2,RSPH1,TUBA1A,CFAP70
GO: Cellular Component	GO:0032433	filopodium tip		0.009488	1	0.04889	0.3727	6	20	MORN4,AP2A1,MYO10,MYO3B,FMR1,NLGN1
GO: Cellular Component	GO:0017053	transcription repressor complex		0.01006	1	0.04994	0.3808	15	81	LIN9,MTA3,MTA1,CTBP2,DR1,RBBP4,RBBP8,AKIRIN2,DEPDC1,RCOR1,LIN37,GPS2,HEY2,DDX20,HDAC1
GO: Cellular Component	GO:0031967	organelle envelope		0.0104	1	0.04994	0.3808	152	1316	MRS2,INTS2,MAD1L1,RAE1,MRPS18B,RANBP3,NDUFAF4,SLC25A12,DNAJC15,MRPS34,PLD6,AFG1L,BCL2L1,BANF1,MCM3AP,NUP98,NUP43,TAMALIN,MTA1,PCM1,CENPF,CETN3,RCC1,ZDHHC8,SENP1,CUEDC2,PIK3C2G,NUP37,MIEF1,TIMM22,CNP,PGS1,POLA1,AHCTF1,NELFB,COX11,MAD2L1BP,REXO2,CSE1L,NUP155,NUP93,SPATA18,IST1,NUP58,PTGS1,TTC19,FBXL4,TMEM70,DHODH,ALDH18A1,MAIP1,MUL1,DYNC1H1,PTCD3,ROGDI,AKIRIN1,BCL2L10,DTYMK,COQ6,PRELID3B,DNM1L,MRPS…
GO: Cellular Component	GO:0031975	envelope		0.0104	1	0.04994	0.3808	152	1316	MRS2,INTS2,MAD1L1,RAE1,MRPS18B,RANBP3,NDUFAF4,SLC25A12,DNAJC15,MRPS34,PLD6,AFG1L,BCL2L1,BANF1,MCM3AP,NUP98,NUP43,TAMALIN,MTA1,PCM1,CENPF,CETN3,RCC1,ZDHHC8,SENP1,CUEDC2,PIK3C2G,NUP37,MIEF1,TIMM22,CNP,PGS1,POLA1,AHCTF1,NELFB,COX11,MAD2L1BP,REXO2,CSE1L,NUP155,NUP93,SPATA18,IST1,NUP58,PTGS1,TTC19,FBXL4,TMEM70,DHODH,ALDH18A1,MAIP1,MUL1,DYNC1H1,PTCD3,ROGDI,AKIRIN1,BCL2L10,DTYMK,COQ6,PRELID3B,DNM1L,MRPS…
GO: Cellular Component	GO:0097636	intrinsic component of autophagosome membrane		0.01043	1	0.04994	0.3808	2	2	ENTPD4,LAMP2
GO: Cellular Component	GO:0097637	integral component of autophagosome membrane		0.01043	1	0.04994	0.3808	2	2	ENTPD4,LAMP2
GO: Cellular Component	GO:0000941	condensed nuclear chromosome inner kinetochore		0.01043	1	0.04994	0.3808	2	2	DSN1,CENPK
GO: Cellular Component	GO:0031431	Dbf4-dependent protein kinase complex		0.01043	1	0.04994	0.3808	2	2	DBF4B,DBF4
GO: Cellular Component	GO:0005880	nuclear microtubule		0.01043	1	0.04994	0.3808	2	2	TPX2,HAUS8
GO: Cellular Component	GO:0005673	transcription factor TFIIE complex		0.01043	1	0.04994	0.3808	2	2	GTF2E1,GTF2E2
GO: Cellular Component	GO:0097125	cyclin B1-CDK1 complex		0.01043	1	0.04994	0.3808	2	2	CCNB1,CDK1
GO: Cellular Component	GO:0031510	SUMO activating enzyme complex		0.01043	1	0.04994	0.3808	2	2	UBA2,SAE1
GO: Cellular Component	GO:0097575	lateral cell cortex		0.01043	1	0.04994	0.3808	2	2	NUMA1,GPSM2
GO: Cellular Component	GO:1903095	ribonuclease III complex		0.01043	1	0.04994	0.3808	2	2	DROSHA,DGCR8
GO: Cellular Component	GO:0032301	MutSalpha complex		0.01043	1	0.04994	0.3808	2	2	MSH2,MSH6
GO: Cellular Component	GO:0032302	MutSbeta complex		0.01043	1	0.04994	0.3808	2	2	MSH2,MSH3
GO: Cellular Component	GO:0070877	microprocessor complex		0.01043	1	0.04994	0.3808	2	2	DROSHA,DGCR8
GO: Cellular Component	GO:0033065	Rad51C-XRCC3 complex		0.01043	1	0.04994	0.3808	2	2	RAD51C,XRCC3
Pathway	M40049	DNA Repair Pathways Full Network	MSigDB C2 BIOCARTA (v7.3)	4.29e-27	6.195e-24	6.195e-24	4.865e-23	58	121	APEX1,MSH2,MSH3,ATR,CENPX,BRCA2,CCNH,EXO1,PCNA,CDK7,CHEK1,RAD54B,PMS2,POLB,POLD1,POLD2,POLE,FAAP24,POLE2,DDB2,RAD51,RAD51C,RAD52,PARP2,RFC1,RFC2,RFC4,PALB2,FANCI,NEIL3,NHEJ1,RPA1,RPA2,RPA3,ERCC2,BRIP1,ERCC4,FANCC,FANCD2,FANCE,FANCB,FANCF,FANCG,FEN1,FAAP100,FAN1,APEX2,POLL,POLM,MSH6,GTF2H1,USP1,WRN,POLE4,XPA,XPC,LIG1,LIG4
Pathway	M39335	DNA Replication	MSigDB C2 BIOCARTA (v7.3)	6.598e-23	9.528e-20	4.764e-20	3.741e-19	31	42	MCM2,MCM4,MCM5,MCM7,CDC7,CDC45,ORC1,ORC2,ORC4,ORC5,CDC6,PCNA,POLA1,POLD1,POLD2,POLE,POLE2,PRIM2,RFC1,RFC2,RFC4,GMNN,RPA1,RPA2,RPA3,MCM10,DBF4,ORC6,ORC3,UBC,CDT1
Pathway	M7963	Cell cycle	MSigDB C2 BIOCARTA (v7.3)	9.933e-22	1.434e-18	4.781e-19	3.754e-18	53	125	MCM2,MCM4,MCM5,MCM7,CDC7,CDC45,MAD1L1,CDC14A,CDC23,ATR,CDC16,BUB1,CCNA1,CCNA2,CCNB1,PKMYT1,CCNE1,CCNH,ORC1,ORC2,ORC4,ORC5,CCNB2,CDK1,CDC6,CDC20,BUB3,CDC27,PCNA,CDK7,CDKN1C,CDKN2D,CHEK1,ANAPC2,ANAPC4,ESPL1,E2F5,ANAPC5,ANAPC11,SKP2,DBF4,TFDP2,CHEK2,WEE2,HDAC1,ORC6,ORC3,TTK,ANAPC1,WEE1,CCNB3,ZBTB17,MAD2L1
Pathway	M39650	Cell Cycle	MSigDB C2 BIOCARTA (v7.3)	1.814e-21	2.619e-18	6.547e-19	5.141e-18	52	122	MCM2,MCM4,MCM5,MCM7,CDC7,CDC45,MAD1L1,CDC14A,CDC23,ATR,CDC16,BUB1,CCNA1,CCNA2,CCNB1,PKMYT1,CCNE1,CCNH,ORC1,ORC2,ORC4,ORC5,CCNB2,CDK1,CDC6,CDC20,BUB3,CDC27,PCNA,CDK7,CDKN1C,CDKN2D,CHEK1,ANAPC2,ANAPC4,ESPL1,E2F5,ANAPC5,ANAPC11,SKP2,DBF4,TFDP2,CHEK2,WEE2,HDAC1,ORC6,ORC3,TTK,ANAPC1,WEE1,CCNB3,ZBTB17
Pathway	M39490	DNA IR-damage and cellular response via ATR	MSigDB C2 BIOCARTA (v7.3)	1.068e-18	1.543e-15	3.085e-16	2.423e-15	39	81	MCM2,CDC45,MSH2,ATR,BARD1,BRCA2,EXO1,CDK1,PCNA,CHEK1,RECQL5,POLB,SMARCAL1,RAD1,DCLRE1A,RAD9A,RAD17,RAD51,RAD52,MCPH1,RBBP8,PALB2,RFWD3,FANCI,RPA1,RPA2,BRIP1,FANCD2,RMI1,ABRAXAS1,FEN1,FOXM1,UIMC1,TOPBP1,CHEK2,TOP3A,USP1,WRN,XPA
Pathway	M1	Fanconi anemia pathway	MSigDB C2 BIOCARTA (v7.3)	3.845e-18	5.552e-15	9.254e-16	7.267e-15	29	47	UBE2T,ATR,BLM,BRCA2,CHEK1,FAAP24,RAD1,RAD9A,RAD17,RFC2,RFC4,PALB2,FANCI,RPA1,RPA2,BRIP1,FANCC,FANCD2,FANCE,RMI1,FANCB,FANCF,FANCG,FAAP100,FAN1,TOPBP1,TOP3A,USP1,XRCC3
Pathway	M39678	Retinoblastoma Gene in Cancer	MSigDB C2 BIOCARTA (v7.3)	5.137e-18	7.418e-15	1.06e-15	8.322e-15	40	88	MCM4,MCM7,CDC7,CDC45,BARD1,NPAT,CCNA2,CCNB1,CCNE1,ORC1,CCNB2,CDK1,PCNA,CHEK1,ANLN,POLA1,POLE,POLE2,DCK,DNMT1,RBBP4,RFC4,RPA1,RPA2,RPA3,RRM1,FANCG,SMC2,SKP2,PLK4,SUV39H1,TFDP2,MSH6,TOP2A,HDAC1,TTK,TYMS,WEE1,KIF4A,CDT1
Pathway	M11675	Homologous recombination	MSigDB C2 BIOCARTA (v7.3)	3.851e-16	5.561e-13	6.951e-14	5.459e-13	21	28	RAD54L,BLM,BRCA2,TOP3B,RAD54B,POLD1,POLD2,RAD51,RAD51C,RAD51B,RAD51D,RAD52,RPA1,RPA2,RPA3,MUS81,SSBP1,TOP3A,XRCC2,XRCC3,EME1
Pathway	M16853	DNA replication	MSigDB C2 BIOCARTA (v7.3)	3.931e-15	5.677e-12	6.308e-13	4.953e-12	23	36	MCM2,MCM4,MCM5,MCM7,PCNA,POLA1,POLD1,POLD2,POLE,POLE2,PRIM2,RNASEH2B,RFC1,RFC2,RFC4,RPA1,RPA2,RPA3,FEN1,RNASEH2A,SSBP1,POLE4,LIG1
Pathway	M39668	DNA Mismatch Repair	MSigDB C2 BIOCARTA (v7.3)	4.077e-13	5.888e-10	5.888e-11	4.624e-10	17	23	MSH2,EXO1,PCNA,PMS2,POLD1,POLD2,POLE,POLE2,RFC1,RFC2,RFC4,RPA1,RPA2,RPA3,MSH6,POLE4,LIG1
Pathway	M39627	G1 to S cell cycle control	MSigDB C2 BIOCARTA (v7.3)	1.691e-12	2.442e-09	2.22e-10	1.743e-09	28	64	MCM2,MCM4,MCM5,MCM7,CDC45,CCNA1,CCNB1,CCNE1,CCNH,ORC1,ORC2,ORC4,ORC5,CDK1,PCNA,CDK7,CDKN1C,CDKN2D,POLE,POLE2,PRIM2,RPA1,RPA2,RPA3,TFDP2,ORC6,ORC3,WEE1
Pathway	M963	RNA degradation	MSigDB C2 BIOCARTA (v7.3)	8.653e-12	1.25e-08	1.028e-09	8.071e-09	26	59	DCPS,CNOT2,PARN,CNOT8,CNOT7,XRN1,LSM4,EXOSC4,EXOSC9,EXOSC10,CNOT10,TTC37,DDX6,XRN2,DIS3,EXOSC7,DCP1A,LSM1,LSM3,TENT4A,PATL1,EXOSC2,LSM6,MTREX,EXOSC8,HSPD1
Pathway	M13515	Mismatch repair	MSigDB C2 BIOCARTA (v7.3)	9.253e-12	1.336e-08	1.028e-09	8.071e-09	16	23	MSH2,MSH3,EXO1,PCNA,PMS2,POLD1,POLD2,RFC1,RFC2,RFC4,RPA1,RPA2,RPA3,SSBP1,MSH6,LIG1
Pathway	M18937	Nucleotide excision repair	MSigDB C2 BIOCARTA (v7.3)	1.389e-10	2.005e-07	1.337e-08	1.05e-07	21	44	CCNH,PCNA,CDK7,POLD1,POLD2,POLE,POLE2,DDB2,RFC1,RFC2,RFC4,RPA1,RPA2,RPA3,ERCC2,ERCC4,GTF2H1,POLE4,XPA,XPC,LIG1
Pathway	M39847	Nucleotide Excision Repair	MSigDB C2 BIOCARTA (v7.3)	1.389e-10	2.005e-07	1.337e-08	1.05e-07	21	44	CCNH,PCNA,CDK7,POLD1,POLD2,POLE,POLE2,DDB2,RFC1,RFC2,RFC4,RPA1,RPA2,RPA3,ERCC2,ERCC4,GTF2H1,POLE4,XPA,XPC,LIG1
Pathway	M6682	CDK Regulation of DNA Replication	MSigDB C2 BIOCARTA (v7.3)	4.243e-10	6.127e-07	3.617e-08	2.84e-07	13	18	MCM2,MCM4,MCM5,MCM7,CCNE1,ORC1,ORC2,ORC4,ORC5,CDC6,ORC6,ORC3,CDT1
Pathway	M39826	Genes related to primary cilium development (based on CRISPR)	MSigDB C2 BIOCARTA (v7.3)	4.258e-10	6.148e-07	3.617e-08	2.84e-07	33	103	MKKS,TMEM17,TTC8,WDR35,CC2D2A,IFT80,OFD1,WDR19,CEP20,C2CD3,CPLANE2,IFT172,MKS1,KIAA0753,CEP120,TMEM231,CEP97,DYNC2H1,DYNC2I1,CEP192,BBS7,CEP83,TCTN2,TTC26,IFT74,CEP162,ARMC9,IFT27,RPGRIP1L,CEP43,KIF3A,CEP44,SASS6
Pathway	M46	ATR signaling pathway	MSigDB C2 BIOCARTA (v7.3)	6.794e-10	9.811e-07	5.164e-08	4.055e-07	19	39	MCM2,MCM7,ATR,BRCA2,CCNA2,CDC6,CHEK1,SMARCAL1,TIPIN,RAD1,RAD9A,RAD17,RAD51,RFC2,RFC4,RPA1,RPA2,FANCD2,TOPBP1
Pathway	M14	Aurora B signaling	MSigDB C2 BIOCARTA (v7.3)	6.794e-10	9.811e-07	5.164e-08	4.055e-07	19	39	SGO1,BIRC5,RACGAP1,BUB1,AURKB,CENPA,KIF23,PPP2R5D,NSUN2,NCAPD2,SMC4,CDCA8,KIF20A,NDC80,SMC2,AURKA,NCAPG,NCAPH,INCENP
Pathway	M39880	Ciliopathies	MSigDB C2 BIOCARTA (v7.3)	1.865e-09	2.692e-06	1.346e-07	1.057e-06	46	184	MKKS,TMEM17,TBC1D32,TTC8,WDR35,CC2D2A,IFT80,OFD1,WDR19,NEK1,NEK2,NPHP1,PDE6D,CENPF,NME7,POC1A,C2CD3,IFT172,KIAA0586,MKS1,KIAA0753,DNAAF5,CEP120,TMEM231,CCDC40,DYNC2H1,DYNC2I1,BBS7,CEP83,RP2,TCTN2,CEP78,TMEM138,POMGNT1,SUFU,PLK4,INTU,HYLS1,IFT27,RPGRIP1L,ARL2BP,ODAD1,DNAAF11,NPHP4,RSPH1,RPGRIP1
Pathway	PW:0000662	mismatch repair pathway	Pathway Ontology	2.046e-09	2.954e-06	1.407e-07	1.105e-06	15	26	MSH2,MSH3,EXO1,PCNA,PMS2,POLD1,POLD2,RFC1,RFC2,RFC4,RPA1,RPA2,RPA3,MSH6,LIG1
Pathway	M129	PLK1 signaling events	MSigDB C2 BIOCARTA (v7.3)	2.996e-09	4.327e-06	1.967e-07	1.544e-06	20	46	SGO1,SPC24,BUB1,CCNB1,CDK1,CDC20,CENPE,ERCC6L,FBXO5,CENPU,ECT2,KIF20A,BORA,NDC80,TPX2,NINL,AURKA,TUBG1,WEE1,INCENP
Pathway	M39734	Ciliary landscape	MSigDB C2 BIOCARTA (v7.3)	3.489e-09	5.038e-06	2.19e-07	1.72e-06	51	219	MCM2,MCM4,MCM5,MCM7,TTC8,IFT80,MSH2,COPS3,MCM9,RNGTT,IQGAP1,EFTUD2,LSM4,IQGAP3,EXOSC4,EXOSC9,CNOT10,CTBP2,ZMYND19,IFT172,PSMD12,MKS1,TBC1D4,RAB3IL1,CEP97,DYNC1H1,CCDC40,SMC4,DYNC2I1,BBS7,DCAF7,MAEA,MCM10,TTC26,ACSL3,CD2BP2,IFT74,NUP133,NINL,SNRPB2,EXOSC7,INTU,GLA,COPS5,EHBP1,IFT27,EXOSC2,TFAP2B,HDAC1,RMND5B,WEE1
Pathway	M4864	Basal transcription factors	MSigDB C2 BIOCARTA (v7.3)	5.784e-09	8.352e-06	3.48e-07	2.733e-06	17	35	TBPL1,TBPL2,TAF6L,TAF5L,TAF4B,TAF5,TAF9,TAF10,TBP,GTF2A1L,GTF2A1,GTF2A2,GTF2B,GTF2E1,GTF2E2,GTF2F1,GTF2H1
Pathway	M39347	Gastric Cancer Network 1	MSigDB C2 BIOCARTA (v7.3)	1.543e-08	2.227e-05	8.91e-07	6.996e-06	15	29	MCM4,ACTL6A,LIN9,RUVBL1,MYBL2,CCNA1,CENPF,CEP192,ECT2,TPX2,AURKA,UBE2C,TOP2A,KIF15,NUP107
Pathway	M9703	Role of BRCA1, BRCA2 and ATR in Cancer Susceptibility	MSigDB C2 BIOCARTA (v7.3)	1.686e-08	2.435e-05	9.365e-07	7.354e-06	13	22	ATR,BRCA2,CHEK1,RAD1,RAD9A,RAD17,RAD51,FANCC,FANCD2,FANCE,FANCF,FANCG,CHEK2
Pathway	M176	FOXM1 transcription factor network	MSigDB C2 BIOCARTA (v7.3)	7.003e-08	0.0001011	3.746e-06	2.941e-05	17	40	BIRC5,NEK2,BRCA2,NFATC3,CCNA2,CCNB1,CCNE1,CCNB2,CDK1,AURKB,CENPA,CENPF,CKS1B,FOXM1,SKP2,TGFA,CHEK2
Pathway	M39861	Base Excision Repair	MSigDB C2 BIOCARTA (v7.3)	4.089e-07	0.0005905	2.109e-05	0.0001656	14	31	APEX1,PCNA,POLB,POLD1,POLD2,POLE,POLE2,PARP2,NEIL3,FEN1,APEX2,POLL,POLE4,LIG1
Pathway	M39406	mRNA Processing	MSigDB C2 BIOCARTA (v7.3)	4.407e-07	0.0006363	2.194e-05	0.0001723	33	133	SPOP,DHX16,RNMT,RNGTT,CPSF2,NONO,PRPF4,PRPF3,EFTUD2,SNRNP40,CPSF1,POLR2A,PPM1G,CSTF1,DHX8,SF3B4,CD2BP2,XRN2,PRPF40A,CELF1,SNRPA1,SNRPB2,CPSF4,TXNL4A,SF3A3,CLP1,NUDT21,PHF5A,SF3B3,DDX20,RBM17,METTL3,PRMT1
Pathway	M15247	Ubiquitin mediated proteolysis	MSigDB C2 BIOCARTA (v7.3)	6.369e-07	0.0009197	3.066e-05	0.0002407	33	135	CUL2,SOCS1,TRIM37,CDC23,CDC16,CBL,PIAS2,CDC20,CDC27,ANAPC2,ANAPC4,RCHY1,DDB2,UBA2,SAE1,FBXW7,UBE4B,UBR5,ANAPC5,ANAPC11,SIAH1,SKP2,UBE2O,UBE2S,UBE2C,COP1,UBE2QL1,UBE2G1,UBE2I,ANAPC1,PPIL2,UBE2Z,CUL5
Pathway	M39835	Joubert Syndrome	MSigDB C2 BIOCARTA (v7.3)	7.778e-07	0.001123	3.623e-05	0.0002845	23	77	TMEM17,TTC8,CC2D2A,OFD1,NPHP1,PCM1,PCNT,PDE6D,KIAA0586,MKS1,CEP120,TMEM231,CEP97,BBS7,RP2,TCTN2,NIN,FLNA,TMEM138,ARMC9,SUFU,RPGRIP1L,NPHP4
Pathway	M39386	Eukaryotic Transcription Initiation	MSigDB C2 BIOCARTA (v7.3)	1.021e-06	0.001474	4.527e-05	0.0003555	16	42	CCNH,CDK7,POLR2A,POLR2G,POLR2H,POLR2I,POLR1D,ERCC2,TAF5,TAF9,TBP,GTF2A2,GTF2B,GTF2E1,GTF2E2,GTF2H1
Pathway	M16817	Oocyte meiosis	MSigDB C2 BIOCARTA (v7.3)	1.035e-06	0.001494	4.527e-05	0.0003555	29	113	SGO1,ADCY5,ADCY8,CDC23,CDC16,BUB1,CCNB1,PKMYT1,CCNE1,CCNB2,CDK1,CDC20,CDC27,ANAPC2,ANAPC4,PPP2R5D,ESPL1,FBXO5,RPS6KA2,ANAPC5,ANAPC11,STAG3,AURKA,RPS6KA6,ANAPC1,FBXO43,ITPR3,SPDYA,MAD2L1
Pathway	M258	BARD1 signaling events	MSigDB C2 BIOCARTA (v7.3)	1.187e-06	0.001714	5.042e-05	0.000396	13	29	ATR,BARD1,CCNE1,PCNA,CSTF1,RAD51,RBBP8,FANCC,FANCD2,FANCE,FANCF,FANCG,TOPBP1
Pathway	M39336	Pyrimidine metabolism	MSigDB C2 BIOCARTA (v7.3)	1.758e-06	0.002539	7.254e-05	0.0005696	24	86	NME7,POLA1,POLD1,POLD2,POLE,POLE2,POLR2A,POLR2G,POLR2H,POLR2I,PRIM2,DCK,DCTD,DHODH,DTYMK,POLR1D,RRM1,POLR1H,POLR3C,TK1,TK2,TYMS,UMPS,POLE4
Pathway	M5109	Pyrimidine metabolism	MSigDB C2 BIOCARTA (v7.3)	1.89e-06	0.002729	7.581e-05	0.0005953	26	98	ENTPD6,NME7,POLA1,POLD1,POLD2,POLE,POLE2,POLR2A,POLR2G,POLR2H,POLR2I,ENTPD4,PRIM2,DCK,DCTD,DHODH,DTYMK,POLR1D,RRM1,POLR1H,POLR3C,TK1,TK2,TYMS,UMPS,POLE4
Pathway	MAP00240_Pyrimidine_metabolism	MAP00240 Pyrimidine metabolism	GenMAPP	2.111e-06	0.003049	8.24e-05	0.0006471	16	44	POLA1,POLB,POLD1,POLD2,POLE,POLR2A,POLR2G,POLR2H,POLR2I,DCK,DCTD,DHODH,RRM1,TK1,TYMS,UMPS
Pathway	M5500	Base excision repair	MSigDB C2 BIOCARTA (v7.3)	2.449e-06	0.003537	9.307e-05	0.0007309	14	35	APEX1,PCNA,POLB,POLD1,POLD2,POLE,POLE2,PARP2,NEIL3,FEN1,APEX2,POLL,POLE4,LIG1
Pathway	M3578	Progesterone-mediated oocyte maturation	MSigDB C2 BIOCARTA (v7.3)	5.114e-06	0.007385	0.0001882	0.001478	23	85	ADCY5,ADCY8,CDC23,CDC16,BUB1,CCNA1,CCNA2,CCNB1,PKMYT1,CCNB2,CDK1,CDC27,ANAPC2,ANAPC4,RPS6KA2,ANAPC5,ANAPC11,RPS6KA6,PIK3R5,ANAPC1,CCNB3,SPDYA,MAD2L1
Pathway	M39772	Regulation of sister chromatid separation at the metaphase-anaphase transition	MSigDB C2 BIOCARTA (v7.3)	5.212e-06	0.007526	0.0001882	0.001478	9	16	MAD1L1,BUB1,CDC20,BUB3,CENPE,ANAPC2,ESPL1,ANAPC11,MAD2L1
Pathway	M139	C-MYC pathway	MSigDB C2 BIOCARTA (v7.3)	1.002e-05	0.01447	0.0003529	0.002771	11	25	MAX,ACTL6A,TRRAP,RUVBL1,SUPT7L,FBXW7,SKP2,RUVBL2,TAF9,TAF10,ZBTB17
Pathway	M2044	Spliceosome	MSigDB C2 BIOCARTA (v7.3)	1.262e-05	0.01823	0.0004341	0.003409	29	127	DHX16,PRPF4,PRPF3,EFTUD2,RBM25,SNRNP40,LSM4,DHX8,THOC1,SF3B4,CHERP,THOC3,PRPF40A,RBM22,PPIL1,USP39,SNRPA1,SNRPB2,SNRPC,LSM3,TXNL4A,SF3A3,SNRNP27,PHF5A,LSM6,SF3B3,PRPF38A,RBM17,DDX42
Pathway	M22050	BRCA1-dependent Ub-ligase activity	MSigDB C2 BIOCARTA (v7.3)	2.154e-05	0.03111	0.0007235	0.005681	6	8	BARD1,FANCC,FANCD2,FANCE,FANCF,FANCG
Pathway	M39339	DNA Damage Response	MSigDB C2 BIOCARTA (v7.3)	2.555e-05	0.03689	0.0008385	0.006584	19	69	APAF1,ATR,CCNB1,CCNE1,CCNB2,CDK1,CHEK1,DDB2,RAD1,RAD9A,RAD17,RAD51,RAD52,RFC1,RPA2,FANCD2,TLK2,CHEK2,CCNB3
Pathway	P00055	Transcription regulation by bZIP transcription factor	PantherDB	2.703e-05	0.03903	0.0008673	0.00681	15	47	PSMC3IP,TBPL1,POLR2H,PRKAR1B,TBPL2,TAF9,TBP,GTF2A1L,GTF2A1,GTF2A2,GTF2B,GTF2E1,GTF2E2,GTF2F1,GTF2H1
Pathway	M39497	Gastric Cancer Network 2	MSigDB C2 BIOCARTA (v7.3)	4.015e-05	0.05797	0.00126	0.009897	12	33	ATAD2,UBE2T,DSCC1,AHCTF1,CHTF8,RAD17,RFC4,FANCI,CHTF18,UBE2C,TOP2A,LBR
Pathway	M39598	DNA IR-Double Strand Breaks (DSBs) and cellular response via ATM	MSigDB C2 BIOCARTA (v7.3)	5.299e-05	0.07651	0.001628	0.01278	16	55	ACTL6A,APAF1,ATR,BLM,BRCA2,EXO1,PCNA,CHEK1,RAD9A,RAD17,RAD51,RAD52,MCPH1,RIF1,FANCD2,CHEK2
Pathway	M39507	ATR Signaling	MSigDB C2 BIOCARTA (v7.3)	5.92e-05	0.08549	0.001768	0.01388	6	9	ATR,CHEK1,RAD1,RAD9A,RPA1,TOPBP1
Pathway	M40	E2F transcription factor network	MSigDB C2 BIOCARTA (v7.3)	6e-05	0.08664	0.001768	0.01388	19	73	TRRAP,APAF1,MYBL2,CCNA2,CCNE1,ORC1,CDK1,CDC6,POLA1,RBBP4,RBBP8,E2F5,RRM1,PRMT5,TOPBP1,TFDP2,TK1,HDAC1,TYMS
Pathway	M39712	Homologous recombination	MSigDB C2 BIOCARTA (v7.3)	9.041e-05	0.1306	0.002611	0.0205	7	13	BRCA2,RAD54B,POLD1,POLD2,RAD51,RAD52,RPA1
Pathway	M17370	Role of Ran in mitotic spindle regulation	MSigDB C2 BIOCARTA (v7.3)	0.0001356	0.1958	0.00384	0.03015	6	10	NUMA1,RCC1,TPX2,AURKA,KIF15,KPNA2
Pathway	P00023	General transcription regulation	PantherDB	0.0001515	0.2187	0.004206	0.03303	11	32	TBPL1,POLR2H,TAF9,GTF2A1L,GTF2A1,GTF2A2,GTF2B,GTF2E1,GTF2E2,GTF2F1,GTF2H1
Pathway	M22046	RNA polymerase III transcription	MSigDB C2 BIOCARTA (v7.3)	0.0001651	0.2384	0.004499	0.03533	5	7	GTF3C5,GTF3C4,SSB,TBP,GTF3C1
Pathway	P00059	p53 pathway	PantherDB	0.0001879	0.2714	0.004934	0.03875	19	79	APAF1,ATR,ADGRB3,CCNB1,CCNE1,CDK1,CDKN2D,PIK3C2B,PIK3C2G,PTEN,DDB2,GTSE1,SIAH1,SUMO3,AIFM2,CHEK2,PIK3R5,HDAC1,WRN
Pathway	M66	Validated targets of C-MYC transcriptional activation	MSigDB C2 BIOCARTA (v7.3)	0.0001879	0.2714	0.004934	0.03875	19	79	MAX,ACTL6A,TRRAP,BIRC5,RUVBL1,ODC1,CCNB1,MTA1,RCC1,SUPT7L,CDCA7,RUVBL2,TAF4B,TAF9,TAF10,TERT,TK1,HSPD1,ID2
Pathway	M10154	Cdc25 activates the cdc2/cyclin B complex to induce the G2/M transition.	MSigDB C2 BIOCARTA (v7.3)	0.0004044	0.5839	0.01043	0.08188	5	8	NEK1,CDK1,CDK7,CHEK1,WEE1
Pathway	P00017	DNA replication	PantherDB	0.0004617	0.6667	0.0117	0.09185	7	16	PCNA,POLA1,POLD1,POLD2,RPA2,XRN2,TOP2A
Pathway	M39524	miRNA Regulation of DNA Damage Response	MSigDB C2 BIOCARTA (v7.3)	0.0006256	0.9034	0.01558	0.1223	20	93	MCM7,APAF1,ATR,CCNB1,CCNE1,CCNB2,CDK1,CHEK1,DDB2,RAD1,RAD9A,RAD17,RAD51,RAD52,RFC1,RPA2,FANCD2,TLK2,CHEK2,CCNB3
Pathway	M6370	p53 signaling pathway	MSigDB C2 BIOCARTA (v7.3)	0.0007661	1	0.01875	0.1472	16	68	APAF1,ATR,CCNB1,CCNE1,CCNB2,CDK1,CHEK1,RCHY1,PTEN,DDB2,SESN2,GTSE1,SIAH1,COP1,CHEK2,CCNB3
Pathway	PW:0000088	G1/S transition	Pathway Ontology	0.00108	1	0.02598	0.204	3	3	CCNB1,CCNE1,CDK1
Pathway	M22055	Basic Mechanisms of SUMOylation	MSigDB C2 BIOCARTA (v7.3)	0.001207	1	0.02834	0.2226	4	6	UBA2,SAE1,SUMO3,UBE2I
Pathway	M84	ATM pathway	MSigDB C2 BIOCARTA (v7.3)	0.001217	1	0.02834	0.2226	10	34	BLM,RAD9A,RAD17,RBBP8,FANCD2,ABRAXAS1,UIMC1,COP1,CHEK2,TOP3A
Pathway	M39518	ATM Signaling Network in Development and Disease	MSigDB C2 BIOCARTA (v7.3)	0.001316	1	0.03016	0.2368	12	46	ATR,BUB1,CDK1,AURKB,CHEK1,RBBP8,RIF1,RNF168,STK11,RNF20,CHEK2,LBR
Pathway	M13404	Control of Gene Expression by Vitamin D Receptor	MSigDB C2 BIOCARTA (v7.3)	0.001533	1	0.03459	0.2716	8	24	ACTL6A,BAZ1B,CHAF1A,CARM1,SMARCC1,SUPT16H,HDAC1,PRMT1
Pathway	M223	Regulation of nuclear beta catenin signaling and target gene transcription	MSigDB C2 BIOCARTA (v7.3)	0.001787	1	0.0397	0.3118	17	80	TRRAP,AXIN2,CHD8,BCL9,CACNA1G,MDFIC,MED12,LEF1,TNIK,RUVBL2,TERT,HDAC1,ID2,CCN1,INCENP,CTNNBIP1,SALL4
Pathway	M39841	Biomarkers for pyrimidine metabolism disorders	MSigDB C2 BIOCARTA (v7.3)	0.002093	1	0.04579	0.3596	6	15	DHODH,RRM1,PUS1,TK2,TYMS,UMPS
Pathway	M39360	Integrated Breast Cancer Pathway	MSigDB C2 BIOCARTA (v7.3)	0.002212	1	0.04767	0.3743	27	154	RALGAPA1,MAX,RAD54L,MSH2,TRADD,ATR,BARD1,BLM,ALKBH1,BRCA2,ODC1,CDK7,CHEK1,PLK3,PTEN,RAD51,RRAS,RPP38,PPP4R3A,AURKA,STK11,USP38,MSH6,CHEK2,HDAC1,WEE1,XRCC3
Pathway	M242	Aurora A signaling	MSigDB C2 BIOCARTA (v7.3)	0.002346	1	0.04983	0.3913	9	31	BIRC5,AURKB,CENPA,PPP2R5D,DLGAP5,CKAP5,TACC3,TPX2,AURKA

## Sheet: Downregulated_GO
Supplementary Table S5. Over-representation analysis of the differentially expressed genes in the Torpor vs control group
Category	ID	Name	Source	p-value	q-value Bonferroni	q-value FDR B&H	q-value FDR B&Y	Hit Count in Query List	Hit Count in Genome	Hit in Query List
GO: Molecular Function	GO:0003735	structural constituent of ribosome		8.326e-45	1.129e-41	1.129e-41	8.795e-41	65	183	RPL21,RPL23A,RPL24,RPL27,RPL30,RPL28,RPL29,RPL31,RPL34,RPL35A,RPL36AL,RPL37,RPL37A,RPL38,RPL39,RPLP0,RPLP1,RPLP2,RPS2,RPS3,RPS3A,RPS5,RPS6,RPS7,RPS9,RPS12,RPS13,RPS14,RPS15,MRPS35,RPS16,RPS17,RPS18,RPS19,RPS21,RPS23,RPS24,RPS25,RPS28,RPS29,RPL23,UBA52,FAU,RPL22L1,RPL36,MRPS14,RPL10A,MRPL20,RPSA,RPL14,RPL35,RPL13A,RPL3,RPL4,RPL6,RPL7,RSL24D1,RPL8,RPL11,RPL12,RPL13,RPL15,RPL18,RPL18A,RPL19
GO: Molecular Function	GO:0003723	RNA binding		2.263e-17	3.069e-14	1.535e-14	1.195e-13	154	1982	RPL21,RPL23A,GTPBP4,RPL24,TPT1,RPL27,RPL30,RPL28,RPL29,RPL31,AARS1,RPL34,RPL35A,RPL37,RPL37A,RPL38,RPL39,RPLP0,CCT3,RPN1,RPS2,RPS3,RPS3A,ACO1,RPS5,RPS6,RPS7,RPS9,RPS12,RPS13,RPS14,RPS15,MRPS35,RPS16,RPS17,RPS18,RPS19,SRSF11,CHD3,RPS21,RPS23,RPS24,RPS25,RPS28,HNRNPH3,RPL23,FAU,SARS1,RACK1,NSA2,EIF3L,SECISBP2,EEF2K,RPL22L1,ALDH6A1,CCDC86,EIF3M,HSP90AB1,USP36,MTHFSD,RPL36,DDX17,SLC25A5,RTCB,NOP53,RN…
GO: Molecular Function	GO:0019843	rRNA binding		1.853e-15	2.513e-12	8.376e-13	6.525e-12	23	72	RPL23A,RPL37,RPL37A,RPLP0,RPS3,RPS5,RPS9,RPS13,RPS14,RPS18,RPL23,NOP53,MRPL20,EEF2,DDX21,RPL3,RPL4,RPL6,RPL7,RPL8,RPL11,RPL12,RPL19
GO: Molecular Function	GO:0005198	structural molecule activity		1.154e-13	1.565e-10	3.913e-11	3.048e-10	74	743	RPL21,RPL23A,RPL24,RPL27,RPL30,RPL28,RPL29,RPL31,RPL34,RPL35A,RPL36AL,RPL37,RPL37A,RPL38,RPL39,RPLP0,RPLP1,RPLP2,RPS2,RPS3,RPS3A,RPS5,RPS6,CD2AP,RPS7,RPS9,RPS12,RPS13,RPS14,RPS15,MRPS35,RPS16,RPS17,RPS18,RPS19,RPS21,RPS23,RPS24,RPS25,RPS28,RPS29,RPL23,UBA52,FAU,RPL22L1,COL5A1,RPL36,FBLN5,EPB41L4B,MRPS14,EIF3A,RPL10A,DLG1,MRPL20,RPSA,RPL14,ARPC2,MAL2,PLLP,RPL35,RPL13A,RPL3,RPL4,RPL6,RPL7,RSL24D1,R…
GO: Molecular Function	GO:0008135	translation factor activity, RNA binding		2.527e-08	3.427e-05	6.853e-06	5.339e-05	17	85	EIF3L,EEF2K,EIF3M,ABTB1,EIF3A,EIF3D,EIF3F,EIF3G,EIF3I,EIF3E,GCN1,EEF1B2,EEF1D,EEF1G,EEF2,EIF4A2,EIF2A
GO: Molecular Function	GO:0016874	ligase activity		7.007e-08	9.501e-05	1.584e-05	0.0001234	24	173	AARS1,ACACB,HLCS,SARS1,ATP5PD,WARS1,RTCB,MTHFD1L,IARS1,PAICS,IFNAR1,ACSL5,ATP5F1C,ATP5F1D,ATP5PB,GARS1,NARS1,DARS1,SUCLG1,KARS1,FARSB,DALRD3,DPH6,NAPRT
GO: Molecular Function	GO:0070180	large ribosomal subunit rRNA binding		9.094e-08	0.0001233	1.762e-05	0.0001372	6	8	RPL23A,RPL37A,RPLP0,RPL23,RPL12,RPL19
GO: Molecular Function	GO:0019900	kinase binding		1.13e-07	0.0001532	1.915e-05	0.0001492	72	969	CEBPA,RPLP1,RPS3,RPS6,ESR1,RPS7,TNIP1,RNF13,RPS18,RPS19,MAP3K1,MAP3K5,RACK1,MAVS,PIN1,FBXO7,PKP2,AKT1,TAB1,ULK1,PLD2,HSP90AB1,WARS1,DCTN2,DGKD,SORBS1,ATF2,PPP1CB,WDR91,SLC12A4,PRKAB2,PRKAG1,EIF3A,PRKCZ,IKBKB,MAP2K7,MAP3K2,IL12RB2,NEK6,ATG13,ADAM9,GATA4,GATA6,CCND1,STAT3,CCNY,SOCS2,BMPR2,PER3,PARP16,BTG1,MAPKAPK3,DLG1,MAPRE2,CCNI,GCN1,RAD23A,TCF7L2,BCL2L11,GRB14,CASP9,UFL1,CAV2,NR3C1,CCNG1,CCNG2,E…
GO: Molecular Function	GO:0016491	oxidoreductase activity		2.242e-07	0.000304	3.377e-05	0.0002631	61	783	ESR1,CYP20A1,LRRK2,ETFB,PHF2,PRODH2,ACAD11,MGST2,MSMO1,SC5D,SELENOF,AKT1,HSD17B4,ALDH6A1,HSP90AB1,CYP26B1,NDUFAF5,P3H3,MTHFD1L,COX4I1,PRDX4,COX6A1,IYD,PHYHD1,IDH2,FAR2,DHRS7,CYB5R2,CYC1,TET2,GAPDH,CYP51A1,FAXDC2,NDUFA1,NDUFA3,NDUFA6,NDUFA8,NDUFB1,NDUFB6,NDUFB7,NDUFB9,NDUFS8,NDUFV2,STAB1,P3H1,DHCR7,DHCR24,DLD,ALDH5A1,TBXAS1,EGLN3,OGFOD2,PDIA3,PNPO,EHHADH,DHRS9,TM7SF2,HAAO,CYP2U1,COX7A2L,HADH
GO: Molecular Function	GO:0045182	translation regulator activity		3.113e-07	0.0004221	4.221e-05	0.0003288	21	148	AARS1,RPS9,RPS14,EIF3L,EEF2K,EIF3M,ABTB1,EIF3A,EIF3D,EIF3F,EIF3G,EIF3I,EIF3E,GCN1,EEF1B2,EEF1D,EEF1G,EEF2,EIF4A2,EIF2AK4,EIF2A
GO: Molecular Function	GO:0019901	protein kinase binding		3.68e-07	0.000499	4.537e-05	0.0003534	65	868	RPLP1,RPS3,RPS6,ESR1,RPS7,TNIP1,RNF13,RPS18,RPS19,MAP3K1,MAP3K5,RACK1,MAVS,PIN1,FBXO7,PKP2,AKT1,TAB1,ULK1,PLD2,HSP90AB1,WARS1,DCTN2,SORBS1,ATF2,PPP1CB,SLC12A4,PRKAB2,PRKAG1,EIF3A,PRKCZ,IKBKB,MAP2K7,MAP3K2,IL12RB2,NEK6,ATG13,ADAM9,GATA4,GATA6,CCND1,STAT3,CCNY,BMPR2,PARP16,MAPKAPK3,DLG1,MAPRE2,CCNI,GCN1,TCF7L2,BCL2L11,GRB14,CASP9,UFL1,CAV2,NR3C1,CCNG1,CCNG2,EEF2,MAP3K13,LTF,RND2,TOP2B,CDK4
GO: Molecular Function	GO:0090079	translation regulator activity, nucleic acid binding		1.588e-06	0.002153	0.0001794	0.001398	17	112	EIF3L,EEF2K,EIF3M,ABTB1,EIF3A,EIF3D,EIF3F,EIF3G,EIF3I,EIF3E,GCN1,EEF1B2,EEF1D,EEF1G,EEF2,EIF4A2,EIF2A
GO: Molecular Function	GO:1990932	5.8S rRNA binding		2.403e-06	0.003258	0.0002506	0.001952	4	4	RPS9,RPL6,RPL8,RPL19
GO: Molecular Function	GO:0016875	ligase activity, forming carbon-oxygen bonds		2.896e-06	0.003927	0.0002618	0.002039	10	41	AARS1,SARS1,WARS1,IARS1,GARS1,NARS1,DARS1,KARS1,FARSB,DALRD3
GO: Molecular Function	GO:0004812	aminoacyl-tRNA ligase activity		2.896e-06	0.003927	0.0002618	0.002039	10	41	AARS1,SARS1,WARS1,IARS1,GARS1,NARS1,DARS1,KARS1,FARSB,DALRD3
GO: Molecular Function	GO:0008097	5S rRNA binding		4.709e-06	0.006386	0.0003991	0.003109	6	13	NOP53,EEF2,RPL3,RPL4,RPL7,RPL11
GO: Molecular Function	GO:0050136	NADH dehydrogenase (quinone) activity		8.825e-06	0.01197	0.0006298	0.004906	10	46	NDUFA1,NDUFA3,NDUFA6,NDUFA8,NDUFB1,NDUFB6,NDUFB7,NDUFB9,NDUFS8,NDUFV2
GO: Molecular Function	GO:0008137	NADH dehydrogenase (ubiquinone) activity		8.825e-06	0.01197	0.0006298	0.004906	10	46	NDUFA1,NDUFA3,NDUFA6,NDUFA8,NDUFB1,NDUFB6,NDUFB7,NDUFB9,NDUFS8,NDUFV2
GO: Molecular Function	GO:0003954	NADH dehydrogenase activity		8.825e-06	0.01197	0.0006298	0.004906	10	46	NDUFA1,NDUFA3,NDUFA6,NDUFA8,NDUFB1,NDUFB6,NDUFB7,NDUFB9,NDUFS8,NDUFV2
GO: Molecular Function	GO:0030554	adenyl nucleotide binding		1.354e-05	0.01836	0.0009182	0.007153	95	1577	EPHB4,DCAKD,CDK17,ERBB2,AARS1,ACACB,CCT3,PDK4,LRRK2,HLCS,CHD3,MCMDC2,CHKA,MAP3K1,MAP3K3,MAP3K5,TYRO3,PANK2,UBE2B,SARS1,CLK1,AHCY,PKLR,SHPRH,AK2,AKT1,EEF2K,ULK1,ALDH6A1,HSP90AB1,CERK,DDX17,WARS1,MTHFD1L,IARS1,CCT4,DGKD,PAICS,TPK1,CCT5,NAXD,PRKAB2,SMARCA1,PRKAG1,HLTF,CCT6B,CCT8,HACL1,PNPLA3,PRKD1,PRKCZ,IKBKB,MAP2K7,ACSL5,MAP3K2,ATP5F1D,ATP7B,NEK6,MYO1E,VWA8,CDK19,GARS1,MAP3K20,NARS1,CMPK2,DARS1,DBI…
GO: Molecular Function	GO:0003955	NAD(P)H dehydrogenase (quinone) activity		1.6e-05	0.0217	0.001019	0.007942	10	49	NDUFA1,NDUFA3,NDUFA6,NDUFA8,NDUFB1,NDUFB6,NDUFB7,NDUFB9,NDUFS8,NDUFV2
GO: Molecular Function	GO:0032559	adenyl ribonucleotide binding		1.654e-05	0.02243	0.001019	0.007942	94	1564	EPHB4,DCAKD,CDK17,ERBB2,AARS1,ACACB,CCT3,PDK4,LRRK2,HLCS,CHD3,MCMDC2,CHKA,MAP3K1,MAP3K3,MAP3K5,TYRO3,PANK2,UBE2B,SARS1,CLK1,PKLR,SHPRH,AK2,AKT1,EEF2K,ULK1,ALDH6A1,HSP90AB1,CERK,DDX17,WARS1,MTHFD1L,IARS1,CCT4,DGKD,PAICS,TPK1,CCT5,NAXD,PRKAB2,SMARCA1,PRKAG1,HLTF,CCT6B,CCT8,HACL1,PNPLA3,PRKD1,PRKCZ,IKBKB,MAP2K7,ACSL5,MAP3K2,ATP5F1D,ATP7B,NEK6,MYO1E,VWA8,CDK19,GARS1,MAP3K20,NARS1,CMPK2,DARS1,DBI,NMRK…
GO: Molecular Function	GO:0003743	translation initiation factor activity		2.319e-05	0.03145	0.001367	0.01065	10	51	EIF3L,EIF3M,EIF3A,EIF3D,EIF3F,EIF3G,EIF3I,EIF3E,EIF4A2,EIF2A
GO: Molecular Function	GO:0005524	ATP binding		3.149e-05	0.0427	0.001761	0.01372	89	1485	EPHB4,DCAKD,CDK17,ERBB2,AARS1,ACACB,CCT3,PDK4,LRRK2,HLCS,CHD3,MCMDC2,CHKA,MAP3K1,MAP3K3,MAP3K5,TYRO3,PANK2,UBE2B,SARS1,CLK1,PKLR,SHPRH,AK2,AKT1,EEF2K,ULK1,HSP90AB1,CERK,DDX17,WARS1,MTHFD1L,IARS1,CCT4,DGKD,PAICS,TPK1,CCT5,NAXD,SMARCA1,PRKAG1,HLTF,CCT6B,CCT8,HACL1,PRKD1,PRKCZ,IKBKB,MAP2K7,ACSL5,MAP3K2,ATP5F1D,ATP7B,NEK6,MYO1E,VWA8,CDK19,GARS1,MAP3K20,NARS1,CMPK2,DARS1,NMRK2,LANCL2,IFIH1,BMPR2,KARS1…
GO: Molecular Function	GO:0004579	dolichyl-diphosphooligosaccharide-protein glycotransferase activity		3.247e-05	0.04403	0.001761	0.01372	4	6	RPN1,RPN2,DAD1,STT3A
GO: Molecular Function	GO:0016411	acylglycerol O-acyltransferase activity		4.617e-05	0.06261	0.002319	0.01806	7	26	PLA2G15,PNPLA3,AGPAT3,AGPAT4,LCLAT1,LPGAT1,TAZ
GO: Molecular Function	GO:0004709	MAP kinase kinase kinase activity		4.617e-05	0.06261	0.002319	0.01806	7	26	MAP3K1,MAP3K3,MAP3K5,MAP3K2,MAP3K20,MAP3K6,MAP3K13
GO: Molecular Function	GO:0043021	ribonucleoprotein complex binding		5.074e-05	0.0688	0.002457	0.01914	18	159	RPL35A,RPLP1,RPN2,IMPACT,RACK1,DERL3,SECISBP2,SND1,IFIH1,SEC61B,MALSU1,GCN1,RPSA,EEF2,NEMF,RPL35,EIF2A,TOP2B
GO: Molecular Function	GO:0045296	cadherin binding		6.946e-05	0.09419	0.003212	0.02502	29	339	RPL23A,RPL24,RPL29,RPL34,RPS2,CD2AP,RACK1,PKP2,HSP90AB1,PAICS,SND1,CCT8,ARHGAP18,RSL1D1,EIF3E,BMPR2,DLG1,GCN1,H1-10,RPL14,EEF1D,EEF1G,EEF2,TXNDC9,EIF2A,RPL6,PCMT1,RPL15,HDLBP
GO: Molecular Function	GO:0004576	oligosaccharyl transferase activity		7.342e-05	0.09956	0.003212	0.02502	4	7	RPN1,RPN2,DAD1,STT3A
GO: Molecular Function	GO:0001225	RNA polymerase II transcription coactivator binding		7.342e-05	0.09956	0.003212	0.02502	4	7	CREB1,AR,NFKB1,THRB
GO: Molecular Function	GO:0009055	electron transfer activity		8.721e-05	0.1183	0.003695	0.02879	17	151	ETFB,COX4I1,COX6A1,CYC1,NDUFA1,NDUFA3,NDUFA6,NDUFA8,NDUFB1,NDUFB6,NDUFB7,NDUFB9,NDUFS8,NDUFV2,DLD,HAAO,COX7A2L
GO: Molecular Function	GO:0048027	mRNA 5'-UTR binding		9.891e-05	0.1341	0.004064	0.03166	7	29	RPS3A,ACO1,RPS7,RPS13,RPS14,CCT5,RSL1D1
GO: Molecular Function	GO:0016655	oxidoreductase activity, acting on NAD(P)H, quinone or similar compound as acceptor		0.0001151	0.1561	0.004591	0.03577	10	61	NDUFA1,NDUFA3,NDUFA6,NDUFA8,NDUFB1,NDUFB6,NDUFB7,NDUFB9,NDUFS8,NDUFV2
GO: Molecular Function	GO:0044877	protein-containing complex binding		0.0001254	0.17	0.004746	0.03697	90	1565	RPL23A,NCOA3,ERBB2,RPL35A,CEBPA,RPLP1,RPN2,RPS2,CETN1,RPS3,CFL2,ESR1,CD2AP,LRRK2,IMPACT,EZH1,MAP3K1,RACK1,DERL3,PKP2,SECISBP2,TAB1,ULK1,UQCRC2,ATP5PD,CRTAP,HSP90AB1,COL5A1,FBLN5,DCTN2,SORBS1,PPIB,ATF2,SLC2A2,LSR,ARNT,SND1,MARF1,SMARCA1,PRKAG1,MTTP,NCOA1,SMARCD2,PRKCZ,IKBKB,ATP5F1D,ATP5PB,EDF1,UHRF1BP1L,MYO1E,ADAM15,DISC1,ADAM9,CCND1,NDUFA8,ITGA9,SUCLG1,STAB1,IFIH1,BMPR2,P3H1,NFKB1,SEC61B,MALSU1,T…
GO: Molecular Function	GO:0016301	kinase activity		0.000126	0.1708	0.004746	0.03697	60	940	EPHB4,DCAKD,CDK17,ERBB2,RPLP1,PDK4,LRRK2,CHKA,MAP3K1,MAP3K3,MAP3K5,TYRO3,PANK2,RACK1,CLK1,PKLR,AK2,AKT1,EEF2K,ULK1,HSP90AB1,CERK,DGKD,TPK1,WDR91,PRKAB2,PRKAG1,PRKD1,PRKCZ,IKBKB,MAP2K7,MAP3K2,NEK6,CDK19,MAP3K20,CMPK2,CCND1,NMRK2,CCNY,SOCS2,BMPR2,PARP16,MAPKAPK3,DLG1,KHK,PPIP5K2,CCNI,GCN1,CAMK2D,LRRK1,MAP3K6,CCNG1,CCNG2,LATS2,TIE1,EIF2AK4,MAP3K13,LTF,FGGY,CDK4
GO: Molecular Function	GO:0005506	iron ion binding		0.0001306	0.1771	0.004786	0.03728	17	156	CYP20A1,PHF2,MSMO1,SC5D,CYP26B1,P3H3,TET2,CYP51A1,FAXDC2,P3H1,TBXAS1,EGLN3,SLC11A2,OGFOD2,HAAO,CYP2U1,LTF
GO: Molecular Function	GO:0004879	nuclear receptor activity		0.0001638	0.2221	0.005693	0.04435	9	52	NR2C2,ESR1,AR,ARNT,STAT3,NR1I2,NR1H4,NR3C1,THRB
GO: Molecular Function	GO:0098531	ligand-activated transcription factor activity		0.0001638	0.2221	0.005693	0.04435	9	52	NR2C2,ESR1,AR,ARNT,STAT3,NR1I2,NR1H4,NR3C1,THRB
GO: Molecular Function	GO:0032553	ribonucleotide binding		0.0001679	0.2277	0.005693	0.04435	107	1948	EPHB4,DCAKD,GTPBP4,CDK17,ERBB2,AARS1,PDE6C,ACACB,CCT3,PDK4,LRRK2,HLCS,DNAJC27,CHD3,MCMDC2,CHKA,MAP3K1,MAP3K3,MAP3K5,TYRO3,PANK2,UBE2B,SARS1,CLK1,ARL13B,PKLR,SHPRH,AK2,AKT1,EEF2K,ULK1,ALDH6A1,HSP90AB1,CERK,DDX17,WARS1,RTCB,MTHFD1L,IARS1,IYD,CCT4,DGKD,PAICS,AR,TPK1,CCT5,NAXD,PRKAB2,SMARCA1,PRKAG1,HLTF,CCT6B,CCT8,HACL1,PNPLA3,PRKD1,PRKCZ,IKBKB,MAP2K7,ACSL5,MAP3K2,ATP5F1D,ATP7B,NEK6,MYO1E,VWA8,CDK19,…
GO: Molecular Function	GO:0071617	lysophospholipid acyltransferase activity		0.0001982	0.2687	0.006554	0.05106	6	23	PNPLA3,AGPAT3,AGPAT4,LCLAT1,LPGAT1,TAZ
GO: Molecular Function	GO:0001605	adrenomedullin receptor activity		0.0002303	0.3123	0.007436	0.05793	3	4	RAMP2,RAMP3,GPR182
GO: Molecular Function	GO:0016835	carbon-oxygen lyase activity		0.0003345	0.4535	0.01055	0.08216	11	82	RPS3,ACO1,HSD17B4,NAXD,TBXAS1,OGG1,EHHADH,ECHDC2,CA5B,ENO3,HACD1
GO: Molecular Function	GO:0016772	transferase activity, transferring phosphorus-containing groups		0.0003637	0.4931	0.01104	0.08597	66	1103	EPHB4,DCAKD,CDK17,CDS1,ERBB2,RPLP1,PDK4,LRRK2,CHKA,MAP3K1,MAP3K3,MAP3K5,TYRO3,PANK2,RACK1,CLK1,PKLR,AK2,AKT1,EEF2K,ULK1,HSP90AB1,CERK,GNPTAB,DGKD,TPK1,WDR91,PRKAB2,PRKAG1,PRKD1,PRKCZ,IKBKB,MAP2K7,MAP3K2,NEK6,CDK19,MAP3K20,CMPK2,CCND1,NMRK2,CCNY,SOCS2,BMPR2,KARS1,PAPOLA,CHPT1,PARP16,MAPKAPK3,DLG1,KHK,PPIP5K2,CCNI,GCN1,CAMK2D,LRRK1,TERF2,MAP3K6,CCNG1,CCNG2,LATS2,TIE1,EIF2AK4,MAP3K13,LTF,FGGY,CDK4
GO: Molecular Function	GO:0000049	tRNA binding		0.0003694	0.5009	0.01104	0.08597	10	70	AARS1,RPL35A,SARS1,IARS1,TRMT10C,KARS1,NEMF,EIF2AK4,EIF2A,RPL6
GO: Molecular Function	GO:0003841	1-acylglycerol-3-phosphate O-acyltransferase activity		0.0003744	0.5077	0.01104	0.08597	5	17	PNPLA3,AGPAT3,AGPAT4,LCLAT1,TAZ
GO: Molecular Function	GO:0032555	purine ribonucleotide binding		0.0004191	0.5683	0.01209	0.09419	104	1930	EPHB4,DCAKD,GTPBP4,CDK17,ERBB2,AARS1,PDE6C,ACACB,CCT3,PDK4,LRRK2,HLCS,DNAJC27,CHD3,MCMDC2,CHKA,MAP3K1,MAP3K3,MAP3K5,TYRO3,PANK2,UBE2B,SARS1,CLK1,ARL13B,PKLR,SHPRH,AK2,AKT1,EEF2K,ULK1,ALDH6A1,HSP90AB1,CERK,DDX17,WARS1,RTCB,MTHFD1L,IARS1,CCT4,DGKD,PAICS,TPK1,CCT5,NAXD,PRKAB2,SMARCA1,PRKAG1,HLTF,CCT6B,CCT8,HACL1,PNPLA3,PRKD1,PRKCZ,IKBKB,MAP2K7,ACSL5,MAP3K2,ATP5F1D,ATP7B,NEK6,MYO1E,VWA8,CDK19,GARS1,M…
GO: Molecular Function	GO:0017076	purine nucleotide binding		0.0004333	0.5875	0.01224	0.09535	105	1954	EPHB4,DCAKD,GTPBP4,CDK17,ERBB2,AARS1,PDE6C,ACACB,CCT3,PDK4,LRRK2,HLCS,DNAJC27,CHD3,MCMDC2,CHKA,MAP3K1,MAP3K3,MAP3K5,TYRO3,PANK2,UBE2B,SARS1,CLK1,ARL13B,AHCY,PKLR,SHPRH,AK2,AKT1,EEF2K,ULK1,ALDH6A1,HSP90AB1,CERK,DDX17,WARS1,RTCB,MTHFD1L,IARS1,CCT4,DGKD,PAICS,TPK1,CCT5,NAXD,PRKAB2,SMARCA1,PRKAG1,HLTF,CCT6B,CCT8,HACL1,PNPLA3,PRKD1,PRKCZ,IKBKB,MAP2K7,ACSL5,MAP3K2,ATP5F1D,ATP7B,NEK6,MYO1E,VWA8,CDK19,GA…
GO: Molecular Function	GO:0044183	protein folding chaperone		0.0004973	0.6743	0.01352	0.1053	7	37	CCT3,HSP90AB1,CCT4,CCT5,CCT6B,CCT8,TCP1
GO: Molecular Function	GO:0008374	O-acyltransferase activity		0.0004984	0.6759	0.01352	0.1053	9	60	LRAT,PLA2G15,CROT,PNPLA3,AGPAT3,AGPAT4,LCLAT1,LPGAT1,TAZ
GO: Molecular Function	GO:0005375	copper ion transmembrane transporter activity		0.0005588	0.7577	0.01457	0.1135	3	5	SLC31A1,ATP7B,SLC11A2
GO: Molecular Function	GO:1990948	ubiquitin ligase inhibitor activity		0.0005588	0.7577	0.01457	0.1135	3	5	RPS7,RPL23,RPL11
GO: Molecular Function	GO:0005496	steroid binding		0.0005997	0.8132	0.01533	0.1194	13	116	ESR1,PROM2,OSBPL5,OSBPL9,VDAC2,STARD4,GRAMD1A,AR,MTTP,NR1H4,PAQR9,NR3C1,SCARB2
GO: Molecular Function	GO:0016773	phosphotransferase activity, alcohol group as acceptor		0.0006106	0.8279	0.01533	0.1194	54	875	EPHB4,DCAKD,CDK17,ERBB2,RPLP1,PDK4,LRRK2,CHKA,MAP3K1,MAP3K3,MAP3K5,TYRO3,PANK2,RACK1,CLK1,PKLR,AKT1,EEF2K,ULK1,HSP90AB1,CERK,DGKD,PRKAB2,PRKAG1,PRKD1,PRKCZ,IKBKB,MAP2K7,MAP3K2,NEK6,CDK19,MAP3K20,CCND1,NMRK2,CCNY,SOCS2,BMPR2,PARP16,MAPKAPK3,KHK,CCNI,GCN1,CAMK2D,LRRK1,MAP3K6,CCNG1,CCNG2,LATS2,TIE1,EIF2AK4,MAP3K13,LTF,FGGY,CDK4
GO: Molecular Function	GO:0016829	lyase activity		0.0006381	0.8652	0.01573	0.1225	19	211	SDSL,PHYKPL,RPS3,ACO1,MGST2,HSD17B4,ALDOB,PAICS,NAXD,HACL1,GLO1,TBXAS1,OGG1,DERA,EHHADH,ECHDC2,CA5B,ENO3,HACD1
GO: Molecular Function	GO:0001223	transcription coactivator binding		0.0007637	1	0.01849	0.1441	6	29	ESR1,RPL23,CREB1,AR,NFKB1,THRB
GO: Molecular Function	GO:0003746	translation elongation factor activity		0.000851	1	0.0199	0.155	5	20	ABTB1,EEF1B2,EEF1D,EEF1G,EEF2
GO: Molecular Function	GO:0042171	lysophosphatidic acid acyltransferase activity		0.000851	1	0.0199	0.155	5	20	PNPLA3,AGPAT3,AGPAT4,LCLAT1,TAZ
GO: Molecular Function	GO:0016836	hydro-lyase activity		0.0009064	1	0.02083	0.1623	9	65	ACO1,HSD17B4,NAXD,TBXAS1,EHHADH,ECHDC2,CA5B,ENO3,HACD1
GO: Molecular Function	GO:0055105	ubiquitin-protein transferase inhibitor activity		0.001085	1	0.02452	0.191	3	6	RPS7,RPL23,RPL11
GO: Molecular Function	GO:0008134	transcription factor binding		0.001313	1	0.0292	0.2274	46	740	NCOA3,TPT1,CEBPA,RPS3,ESR1,FOXA1,RPL23,DUSP26,FOXO4,CRTC3,MED30,NRBF2,ANXA4,SORBS1,BHLHE40,CREB1,ATF2,AR,PPARGC1B,ARNT,SMARCA1,IPO13,NCOA1,EDF1,NEK6,ZNF366,NACA,GATA4,GATA6,CCND1,DDIT3,STAT3,NR1I2,PER3,NFKB1,NR1H4,TBX6,HNF1A,TCF7L2,YBX1,RBL2,NR3C1,EEF1D,THRB,ATOH8,ELK1
GO: Molecular Function	GO:0070615	nucleosome-dependent ATPase activity		0.001587	1	0.0347	0.2703	2	2	CHD3,SMARCA1
GO: Molecular Function	GO:0035639	purine ribonucleoside triphosphate binding		0.001634	1	0.03517	0.274	96	1829	EPHB4,DCAKD,GTPBP4,CDK17,ERBB2,AARS1,ACACB,CCT3,PDK4,LRRK2,HLCS,DNAJC27,CHD3,MCMDC2,CHKA,MAP3K1,MAP3K3,MAP3K5,TYRO3,PANK2,UBE2B,SARS1,CLK1,ARL13B,PKLR,SHPRH,AK2,AKT1,EEF2K,ULK1,HSP90AB1,CERK,DDX17,WARS1,RTCB,MTHFD1L,IARS1,CCT4,DGKD,PAICS,TPK1,CCT5,NAXD,SMARCA1,PRKAG1,HLTF,CCT6B,CCT8,HACL1,PRKD1,PRKCZ,IKBKB,MAP2K7,ACSL5,MAP3K2,ATP5F1D,ATP7B,NEK6,MYO1E,VWA8,CDK19,GARS1,MAP3K20,NARS1,CMPK2,DARS1,NMR…
GO: Molecular Function	GO:0016705	oxidoreductase activity, acting on paired donors, with incorporation or reduction of molecular oxygen		0.001687	1	0.03575	0.2785	16	178	ESR1,CYP20A1,MSMO1,SC5D,AKT1,HSP90AB1,CYP26B1,P3H3,TET2,CYP51A1,FAXDC2,P3H1,TBXAS1,EGLN3,OGFOD2,CYP2U1
GO: Molecular Function	GO:0097642	calcitonin family receptor activity		0.001844	1	0.03847	0.2996	3	7	RAMP2,RAMP3,GPR182
GO: Molecular Function	GO:0033613	activating transcription factor binding		0.001886	1	0.03876	0.3019	10	86	DUSP26,BHLHE40,CREB1,ATF2,NEK6,GATA4,TBX6,RBL2,EEF1D,ATOH8
GO: Molecular Function	GO:0019207	kinase regulator activity		0.001957	1	0.03961	0.3086	19	232	RPLP1,RACK1,TAB1,HSP90AB1,WARS1,ITSN1,BCCIP,WDR91,PRKAG1,CCND1,CCNY,SOCS2,PARP16,CCNI,GCN1,CCNG1,CCNG2,LTF,CDK4
GO: Molecular Function	GO:0016651	oxidoreductase activity, acting on NAD(P)H		0.002075	1	0.04138	0.3224	12	117	CYB5R2,NDUFA1,NDUFA3,NDUFA6,NDUFA8,NDUFB1,NDUFB6,NDUFB7,NDUFB9,NDUFS8,NDUFV2,DLD
GO: Molecular Function	GO:0019992	diacylglycerol binding		0.002229	1	0.04381	0.3413	4	15	RASGRP4,DGKD,CHPT1,RASGRP2
GO: Molecular Function	GO:0001221	transcription coregulator binding		0.002297	1	0.04449	0.3466	9	74	ESR1,RPL23,CREB1,AR,NEK6,PER3,NFKB1,HNF1A,THRB
GO: Biological Process	GO:0006613	cotranslational protein targeting to membrane		8.56e-60	5.603e-56	5.603e-56	5.247e-55	62	110	RPL21,RPL23A,RPL24,RPL27,RPL30,RPL28,RPL29,RPL31,RPL34,RPL35A,RPL37,RPL37A,RPL38,RPL39,RPLP0,RPLP1,RPLP2,RPS2,RPS3,RPS3A,RPS5,RPS6,RPS7,RPS9,RPS12,RPS13,RPS14,RPS15,RPS16,RPS17,RPS18,RPS19,RPS21,RPS23,RPS24,RPS25,RPS28,RPS29,RPL23,UBA52,RPL36,SSR1,SSR2,SSR3,RPL10A,SEC61B,RPSA,RPL14,RPL35,RPL13A,RPL3,RPL4,RPL6,RPL7,RPL8,RPL11,RPL12,RPL13,RPL15,RPL18,RPL18A,RPL19
GO: Biological Process	GO:0006614	SRP-dependent cotranslational protein targeting to membrane		2.188e-58	1.432e-54	7.161e-55	6.705e-54	60	105	RPL21,RPL23A,RPL24,RPL27,RPL30,RPL28,RPL29,RPL31,RPL34,RPL35A,RPL37,RPL37A,RPL38,RPL39,RPLP0,RPLP1,RPLP2,RPS2,RPS3,RPS3A,RPS5,RPS6,RPS7,RPS9,RPS12,RPS13,RPS14,RPS15,RPS16,RPS17,RPS18,RPS19,RPS21,RPS23,RPS24,RPS25,RPS28,RPS29,RPL23,UBA52,RPL36,SSR3,RPL10A,SEC61B,RPSA,RPL14,RPL35,RPL13A,RPL3,RPL4,RPL6,RPL7,RPL8,RPL11,RPL12,RPL13,RPL15,RPL18,RPL18A,RPL19
GO: Biological Process	GO:0000184	nuclear-transcribed mRNA catabolic process, nonsense-mediated decay		4.046e-55	2.649e-51	8.829e-52	8.268e-51	61	120	RPL21,RPL23A,RPL24,RPL27,RPL30,RPL28,RPL29,RPL31,RPL34,RPL35A,RPL37,RPL37A,RPL38,RPL39,RPLP0,RPLP1,RPLP2,RPS2,RPS3,RPS3A,RPS5,RPS6,RPS7,RPS9,RPS12,RPS13,RPS14,RPS15,RPS16,RPS17,RPS18,RPS19,RPS21,RPS23,RPS24,RPS25,RPS28,RPS29,RPL23,UBA52,SECISBP2,RPL36,EIF3E,RPL10A,RPSA,RPL14,DCP1B,RPL35,RPL13A,RPL3,RPL4,RPL6,RPL7,RPL8,RPL11,RPL12,RPL13,RPL15,RPL18,RPL18A,RPL19
GO: Biological Process	GO:0045047	protein targeting to ER		2.923e-54	1.914e-50	4.784e-51	4.48e-50	61	123	RPL21,RPL23A,RPL24,RPL27,RPL30,RPL28,RPL29,RPL31,RPL34,RPL35A,RPL37,RPL37A,MAN1A1,RPL38,RPL39,RPLP0,RPLP1,RPLP2,RPS2,RPS3,RPS3A,RPS5,RPS6,RPS7,RPS9,RPS12,RPS13,RPS14,RPS15,RPS16,RPS17,RPS18,RPS19,RPS21,RPS23,RPS24,RPS25,RPS28,RPS29,RPL23,UBA52,RPL36,SSR3,RPL10A,SEC61B,RPSA,RPL14,RPL35,RPL13A,RPL3,RPL4,RPL6,RPL7,RPL8,RPL11,RPL12,RPL13,RPL15,RPL18,RPL18A,RPL19
GO: Biological Process	GO:0072599	establishment of protein localization to endoplasmic reticulum		3.658e-53	2.395e-49	4.789e-50	4.485e-49	61	127	RPL21,RPL23A,RPL24,RPL27,RPL30,RPL28,RPL29,RPL31,RPL34,RPL35A,RPL37,RPL37A,MAN1A1,RPL38,RPL39,RPLP0,RPLP1,RPLP2,RPS2,RPS3,RPS3A,RPS5,RPS6,RPS7,RPS9,RPS12,RPS13,RPS14,RPS15,RPS16,RPS17,RPS18,RPS19,RPS21,RPS23,RPS24,RPS25,RPS28,RPS29,RPL23,UBA52,RPL36,SSR3,RPL10A,SEC61B,RPSA,RPL14,RPL35,RPL13A,RPL3,RPL4,RPL6,RPL7,RPL8,RPL11,RPL12,RPL13,RPL15,RPL18,RPL18A,RPL19
GO: Biological Process	GO:0006413	translational initiation		9.769e-51	6.394e-47	1.066e-47	9.98e-47	71	199	RPL21,RPL23A,RPL24,RPL27,RPL30,RPL28,RPL29,RPL31,RPL34,RPL35A,RPL37,RPL37A,RPL38,RPL39,RPLP0,RPLP1,RPLP2,RPS2,RPS3,RPS3A,RPS5,RPS6,RPS7,RPS9,RPS12,RPS13,RPS14,RPS15,IMPACT,RPS16,RPS17,RPS18,RPS19,RPS21,RPS23,RPS24,RPS25,RPS28,RPS29,RPL23,UBA52,EIF3L,EIF3M,RPL36,EIF3A,EIF3D,EIF3F,EIF3G,EIF3I,EIF3E,RPL10A,RPSA,RPL14,KLHL25,EIF4A2,EIF2AK4,RPL35,RPL13A,EIF2A,RPL3,RPL4,RPL6,RPL7,RPL8,RPL11,RPL12,RPL13…
GO: Biological Process	GO:0070972	protein localization to endoplasmic reticulum		5.992e-48	3.923e-44	5.604e-45	5.247e-44	62	155	RPL21,RPL23A,RPL24,RPL27,RPL30,RPL28,RPL29,RPL31,RPL34,RPL35A,RPL37,RPL37A,MAN1A1,RPL38,RPL39,RPLP0,RPLP1,RPLP2,RPS2,RPS3,RPS3A,RPS5,RPS6,RPS7,RPS9,LRRK2,RPS12,RPS13,RPS14,RPS15,RPS16,RPS17,RPS18,RPS19,RPS21,RPS23,RPS24,RPS25,RPS28,RPS29,RPL23,UBA52,RPL36,SSR3,RPL10A,SEC61B,RPSA,RPL14,RPL35,RPL13A,RPL3,RPL4,RPL6,RPL7,RPL8,RPL11,RPL12,RPL13,RPL15,RPL18,RPL18A,RPL19
GO: Biological Process	GO:0006612	protein targeting to membrane		2.218e-42	1.452e-38	1.815e-39	1.7e-38	67	223	RPL21,RPL23A,RPL24,RPL27,RPL30,RPL28,RPL29,ERBB2,RPL31,RPL34,RPL35A,RPL37,RPL37A,RPL38,RPL39,RPLP0,RPLP1,RPLP2,RPS2,RPS3,RPS3A,RPS5,RPS6,RPS7,RPS9,RPS12,RPS13,RPS14,RPS15,RPS16,RPS17,RPS18,RPS19,RPS21,RPS23,RPS24,RPS25,RPS28,RPS29,RPL23,UBA52,PEX16,RPL36,NACA,SSR1,SSR2,SSR3,RPL10A,SEC61B,CACNB1,RPSA,RPL14,ARPC2,RPL35,RPL13A,RPL3,RPL4,RPL6,RPL7,RPL8,RPL11,RPL12,RPL13,RPL15,RPL18,RPL18A,RPL19
GO: Biological Process	GO:0006414	translational elongation		6.199e-42	4.058e-38	4.058e-39	3.8e-38	119	770	RPL21,RPL23A,RPL24,RPL27,RPL30,RPL28,RPL29,ERBB2,RPL31,AARS1,RPL34,RPL35A,RPL36AL,RPL37,RPL37A,RPL38,RPL39,RPLP0,RPLP1,RPLP2,RPS2,RPS3,RPS3A,ACO1,RPS5,RPS6,RPS7,RPS9,RPS12,RPS13,RPS14,RPS15,IMPACT,MRPS35,RPS16,RPS17,TNIP1,RPS18,RPS19,RPS21,RPS23,RPS24,RPS25,RPS28,RPS29,MTPN,RPL23,UBA52,FAU,SARS1,RACK1,EIF3L,SECISBP2,AKT1,EEF2K,RPL22L1,EIF3M,RPL36,WARS1,IARS1,TNRC6C,CNOT6L,MRPS14,PPA2,ABTB1,MRPL38…
GO: Biological Process	GO:0006412	translation		6.199e-42	4.058e-38	4.058e-39	3.8e-38	119	770	RPL21,RPL23A,RPL24,RPL27,RPL30,RPL28,RPL29,ERBB2,RPL31,AARS1,RPL34,RPL35A,RPL36AL,RPL37,RPL37A,RPL38,RPL39,RPLP0,RPLP1,RPLP2,RPS2,RPS3,RPS3A,ACO1,RPS5,RPS6,RPS7,RPS9,RPS12,RPS13,RPS14,RPS15,IMPACT,MRPS35,RPS16,RPS17,TNIP1,RPS18,RPS19,RPS21,RPS23,RPS24,RPS25,RPS28,RPS29,MTPN,RPL23,UBA52,FAU,SARS1,RACK1,EIF3L,SECISBP2,AKT1,EEF2K,RPL22L1,EIF3M,RPL36,WARS1,IARS1,TNRC6C,CNOT6L,MRPS14,PPA2,ABTB1,MRPL38…
GO: Biological Process	GO:0043043	peptide biosynthetic process		9.996e-42	6.543e-38	5.948e-39	5.57e-38	121	799	RPL21,RPL23A,RPL24,RPL27,RPL30,RPL28,RPL29,ERBB2,RPL31,AARS1,RPL34,RPL35A,RPL36AL,RPL37,RPL37A,RPL38,RPL39,RPLP0,RPLP1,RPLP2,RPS2,RPS3,RPS3A,ACO1,RPS5,RPS6,RPS7,RPS9,RPS12,RPS13,RPS14,RPS15,IMPACT,MRPS35,RPS16,RPS17,TNIP1,RPS18,RPS19,RPS21,RPS23,RPS24,RPS25,RPS28,RPS29,MTPN,RPL23,UBA52,FAU,SARS1,RACK1,MGST2,EIF3L,SECISBP2,AKT1,EEF2K,RPL22L1,EIF3M,RPL36,WARS1,IARS1,TNRC6C,CNOT6L,MRPS14,PPA2,ABTB1,…
GO: Biological Process	GO:0000956	nuclear-transcribed mRNA catabolic process		1.183e-40	7.746e-37	6.455e-38	6.044e-37	64	212	RPL21,RPL23A,RPL24,RPL27,RPL30,RPL28,RPL29,RPL31,RPL34,RPL35A,RPL37,RPL37A,RPL38,RPL39,RPLP0,RPLP1,RPLP2,RPS2,RPS3,RPS3A,RPS5,RPS6,RPS7,RPS9,RPS12,RPS13,RPS14,RPS15,RPS16,RPS17,RPS18,RPS19,RPS21,RPS23,RPS24,RPS25,RPS28,RPS29,RPL23,UBA52,SECISBP2,RPL36,TNRC6C,CNOT6L,EIF3E,RPL10A,EXOSC1,RPSA,RPL14,DCP1B,RPL35,RPL13A,RPL3,RPL4,RPL6,RPL7,RPL8,RPL11,RPL12,RPL13,RPL15,RPL18,RPL18A,RPL19
GO: Biological Process	GO:0019080	viral gene expression		1.72e-40	1.126e-36	8.662e-38	8.111e-37	65	221	RPL21,RPL23A,RPL24,RPL27,RPL30,RPL28,RPL29,RPL31,RPL34,RPL35A,RPL37,RPL37A,RPL38,RPL39,RPLP0,RPLP1,RPLP2,RPS2,RPS3,RPS3A,RPS5,RPS6,RPS7,RPS9,RPS12,RPS13,RPS14,RPS15,RPS16,RPS17,RPS18,RPS19,RPS21,RPS23,RPS24,RPS25,RPS28,RPS29,RPL23,UBA52,EIF3L,RPL36,EIF3A,EIF3D,EIF3F,EIF3G,RPL10A,RPSA,RPL14,EIF2AK4,RPL35,RPL13A,RPL3,RPL4,RPL6,RPL7,TOP2B,RPL8,RPL11,RPL12,RPL13,RPL15,RPL18,RPL18A,RPL19
GO: Biological Process	GO:0043604	amide biosynthetic process		2.188e-40	1.432e-36	1.023e-37	9.581e-37	130	943	RPL21,RPL23A,RPL24,RPL27,RPL30,RPL28,RPL29,ERBB2,RPL31,AARS1,RPL34,RPL35A,RPL36AL,RPL37,RPL37A,RPL38,CEBPA,RPL39,RPLP0,RPLP1,ACACB,RPLP2,RPS2,RPS3,RPS3A,PDK4,ACO1,RPS5,RPS6,RPS7,RPS9,RPS12,RPS13,RPS14,ELOVL5,RPS15,IMPACT,MRPS35,RPS16,RPS17,TNIP1,RPS18,RPS19,RPS21,RPS23,RPS24,RPS25,RPS28,RPS29,MTPN,RPL23,UBA52,FAU,SARS1,RACK1,MGST2,EIF3L,SECISBP2,AKT1,EEF2K,RPL22L1,EIF3M,RPL36,WARS1,IARS1,TNRC6C,C…
GO: Biological Process	GO:0043603	cellular amide metabolic process		2.194e-38	1.436e-34	9.573e-36	8.964e-35	150	1276	RPL21,RPL23A,RPL24,RPL27,RPL30,RPL28,RPL29,ERBB2,RPL31,AARS1,RPL34,RPL35A,RPL36AL,RPL37,RPL37A,RPL38,CEBPA,RPL39,RPLP0,RPLP1,ACACB,RPLP2,RPS2,RPS3,RPS3A,PDK4,ACO1,RPS5,RPS6,RPS7,RPS9,RPS12,RPS13,RPS14,ELOVL5,RPS15,IMPACT,HLCS,MRPS35,RPS16,RPS17,TNIP1,RPS18,RPS19,RPS21,RPS23,RPS24,RPS25,RPS28,RPS29,PLA2G15,MTPN,RPL23,UBA52,FAU,PANK2,SARS1,CLIC5,RACK1,MGST2,PIN1,EIF3L,SECISBP2,AKT1,EEF2K,RPL22L1,HS…
GO: Biological Process	GO:0006605	protein targeting		2.336e-37	1.529e-33	9.556e-35	8.948e-34	88	472	RPL21,RPL23A,RPL24,RPL27,RPL30,RPL28,RPL29,ERBB2,RPL31,RPL34,RPL35A,RPL37,RPL37A,MAN1A1,RPL38,RPL39,RPLP0,RPLP1,RPLP2,RPS2,RPS3,RPS3A,RPS5,RPS6,RPS7,RPS9,LRRK2,RPS12,RPS13,RPS14,RPS15,RPS16,RPS17,RPS18,RPS19,RPS21,RPS23,RPS24,RPS25,RPS28,RPS29,RPL23,UBA52,PEX16,FBXO7,HSD17B4,USP36,RPL36,PMPCB,GNPTAB,CROT,HACL1,TRAK2,ROMO1,ATG13,VPS13C,NACA,TOMM20,SSR1,SSR2,SSR3,RNF215,NEDD4,RPL10A,SEC61B,NUDT19,C…
GO: Biological Process	GO:0006518	peptide metabolic process		8.095e-37	5.299e-33	3.117e-34	2.919e-33	127	975	RPL21,RPL23A,RPL24,RPL27,RPL30,RPL28,RPL29,ERBB2,RPL31,AARS1,RPL34,RPL35A,RPL36AL,RPL37,RPL37A,RPL38,RPL39,RPLP0,RPLP1,RPLP2,RPS2,RPS3,RPS3A,ACO1,RPS5,RPS6,RPS7,RPS9,RPS12,RPS13,RPS14,RPS15,IMPACT,MRPS35,RPS16,RPS17,TNIP1,RPS18,RPS19,RPS21,RPS23,RPS24,RPS25,RPS28,RPS29,MTPN,RPL23,UBA52,FAU,SARS1,CLIC5,RACK1,MGST2,PIN1,EIF3L,SECISBP2,AKT1,EEF2K,RPL22L1,EIF3M,RPL36,WARS1,IARS1,TNRC6C,CNOT6L,MRPS14,…
GO: Biological Process	GO:0019083	viral transcription		1.693e-36	1.109e-32	6.158e-34	5.767e-33	59	203	RPL21,RPL23A,RPL24,RPL27,RPL30,RPL28,RPL29,RPL31,RPL34,RPL35A,RPL37,RPL37A,RPL38,RPL39,RPLP0,RPLP1,RPLP2,RPS2,RPS3,RPS3A,RPS5,RPS6,RPS7,RPS9,RPS12,RPS13,RPS14,RPS15,RPS16,RPS17,RPS18,RPS19,RPS21,RPS23,RPS24,RPS25,RPS28,RPS29,RPL23,UBA52,RPL36,RPL10A,RPSA,RPL14,RPL35,RPL13A,RPL3,RPL4,RPL6,RPL7,TOP2B,RPL8,RPL11,RPL12,RPL13,RPL15,RPL18,RPL18A,RPL19
GO: Biological Process	GO:0072594	establishment of protein localization to organelle		2.612e-33	1.71e-29	8.998e-31	8.426e-30	97	641	RPL21,RPL23A,RPL24,RPL27,RPL30,RPL28,RPL29,RPL31,RPL34,RPL35A,RPL37,RPL37A,MAN1A1,RPL38,RPL39,RPLP0,RPLP1,CCT3,RPLP2,RPS2,RPS3,RPS3A,RPS5,RPS6,RPS7,RPS9,LRRK2,RPS12,RPS13,RPS14,RPS15,RPS16,RPS17,RPS18,RPS19,RPS21,RPS23,RPS24,RPS25,RPS28,RPS29,RPL23,UBA52,MAVS,PEX16,FBXO7,AKT1,HSD17B4,HSP90AB1,USP36,RPL36,PMPCB,HIKESHI,GNPTAB,CCT4,CROT,CCT5,CCT8,IPO13,HACL1,SMO,PRKD1,ROMO1,ATG13,VPS13C,TOMM20,SSR3…
GO: Biological Process	GO:0090150	establishment of protein localization to membrane		1.011e-30	6.615e-27	3.307e-28	3.097e-27	72	385	RPL21,RPL23A,RPL24,RPL27,RPL30,RPL28,RPL29,ERBB2,RPL31,RPL34,RPL35A,RPL37,RPL37A,RPL38,RPL39,RPLP0,RPLP1,RPLP2,RPS2,LYPLAL1,RPS3,RPS3A,RPS5,RPS6,RPS7,RPS9,RPS12,RPS13,RPS14,RPS15,RPS16,RPS17,RPS18,RPS19,RPS21,RPS23,RPS24,RPS25,RPS28,RPS29,SNAP47,RPL23,UBA52,RACK1,PEX16,RPL36,ROMO1,NACA,SSR1,SSR2,SSR3,RPL10A,SEC61B,CACNB1,BCL2L11,RPSA,RPL14,ARPC2,RPL35,RPL13A,RPL3,RPL4,RPL6,RPL7,RPL8,RPL11,RPL12,R…
GO: Biological Process	GO:0002181	cytoplasmic translation		1.07e-28	7.003e-25	3.335e-26	3.123e-25	39	107	RPL24,RPL30,RPL29,RPL31,AARS1,RPL35A,RPL38,RPL39,RPLP0,RPLP1,RPLP2,RPS2,RPS21,RPS23,RPS28,RPS29,EIF3L,RPL22L1,EIF3M,RPL36,EIF3A,EIF3D,EIF3F,EIF3G,EIF3I,EIF3E,RPL10A,RPSA,DPH6,EEF2,EIF4A2,RPL13A,RPL6,RPL8,RPL11,RPL15,RPL18,RPL18A,RPL19
GO: Biological Process	GO:0006402	mRNA catabolic process		1.597e-26	1.046e-22	4.753e-24	4.451e-23	67	388	RPL21,RPL23A,RPL24,RPL27,RPL30,RPL28,RPL29,RPL31,RPL34,RPL35A,RPL37,RPL37A,RPL38,RPL39,RPLP0,RPLP1,RPLP2,RPS2,RPS3,RPS3A,RPS5,RPS6,RPS7,RPS9,RPS12,RPS13,RPS14,RPS15,RPS16,RPS17,RPS18,RPS19,RPS21,RPS23,RPS24,RPS25,RPS28,RPS29,RPL23,UBA52,SECISBP2,AKT1,RPL36,TNRC6C,CNOT6L,EIF3E,RPL10A,NUDT12,YBX1,EXOSC1,RPSA,RPL14,DCP1B,RPL35,RPL13A,RPL3,RPL4,RPL6,RPL7,RPL8,RPL11,RPL12,RPL13,RPL15,RPL18,RPL18A,RPL19
GO: Biological Process	GO:0006401	RNA catabolic process		4.874e-25	3.191e-21	1.387e-22	1.299e-21	69	435	RPL21,RPL23A,RPL24,RPL27,RPL30,RPL28,RPL29,RPL31,RPL34,RPL35A,RPL37,RPL37A,RPL38,RPL39,RPLP0,RPLP1,RPLP2,RPS2,RPS3,RPS3A,RPS5,RPS6,RPS7,RPS9,RPS12,RPS13,RPS14,RPS15,RPS16,RPS17,RPS18,RPS19,RPS21,RPS23,RPS24,RPS25,RPS28,RPS29,RPL23,UBA52,SECISBP2,AKT1,RPL36,TNRC6C,CNOT6L,SND1,EIF3E,RPL10A,NUDT12,YBX1,EXOSC1,RPSA,RPL14,SIDT2,DCP1B,RPL35,RPL13A,RPL3,RPL4,RPL6,RPL7,RPL8,RPL11,RPL12,RPL13,RPL15,RPL18,…
GO: Biological Process	GO:0046700	heterocycle catabolic process		3.286e-23	2.151e-19	8.964e-21	8.394e-20	81	627	RPL21,NUDT18,RPL23A,RPL24,RPL27,RPL30,RPL28,RPL29,RPL31,RPL34,RPL35A,RPL37,RPL37A,RPL38,RPL39,RPLP0,RPLP1,RPLP2,RPS2,RPS3,RPS3A,RPS5,RPS6,RPS7,RPS9,RPS12,RPS13,RPS14,RPS15,RPS16,RPS17,RPS18,RPS19,RPS21,RPS23,RPS24,RPS25,RPS28,RPS29,AFMID,RPL23,UBA52,AHCY,SECISBP2,AKT1,ALDH6A1,RPL36,TNRC6C,GDA,CNOT6L,SND1,TET2,SARM1,EIF3E,RPL10A,NUDT12,CDADC1,YBX1,EXOSC1,RPSA,RPL14,OGG1,DERA,SIDT2,DCP1B,H1-0,HAAO,…
GO: Biological Process	GO:0044270	cellular nitrogen compound catabolic process		6.118e-23	4.005e-19	1.602e-20	1.5e-19	81	633	RPL21,NUDT18,RPL23A,RPL24,RPL27,RPL30,RPL28,RPL29,RPL31,RPL34,RPL35A,RPL37,RPL37A,RPL38,RPL39,RPLP0,RPLP1,RPLP2,RPS2,RPS3,RPS3A,RPS5,RPS6,RPS7,RPS9,RPS12,RPS13,RPS14,RPS15,RPS16,RPS17,RPS18,RPS19,RPS21,RPS23,RPS24,RPS25,RPS28,RPS29,AFMID,RPL23,UBA52,AHCY,SECISBP2,AKT1,ALDH6A1,RPL36,TNRC6C,GDA,CNOT6L,SND1,TET2,SARM1,EIF3E,RPL10A,NUDT12,CDADC1,YBX1,EXOSC1,RPSA,RPL14,OGG1,DERA,SIDT2,DCP1B,H1-0,HAAO,…
GO: Biological Process	GO:0034655	nucleobase-containing compound catabolic process		1.488e-22	9.738e-19	3.745e-20	3.507e-19	77	586	RPL21,NUDT18,RPL23A,RPL24,RPL27,RPL30,RPL28,RPL29,RPL31,RPL34,RPL35A,RPL37,RPL37A,RPL38,RPL39,RPLP0,RPLP1,RPLP2,RPS2,RPS3,RPS3A,RPS5,RPS6,RPS7,RPS9,RPS12,RPS13,RPS14,RPS15,RPS16,RPS17,RPS18,RPS19,RPS21,RPS23,RPS24,RPS25,RPS28,RPS29,RPL23,UBA52,AHCY,SECISBP2,AKT1,RPL36,TNRC6C,GDA,CNOT6L,SND1,SARM1,EIF3E,RPL10A,NUDT12,CDADC1,YBX1,EXOSC1,RPSA,RPL14,OGG1,DERA,SIDT2,DCP1B,H1-0,RPL35,RPL13A,RPL3,RPL4,R…
GO: Biological Process	GO:0019439	aromatic compound catabolic process		7.676e-22	5.025e-18	1.861e-19	1.743e-18	80	644	RPL21,NUDT18,RPL23A,RPL24,RPL27,RPL30,RPL28,RPL29,RPL31,RPL34,RPL35A,RPL37,RPL37A,RPL38,RPL39,RPLP0,RPLP1,RPLP2,RPS2,RPS3,RPS3A,RPS5,RPS6,RPS7,RPS9,RPS12,RPS13,RPS14,RPS15,RPS16,RPS17,RPS18,RPS19,RPS21,RPS23,RPS24,RPS25,RPS28,RPS29,AFMID,RPL23,UBA52,AHCY,SECISBP2,AKT1,RPL36,TNRC6C,GDA,CNOT6L,SND1,TET2,SARM1,EIF3E,RPL10A,NUDT12,CDADC1,YBX1,EXOSC1,RPSA,RPL14,OGG1,DERA,SIDT2,DCP1B,H1-0,HAAO,RPL35,RP…
GO: Biological Process	GO:0072657	protein localization to membrane		4.977e-21	3.258e-17	1.164e-18	1.09e-17	85	737	RPL21,RPL23A,RPL24,RPL27,RPL30,RPL28,RPL29,ERBB2,RPL31,RPL34,RPL35A,RPL37,RPL37A,RPL38,RPL39,RAMP2,RAMP3,RPLP0,RPLP1,RPLP2,RPS2,LYPLAL1,RPS3,RPS3A,RPS5,RPS6,RPS7,RPS9,RPS12,RPS13,RPS14,RPS15,RPS16,RPS17,RPS18,RPS19,RPS21,RPS23,RPS24,RPS25,RPS28,RPS29,SNAP47,RPL23,UBA52,RACK1,ARL13B,PEX16,PKP2,AKT1,RPL36,SORBS1,AR,PRKCZ,IKBKB,ROMO1,NACA,SSR1,SSR2,SSR3,RPL10A,TSPAN17,SEC61B,DLG1,CACNB1,BCL2L11,CAMK…
GO: Biological Process	GO:1901361	organic cyclic compound catabolic process		5.497e-21	3.598e-17	1.241e-18	1.162e-17	81	679	RPL21,NUDT18,RPL23A,RPL24,RPL27,RPL30,RPL28,RPL29,RPL31,RPL34,RPL35A,RPL37,RPL37A,RPL38,RPL39,RPLP0,RPLP1,RPLP2,RPS2,RPS3,RPS3A,RPS5,RPS6,RPS7,RPS9,RPS12,RPS13,RPS14,RPS15,RPS16,RPS17,RPS18,RPS19,RPS21,RPS23,RPS24,RPS25,RPS28,RPS29,AFMID,RPL23,UBA52,AHCY,SECISBP2,AKT1,ALDH6A1,RPL36,TNRC6C,GDA,CNOT6L,SND1,TET2,SARM1,EIF3E,RPL10A,NUDT12,CDADC1,YBX1,EXOSC1,RPSA,RPL14,OGG1,DERA,SIDT2,DCP1B,H1-0,HAAO,…
GO: Biological Process	GO:0016032	viral process		3.084e-20	2.018e-16	6.728e-18	6.3e-17	98	962	RPL21,RPL23A,RPL24,RPL27,RPL30,RPL28,RPL29,RPL31,RPL34,RPL35A,RPL37,RPL37A,RPL38,CEBPA,RPL39,RPLP0,RPLP1,RPLP2,RPS2,RPS3,RPS3A,RPS5,RPS6,RPS7,RPS9,RPS12,RPS13,RPS14,RPS15,RPS16,RPS17,TNIP1,RPS18,RPS19,RPS21,RPS23,RPS24,RPS25,RPS28,RPS29,DNAJB14,MAP3K5,TYRO3,RPL23,UBA52,RACK1,MAVS,EIF3L,PDZD8,CCDC86,EIF3M,HSP90AB1,CRTC3,RPL36,SLC25A5,NOP53,ITSN1,PPIB,CREB1,SND1,EIF3A,EIF3D,EIF3F,EIF3G,IKBKB,CIDEB,…
GO: Biological Process	GO:0044403	biological process involved in symbiotic interaction		3.505e-20	2.294e-16	7.401e-18	6.93e-17	102	1029	RPL21,RPL23A,RPL24,RPL27,RPL30,RPL28,RPL29,RPL31,RPL34,RPL35A,RPL37,RPL37A,RPL38,CEBPA,RPL39,RPLP0,RPLP1,RPLP2,RPS2,RPS3,RPS3A,RPS5,RPS6,RPS7,RPS9,RPS12,RPS13,RPS14,RPS15,RPS16,RPS17,TNIP1,RPS18,RPS19,RPS21,RPS23,RPS24,RPS25,RPS28,RPS29,DNAJB14,MAP3K5,TYRO3,RPL23,UBA52,RACK1,MAVS,EIF3L,PDZD8,ULK1,CCDC86,EIF3M,HSP90AB1,CRTC3,RPL36,SLC25A5,NOP53,ITSN1,PPIB,CREB1,SND1,EIF3A,EIF3D,EIF3F,EIF3G,IKBKB,C…
GO: Biological Process	GO:0033365	protein localization to organelle		6.981e-20	4.57e-16	1.428e-17	1.337e-16	128	1489	RPL21,RPL23A,RPL24,RPL27,RPL30,RPL28,RPL29,SUMO4,RPL31,RPL34,RPL35A,RPL37,RPL37A,MAN1A1,RPL38,RPL39,RPLP0,RPLP1,CCT3,RPLP2,RPS2,RPS3,RPS3A,RPS5,RPS6,ESR1,CD2AP,RPS7,RPS9,LRRK2,RPS12,RPS13,RPS14,RPS15,RPS16,RPS17,RPS18,RPS19,RPS21,RPS23,RPS24,RABGAP1,RPS25,RPS28,RPS29,RPL23,UBA52,UBE2B,MAVS,PIN1,ARL13B,PEX16,FBXO7,AKT1,FAM149B1,HSD17B4,MACIR,HSP90AB1,USP36,RPL36,TBC1D15,PMPCB,DCTN2,NOP53,HIKESHI,G…
GO: Biological Process	GO:0044265	cellular macromolecule catabolic process		1.591e-19	1.042e-15	3.157e-17	2.956e-16	114	1255	RPL21,RPL23A,RPL24,RPL27,RPL30,RPL28,RPL29,RPL31,RPL34,RPL35A,RPL37,RPL37A,MAN1A1,RPL38,CEBPA,RPL39,RPLP0,RPLP1,RPLP2,RPS2,RPS3,RPS3A,RPS5,RPS6,CD2AP,RPS7,RPS9,LRRK2,RPS12,RPS13,RPS14,RPS15,RPS16,RPS17,RNF13,RPS18,RPS19,RPS21,RPS23,RPS24,RPS25,RPS28,RPS29,DNAJB14,RPL23,UBA52,UBE2B,RACK1,DERL3,MIB1,FBXO7,SECISBP2,AKT1,HSP90AB1,USP36,FBXO48,USP49,RPL36,NOP53,FBXW4,RNF213,TNRC6C,WDR91,CNOT6L,SND1,NU…
GO: Biological Process	GO:0009057	macromolecule catabolic process		4e-18	2.618e-14	7.701e-16	7.211e-15	125	1508	RPL21,RPL23A,RPL24,RPL27,RPL30,RPL28,RPL29,RPL31,RPL34,RPL35A,RPL37,RPL37A,MAN1A1,RPL38,CEBPA,RPL39,RPLP0,RPLP1,RPLP2,RPS2,LYPLAL1,RPS3,RPS3A,RPS5,RPS6,CD2AP,RPS7,RPS9,LRRK2,RPS12,RPS13,RPS14,RPS15,RPS16,RPS17,RNF13,RPS18,RPS19,RPS21,RPS23,RPS24,RPS25,RPS28,RPS29,DNAJB14,RPL23,UBA52,UBE2B,RACK1,PIN1,DERL3,MIB1,FBXO7,SECISBP2,AKT1,HSP90AB1,USP36,FBXO48,USP49,RPL36,NOP53,FBXW4,RNF213,TNRC6C,IDUA,PP…
GO: Biological Process	GO:0016071	mRNA metabolic process		1.815e-16	1.188e-12	3.394e-14	3.178e-13	87	905	RPL21,RPL23A,RPL24,RPL27,RPL30,RPL28,RPL29,RPL31,RPL34,RPL35A,RPL37,RPL37A,RPL38,RPL39,ESS2,RPLP0,RPLP1,RPLP2,RPS2,RPS3,RPS3A,RPS5,RPS6,RPS7,RPS9,RPS12,RPS13,RPS14,RPS15,RPS16,RPS17,RPS18,RPS19,SRSF11,RPS21,RPS23,RPS24,RPS25,RPS28,RPS29,HNRNPH3,RPL23,UBA52,SECISBP2,AKT1,USP49,RPL36,DDX17,RNPC3,TNRC6C,KHDC4,RBM39,RALY,CNOT6L,MBNL3,LUC7L3,EIF3E,STAT3,RPL10A,NUDT12,TRMT10C,PAPOLA,PCBP3,YBX1,U2SURP,E…
GO: Biological Process	GO:0006886	intracellular protein transport		1.441e-15	9.43e-12	2.619e-13	2.453e-12	123	1588	RPL21,RPL23A,RPL24,RPL27,RPL30,RPL28,RPL29,ERBB2,RPL31,RPL34,RPL35A,RPL37,RPL37A,MAN1A1,RPL38,RPL39,RAMP2,RAMP3,RPLP0,RPLP1,RPLP2,RPS2,RPS3,RPS3A,RPS5,RPS6,RPS7,RPS9,LRRK2,RPS12,RPS13,RPS14,RPS15,RPS16,RPS17,DNAJC27,RPS18,RPS19,SRSF11,RPS21,RPS23,RPS24,RABGAP1,RPS25,RPS28,RPS29,RPL23,UBA52,UBE2B,MAVS,DERL3,ARL13B,PEX16,FBXO7,AKT1,FAM149B1,HSD17B4,MACIR,HSP90AB1,USP36,RPL36,TBC1D15,PMPCB,DCTN2,HIK…
GO: Biological Process	GO:0055086	nucleobase-containing small molecule metabolic process		1.779e-15	1.164e-11	3.147e-13	2.947e-12	78	790	NUDT18,DCAKD,ACACB,PDK4,LRRK2,ELOVL5,PGAM2,AFMID,PANK2,JMJD8,AHCY,PKLR,AK2,UQCRC2,HSD17B4,ALDOB,ALDH6A1,ATP5PD,NDUFB11,TPST1,COX4I1,COX6A1,GNPNAT1,IDH2,PAICS,GDA,ARNT,CROT,FAR2,NAXD,PRKAG1,ACSL5,ATP5F1C,ATP5F1D,CYC1,ATP5PB,TET2,GAMT,GAPDH,GARS1,SARM1,CMPK2,DBI,NDUFA1,NDUFA3,NDUFA6,NDUFA8,NMRK2,SUCLG1,NDUFB1,NDUFB6,NDUFB7,NDUFB9,ELOVL2,STAT3,NDUFS8,NDUFV2,NUDT12,KARS1,PARP16,CDADC1,DLD,DLG1,DLST,K…
GO: Biological Process	GO:0019637	organophosphate metabolic process		5.588e-15	3.658e-11	9.626e-13	9.014e-12	101	1206	NUDT18,DCAKD,CDS1,ACACB,PDK4,LRRK2,ELOVL5,CHKA,PGAM2,PLA2G15,FABP3,AFMID,PANK2,JMJD8,OSBPL5,PKLR,AK2,UQCRC2,PLD2,HSD17B4,ALDOB,ATP5PD,NDUFB11,TPST1,HTR2B,COX4I1,COX6A1,DGKD,IDH2,PAICS,TPK1,GDA,ARNT,CROT,FAR2,G6PC3,NAXD,PRKAG1,PNPLA3,ACSL5,ATP5F1C,ATP5F1D,CYC1,ATP5PB,GAPDH,GARS1,SARM1,AGPAT3,AGPAT4,ABHD3,GATA6,CMPK2,DBI,NDUFA1,NDUFA3,NDUFA6,NDUFA8,NMRK2,SUCLG1,NDUFB1,NDUFB6,NDUFB7,NDUFB9,ELOVL2,LC…
GO: Biological Process	GO:0009117	nucleotide metabolic process		1.002e-14	6.559e-11	1.682e-12	1.575e-11	71	701	NUDT18,DCAKD,ACACB,PDK4,LRRK2,ELOVL5,PGAM2,AFMID,PANK2,JMJD8,PKLR,AK2,UQCRC2,HSD17B4,ALDOB,ATP5PD,NDUFB11,TPST1,COX4I1,COX6A1,IDH2,PAICS,GDA,ARNT,CROT,FAR2,NAXD,PRKAG1,ACSL5,ATP5F1C,ATP5F1D,CYC1,ATP5PB,GAPDH,GARS1,SARM1,CMPK2,DBI,NDUFA1,NDUFA3,NDUFA6,NDUFA8,NMRK2,SUCLG1,NDUFB1,NDUFB6,NDUFB7,NDUFB9,ELOVL2,STAT3,NDUFS8,NDUFV2,NUDT12,KARS1,PARP16,DLD,DLG1,DLST,KHK,GNAT2,TAZ,NUPR1,OGG1,DERA,EHHADH,NA…
GO: Biological Process	GO:0006753	nucleoside phosphate metabolic process		1.908e-14	1.249e-10	3.122e-12	2.924e-11	71	710	NUDT18,DCAKD,ACACB,PDK4,LRRK2,ELOVL5,PGAM2,AFMID,PANK2,JMJD8,PKLR,AK2,UQCRC2,HSD17B4,ALDOB,ATP5PD,NDUFB11,TPST1,COX4I1,COX6A1,IDH2,PAICS,GDA,ARNT,CROT,FAR2,NAXD,PRKAG1,ACSL5,ATP5F1C,ATP5F1D,CYC1,ATP5PB,GAPDH,GARS1,SARM1,CMPK2,DBI,NDUFA1,NDUFA3,NDUFA6,NDUFA8,NMRK2,SUCLG1,NDUFB1,NDUFB6,NDUFB7,NDUFB9,ELOVL2,STAT3,NDUFS8,NDUFV2,NUDT12,KARS1,PARP16,DLD,DLG1,DLST,KHK,GNAT2,TAZ,NUPR1,OGG1,DERA,EHHADH,NA…
GO: Biological Process	GO:0022613	ribonucleoprotein complex biogenesis		1.149e-13	7.52e-10	1.834e-11	1.717e-10	55	484	RPL23A,GTPBP4,RPL24,RPL27,RPL35A,RPL38,RPLP0,RPS2,RPS5,RPS6,RPS7,RPS9,RPS14,RPS15,RPS16,RPS17,RPS19,RPS21,RPS24,RPS25,RPS28,NSA2,EIF3L,EIF3M,HSP90AB1,USP36,DDX17,NOP53,KHDC4,EIF3A,EIF3D,EIF3F,EIF3G,EIF3I,LUC7L3,RSL1D1,EIF3E,RPL10A,BYSL,MALSU1,MRPL20,EXOSC1,RPSA,RPL14,SF3B1,RBM5,RPL35,RPL13A,EIF2A,DDX21,RPL3,RPL6,RPL7,RSL24D1,RPL11
GO: Biological Process	GO:0019752	carboxylic acid metabolic process		7.811e-13	5.113e-09	1.217e-10	1.14e-09	88	1064	SDSL,PHYKPL,AARS1,DDAH1,ACACB,PDK4,ACO1,ETFB,ELOVL5,HLCS,PGAM2,PLA2G15,FABP3,AFMID,PRODH2,PANK2,SARS1,ACAD11,MGST2,MSMO1,JMJD8,AHCY,PKLR,OSBPL9,AKT1,HSD17B4,ALDOB,ALDH6A1,CYP26B1,WARS1,STARD4,MCFD2,MTHFD1L,IARS1,IYD,IDH2,ARNT,CROT,SLC16A2,PPA2,PRKAB2,PRKAG1,HACL1,PNPLA3,CTNS,ACSL5,GAMT,GAPDH,GARS1,ABHD3,NARS1,DARS1,DBI,SUCLG1,ELOVL2,STAT3,KARS1,DPEP2,BTD,GLO1,LPGAT1,DLD,DLST,KHK,DAGLA,ALDH5A1,NR1…
GO: Biological Process	GO:0009165	nucleotide biosynthetic process		1.368e-12	8.956e-09	2.083e-10	1.95e-09	48	409	DCAKD,ACACB,PDK4,ELOVL5,AFMID,PANK2,PKLR,AK2,UQCRC2,ATP5PD,NDUFB11,COX4I1,COX6A1,IDH2,PAICS,NAXD,ACSL5,ATP5F1C,ATP5F1D,CYC1,ATP5PB,GARS1,CMPK2,NDUFA1,NDUFA3,NDUFA6,NDUFA8,NMRK2,NDUFB1,NDUFB6,NDUFB7,NDUFB9,ELOVL2,STAT3,NDUFS8,NDUFV2,NUDT12,KARS1,PARP16,DLD,GNAT2,TAZ,NUPR1,NAPRT,HAAO,COX7A2L,SLC5A8,HACD1
GO: Biological Process	GO:0090407	organophosphate biosynthetic process		1.57e-12	1.028e-08	2.336e-10	2.187e-09	69	743	DCAKD,CDS1,ACACB,PDK4,ELOVL5,CHKA,FABP3,AFMID,PANK2,PKLR,AK2,UQCRC2,PLD2,ATP5PD,NDUFB11,HTR2B,COX4I1,COX6A1,DGKD,IDH2,PAICS,TPK1,NAXD,PNPLA3,ACSL5,ATP5F1C,ATP5F1D,CYC1,ATP5PB,GARS1,AGPAT3,AGPAT4,ABHD3,CMPK2,NDUFA1,NDUFA3,NDUFA6,NDUFA8,NMRK2,NDUFB1,NDUFB6,NDUFB7,NDUFB9,ELOVL2,LCLAT1,STAT3,NDUFS8,NDUFV2,NUDT12,KARS1,CHPT1,PARP16,LPGAT1,DLD,GNAT2,PPIP5K2,NR1H4,TAZ,PIGK,NUPR1,TMEM38B,PNPO,ORMDL1,NAPR…
GO: Biological Process	GO:0043436	oxoacid metabolic process		1.748e-12	1.144e-08	2.492e-10	2.333e-09	89	1098	SDSL,PHYKPL,AARS1,DDAH1,ACACB,PDK4,ACO1,ETFB,ELOVL5,HLCS,PGAM2,PLA2G15,FABP3,AFMID,PRODH2,PANK2,SARS1,ACAD11,MGST2,MSMO1,JMJD8,AHCY,PKLR,OSBPL9,AKT1,HSD17B4,ALDOB,ALDH6A1,TPST1,CYP26B1,WARS1,STARD4,MCFD2,MTHFD1L,IARS1,IYD,IDH2,ARNT,CROT,SLC16A2,PPA2,PRKAB2,PRKAG1,HACL1,PNPLA3,CTNS,ACSL5,GAMT,GAPDH,GARS1,ABHD3,NARS1,DARS1,DBI,SUCLG1,ELOVL2,STAT3,KARS1,DPEP2,BTD,GLO1,LPGAT1,DLD,DLST,KHK,DAGLA,ALDH5…
GO: Biological Process	GO:0042254	ribosome biogenesis		1.787e-12	1.17e-08	2.492e-10	2.333e-09	41	313	RPL23A,GTPBP4,RPL24,RPL27,RPL35A,RPL38,RPLP0,RPS2,RPS5,RPS6,RPS7,RPS9,RPS14,RPS15,RPS16,RPS17,RPS19,RPS21,RPS24,RPS25,RPS28,NSA2,USP36,DDX17,NOP53,RSL1D1,RPL10A,BYSL,MALSU1,MRPL20,EXOSC1,RPSA,RPL14,RPL35,EIF2A,DDX21,RPL3,RPL6,RPL7,RSL24D1,RPL11
GO: Biological Process	GO:1901293	nucleoside phosphate biosynthetic process		1.789e-12	1.171e-08	2.492e-10	2.333e-09	48	412	DCAKD,ACACB,PDK4,ELOVL5,AFMID,PANK2,PKLR,AK2,UQCRC2,ATP5PD,NDUFB11,COX4I1,COX6A1,IDH2,PAICS,NAXD,ACSL5,ATP5F1C,ATP5F1D,CYC1,ATP5PB,GARS1,CMPK2,NDUFA1,NDUFA3,NDUFA6,NDUFA8,NMRK2,NDUFB1,NDUFB6,NDUFB7,NDUFB9,ELOVL2,STAT3,NDUFS8,NDUFV2,NUDT12,KARS1,PARP16,DLD,GNAT2,TAZ,NUPR1,NAPRT,HAAO,COX7A2L,SLC5A8,HACD1
GO: Biological Process	GO:0042255	ribosome assembly		2.843e-12	1.861e-08	3.877e-10	3.63e-09	19	68	RPL23A,RPL24,RPL38,RPLP0,RPS2,RPS5,RPS14,RPS15,RPS19,RPS25,RPS28,NOP53,MRPL20,RPSA,EIF2A,RPL3,RPL6,RSL24D1,RPL11
GO: Biological Process	GO:0006082	organic acid metabolic process		8.375e-12	5.482e-08	1.119e-09	1.048e-08	89	1130	SDSL,PHYKPL,AARS1,DDAH1,ACACB,PDK4,ACO1,ETFB,ELOVL5,HLCS,PGAM2,PLA2G15,FABP3,AFMID,PRODH2,PANK2,SARS1,ACAD11,MGST2,MSMO1,JMJD8,AHCY,PKLR,OSBPL9,AKT1,HSD17B4,ALDOB,ALDH6A1,TPST1,CYP26B1,WARS1,STARD4,MCFD2,MTHFD1L,IARS1,IYD,IDH2,ARNT,CROT,SLC16A2,PPA2,PRKAB2,PRKAG1,HACL1,PNPLA3,CTNS,ACSL5,GAMT,GAPDH,GARS1,ABHD3,NARS1,DARS1,DBI,SUCLG1,ELOVL2,STAT3,KARS1,DPEP2,BTD,GLO1,LPGAT1,DLD,DLST,KHK,DAGLA,ALDH5…
GO: Biological Process	GO:0042273	ribosomal large subunit biogenesis		8.694e-12	5.691e-08	1.138e-09	1.066e-08	19	72	RPL23A,GTPBP4,RPL24,RPL35A,RPL38,RPLP0,NSA2,NOP53,RSL1D1,RPL10A,MALSU1,MRPL20,RPL14,RPL35,RPL3,RPL6,RPL7,RSL24D1,RPL11
GO: Biological Process	GO:0072521	purine-containing compound metabolic process		2.853e-11	1.868e-07	3.662e-09	3.429e-08	59	621	NUDT18,DCAKD,ACACB,PDK4,LRRK2,ELOVL5,PGAM2,PANK2,JMJD8,AHCY,PKLR,AK2,UQCRC2,HSD17B4,ALDOB,ATP5PD,NDUFB11,TPST1,COX4I1,COX6A1,PAICS,GDA,ARNT,CROT,FAR2,PRKAG1,ACSL5,ATP5F1C,ATP5F1D,CYC1,ATP5PB,GAMT,GAPDH,DBI,NDUFA1,NDUFA3,NDUFA6,NDUFA8,SUCLG1,NDUFB1,NDUFB6,NDUFB7,NDUFB9,ELOVL2,STAT3,NDUFS8,NDUFV2,DLD,DLG1,DLST,KHK,GNAT2,TAZ,NUPR1,EHHADH,COX7A2L,ENO3,HACD1,PCMT1
GO: Biological Process	GO:0009150	purine ribonucleotide metabolic process		4.797e-11	3.14e-07	6.038e-09	5.654e-08	55	563	NUDT18,DCAKD,ACACB,PDK4,LRRK2,ELOVL5,PGAM2,PANK2,JMJD8,PKLR,AK2,UQCRC2,HSD17B4,ALDOB,ATP5PD,NDUFB11,TPST1,COX4I1,COX6A1,PAICS,GDA,ARNT,CROT,FAR2,PRKAG1,ACSL5,ATP5F1C,ATP5F1D,CYC1,ATP5PB,GAPDH,DBI,NDUFA1,NDUFA3,NDUFA6,NDUFA8,SUCLG1,NDUFB1,NDUFB6,NDUFB7,NDUFB9,ELOVL2,STAT3,NDUFS8,NDUFV2,DLD,DLG1,DLST,KHK,TAZ,NUPR1,EHHADH,COX7A2L,ENO3,HACD1
GO: Biological Process	GO:1901135	carbohydrate derivative metabolic process		6.71e-11	4.393e-07	8.288e-09	7.761e-08	96	1310	NUDT18,DCAKD,MAN1A1,ACACB,RPN1,RPN2,PDK4,LRRK2,ELOVL5,TNIP1,MAGT1,PGAM2,PANK2,DERL3,JMJD8,AHCY,PKLR,AK2,AKT1,UQCRC2,HSD17B4,ALDOB,ATP5PD,NDUFB11,TPST1,CERK,LMF1,MCFD2,COX4I1,GNPTAB,COX6A1,GNPNAT1,ST3GAL4,IDUA,PAICS,GDA,ARNT,CROT,FAR2,G6PC3,PRKAG1,TRAK2,ACSL5,KRTCAP2,ATP5F1C,ATP5F1D,CYC1,ATP5PB,TET2,GALNT1,ERP44,GAMT,GAPDH,OST4,DAD1,CMPK2,DBI,NDUFA1,NDUFA3,NDUFA6,NDUFA8,SUCLG1,NDUFB1,NDUFB6,NDUFB7…
GO: Biological Process	GO:0022618	ribonucleoprotein complex assembly		1.309e-10	8.569e-07	1.587e-08	1.486e-07	32	232	RPL23A,RPL24,RPL38,RPLP0,RPS2,RPS5,RPS14,RPS15,RPS19,RPS25,RPS28,EIF3L,EIF3M,HSP90AB1,NOP53,KHDC4,EIF3A,EIF3D,EIF3F,EIF3G,EIF3I,LUC7L3,EIF3E,MRPL20,RPSA,SF3B1,RBM5,RPL13A,RPL3,RPL6,RSL24D1,RPL11
GO: Biological Process	GO:0009259	ribonucleotide metabolic process		1.797e-10	1.176e-06	2.139e-08	2.003e-07	55	583	NUDT18,DCAKD,ACACB,PDK4,LRRK2,ELOVL5,PGAM2,PANK2,JMJD8,PKLR,AK2,UQCRC2,HSD17B4,ALDOB,ATP5PD,NDUFB11,TPST1,COX4I1,COX6A1,PAICS,GDA,ARNT,CROT,FAR2,PRKAG1,ACSL5,ATP5F1C,ATP5F1D,CYC1,ATP5PB,GAPDH,DBI,NDUFA1,NDUFA3,NDUFA6,NDUFA8,SUCLG1,NDUFB1,NDUFB6,NDUFB7,NDUFB9,ELOVL2,STAT3,NDUFS8,NDUFV2,DLD,DLG1,DLST,KHK,TAZ,NUPR1,EHHADH,COX7A2L,ENO3,HACD1
GO: Biological Process	GO:0006163	purine nucleotide metabolic process		1.832e-10	1.199e-06	2.141e-08	2.005e-07	56	600	NUDT18,DCAKD,ACACB,PDK4,LRRK2,ELOVL5,PGAM2,PANK2,JMJD8,PKLR,AK2,UQCRC2,HSD17B4,ALDOB,ATP5PD,NDUFB11,TPST1,COX4I1,COX6A1,PAICS,GDA,ARNT,CROT,FAR2,PRKAG1,ACSL5,ATP5F1C,ATP5F1D,CYC1,ATP5PB,GAPDH,DBI,NDUFA1,NDUFA3,NDUFA6,NDUFA8,SUCLG1,NDUFB1,NDUFB6,NDUFB7,NDUFB9,ELOVL2,STAT3,NDUFS8,NDUFV2,DLD,DLG1,DLST,KHK,GNAT2,TAZ,NUPR1,EHHADH,COX7A2L,ENO3,HACD1
GO: Biological Process	GO:0071826	ribonucleoprotein complex subunit organization		2.844e-10	1.861e-06	3.266e-08	3.058e-07	32	239	RPL23A,RPL24,RPL38,RPLP0,RPS2,RPS5,RPS14,RPS15,RPS19,RPS25,RPS28,EIF3L,EIF3M,HSP90AB1,NOP53,KHDC4,EIF3A,EIF3D,EIF3F,EIF3G,EIF3I,LUC7L3,EIF3E,MRPL20,RPSA,SF3B1,RBM5,RPL13A,RPL3,RPL6,RSL24D1,RPL11
GO: Biological Process	GO:0019693	ribose phosphate metabolic process		3.18e-10	2.082e-06	3.589e-08	3.361e-07	55	592	NUDT18,DCAKD,ACACB,PDK4,LRRK2,ELOVL5,PGAM2,PANK2,JMJD8,PKLR,AK2,UQCRC2,HSD17B4,ALDOB,ATP5PD,NDUFB11,TPST1,COX4I1,COX6A1,PAICS,GDA,ARNT,CROT,FAR2,PRKAG1,ACSL5,ATP5F1C,ATP5F1D,CYC1,ATP5PB,GAPDH,DBI,NDUFA1,NDUFA3,NDUFA6,NDUFA8,SUCLG1,NDUFB1,NDUFB6,NDUFB7,NDUFB9,ELOVL2,STAT3,NDUFS8,NDUFV2,DLD,DLG1,DLST,KHK,TAZ,NUPR1,EHHADH,COX7A2L,ENO3,HACD1
GO: Biological Process	GO:0045333	cellular respiration		4.686e-10	3.068e-06	5.2e-08	4.869e-07	29	204	ACO1,ETFB,PANK2,AKT1,UQCRC2,NDUFB11,NOP53,COX4I1,COX6A1,IDH2,ATP5F1D,CYC1,PRELID1,NDUFA1,NDUFA3,NDUFA6,NDUFA8,SUCLG1,NDUFB1,NDUFB6,NDUFB7,NDUFB9,NDUFS8,NDUFV2,DLD,DLST,TAZ,COX7A2L,ETFRF1
GO: Biological Process	GO:0034660	ncRNA metabolic process		1.622e-09	1.062e-05	1.77e-07	1.657e-06	48	501	GTPBP4,RPL27,AARS1,RPL35A,RPS2,RPS6,RPS7,RPS9,RPS14,RPS15,RPS16,RPS17,RPS19,RPS21,RPS24,RPS25,RPS28,SARS1,NSA2,USP36,DDX17,WARS1,RTCB,C9orf64,NOP53,IARS1,SND1,PPA2,ZBTB8OS,RSL1D1,GARS1,NARS1,DARS1,STAT3,RPL10A,TRMT10C,KARS1,NFKB1,BYSL,AIMP2,EXOSC1,FARSB,RPL14,DALRD3,RPL35,DDX21,RPL7,RPL11
GO: Biological Process	GO:0032787	monocarboxylic acid metabolic process		1.941e-09	1.271e-05	2.083e-07	1.95e-06	59	692	ACACB,PDK4,ETFB,ELOVL5,HLCS,PGAM2,PLA2G15,FABP3,PRODH2,PANK2,ACAD11,MSMO1,JMJD8,PKLR,OSBPL9,AKT1,HSD17B4,ALDOB,CYP26B1,STARD4,MTHFD1L,IDH2,ARNT,CROT,PRKAB2,PRKAG1,HACL1,PNPLA3,ACSL5,GAMT,GAPDH,ABHD3,DBI,ELOVL2,STAT3,BTD,GLO1,LPGAT1,DLD,KHK,DAGLA,ALDH5A1,NR1H4,DAGLB,NUDT19,TBXAS1,HNF1A,LONP2,AMDHD1,NUPR1,EHHADH,DHRS9,HAAO,CYP2U1,HAGH,HADH,ECHDC2,ENO3,HACD1
GO: Biological Process	GO:0006091	generation of precursor metabolites and energy		5.456e-09	3.572e-05	5.761e-07	5.394e-06	51	571	CEBPA,ACO1,ETFB,PCDH12,PGAM2,PANK2,JMJD8,PKLR,AKT1,UQCRC2,ALDOB,ATP5PD,NDUFB11,NOP53,COX4I1,COX6A1,SORBS1,IDH2,PPP1CB,ARNT,CROT,PRKAG1,ATP5F1C,ATP5F1D,CYC1,ATP5PB,PRELID1,GAPDH,NDUFA1,NDUFA3,NDUFA6,NDUFA8,SUCLG1,NDUFB1,NDUFB6,NDUFB7,NDUFB9,STAT3,NDUFS8,NDUFV2,DLD,DLST,KHK,TAZ,TCF7L2,NUPR1,DERA,HAAO,COX7A2L,ETFRF1,ENO3
GO: Biological Process	GO:0009152	purine ribonucleotide biosynthetic process		6.107e-09	3.998e-05	6.346e-07	5.942e-06	35	314	DCAKD,ACACB,PDK4,ELOVL5,PANK2,PKLR,AK2,UQCRC2,ATP5PD,NDUFB11,COX4I1,COX6A1,PAICS,ACSL5,ATP5F1C,ATP5F1D,CYC1,ATP5PB,NDUFA1,NDUFA3,NDUFA6,NDUFA8,NDUFB1,NDUFB6,NDUFB7,NDUFB9,ELOVL2,STAT3,NDUFS8,NDUFV2,DLD,TAZ,NUPR1,COX7A2L,HACD1
GO: Biological Process	GO:0006364	rRNA processing		7.854e-09	5.141e-05	8.033e-07	7.522e-06	29	230	GTPBP4,RPL27,RPL35A,RPS2,RPS6,RPS7,RPS9,RPS14,RPS15,RPS16,RPS17,RPS19,RPS21,RPS24,RPS25,RPS28,NSA2,USP36,DDX17,NOP53,RSL1D1,RPL10A,BYSL,EXOSC1,RPL14,RPL35,DDX21,RPL7,RPL11
GO: Biological Process	GO:0015980	energy derivation by oxidation of organic compounds		1.287e-08	8.422e-05	1.296e-06	1.213e-05	34	308	ACO1,ETFB,PCDH12,PANK2,AKT1,UQCRC2,NDUFB11,NOP53,COX4I1,COX6A1,SORBS1,IDH2,PPP1CB,ATP5F1D,CYC1,PRELID1,NDUFA1,NDUFA3,NDUFA6,NDUFA8,SUCLG1,NDUFB1,NDUFB6,NDUFB7,NDUFB9,NDUFS8,NDUFV2,DLD,DLST,KHK,TAZ,TCF7L2,COX7A2L,ETFRF1
GO: Biological Process	GO:0006164	purine nucleotide biosynthetic process		1.558e-08	0.000102	1.546e-06	1.447e-05	36	341	DCAKD,ACACB,PDK4,ELOVL5,PANK2,PKLR,AK2,UQCRC2,ATP5PD,NDUFB11,COX4I1,COX6A1,PAICS,ACSL5,ATP5F1C,ATP5F1D,CYC1,ATP5PB,NDUFA1,NDUFA3,NDUFA6,NDUFA8,NDUFB1,NDUFB6,NDUFB7,NDUFB9,ELOVL2,STAT3,NDUFS8,NDUFV2,DLD,GNAT2,TAZ,NUPR1,COX7A2L,HACD1
GO: Biological Process	GO:0042274	ribosomal small subunit biogenesis		1.656e-08	0.0001084	1.618e-06	1.515e-05	16	77	RPL38,RPS2,RPS5,RPS6,RPS7,RPS14,RPS15,RPS16,RPS17,RPS19,RPS21,RPS24,RPS25,RPS28,BYSL,RPSA
GO: Biological Process	GO:0009260	ribonucleotide biosynthetic process		1.74e-08	0.0001139	1.675e-06	1.569e-05	35	327	DCAKD,ACACB,PDK4,ELOVL5,PANK2,PKLR,AK2,UQCRC2,ATP5PD,NDUFB11,COX4I1,COX6A1,PAICS,ACSL5,ATP5F1C,ATP5F1D,CYC1,ATP5PB,NDUFA1,NDUFA3,NDUFA6,NDUFA8,NDUFB1,NDUFB6,NDUFB7,NDUFB9,ELOVL2,STAT3,NDUFS8,NDUFV2,DLD,TAZ,NUPR1,COX7A2L,HACD1
GO: Biological Process	GO:0006119	oxidative phosphorylation		1.866e-08	0.0001221	1.77e-06	1.657e-05	23	158	UQCRC2,ATP5PD,NDUFB11,COX4I1,COX6A1,ATP5F1C,ATP5F1D,CYC1,ATP5PB,NDUFA1,NDUFA3,NDUFA6,NDUFA8,NDUFB1,NDUFB6,NDUFB7,NDUFB9,NDUFS8,NDUFV2,DLD,TAZ,NUPR1,COX7A2L
GO: Biological Process	GO:0006629	lipid metabolic process		1.976e-08	0.0001294	1.848e-06	1.731e-05	98	1503	LRAT,CDS1,CEBPA,ACACB,PDK4,ESR1,ETFB,ELOVL5,CHKA,PLA2G15,FABP3,PANK2,RACK1,ACAD11,MGST2,MSMO1,SC5D,FMC1,OSBPL5,OSBPL9,AKT1,PITPNB,PLD2,HSD17B4,CERK,CRTC3,LMF1,CYP26B1,HTR2B,STARD4,DGKD,ST3GAL4,SORBS1,CREB1,LSR,CROT,FAR2,PRKAB2,PRKAG1,MTTP,NCOA1,HACL1,PNPLA3,PRKD1,CYB5R2,ACSL5,EDF1,CYP51A1,AGPAT3,AGPAT4,ABHD3,GATA6,FAXDC2,DBI,COQ2,ELOVL2,LCLAT1,SOCS2,MTMR11,NR1I2,CHPT1,EBPL,DPEP2,DHCR7,DHCR24,NFKB…
GO: Biological Process	GO:0016072	rRNA metabolic process		2.265e-08	0.0001482	2.088e-06	1.955e-05	29	241	GTPBP4,RPL27,RPL35A,RPS2,RPS6,RPS7,RPS9,RPS14,RPS15,RPS16,RPS17,RPS19,RPS21,RPS24,RPS25,RPS28,NSA2,USP36,DDX17,NOP53,RSL1D1,RPL10A,BYSL,EXOSC1,RPL14,RPL35,DDX21,RPL7,RPL11
GO: Biological Process	GO:0022904	respiratory electron transport chain		2.358e-08	0.0001544	2.144e-06	2.007e-05	20	123	ETFB,UQCRC2,NDUFB11,COX4I1,COX6A1,CYC1,NDUFA1,NDUFA3,NDUFA6,NDUFA8,NDUFB1,NDUFB6,NDUFB7,NDUFB9,NDUFS8,NDUFV2,DLD,TAZ,COX7A2L,ETFRF1
GO: Biological Process	GO:0046390	ribose phosphate biosynthetic process		2.763e-08	0.0001809	2.477e-06	2.32e-05	35	333	DCAKD,ACACB,PDK4,ELOVL5,PANK2,PKLR,AK2,UQCRC2,ATP5PD,NDUFB11,COX4I1,COX6A1,PAICS,ACSL5,ATP5F1C,ATP5F1D,CYC1,ATP5PB,NDUFA1,NDUFA3,NDUFA6,NDUFA8,NDUFB1,NDUFB6,NDUFB7,NDUFB9,ELOVL2,STAT3,NDUFS8,NDUFV2,DLD,TAZ,NUPR1,COX7A2L,HACD1
GO: Biological Process	GO:0072522	purine-containing compound biosynthetic process		3.06e-08	0.0002003	2.707e-06	2.534e-05	36	350	DCAKD,ACACB,PDK4,ELOVL5,PANK2,PKLR,AK2,UQCRC2,ATP5PD,NDUFB11,COX4I1,COX6A1,PAICS,ACSL5,ATP5F1C,ATP5F1D,CYC1,ATP5PB,NDUFA1,NDUFA3,NDUFA6,NDUFA8,NDUFB1,NDUFB6,NDUFB7,NDUFB9,ELOVL2,STAT3,NDUFS8,NDUFV2,DLD,GNAT2,TAZ,NUPR1,COX7A2L,HACD1
GO: Biological Process	GO:0000027	ribosomal large subunit assembly		3.13e-08	0.0002049	2.732e-06	2.558e-05	10	28	RPL23A,RPL24,RPL38,RPLP0,NOP53,MRPL20,RPL3,RPL6,RSL24D1,RPL11
GO: Biological Process	GO:0042775	mitochondrial ATP synthesis coupled electron transport		3.195e-08	0.0002091	2.752e-06	2.577e-05	18	102	UQCRC2,NDUFB11,COX4I1,COX6A1,CYC1,NDUFA1,NDUFA3,NDUFA6,NDUFA8,NDUFB1,NDUFB6,NDUFB7,NDUFB9,NDUFS8,NDUFV2,DLD,TAZ,COX7A2L
GO: Biological Process	GO:0001732	formation of cytoplasmic translation initiation complex		3.248e-08	0.0002126	2.761e-06	2.586e-05	8	16	EIF3L,EIF3M,EIF3A,EIF3D,EIF3F,EIF3G,EIF3I,EIF3E
GO: Biological Process	GO:0015986	ATP synthesis coupled proton transport		3.39e-08	0.0002219	2.809e-06	2.63e-05	23	163	UQCRC2,ATP5PD,NDUFB11,COX4I1,COX6A1,ATP5F1C,ATP5F1D,CYC1,ATP5PB,NDUFA1,NDUFA3,NDUFA6,NDUFA8,NDUFB1,NDUFB6,NDUFB7,NDUFB9,NDUFS8,NDUFV2,DLD,TAZ,NUPR1,COX7A2L
GO: Biological Process	GO:0015985	energy coupled proton transport, down electrochemical gradient		3.39e-08	0.0002219	2.809e-06	2.63e-05	23	163	UQCRC2,ATP5PD,NDUFB11,COX4I1,COX6A1,ATP5F1C,ATP5F1D,CYC1,ATP5PB,NDUFA1,NDUFA3,NDUFA6,NDUFA8,NDUFB1,NDUFB6,NDUFB7,NDUFB9,NDUFS8,NDUFV2,DLD,TAZ,NUPR1,COX7A2L
GO: Biological Process	GO:0042773	ATP synthesis coupled electron transport		3.74e-08	0.0002448	3.06e-06	2.866e-05	18	103	UQCRC2,NDUFB11,COX4I1,COX6A1,CYC1,NDUFA1,NDUFA3,NDUFA6,NDUFA8,NDUFB1,NDUFB6,NDUFB7,NDUFB9,NDUFS8,NDUFV2,DLD,TAZ,COX7A2L
GO: Biological Process	GO:0006754	ATP biosynthetic process		4.44e-08	0.0002906	3.588e-06	3.36e-05	25	192	PKLR,UQCRC2,ATP5PD,NDUFB11,COX4I1,COX6A1,ATP5F1C,ATP5F1D,CYC1,ATP5PB,NDUFA1,NDUFA3,NDUFA6,NDUFA8,NDUFB1,NDUFB6,NDUFB7,NDUFB9,STAT3,NDUFS8,NDUFV2,DLD,TAZ,NUPR1,COX7A2L
GO: Biological Process	GO:0006418	tRNA aminoacylation for protein translation		5.407e-08	0.0003539	4.316e-06	4.042e-05	12	45	AARS1,SARS1,WARS1,IARS1,PPA2,GARS1,NARS1,DARS1,KARS1,AIMP2,FARSB,DALRD3
GO: Biological Process	GO:0046395	carboxylic acid catabolic process		5.588e-08	0.0003658	4.395e-06	4.115e-05	29	251	SDSL,PHYKPL,DDAH1,ACACB,ETFB,PLA2G15,AFMID,PRODH2,ACAD11,AHCY,AKT1,HSD17B4,ALDH6A1,CYP26B1,CROT,HACL1,ACSL5,ABHD3,DBI,DLD,DLST,ALDH5A1,NUDT19,LONP2,AMDHD1,EHHADH,HAAO,HADH,ECHDC2
GO: Biological Process	GO:0002183	cytoplasmic translational initiation		5.639e-08	0.0003692	4.395e-06	4.115e-05	11	37	RPS2,EIF3L,EIF3M,EIF3A,EIF3D,EIF3F,EIF3G,EIF3I,EIF3E,EIF4A2,RPL13A
GO: Biological Process	GO:0000028	ribosomal small subunit assembly		6.145e-08	0.0004022	4.732e-06	4.431e-05	9	23	RPL38,RPS2,RPS5,RPS14,RPS15,RPS19,RPS25,RPS28,RPSA
GO: Biological Process	GO:0046034	ATP metabolic process		6.24e-08	0.0004085	4.75e-06	4.448e-05	35	344	PGAM2,JMJD8,PKLR,AK2,UQCRC2,ALDOB,ATP5PD,NDUFB11,COX4I1,COX6A1,ARNT,PRKAG1,CTNS,ATP5F1C,ATP5F1D,CYC1,ATP5PB,GAPDH,NDUFA1,NDUFA3,NDUFA6,NDUFA8,NDUFB1,NDUFB6,NDUFB7,NDUFB9,STAT3,NDUFS8,NDUFV2,DLD,KHK,TAZ,NUPR1,COX7A2L,ENO3
GO: Biological Process	GO:0007005	mitochondrion organization		6.763e-08	0.0004427	5.089e-06	4.765e-05	50	599	CEBPA,LRRK2,MAP3K1,PANK2,FMC1,FBXO7,AKT1,ULK1,ATP5PD,VDAC2,USP36,NDUFB11,NDUFAF5,SLC25A5,PMPCB,TMEM14A,NDUFAF3,MTFP1,ATF2,STPG1,TRAK2,ATP5F1C,ATP5F1D,ATP5PB,CIDEB,ROMO1,PRELID1,ATG13,VPS13C,TOMM20,NDUFA1,NDUFA3,NDUFA6,NDUFA8,NDUFB1,NDUFB6,NDUFB7,NDUFB9,STAT3,NDUFS8,NDUFV2,BHLHA15,MTX3,IMMT,TAZ,BCL2L11,CAV2,MSTO1,VPS13D,COX7A2L
GO: Biological Process	GO:0009144	purine nucleoside triphosphate metabolic process		8.782e-08	0.0005749	6.533e-06	6.117e-05	27	227	LRRK2,PKLR,AK2,UQCRC2,ATP5PD,NDUFB11,COX4I1,COX6A1,ATP5F1C,ATP5F1D,CYC1,ATP5PB,NDUFA1,NDUFA3,NDUFA6,NDUFA8,NDUFB1,NDUFB6,NDUFB7,NDUFB9,STAT3,NDUFS8,NDUFV2,DLD,TAZ,NUPR1,COX7A2L
GO: Biological Process	GO:0032981	mitochondrial respiratory chain complex I assembly		9.89e-08	0.0006474	7.194e-06	6.736e-05	14	66	NDUFB11,NDUFAF5,NDUFAF3,NDUFA1,NDUFA3,NDUFA6,NDUFA8,NDUFB1,NDUFB6,NDUFB7,NDUFB9,NDUFS8,NDUFV2,TAZ
GO: Biological Process	GO:0010257	NADH dehydrogenase complex assembly		9.89e-08	0.0006474	7.194e-06	6.736e-05	14	66	NDUFB11,NDUFAF5,NDUFAF3,NDUFA1,NDUFA3,NDUFA6,NDUFA8,NDUFB1,NDUFB6,NDUFB7,NDUFB9,NDUFS8,NDUFV2,TAZ
GO: Biological Process	GO:0044282	small molecule catabolic process		1.164e-07	0.0007621	8.374e-06	7.842e-05	41	452	NUDT18,SDSL,PHYKPL,DDAH1,ACACB,ETFB,PGAM2,PLA2G15,AFMID,PRODH2,ACAD11,AHCY,PKLR,AKT1,HSD17B4,ALDOB,ALDH6A1,CYP26B1,GDA,CROT,HACL1,ACSL5,GAPDH,ABHD3,DBI,GLO1,CDADC1,DLD,DLST,KHK,ALDH5A1,NUDT19,LONP2,AMDHD1,DERA,EHHADH,HAAO,HAGH,HADH,ECHDC2,ENO3
GO: Biological Process	GO:0043039	tRNA aminoacylation		1.183e-07	0.0007745	8.419e-06	7.883e-05	12	48	AARS1,SARS1,WARS1,IARS1,PPA2,GARS1,NARS1,DARS1,KARS1,AIMP2,FARSB,DALRD3
GO: Biological Process	GO:0009205	purine ribonucleoside triphosphate metabolic process		1.438e-07	0.0009414	1.012e-05	9.479e-05	26	218	LRRK2,PKLR,UQCRC2,ATP5PD,NDUFB11,COX4I1,COX6A1,ATP5F1C,ATP5F1D,CYC1,ATP5PB,NDUFA1,NDUFA3,NDUFA6,NDUFA8,NDUFB1,NDUFB6,NDUFB7,NDUFB9,STAT3,NDUFS8,NDUFV2,DLD,TAZ,NUPR1,COX7A2L
GO: Biological Process	GO:0009206	purine ribonucleoside triphosphate biosynthetic process		1.472e-07	0.0009635	1.025e-05	9.598e-05	25	204	PKLR,UQCRC2,ATP5PD,NDUFB11,COX4I1,COX6A1,ATP5F1C,ATP5F1D,CYC1,ATP5PB,NDUFA1,NDUFA3,NDUFA6,NDUFA8,NDUFB1,NDUFB6,NDUFB7,NDUFB9,STAT3,NDUFS8,NDUFV2,DLD,TAZ,NUPR1,COX7A2L
GO: Biological Process	GO:0043038	amino acid activation		1.515e-07	0.0009916	1.044e-05	9.774e-05	12	49	AARS1,SARS1,WARS1,IARS1,PPA2,GARS1,NARS1,DARS1,KARS1,AIMP2,FARSB,DALRD3
GO: Biological Process	GO:0009145	purine nucleoside triphosphate biosynthetic process		1.619e-07	0.00106	1.104e-05	0.0001034	25	205	PKLR,UQCRC2,ATP5PD,NDUFB11,COX4I1,COX6A1,ATP5F1C,ATP5F1D,CYC1,ATP5PB,NDUFA1,NDUFA3,NDUFA6,NDUFA8,NDUFB1,NDUFB6,NDUFB7,NDUFB9,STAT3,NDUFS8,NDUFV2,DLD,TAZ,NUPR1,COX7A2L
GO: Biological Process	GO:0009142	nucleoside triphosphate biosynthetic process		1.726e-07	0.00113	1.165e-05	0.0001091	26	220	PKLR,UQCRC2,ATP5PD,NDUFB11,COX4I1,COX6A1,ATP5F1C,ATP5F1D,CYC1,ATP5PB,CMPK2,NDUFA1,NDUFA3,NDUFA6,NDUFA8,NDUFB1,NDUFB6,NDUFB7,NDUFB9,STAT3,NDUFS8,NDUFV2,DLD,TAZ,NUPR1,COX7A2L
GO: Biological Process	GO:0016054	organic acid catabolic process		1.968e-07	0.001288	1.309e-05	0.0001226	29	266	SDSL,PHYKPL,DDAH1,ACACB,ETFB,PLA2G15,AFMID,PRODH2,ACAD11,AHCY,AKT1,HSD17B4,ALDH6A1,CYP26B1,CROT,HACL1,ACSL5,ABHD3,DBI,DLD,DLST,ALDH5A1,NUDT19,LONP2,AMDHD1,EHHADH,HAAO,HADH,ECHDC2
GO: Biological Process	GO:0009141	nucleoside triphosphate metabolic process		1.98e-07	0.001296	1.309e-05	0.0001226	28	251	LRRK2,PKLR,AK2,UQCRC2,ATP5PD,NDUFB11,COX4I1,COX6A1,ATP5F1C,ATP5F1D,CYC1,ATP5PB,CMPK2,NDUFA1,NDUFA3,NDUFA6,NDUFA8,NDUFB1,NDUFB6,NDUFB7,NDUFB9,STAT3,NDUFS8,NDUFV2,DLD,TAZ,NUPR1,COX7A2L
GO: Biological Process	GO:0009201	ribonucleoside triphosphate biosynthetic process		2.581e-07	0.00169	1.69e-05	0.0001582	25	210	PKLR,UQCRC2,ATP5PD,NDUFB11,COX4I1,COX6A1,ATP5F1C,ATP5F1D,CYC1,ATP5PB,NDUFA1,NDUFA3,NDUFA6,NDUFA8,NDUFB1,NDUFB6,NDUFB7,NDUFB9,STAT3,NDUFS8,NDUFV2,DLD,TAZ,NUPR1,COX7A2L
GO: Biological Process	GO:1901137	carbohydrate derivative biosynthetic process		2.668e-07	0.001746	1.729e-05	0.0001619	61	833	DCAKD,MAN1A1,ACACB,RPN1,RPN2,PDK4,ELOVL5,TNIP1,MAGT1,PANK2,DERL3,PKLR,AK2,UQCRC2,ATP5PD,NDUFB11,LMF1,MCFD2,COX4I1,COX6A1,GNPNAT1,ST3GAL4,PAICS,TRAK2,ACSL5,KRTCAP2,ATP5F1C,ATP5F1D,CYC1,ATP5PB,TET2,GALNT1,OST4,DAD1,CMPK2,NDUFA1,NDUFA3,NDUFA6,NDUFA8,NDUFB1,NDUFB6,NDUFB7,NDUFB9,DDOST,ELOVL2,STAT3,STT3A,NDUFS8,NDUFV2,BMPR2,MOGS,NFKB1,DLD,TMEM258,TAZ,TCF7L2,PIGK,MAN1C1,NUPR1,COX7A2L,HACD1
GO: Biological Process	GO:0009199	ribonucleoside triphosphate metabolic process		2.696e-07	0.001765	1.73e-05	0.000162	26	225	LRRK2,PKLR,UQCRC2,ATP5PD,NDUFB11,COX4I1,COX6A1,ATP5F1C,ATP5F1D,CYC1,ATP5PB,NDUFA1,NDUFA3,NDUFA6,NDUFA8,NDUFB1,NDUFB6,NDUFB7,NDUFB9,STAT3,NDUFS8,NDUFV2,DLD,TAZ,NUPR1,COX7A2L
GO: Biological Process	GO:0034470	ncRNA processing		4.057e-07	0.002656	2.579e-05	0.0002415	37	405	GTPBP4,RPL27,AARS1,RPL35A,RPS2,RPS6,RPS7,RPS9,RPS14,RPS15,RPS16,RPS17,RPS19,RPS21,RPS24,RPS25,RPS28,SARS1,NSA2,USP36,DDX17,RTCB,C9orf64,NOP53,ZBTB8OS,RSL1D1,STAT3,RPL10A,TRMT10C,KARS1,BYSL,EXOSC1,RPL14,RPL35,DDX21,RPL7,RPL11
GO: Biological Process	GO:0072525	pyridine-containing compound biosynthetic process		6.149e-07	0.004025	3.87e-05	0.0003624	10	37	AFMID,IDH2,NAXD,NMRK2,NUDT12,PARP16,PNPO,NAPRT,HAAO,SLC5A8
GO: Biological Process	GO:0072524	pyridine-containing compound metabolic process		6.5e-07	0.004255	4.016e-05	0.000376	11	46	AFMID,IDH2,NAXD,SARM1,NMRK2,NUDT12,PARP16,PNPO,NAPRT,HAAO,SLC5A8
GO: Biological Process	GO:0010629	negative regulation of gene expression		6.503e-07	0.004257	4.016e-05	0.000376	109	1857	RPL21,RPL23A,RPL24,RPL27,RPL30,RPL28,RPL29,RPL31,RPL34,RPL35A,RPL37,RPL37A,RPL38,RPL39,RPLP0,RPLP1,ACACB,RPLP2,RPS2,RPS3,RPS3A,RPS5,RPS6,ESR1,CD2AP,RPS7,RPS9,LRRK2,RPS12,RPS13,RPS14,RPS15,RPS16,RPS17,RPS18,RPS19,RPS21,RPS23,RPS24,RPS25,RPS28,RPS29,TLR6,EZH1,CREBZF,RPL23,UBA52,UBE2B,SARS1,RACK1,MAVS,PIN1,SECISBP2,AKT1,MACIR,HSP90AB1,RPL36,DDX17,ANXA4,TNRC6C,CREB1,CNOT6L,SND1,MARF1,SMO,CHID1,ZNF148…
GO: Biological Process	GO:0006120	mitochondrial electron transport, NADH to ubiquinone		7.235e-07	0.004736	4.426e-05	0.0004145	12	56	NDUFB11,NDUFA1,NDUFA3,NDUFA6,NDUFA8,NDUFB1,NDUFB6,NDUFB7,NDUFB9,NDUFS8,NDUFV2,DLD
GO: Biological Process	GO:0046496	nicotinamide nucleotide metabolic process		8.071e-07	0.005283	4.847e-05	0.0004539	10	38	AFMID,IDH2,NAXD,SARM1,NMRK2,NUDT12,PARP16,NAPRT,HAAO,SLC5A8
GO: Biological Process	GO:0019362	pyridine nucleotide metabolic process		8.071e-07	0.005283	4.847e-05	0.0004539	10	38	AFMID,IDH2,NAXD,SARM1,NMRK2,NUDT12,PARP16,NAPRT,HAAO,SLC5A8
GO: Biological Process	GO:0018279	protein N-linked glycosylation via asparagine		8.53e-07	0.005583	5.076e-05	0.0004753	9	30	RPN1,RPN2,MAGT1,DERL3,MCFD2,OST4,DAD1,DDOST,STT3A
GO: Biological Process	GO:0008610	lipid biosynthetic process		9.596e-07	0.006282	5.659e-05	0.0005299	56	768	CDS1,ACACB,PDK4,ELOVL5,CHKA,PLA2G15,FABP3,RACK1,MSMO1,SC5D,OSBPL9,AKT1,PLD2,HSD17B4,HTR2B,STARD4,DGKD,ST3GAL4,SORBS1,CREB1,PRKAB2,PRKAG1,PNPLA3,PRKD1,CYB5R2,ACSL5,CYP51A1,AGPAT3,AGPAT4,ABHD3,FAXDC2,DBI,COQ2,ELOVL2,LCLAT1,CHPT1,DHCR7,DHCR24,NFKB1,LPGAT1,NR1H4,TAZ,DAGLB,TBXAS1,HNF1A,TCF7L2,PIGK,NR3C1,TMEM38B,ORMDL1,ERG28,DHRS9,TM7SF2,PLEKHA2,HACD1,CDK4
GO: Biological Process	GO:0018196	peptidyl-asparagine modification		1.163e-06	0.007611	6.796e-05	0.0006364	9	31	RPN1,RPN2,MAGT1,DERL3,MCFD2,OST4,DAD1,DDOST,STT3A
GO: Biological Process	GO:0034622	cellular protein-containing complex assembly		1.296e-06	0.008481	7.505e-05	0.0007028	79	1239	RPL23A,RPL24,RPL38,RPLP0,CCT3,RPS2,RPS3,RPS5,ESR1,RPS14,RPS15,RPS19,MCMDC2,RPS25,RPS28,TLR6,SNAP47,DNAJB14,MAP3K1,MTPN,UBA52,FMC1,PIN1,EIF3L,SHPRH,ALDOB,EIF3M,VDAC2,HSP90AB1,NDUFB11,NDUFAF5,NOP53,NDUFAF3,CCT4,KHDC4,CREB1,GDA,CCT5,CCT8,EIF3A,EIF3D,EIF3F,EIF3G,EIF3I,ARHGAP18,MAP2K7,ATP5F1D,LUC7L3,EIF3E,DRC1,NDUFA1,NDUFA3,NDUFA6,NDUFA8,NDUFB1,NDUFB6,NDUFB7,NDUFB9,NDUFS8,NDUFV2,DIAPH2,DLG1,TAZ,H1-10,…
GO: Biological Process	GO:0031647	regulation of protein stability		1.521e-06	0.009954	8.731e-05	0.0008176	31	326	GTPBP4,CCT3,RPS7,LRRK2,ADGRV1,RPL23,UBE2B,HYPK,PIN1,FBXO7,CRTAP,HSP90AB1,USP36,NOP53,CCT4,PPIB,CREB1,CCT5,CCT8,SMO,PRKD1,GAPDH,DAD1,DDOST,PER3,P3H1,RAD23A,TCP1,RNF5,RPL11,SMAD7
GO: Biological Process	GO:0034976	response to endoplasmic reticulum stress		1.902e-06	0.01245	0.0001083	0.001014	30	313	MAN1A1,LRRK2,DNAJB14,MAP3K5,SELENOK,RACK1,DERL3,NRBF2,KLHDC3,ARFGAP1,ERP44,AUP1,CCND1,SSR1,DDIT3,CREBRF,PARP16,BHLHA15,SEC61B,BCL2L11,UBXN8,CASP9,UFL1,NUPR1,PDIA3,CTDSP2,EEF2,RNF5,EIF2AK4,EIF2A
GO: Biological Process	GO:0019359	nicotinamide nucleotide biosynthetic process		2.082e-06	0.01363	0.0001165	0.001091	9	33	AFMID,IDH2,NAXD,NMRK2,NUDT12,PARP16,NAPRT,HAAO,SLC5A8
GO: Biological Process	GO:0019363	pyridine nucleotide biosynthetic process		2.082e-06	0.01363	0.0001165	0.001091	9	33	AFMID,IDH2,NAXD,NMRK2,NUDT12,PARP16,NAPRT,HAAO,SLC5A8
GO: Biological Process	GO:0050821	protein stabilization		2.178e-06	0.01426	0.0001208	0.001132	23	205	GTPBP4,CCT3,RPS7,RPL23,UBE2B,HYPK,PIN1,CRTAP,HSP90AB1,USP36,NOP53,CCT4,PPIB,CREB1,CCT5,CCT8,SMO,GAPDH,PER3,P3H1,TCP1,RPL11,SMAD7
GO: Biological Process	GO:0006487	protein N-linked glycosylation		2.741e-06	0.01794	0.0001508	0.001412	13	74	RPN1,RPN2,MAGT1,DERL3,MCFD2,KRTCAP2,OST4,DAD1,DDOST,STT3A,MOGS,TMEM258,MAN1C1
GO: Biological Process	GO:0019216	regulation of lipid metabolic process		3.309e-06	0.02166	0.0001805	0.00169	38	460	ACACB,PDK4,ESR1,ELOVL5,FABP3,PANK2,RACK1,SC5D,FMC1,AKT1,CRTC3,LMF1,HTR2B,STARD4,SORBS1,CREB1,LSR,PRKAB2,NCOA1,PRKD1,ACSL5,EDF1,CYP51A1,DBI,DHCR7,NFKB1,LPGAT1,NR1H4,TAZ,DAGLB,TCF7L2,LONP2,GPR39,NR3C1,ORMDL1,THRB,TM7SF2,CDK4
GO: Biological Process	GO:0009062	fatty acid catabolic process		3.471e-06	0.02272	0.0001878	0.001758	16	112	ACACB,ETFB,PLA2G15,ACAD11,AKT1,HSD17B4,CROT,HACL1,ACSL5,ABHD3,DBI,NUDT19,LONP2,EHHADH,HADH,ECHDC2
GO: Biological Process	GO:0044255	cellular lipid metabolic process		3.66e-06	0.02396	0.0001964	0.001839	71	1106	LRAT,CDS1,ACACB,PDK4,ESR1,ETFB,ELOVL5,CHKA,PLA2G15,FABP3,PANK2,RACK1,ACAD11,MGST2,MSMO1,OSBPL5,AKT1,PLD2,HSD17B4,CERK,LMF1,CYP26B1,HTR2B,STARD4,DGKD,ST3GAL4,CROT,PRKAB2,PRKAG1,MTTP,HACL1,PNPLA3,PRKD1,ACSL5,AGPAT3,AGPAT4,ABHD3,GATA6,DBI,COQ2,ELOVL2,LCLAT1,SOCS2,MTMR11,CHPT1,LPGAT1,DLD,DAGLA,NR1H4,TAZ,DAGLB,NUDT19,TBXAS1,HNF1A,TCF7L2,LONP2,PIGK,RBP4,PLBD2,TMEM38B,TTC7A,ORMDL1,THRB,EHHADH,DHRS9,GPCP…
GO: Biological Process	GO:0065003	protein-containing complex assembly		3.787e-06	0.02479	0.0002016	0.001887	105	1839	RPL23A,RPL24,RPL38,RPLP0,ACACB,CCT3,RPS2,RPS3,RPS5,ESR1,CD2AP,LRRK2,RPS14,RPS15,IMPACT,RPS19,MCMDC2,RPS25,RPS28,TLR6,SNAP47,DNAJB14,MAP3K1,MTPN,UBA52,RACK1,FMC1,PIN1,EIF3L,SHPRH,ULK1,ALDOB,EIF3M,VDAC2,HSP90AB1,KCTD7,NDUFB11,CRTC3,NDUFAF5,WARS1,MCFD2,NOP53,NDUFAF3,RNF213,CCT4,KHDC4,CREB1,GDA,CCT5,MTTP,CCT8,EIF3A,PRKCZ,EIF3D,EIF3F,EIF3G,EIF3I,ARHGAP18,MAP2K7,ATP5F1D,BCL9L,ZNF148,LUC7L3,EIF3E,DRC1,D…
GO: Biological Process	GO:0022900	electron transport chain		4.556e-06	0.02982	0.0002405	0.002252	21	184	ETFB,UQCRC2,NDUFB11,COX4I1,COX6A1,CYC1,NDUFA1,NDUFA3,NDUFA6,NDUFA8,NDUFB1,NDUFB6,NDUFB7,NDUFB9,NDUFS8,NDUFV2,DLD,TAZ,HAAO,COX7A2L,ETFRF1
GO: Biological Process	GO:0044242	cellular lipid catabolic process		4.839e-06	0.03167	0.0002534	0.002373	25	246	ACACB,ETFB,PLA2G15,FABP3,ACAD11,MGST2,AKT1,PLD2,HSD17B4,CYP26B1,CROT,HACL1,PNPLA3,ACSL5,ABHD3,DBI,DAGLA,DAGLB,NUDT19,LONP2,PLBD2,EHHADH,GPCPD1,HADH,ECHDC2
GO: Biological Process	GO:0006520	cellular amino acid metabolic process		4.937e-06	0.03232	0.0002565	0.002402	31	345	SDSL,PHYKPL,AARS1,DDAH1,AFMID,PRODH2,SARS1,AHCY,ALDH6A1,WARS1,IARS1,IYD,SLC16A2,PPA2,CTNS,GAMT,GARS1,NARS1,DARS1,KARS1,DLD,DLST,ALDH5A1,NR1H4,AIMP2,AMDHD1,FARSB,DALRD3,AGMAT,HAAO,PCMT1
GO: Biological Process	GO:1990173	protein localization to nucleoplasm		5.726e-06	0.03748	0.0002951	0.002764	6	14	CCT3,NOP53,CCT4,CCT5,CCT8,TCP1
GO: Biological Process	GO:0034248	regulation of cellular amide metabolic process		6.319e-06	0.04137	0.0003232	0.003026	41	528	RPL30,ERBB2,AARS1,RPL38,RPLP1,RPS3,RPS3A,PDK4,ACO1,RPS9,RPS14,IMPACT,MTPN,RACK1,PIN1,SECISBP2,AKT1,TNRC6C,CNOT6L,EIF3D,GAPDH,EIF3E,STAT3,METAP1,TRMT10C,MALSU1,TMED10,GCN1,NR1H4,YBX1,DPH6,EEF2,ORMDL1,KLHL25,ZNF706,EIF4A2,NEMF,EIF2AK4,RPL13A,EIF2A,CDK4
GO: Biological Process	GO:0009060	aerobic respiration		6.639e-06	0.04346	0.0003369	0.003155	14	92	ACO1,PANK2,AKT1,UQCRC2,NOP53,COX4I1,COX6A1,IDH2,ATP5F1D,SUCLG1,NDUFS8,DLD,DLST,COX7A2L
GO: Biological Process	GO:0009435	NAD biosynthetic process		7.074e-06	0.04631	0.0003562	0.003336	8	29	AFMID,NAXD,NMRK2,NUDT12,PARP16,NAPRT,HAAO,SLC5A8
GO: Biological Process	GO:0046890	regulation of lipid biosynthetic process		8.508e-06	0.05569	0.0004251	0.003981	24	238	ACACB,PDK4,ELOVL5,FABP3,RACK1,SC5D,AKT1,HTR2B,STARD4,SORBS1,CREB1,PRKAB2,ACSL5,CYP51A1,DBI,DHCR7,NFKB1,LPGAT1,NR1H4,TCF7L2,NR3C1,ORMDL1,TM7SF2,CDK4
GO: Biological Process	GO:0075525	viral translational termination-reinitiation		8.89e-06	0.05819	0.0004409	0.004128	4	5	EIF3L,EIF3A,EIF3D,EIF3G
GO: Biological Process	GO:0072329	monocarboxylic acid catabolic process		1.329e-05	0.08698	0.000654	0.006124	17	138	ACACB,ETFB,PLA2G15,ACAD11,AKT1,HSD17B4,CYP26B1,CROT,HACL1,ACSL5,ABHD3,DBI,NUDT19,LONP2,EHHADH,HADH,ECHDC2
GO: Biological Process	GO:0019081	viral translation		1.433e-05	0.09382	0.0007002	0.006556	6	16	EIF3L,EIF3A,EIF3D,EIF3F,EIF3G,EIF2AK4
GO: Biological Process	GO:1904851	positive regulation of establishment of protein localization to telomere		1.45e-05	0.09489	0.0007029	0.006581	5	10	CCT3,CCT4,CCT5,CCT8,TCP1
GO: Biological Process	GO:0016125	sterol metabolic process		1.585e-05	0.1038	0.0007629	0.007144	20	184	CEBPA,ACACB,MSMO1,SC5D,OSBPL5,LMF1,CYP26B1,MTTP,CYB5R2,CYP51A1,FAXDC2,EBPL,DHCR7,DHCR24,NR1H4,HNF1A,ERG28,THRB,TM7SF2,HDLBP
GO: Biological Process	GO:0006417	regulation of translation		1.617e-05	0.1058	0.0007724	0.007233	36	456	RPL30,ERBB2,AARS1,RPL38,RPLP1,RPS3,RPS3A,ACO1,RPS9,RPS14,IMPACT,MTPN,RACK1,SECISBP2,AKT1,TNRC6C,CNOT6L,EIF3D,GAPDH,EIF3E,STAT3,METAP1,TRMT10C,MALSU1,GCN1,YBX1,DPH6,EEF2,KLHL25,ZNF706,EIF4A2,NEMF,EIF2AK4,RPL13A,EIF2A,CDK4
GO: Biological Process	GO:0033108	mitochondrial respiratory chain complex assembly		1.991e-05	0.1303	0.0009446	0.008845	14	101	NDUFB11,NDUFAF5,NDUFAF3,NDUFA1,NDUFA3,NDUFA6,NDUFA8,NDUFB1,NDUFB6,NDUFB7,NDUFB9,NDUFS8,NDUFV2,TAZ
GO: Biological Process	GO:0019395	fatty acid oxidation		2.135e-05	0.1398	0.001006	0.009416	15	115	ACACB,PDK4,ETFB,FABP3,ACAD11,AKT1,HSD17B4,CROT,HACL1,ACSL5,DBI,LONP2,EHHADH,HADH,ECHDC2
GO: Biological Process	GO:1904869	regulation of protein localization to Cajal body		2.577e-05	0.1687	0.001188	0.01112	5	11	CCT3,CCT4,CCT5,CCT8,TCP1
GO: Biological Process	GO:1904871	positive regulation of protein localization to Cajal body		2.577e-05	0.1687	0.001188	0.01112	5	11	CCT3,CCT4,CCT5,CCT8,TCP1
GO: Biological Process	GO:0070203	regulation of establishment of protein localization to telomere		2.577e-05	0.1687	0.001188	0.01112	5	11	CCT3,CCT4,CCT5,CCT8,TCP1
GO: Biological Process	GO:0006635	fatty acid beta-oxidation		3.056e-05	0.2001	0.001399	0.0131	12	79	ACACB,ETFB,ACAD11,AKT1,HSD17B4,CROT,ACSL5,DBI,LONP2,EHHADH,HADH,ECHDC2
GO: Biological Process	GO:0006511	ubiquitin-dependent protein catabolic process		3.284e-05	0.2149	0.001493	0.01398	46	664	MAN1A1,CEBPA,CD2AP,RPS7,LRRK2,RNF13,DNAJB14,RPL23,UBA52,UBE2B,RACK1,DERL3,MIB1,FBXO7,AKT1,HSP90AB1,USP36,FBXO48,USP49,NOP53,FBXW4,RNF213,WDR91,NUB1,FBXO21,USP34,AUP1,DISC1,ZNRF4,DDIT3,RNF215,NEDD4,FBXO9,SEC61B,RAD23A,AMN1,UBE3B,UBXN8,UFL1,NHLRC3,KLHL25,RNF5,NEMF,CRBN,RPL11,SMAD7
GO: Biological Process	GO:0034440	lipid oxidation		3.555e-05	0.2327	0.001605	0.01503	15	120	ACACB,PDK4,ETFB,FABP3,ACAD11,AKT1,HSD17B4,CROT,HACL1,ACSL5,DBI,LONP2,EHHADH,HADH,ECHDC2
GO: Biological Process	GO:0006631	fatty acid metabolic process		3.788e-05	0.2479	0.001698	0.0159	33	419	ACACB,PDK4,ETFB,ELOVL5,PLA2G15,FABP3,PANK2,ACAD11,MSMO1,AKT1,HSD17B4,CROT,PRKAB2,PRKAG1,HACL1,PNPLA3,ACSL5,ABHD3,DBI,ELOVL2,LPGAT1,DLD,DAGLA,DAGLB,NUDT19,TBXAS1,HNF1A,LONP2,EHHADH,CYP2U1,HADH,ECHDC2,HACD1
GO: Biological Process	GO:0034032	purine nucleoside bisphosphate metabolic process		3.961e-05	0.2593	0.00174	0.01629	17	150	DCAKD,ACACB,PDK4,ELOVL5,PANK2,HSD17B4,TPST1,CROT,FAR2,ACSL5,DBI,SUCLG1,ELOVL2,DLD,DLST,EHHADH,HACD1
GO: Biological Process	GO:0033865	nucleoside bisphosphate metabolic process		3.961e-05	0.2593	0.00174	0.01629	17	150	DCAKD,ACACB,PDK4,ELOVL5,PANK2,HSD17B4,TPST1,CROT,FAR2,ACSL5,DBI,SUCLG1,ELOVL2,DLD,DLST,EHHADH,HACD1
GO: Biological Process	GO:0033875	ribonucleoside bisphosphate metabolic process		3.961e-05	0.2593	0.00174	0.01629	17	150	DCAKD,ACACB,PDK4,ELOVL5,PANK2,HSD17B4,TPST1,CROT,FAR2,ACSL5,DBI,SUCLG1,ELOVL2,DLD,DLST,EHHADH,HACD1
GO: Biological Process	GO:0019941	modification-dependent protein catabolic process		4.087e-05	0.2675	0.001783	0.0167	46	670	MAN1A1,CEBPA,CD2AP,RPS7,LRRK2,RNF13,DNAJB14,RPL23,UBA52,UBE2B,RACK1,DERL3,MIB1,FBXO7,AKT1,HSP90AB1,USP36,FBXO48,USP49,NOP53,FBXW4,RNF213,WDR91,NUB1,FBXO21,USP34,AUP1,DISC1,ZNRF4,DDIT3,RNF215,NEDD4,FBXO9,SEC61B,RAD23A,AMN1,UBE3B,UBXN8,UFL1,NHLRC3,KLHL25,RNF5,NEMF,CRBN,RPL11,SMAD7
GO: Biological Process	GO:1904867	protein localization to Cajal body		4.283e-05	0.2804	0.001833	0.01716	5	12	CCT3,CCT4,CCT5,CCT8,TCP1
GO: Biological Process	GO:0070202	regulation of establishment of protein localization to chromosome		4.283e-05	0.2804	0.001833	0.01716	5	12	CCT3,CCT4,CCT5,CCT8,TCP1
GO: Biological Process	GO:1903405	protein localization to nuclear body		4.283e-05	0.2804	0.001833	0.01716	5	12	CCT3,CCT4,CCT5,CCT8,TCP1
GO: Biological Process	GO:0009991	response to extracellular stimulus		4.37e-05	0.2861	0.001858	0.01739	39	535	LRAT,RASGRP4,ACACB,PDK4,LRRK2,IMPACT,HLCS,RPS19,MAP3K5,CLIC5,AHCY,PKLR,FOXO4,AKT1,ULK1,CYP26B1,COX4I1,PRKAG1,NCOA1,PNPLA3,PRKD1,CIDEB,GATA4,DAD1,DAP,CCND1,DDIT3,BMPR2,BHLHA15,GCN1,NR1H4,TCF7L2,GPR39,OGG1,PDIA3,EEF2,EIF2AK4,EIF2A,ENSA
GO: Biological Process	GO:0031667	response to nutrient levels		5.425e-05	0.3551	0.002291	0.02145	37	502	LRAT,ACACB,PDK4,LRRK2,IMPACT,HLCS,MAP3K5,CLIC5,AHCY,PKLR,FOXO4,AKT1,ULK1,CYP26B1,COX4I1,PRKAG1,NCOA1,PNPLA3,PRKD1,CIDEB,GATA4,DAD1,DAP,CCND1,DDIT3,BMPR2,BHLHA15,GCN1,NR1H4,TCF7L2,GPR39,OGG1,PDIA3,EEF2,EIF2AK4,EIF2A,ENSA
GO: Biological Process	GO:0051090	regulation of DNA-binding transcription factor activity		5.998e-05	0.3926	0.002517	0.02357	51	782	NCOA3,SUMO4,RPS3,ESR1,TNIP1,TLR6,FOXA1,MAP3K3,CREBZF,MTPN,FZD6,UBA52,MAVS,JMJD8,AKT1,TAB1,CRTC3,HTR2B,ANXA4,PRDX4,BHLHE40,ATF2,AR,PPARGC1B,SMO,PRKD1,PRKCZ,IKBKB,NEK6,DAP,DDIT3,STAT3,NFKB1,NFKBIE,NFKBIL1,DLG1,NR1H4,TBX6,TCF7L2,CASP10,UFL1,NUPR1,EEF1D,CARF,TLR3,EIF2AK4,MAP3K13,LTF,DDX21,RPL11,SMAD7
GO: Biological Process	GO:0043632	modification-dependent macromolecule catabolic process		6.256e-05	0.4095	0.002609	0.02443	46	682	MAN1A1,CEBPA,CD2AP,RPS7,LRRK2,RNF13,DNAJB14,RPL23,UBA52,UBE2B,RACK1,DERL3,MIB1,FBXO7,AKT1,HSP90AB1,USP36,FBXO48,USP49,NOP53,FBXW4,RNF213,WDR91,NUB1,FBXO21,USP34,AUP1,DISC1,ZNRF4,DDIT3,RNF215,NEDD4,FBXO9,SEC61B,RAD23A,AMN1,UBE3B,UBXN8,UFL1,NHLRC3,KLHL25,RNF5,NEMF,CRBN,RPL11,SMAD7
GO: Biological Process	GO:1902600	proton transmembrane transport		6.338e-05	0.4149	0.002612	0.02446	24	269	UQCRC2,ATP5PD,NDUFB11,COX4I1,COX6A1,ATP5F1C,ATP5F1D,CYC1,ATP5PB,NDUFA1,NDUFA3,NDUFA6,NDUFA8,NDUFB1,NDUFB6,NDUFB7,NDUFB9,NDUFS8,NDUFV2,DLD,TAZ,SLC11A2,NUPR1,COX7A2L
GO: Biological Process	GO:1901700	response to oxygen-containing compound		6.344e-05	0.4153	0.002612	0.02446	101	1875	NCOA3,LRAT,RPL36AL,MAN1A1,RAMP2,RAMP3,RPS3,PDK4,ESR1,LRRK2,IMPACT,HLCS,TLR6,FOXA1,MAP3K5,FABP3,HOXA1,RPL23,RACK1,MGST2,PKLR,FBXO7,FOXO4,AKT1,EEF2K,PLD2,ALDOB,ATP5PD,CNR2,HSP90AB1,FBLN5,CYP26B1,HTR2B,HTR6,GRAMD1A,SORBS1,CREB1,ATF2,AR,SLC2A2,SLC2A5,IFNAR1,PPARGC1B,NCOA1,SMO,PNPLA3,PRKD1,PRKCZ,IKBKB,MAP2K7,CYC1,IL12RB2,ROMO1,ADAM15,VPS13C,ADAM9,CDK19,SARM1,GATA4,GATA6,CMPK2,TOMM20,CCND1,LANCL2,STAT3…
[truncated: 236 more rows]
