# Supplementary material for: Investigating the effects of chronic low-dose radiation exposure in the liver of a hypothermic zebrafish model
Source: Sci Rep. 2023 Jan 17;13:918. doi: 10.1038/s41598-022-26976-4 (PMC9845366; doi:10.1038/s41598-022-26976-4)
Supplement: Supplementary file 5 — Supplementary Information 5. [file 41598_2022_26976_MOESM5_ESM.xlsx]

## Sheet: Table_S6_IPG_Torpor_vs_control_
Supplementary Table S6. IPathwayGuide impact analysis of differentially expressed genes in the Torpor vs control group
pName	countDE	countAll	pv	pAcc	pComb	pORA
RNA degradation	34	53	7.55e-07	0.007996	7.55e-07	5.2485e-06
Fanconi anemia pathway	31	42	1.19794e-06	0.0684658	1.19794e-06	1.16e-07
DNA replication	23	27	7.75433e-06			4.72e-08
Ribosome	73	99	7.75433e-06			2.92e-16
Homologous recombination	30	33	7.75433e-06			1e-11
Cell cycle	56	85	1.11529e-05	0.737631	1.11529e-05	1.11e-09
RNA transport	56	103	2.43367e-05	0.151424	2.43367e-05	1.12528e-05
Mismatch repair	16	20	0.000172207			2.83109e-05
Oocyte meiosis	33	60	0.000294305	0.047976	0.000294305	0.000529734
p53 signaling pathway	24	42	0.00188268	0.133933	0.00188268	0.0014751
Nucleotide excision repair	22	36	0.00300352			0.000667017
Base excision repair	15	22	0.00420962			0.000976138
Basal transcription factors	20	33	0.00561467			0.00135319
Human T-cell leukemia virus 1 infection	50	106	0.0169561	0.936032	0.0169561	0.00257795
EGFR tyrosine kinase inhibitor resistance	17	44	0.0232414	0.011994	0.0232414	0.29106
Small cell lung cancer	19	46	0.023497	0.0204898	0.023497	0.172584
Progesterone-mediated oocyte maturation	27	53	0.0237518	0.522239	0.0237518	0.00685778
Insulin secretion	12	26	0.0248176	0.0294853	0.0248176	0.127912
Renin secretion	8	23	0.0260721	0.00749625	0.0260721	0.533268
Focal adhesion	22	90	0.0385034	0.00649675	0.0385034	0.978229
Platinum drug resistance	16	35	0.0405772	0.0724638	0.0405772	0.0933965
Natural killer cell mediated cytotoxicity	6	35	0.0486497	0.00849575	0.0486497	0.991235
Phospholipase D signaling pathway	18	59	0.0610751	0.0149925	0.0610751	0.740609
FoxO signaling pathway	27	69	0.0785724	0.0754623	0.0785724	0.200597
ErbB signaling pathway	14	41	0.0798928	0.0289855	0.0798928	0.533141
Ubiquitin mediated proteolysis	39	90	0.0878372			0.0347728
Glucagon signaling pathway	17	40	0.107853	0.145427	0.107853	0.154686
Cellular senescence	35	82	0.141651	0.582709	0.141651	0.0546702
Gap junction	12	34	0.142875	0.0664668	0.142875	0.484639
Cortisol synthesis and secretion	11	26	0.142903	0.13943	0.142903	0.231088
Viral carcinogenesis	34	87	0.143583	0.192404	0.143583	0.168492
Cushing syndrome	22	67	0.144081	0.053973	0.144081	0.60334
Thyroid hormone signaling pathway	22	55	0.154641	0.182409	0.154641	0.19566
Choline metabolism in cancer	11	38	0.15954	0.0474763	0.15954	0.782899
Hippo signaling pathway	20	70	0.162981	0.0449775	0.162981	0.849732
Melanoma	9	32	0.165025	0.0484758	0.165025	0.80136
Aldosterone synthesis and secretion	15	32	0.16806	0.476262	0.16806	0.0835347
Prostate cancer	17	55	0.171064	0.0569715	0.171064	0.714732
Adipocytokine signaling pathway	14	35	0.174589	0.157421	0.174589	0.26569
Glutathione metabolism	11	22	0.174714			0.0837293
Human immunodeficiency virus 1 infection	30	92	0.184356	0.071964	0.184356	0.624449
Arginine and proline metabolism	12	25	0.196382			0.0977355
Ferroptosis	8	19	0.205006	0.178411	0.205006	0.290075
Vascular smooth muscle contraction	11	45	0.209112	0.0569715	0.209112	0.932841
mRNA surveillance pathway	17	44	0.214895	0.189405	0.214895	0.29106
Spinocerebellar ataxia	16	79	0.224008	0.0584708	0.224008	0.99714
Legionellosis	7	16	0.237478	0.231884	0.237478	0.272167
PD-L1 expression and PD-1 checkpoint pathway in cancer	12	43	0.238905	0.0764618	0.238905	0.832156
Pyruvate metabolism	10	21	0.244899			0.131635
Steroid biosynthesis	8	16	0.246211			0.132601
Intestinal immune network for IgA production	1	7	0.248003	0.0709645	0.248003	0.943599
Vasopressin-regulated water reabsorption	9	19	0.25374	0.450275	0.25374	0.153454
Neuroactive ligand-receptor interaction	16	65	0.254392	0.0724638	0.254392	0.956903
Aminoacyl-tRNA biosynthesis	16	37	0.26252			0.144823
Hedgehog signaling pathway	8	22	0.262537	0.152924	0.262537	0.473556
Retrograde endocannabinoid signaling	18	56	0.274455	0.11944	0.274455	0.644775
Apoptosis	20	63	0.275171	0.114943	0.275171	0.672437
Viral myocarditis	4	15	0.275571	0.0969515	0.275571	0.79883
Glycerophospholipid metabolism	24	59	0.27891			0.157514
Glioma	10	37	0.279386	0.0929535	0.279386	0.849293
NOD-like receptor signaling pathway	18	66	0.280706	0.0889555	0.280706	0.893313
Malaria	1	12	0.289221	0.0834583	0.289221	0.99278
Insulin signaling pathway	28	69	0.290876	0.605197	0.290876	0.138007
Tuberculosis	14	52	0.300256	0.0989505	0.300256	0.882603
Thermogenesis	45	116	0.301984	0.623688	0.301984	0.141167
Non-alcoholic fatty liver disease	26	74	0.304913	0.203898	0.304913	0.437732
Acute myeloid leukemia	12	37	0.308582	0.145427	0.308582	0.624207
Human papillomavirus infection	46	148	0.31299	0.11944	0.31299	0.775463
GnRH signaling pathway	13	34	0.31872	0.275362	0.31872	0.345157
Th17 cell differentiation	8	29	0.319571	0.117441	0.319571	0.812363
JAK-STAT signaling pathway	11	40	0.322353	0.114943	0.322353	0.840352
AMPK signaling pathway	22	62	0.333332	0.236882	0.333332	0.427803
Oxidative phosphorylation	24	61	0.340549			0.209025
Circadian rhythm	7	16	0.341964	0.386307	0.341964	0.272167
Non-homologous end-joining	5	10	0.352808			0.220007
Basal cell carcinoma	8	30	0.35369	0.130935	0.35369	0.843195
Measles	17	55	0.362983	0.16042	0.362983	0.714732
PI3K-Akt signaling pathway	37	134	0.365483	0.122439	0.365483	0.945896
Type I diabetes mellitus	2	6	0.375633	0.183908	0.375633	0.655583
Autophagy - animal	21	78	0.376256	0.131434	0.376256	0.919561
Apoptosis - multiple species	5	11	0.37748	0.408296	0.37748	0.297436
Yersinia infection	15	62	0.377481	0.126437	0.377481	0.960498
Alcoholism	13	52	0.378989	0.130935	0.378989	0.932973
Leukocyte transendothelial migration	3	44	0.379577	0.122439	0.379577	0.999996
Phosphonate and phosphinate metabolism	2	3	0.399058			0.263767
Biotin metabolism	2	3	0.399058			0.263767
Amyotrophic lateral sclerosis	58	175	0.399213	0.224388	0.399213	0.58809
Glycolysis / Gluconeogenesis	10	24	0.40057			0.265262
ECM-receptor interaction	5	35	0.401504	0.133433	0.401504	0.997454
Dopaminergic synapse	11	42	0.406979	0.153423	0.406979	0.885279
Human cytomegalovirus infection	21	85	0.407384	0.13993	0.407384	0.972094
Insulin resistance	21	59	0.411799	0.325337	0.411799	0.424936
Melanogenesis	11	35	0.411844	0.205897	0.411844	0.671549
Pertussis	2	25	0.41302	0.138931	0.41302	0.99953
African trypanosomiasis	1	7	0.413506	0.147426	0.413506	0.943599
Citrate cycle (TCA cycle)	8	19	0.42507			0.290075
Pyrimidine metabolism	13	33	0.433961			0.299361
Hepatocellular carcinoma	24	77	0.437574	0.210895	0.437574	0.718791
Arrhythmogenic right ventricular cardiomyopathy	9	32	0.442449	0.192404	0.442449	0.80136
GABAergic synapse	5	26	0.446935	0.161919	0.446935	0.967114
Regulation of lipolysis in adipocytes	5	20	0.44771	0.183408	0.44771	0.856083
NF-kappa B signaling pathway	10	42	0.452522	0.169915	0.452522	0.939428
MicroRNAs in cancer	22	81	0.457735	0.177411	0.457735	0.915825
Riboflavin metabolism	3	6	0.458951			0.326296
Chemical carcinogenesis	3	6	0.458951			0.326296
Circadian entrainment	10	32	0.464556	0.245377	0.464556	0.677551
Systemic lupus erythematosus	4	21	0.464878	0.173913	0.464878	0.957002
Alzheimer disease	44	170	0.474815	0.173913	0.474815	0.989164
Cholesterol metabolism	4	24	0.478586	0.177411	0.478586	0.981778
Taste transduction	2	13	0.47967	0.181409	0.47967	0.963564
AGE-RAGE signaling pathway in diabetic complications	9	42	0.479692	0.17991	0.479692	0.971664
Lysine degradation	14	37	0.482136			0.352433
RIG-I-like receptor signaling pathway	9	30	0.483627	0.243378	0.483627	0.727578
SNARE interactions in vesicular transport	3	19	0.490011	0.184908	0.490011	0.977713
Thyroid hormone synthesis	11	27	0.490119	0.650175	0.490119	0.278156
Pathways of neurodegeneration - multiple diseases	62	221	0.494279	0.188906	0.494279	0.970284
Transcriptional misregulation in cancer	18	78	0.494792	0.186407	0.494792	0.984913
Regulation of actin cytoskeleton	19	90	0.496069	0.184908	0.496069	0.996977
Endometrial cancer	11	34	0.49638	0.293853	0.49638	0.627977
Cardiac muscle contraction	10	26	0.497955			0.370933
Various types of N-glycan biosynthesis	10	26	0.497955			0.370933
Pathways in cancer	75	213	0.500915	0.551724	0.500915	0.33935
Ovarian steroidogenesis	6	14	0.511533	0.605197	0.511533	0.319945
Spliceosome	31	87	0.511735			0.387506
Maturity onset diabetes of the young	4	13	0.51212	0.282359	0.51212	0.687025
Rheumatoid arthritis	4	25	0.514134	0.197901	0.514134	0.986445
N-Glycan biosynthesis	13	35	0.515503			0.392115
Mannose type O-glycan biosynthesis	6	15	0.51582			0.392504
Chronic myeloid leukemia	13	46	0.52234	0.242879	0.52234	0.824615
Wnt signaling pathway	19	65	0.523084	0.246877	0.523084	0.813137
Th1 and Th2 cell differentiation	8	30	0.527537	0.241379	0.527537	0.843195
Glycosylphosphatidylinositol (GPI)-anchor biosynthesis	8	21	0.531599			0.412182
Nitrogen metabolism	2	4	0.532591			0.41344
Drug metabolism - cytochrome P450	2	4	0.532591			0.41344
Biosynthesis of amino acids	13	36	0.552746			0.439522
Retinol metabolism	4	10	0.560627			0.450006
Glutamatergic synapse	7	31	0.565353	0.243378	0.565353	0.93758
Fatty acid elongation	5	13	0.56691			0.458484
Starch and sucrose metabolism	5	13	0.56691			0.458484
Oxytocin signaling pathway	20	56	0.572065	0.551724	0.572065	0.421877
Fc epsilon RI signaling pathway	6	29	0.57493	0.244878	0.57493	0.958565
Influenza A	19	56	0.577528	0.442779	0.577528	0.53419
Necroptosis	15	45	0.577571	0.411294	0.577571	0.575155
Cocaine addiction	7	18	0.578361	0.587706	0.578361	0.403444
Bacterial invasion of epithelial cells	9	41	0.579205	0.246377	0.579205	0.964756
Glycerolipid metabolism	11	31	0.584192			0.482364
Morphine addiction	5	29	0.588564	0.247876	0.588564	0.985451
Tight junction	23	65	0.591771	0.572714	0.591771	0.4305
Mitophagy - animal	9	38	0.59297	0.264868	0.59297	0.934092
mTOR signaling pathway	23	85	0.5941	0.268866	0.5941	0.923214
Antigen processing and presentation	7	16	0.598826	0.924538	0.598826	0.272167
Salivary secretion	6	19	0.599307	0.381809	0.599307	0.659956
Sulfur relay system	3	6	0.600375	0.774613	0.600375	0.326296
Long-term potentiation	7	24	0.605631	0.342829	0.605631	0.748467
Growth hormone synthesis, secretion and action	16	49	0.607547	0.42079	0.607547	0.613149
Tryptophan metabolism	8	23	0.619092			0.533268
Drug metabolism - other enzymes	8	23	0.619092			0.533268
Mucin type O-glycan biosynthesis	5	14	0.620532			0.535451
Biosynthesis of unsaturated fatty acids	4	11	0.621676			0.537189
Galactose metabolism	4	11	0.621676			0.537189
Toll-like receptor signaling pathway	9	42	0.62223	0.276862	0.62223	0.971664
Thiamine metabolism	3	8	0.623618			0.54015
Hepatitis C	17	64	0.628737	0.30035	0.628737	0.912293
Nicotine addiction	1	2	0.636491			0.560095
Type II diabetes mellitus	7	21	0.645963	0.483758	0.645963	0.594445
Endocrine and other factor-regulated calcium reabsorption	5	16	0.653497	0.437281	0.653497	0.671569
Mineral absorption	5	15	0.66534			0.606924
One carbon pool by folate	4	12	0.671133			0.616705
Fatty acid biosynthesis	4	12	0.671133			0.616705
2-Oxocarboxylic acid metabolism	4	12	0.671133			0.616705
Thyroid cancer	7	19	0.673616	0.661169	0.673616	0.469576
Parkinson disease	44	122	0.673654	0.978011	0.673654	0.317483
Glycosaminoglycan biosynthesis - heparan sulfate / heparin	3	9	0.679588			0.631222
Protein processing in endoplasmic reticulum	34	107	0.680172	0.454273	0.680172	0.695876
Adherens junction	9	28	0.683162			0.637447
Prolactin signaling pathway	11	31	0.688865	0.671164	0.688865	0.482364
Metabolism of xenobiotics by cytochrome P450	2	6	0.693403			0.655583
cGMP-PKG signaling pathway	17	66	0.694392	0.351324	0.694392	0.935545
Nicotinate and nicotinamide metabolism	6	19	0.695834			0.659956
C-type lectin receptor signaling pathway	10	44	0.696251	0.344328	0.696251	0.959418
Platelet activation	15	57	0.7001	0.367316	0.7001	0.908879
Glycosaminoglycan degradation	5	16	0.702221			0.671569
Salmonella infection	34	116	0.703252	0.389305	0.703252	0.864952
Fluid shear stress and atherosclerosis	12	63	0.703788	0.338331	0.703788	0.996725
Chemokine signaling pathway	15	65	0.705608	0.346827	0.705608	0.977148
Cysteine and methionine metabolism	9	29	0.709211			0.684492
Pancreatic cancer	15	44	0.712307	0.647176	0.712307	0.533309
Neurotrophin signaling pathway	15	61	0.716468	0.366317	0.716468	0.95294
Carbon metabolism	20	64	0.719147			0.703264
Shigellosis	24	109	0.719922	0.353323	0.719922	0.997312
Valine, leucine and isoleucine biosynthesis	1	3	0.721749			0.708259
Proximal tubule bicarbonate reclamation	1	3	0.721749			0.708259
Ether lipid metabolism	6	20	0.724753			0.71407
Longevity regulating pathway	16	52	0.731596	0.505747	0.731596	0.719213
PPAR signaling pathway	9	30	0.731645			0.727578
HIF-1 signaling pathway	15	46	0.731711	0.591204	0.731711	0.615445
Porphyrin and chlorophyll metabolism	5	17	0.73223			0.728734
Arachidonic acid metabolism	5	17	0.73223			0.728734
Kaposi sarcoma-associated herpesvirus infection	23	79	0.735406	0.43928	0.735406	0.836657
VEGF signaling pathway	5	23	0.736562	0.396802	0.736562	0.929138
Peroxisome	18	59	0.738176			0.740609
Phenylalanine metabolism	2	7	0.739335			0.742946
Glycosphingolipid biosynthesis - lacto and neolacto series	2	7	0.739335			0.742946
Glycosaminoglycan biosynthesis - chondroitin sulfate / dermatan sulfate	4	14	0.741659			0.747655
RNA polymerase	7	24	0.742058			0.748467
Hepatitis B	27	84	0.750894	0.583708	0.750894	0.656723
Hippo signaling pathway - multiple species	2	17	0.753285	0.389305	0.753285	0.99109
Epstein-Barr virus infection	25	92	0.755029	0.418291	0.755029	0.926803
Biosynthesis of cofactors	27	89	0.757939			0.781513
Lysosome	25	83	0.761085			0.78824
Amphetamine addiction	9	24	0.766237	0.953023	0.766237	0.419398
Taurine and hypotaurine metabolism	1	4	0.769495			0.806532
Glycosphingolipid biosynthesis - globo and isoglobo series	1	4	0.769495			0.806532
Ascorbate and aldarate metabolism	2	8	0.771313			0.810545
Breast cancer	19	64	0.778313	0.523238	0.778313	0.789518
Ribosome biogenesis in eukaryotes	16	56	0.779632			0.829202
Fatty acid metabolism	9	33	0.780924			0.832144
Inflammatory mediator regulation of TRP channels	9	33	0.780924			0.832144
Chagas disease	5	36	0.783047	0.41929	0.783047	0.998118
Butanoate metabolism	4	16	0.784892			0.841251
B cell receptor signaling pathway	8	40	0.786684	0.430785	0.786684	0.981233
Calcium signaling pathway	17	60	0.787159	0.50075	0.787159	0.845238
Other types of O-glycan biosynthesis	7	27	0.791039			0.855587
Selenocompound metabolism	2	9	0.793657			0.86178
Ubiquinone and other terpenoid-quinone biosynthesis	2	9	0.793657			0.86178
Pentose phosphate pathway	3	13	0.795843			0.866992
Histidine metabolism	3	13	0.795843			0.866992
Tyrosine metabolism	3	13	0.795843			0.866992
Propanoate metabolism	6	24	0.796925			0.869585
Glycine, serine and threonine metabolism	6	24	0.796925			0.869585
Vitamin B6 metabolism	1	5	0.797809			0.871709
Sulfur metabolism	1	5	0.797809			0.871709
Terpenoid backbone biosynthesis	4	17	0.799532			0.875871
beta-Alanine metabolism	4	17	0.799532			0.875871
Folate biosynthesis	2	10	0.80933			0.900003
Huntington disease	52	159	0.811496	0.716142	0.811496	0.632171
Synthesis and degradation of ketone bodies	1	6	0.81523			0.914935
Arginine biosynthesis	1	6	0.81523			0.914935
Parathyroid hormone synthesis, secretion and action	9	44	0.820081	0.472264	0.820081	0.981921
Renin-angiotensin system	2	11	0.820356			0.928166
Pantothenate and CoA biosynthesis	2	11	0.820356			0.928166
Metabolic pathways	250	796	0.820627			0.928874
Fatty acid degradation	5	23	0.820729			0.929138
Gastric cancer	14	60	0.82104	0.47926	0.82104	0.970193
Hypertrophic cardiomyopathy	8	35	0.825604			0.941972
Serotonergic synapse	10	38	0.826084	0.54023	0.826084	0.873005
Alanine, aspartate and glutamate metabolism	4	20	0.826135			0.943384
Vitamin digestion and absorption	3	16	0.826358			0.943977
GnRH secretion	5	24	0.82667			0.94481
Primary immunodeficiency	2	12	0.828127			0.948707
Phagosome	12	50	0.828209			0.948925
Amino sugar and nucleotide sugar metabolism	7	32	0.828665			0.950149
Inflammatory bowel disease	4	14	0.829643	0.637181	0.829643	0.747655
TNF signaling pathway	16	56	0.83007	0.575212	0.83007	0.829202
Signaling pathways regulating pluripotency of stem cells	14	58	0.831189			0.956966
Collecting duct acid secretion	1	8	0.83326			0.962607
Glycosphingolipid biosynthesis - ganglio series	1	8	0.83326			0.962607
Primary bile acid biosynthesis	1	8	0.83326			0.962607
Purine metabolism	18	73	0.833702			0.963816
Cytokine-cytokine receptor interaction	7	43	0.834684	0.484758	0.834684	0.996901
Glyoxylate and dicarboxylate metabolism	4	22	0.835055			0.967533
Fructose and mannose metabolism	2	14	0.837477			0.974235
Steroid hormone biosynthesis	1	9	0.837827			0.975211
Pentose and glucuronate interconversions	1	9	0.837827			0.975211
Inositol phosphate metabolism	9	43	0.838583			0.977318
Phosphatidylinositol signaling system	11	51	0.839432			0.979694
Valine, leucine and isoleucine degradation	7	36	0.839805			0.980738
Fat digestion and absorption	2	15	0.840201			0.981853
Epithelial cell signaling in Helicobacter pylori infection	6	29	0.841626	0.514243	0.841626	0.958565
Relaxin signaling pathway	13	54	0.842675	0.518741	0.842675	0.953116
Synaptic vesicle cycle	5	30	0.842736			0.989015
Sphingolipid metabolism	4	26	0.843069			0.98996
Protein digestion and absorption	5	31	0.843694			0.99174
Other glycan degradation	1	12	0.844058			0.99278
Hematopoietic cell lineage	1	12	0.844058			0.99278
Protein export	2	18	0.84441			0.993784
MAPK signaling pathway	40	131	0.844872	0.618691	0.844872	0.804204
ABC transporters	3	24	0.845048			0.995612
Endocytosis	27	118	0.845271			0.996251
Cell adhesion molecules	4	41	0.846547			0.999923
Proteasome	2	32	0.846562			0.999967
Notch signaling pathway	6	27	0.853233	0.546227	0.853233	0.933208
Prion disease	37	125	0.853847	0.595702	0.853847	0.857233
Bile secretion	6	19	0.855103	0.776612	0.855103	0.659956
Autophagy - other	7	23	0.85945	0.73913	0.85945	0.702307
Leishmaniasis	3	25	0.861407	0.523738	0.861407	0.996862
Colorectal cancer	14	42	0.861898	0.907046	0.861898	0.576432
Gastric acid secretion	5	14	0.867565	0.993003	0.867565	0.535451
Estrogen signaling pathway	15	46	0.88151	0.901049	0.88151	0.615445
Toxoplasmosis	10	41	0.883781	0.602699	0.883781	0.926535
Proteoglycans in cancer	23	93	0.883981	0.572214	0.883981	0.976497
Osteoclast differentiation	11	51	0.888412	0.578211	0.888412	0.979694
Antifolate resistance	6	19	0.892573	0.869565	0.892573	0.659956
Herpes simplex virus 1 infection	18	67	0.898932	0.645177	0.898932	0.907561
Fc gamma R-mediated phagocytosis	10	41	0.900765	0.635682	0.900765	0.926535
Renal cell carcinoma	9	39	0.903861	0.628686	0.903861	0.946238
Phototransduction	1	3	0.903917	0.84008	0.903917	0.708259
Long-term depression	3	19	0.9178	0.637181	0.9178	0.977713
Vibrio cholerae infection	5	18	0.919328	0.804598	0.919328	0.77831
Non-small cell lung cancer	12	38	0.922918	0.951524	0.922918	0.6663
TGF-beta signaling pathway	6	33	0.923383	0.644678	0.923383	0.985023
Pathogenic Escherichia coli infection	17	80	0.925363	0.642679	0.925363	0.994922
Adrenergic signaling in cardiomyocytes	14	49	0.925944	0.783608	0.925944	0.817653
Carbohydrate digestion and absorption	4	17	0.932439	0.748626	0.932439	0.875871
Complement and coagulation cascades	2	34	0.934927	0.661669	0.934927	0.999985
Dilated cardiomyopathy	9	38	0.936002	0.711144	0.936002	0.934092
Longevity regulating pathway - multiple species	8	31	0.939143	0.772614	0.939143	0.869857
Apelin signaling pathway	15	58	0.943426	0.74063	0.943426	0.922277
Cholinergic synapse	11	42	0.944943	0.776112	0.944943	0.885279
Central carbon metabolism in cancer	10	33	0.945287	0.956522	0.945287	0.719268
Amoebiasis	5	32	0.947445	0.698151	0.947445	0.993812
IL-17 signaling pathway	7	29	0.949393	0.773613	0.949393	0.903833
Pancreatic secretion	7	25	0.972057	0.97951	0.972057	0.789282
Ras signaling pathway	22	93	0.975297	0.796602	0.975297	0.986843
T cell receptor signaling pathway	12	49	0.976964	0.845077	0.976964	0.938587
Olfactory transduction	2	13	0.979749	0.836082	0.979749	0.963564
cAMP signaling pathway	17	76	0.981393	0.822589	0.981393	0.988829
Endocrine resistance	12	47	0.984031	0.906047	0.984031	0.91242
Cytosolic DNA-sensing pathway	6	29	0.98513	0.868566	0.98513	0.958565
Bladder cancer	5	26	0.995019	0.932534	0.995019	0.967114
Sphingolipid signaling pathway	11	50	0.996369	0.93953	0.996369	0.974952
Axon guidance	20	77	0.997333	0.984008	0.997333	0.942944
Rap1 signaling pathway	22	85	0.998223	0.988006	0.998223	0.952407
