# Supplementary material for: Investigating the effects of chronic low-dose radiation exposure in the liver of a hypothermic zebrafish model
Source: Sci Rep. 2023 Jan 17;13:918. doi: 10.1038/s41598-022-26976-4 (PMC9845366; doi:10.1038/s41598-022-26976-4)
Supplement: Supplementary file 6 — Supplementary Information 6. [file 41598_2022_26976_MOESM6_ESM.xlsx]

## Sheet: Upregulated
Supplementary Table S7. Over-representation analysis of genes shared in the torpor vs control group of the liver and GIT
Category	ID	Name	Source	p-value	q-value Bonferroni	q-value FDR B&H	q-value FDR B&Y	Hit Count in Query List	Hit Count in Genome	Hit in Query List
Pathway	M14	Aurora B signaling	MSigDB C2 BIOCARTA (v7.3)	6.117e-08	3.542e-05	3.542e-05	0.0002458	9	39	AURKA,NCAPG,BUB1,SMC4,SMC2,KIF20A,PPP2R5D,RACGAP1,AURKB
Pathway	M39650	Cell Cycle	MSigDB C2 BIOCARTA (v7.3)	1.064e-06	0.0006162	0.0002714	0.001884	13	122	CDKN2D,BUB1,E2F5,TFDP2,CCNB1,ORC1,CCNB3,CCNB2,CHEK2,CDC20,BUB3,HDAC1,CDC23
Pathway	M7963	Cell cycle	MSigDB C2 BIOCARTA (v7.3)	1.406e-06	0.0008143	0.0002714	0.001884	13	125	CDKN2D,BUB1,E2F5,TFDP2,CCNB1,ORC1,CCNB3,CCNB2,CHEK2,CDC20,BUB3,HDAC1,CDC23
Pathway	M17370	Role of Ran in mitotic spindle regulation	MSigDB C2 BIOCARTA (v7.3)	3.139e-05	0.01817	0.004045	0.02807	4	10	AURKA,KIF15,KPNA2,TPX2
Pathway	M129	PLK1 signaling events	MSigDB C2 BIOCARTA (v7.3)	3.493e-05	0.02023	0.004045	0.02807	7	46	CENPE,AURKA,BUB1,CCNB1,KIF20A,TPX2,CDC20
Pathway	M39678	Retinoblastoma Gene in Cancer	MSigDB C2 BIOCARTA (v7.3)	6.985e-05	0.04044	0.006741	0.04678	9	88	SUV39H1,CDT1,SMC2,TFDP2,CCNB1,ORC1,CCNB2,RPA2,HDAC1
Pathway	M176	FOXM1 transcription factor network	MSigDB C2 BIOCARTA (v7.3)	0.0001399	0.081	0.01157	0.0803	6	40	NEK2,FOXM1,CCNB1,CCNB2,CHEK2,AURKB
Pathway	M963	RNA degradation	MSigDB C2 BIOCARTA (v7.3)	0.0001782	0.1032	0.01289	0.08948	7	59	EXOSC8,LSM4,EXOSC4,XRN2,PARN,MTREX,EXOSC7
Pathway	M39490	DNA IR-damage and cellular response via ATR	MSigDB C2 BIOCARTA (v7.3)	0.0002264	0.1311	0.01376	0.09547	8	81	ABRAXAS1,RECQL5,RAD9A,RAD17,FOXM1,FANCI,CHEK2,RPA2
Pathway	M39772	Regulation of sister chromatid separation at the metaphase-anaphase transition	MSigDB C2 BIOCARTA (v7.3)	0.0002472	0.1431	0.01376	0.09547	4	16	CENPE,BUB1,CDC20,BUB3
Pathway	M39347	Gastric Cancer Network 1	MSigDB C2 BIOCARTA (v7.3)	0.0002614	0.1513	0.01376	0.09547	5	29	AURKA,KIF15,UBE2C,RUVBL1,TPX2
Pathway	M242	Aurora A signaling	MSigDB C2 BIOCARTA (v7.3)	0.0003618	0.2095	0.01746	0.1211	5	31	DLGAP5,AURKA,PPP2R5D,TPX2,AURKB
Pathway	PW:0000130	nucleotide excision repair	Pathway Ontology	0.0004181	0.2421	0.01862	0.1292	2	2	POLD1,LIG1
Pathway	M39339	DNA Damage Response	MSigDB C2 BIOCARTA (v7.3)	0.0004749	0.275	0.01964	0.1363	7	69	RAD9A,RAD17,CCNB1,CCNB3,CCNB2,CHEK2,RPA2
Pathway	M39734	Ciliary landscape	MSigDB C2 BIOCARTA (v7.3)	0.0005144	0.2978	0.01985	0.1378	13	219	INTU,RNGTT,CD2BP2,LSM4,RAB3IL1,IQGAP3,CEP97,EXOSC4,IFT74,SMC4,CTBP2,EXOSC7,HDAC1
Pathway	M40049	DNA Repair Pathways Full Network	MSigDB C2 BIOCARTA (v7.3)	0.0007769	0.4499	0.02812	0.1951	9	121	FANCB,RAD54B,POLD1,PARP2,POLE4,XPC,LIG1,FANCI,RPA2
Pathway	M39668	DNA Mismatch Repair	MSigDB C2 BIOCARTA (v7.3)	0.001076	0.623	0.03532	0.2451	4	23	POLD1,POLE4,LIG1,RPA2
Pathway	M2044	Spliceosome	MSigDB C2 BIOCARTA (v7.3)	0.001098	0.6358	0.03532	0.2451	9	127	DDX42,DHX8,RBM25,LSM4,THOC1,DHX16,CHERP,PRPF40A,PRPF38A
Pathway	M13404	Control of Gene Expression by Vitamin D Receptor	MSigDB C2 BIOCARTA (v7.3)	0.001271	0.7358	0.03873	0.2688	4	24	CHAF1A,BAZ1B,SMARCC1,HDAC1
Pathway	M39335	DNA Replication	MSigDB C2 BIOCARTA (v7.3)	0.001512	0.8755	0.04378	0.3038	5	42	CDT1,POLD1,GMNN,ORC1,RPA2
Pathway	M18937	Nucleotide excision repair	MSigDB C2 BIOCARTA (v7.3)	0.001868	1	0.04917	0.3412	5	44	POLD1,POLE4,XPC,LIG1,RPA2
Pathway	M39847	Nucleotide Excision Repair	MSigDB C2 BIOCARTA (v7.3)	0.001868	1	0.04917	0.3412	5	44	POLD1,POLE4,XPC,LIG1,RPA2

## Sheet: Downregulated
Supplementary Table S7. Over-representation analysis of genes shared in the torpor vs control group of the liver and GIT
Category	ID	Name	Source	p-value	q-value Bonferroni	q-value FDR B&H	q-value FDR B&Y	Hit Count in Query List	Hit Count in Genome	Hit in Query List
Pathway	M189	Ribosome	MSigDB C2 BIOCARTA (v7.3)	9.012e-33	6.714e-30	6.714e-30	4.828e-29	31	88	RPL27,RPL34,RPL35A,RPLP0,RPLP1,RPS3,RPS5,RPS6,RPS7,RPS9,RPS16,RPS18,RPS19,RPS21,RPS23,RPS24,RPS29,RPL23,RPL22L1,RPSA,RPL3,RPL4,RPL7,RSL24D1,RPL8,RPL11,RPL12,RPL15,RPL18,RPL18A,RPL19
Pathway	M39495	Cytoplasmic Ribosomal Proteins	MSigDB C2 BIOCARTA (v7.3)	6.986e-31	5.205e-28	2.602e-28	1.871e-27	30	90	RPL27,RPL34,RPL35A,RPLP0,RPLP1,RPS3,RPS5,RPS6,RPS7,RPS9,RPS14,RPS16,RPS18,RPS19,RPS21,RPS23,RPS24,RPS29,RPL23,RPSA,RPL3,RPL4,RPL7,RPL8,RPL11,RPL12,RPL15,RPL18,RPL18A,RPL19
Pathway	M7272	Parkinson's disease	MSigDB C2 BIOCARTA (v7.3)	3.169e-06	0.002361	0.0007047	0.005068	12	130	CYC1,LRRK2,NDUFS8,UQCRC2,ATP5PD,VDAC2,SLC25A5,COX4I1,COX6A1,CASP9,COX7A2L,ATP5F1C
Pathway	M39423	Translation Factors	MSigDB C2 BIOCARTA (v7.3)	3.784e-06	0.002819	0.0007047	0.005068	8	53	EEF2K,EEF1B2,EEF1D,EEF1G,EEF2,EIF3F,EIF3G,EIF3I
Pathway	M39474	Glycolysis and Gluconeogenesis	MSigDB C2 BIOCARTA (v7.3)	1.269e-05	0.009456	0.001831	0.01317	7	45	GAPDH,PKLR,DLD,ALDOB,SLC2A2,SLC2A5,ENO3
Pathway	M128	TNF receptor signaling pathway	MSigDB C2 BIOCARTA (v7.3)	1.475e-05	0.01099	0.001831	0.01317	7	46	MAP3K1,MAP3K3,MAP3K5,RACK1,TAB1,PRKCZ,IKBKB
Pathway	M13486	Huntington's disease	MSigDB C2 BIOCARTA (v7.3)	9.401e-05	0.07003	0.01	0.07195	12	182	CYC1,NDUFS8,UQCRC2,ATP5PD,VDAC2,SLC25A5,DCTN2,COX4I1,COX6A1,CASP9,COX7A2L,ATP5F1C
Pathway	M11079	N-Glycan biosynthesis	MSigDB C2 BIOCARTA (v7.3)	0.0001495	0.1114	0.01319	0.09486	6	46	MAN1A1,RPN2,DAD1,DDOST,STT3A,MOGS
Pathway	PW:0000043	pyruvate metabolic	Pathway Ontology	0.0001657	0.1235	0.01319	0.09486	5	30	ACACB,PDK4,PKLR,DLD,HAGH
Pathway	M5872	Steroid biosynthesis	MSigDB C2 BIOCARTA (v7.3)	0.0001907	0.1421	0.01319	0.09486	4	17	CYP51A1,MSMO1,SC5D,TM7SF2
Pathway	M3985	Citrate cycle (TCA cycle)	MSigDB C2 BIOCARTA (v7.3)	0.0001948	0.1451	0.01319	0.09486	5	31	ACO1,SUCLG1,DLD,DLST,IDH2
Pathway	M39460	TCA Cycle (aka Krebs or citric acid cycle)	MSigDB C2 BIOCARTA (v7.3)	0.0002418	0.1802	0.01362	0.09797	4	18	SUCLG1,DLD,DLST,IDH2
Pathway	MAP00020_Citrate_cycle_TCA_cycle	MAP00020 Citrate cycle TCA cycle	GenMAPP	0.0002418	0.1802	0.01362	0.09797	4	18	ACO1,DLD,DLST,IDH2
Pathway	M39662	TNF alpha Signaling Pathway	MSigDB C2 BIOCARTA (v7.3)	0.000256	0.1907	0.01362	0.09797	8	94	MAP3K1,MAP3K3,MAP3K5,NFKBIE,TAB1,CASP9,PRKCZ,IKBKB
Pathway	M39729	VEGFA-VEGFR2 Signaling Pathway	MSigDB C2 BIOCARTA (v7.3)	0.0002818	0.21	0.014	0.1007	19	438	RPL27,ACACB,GAPDH,ADAM9,RPS6,SSR3,SSR4,STAT3,MAP3K5,STAT6,FAM120A,RACK1,FOXO4,IDH2,SND1,PRKCZ,EIF3F,RPL7,RPL18A
Pathway	M40064	Biotin Metabolism (including IEMs)	MSigDB C2 BIOCARTA (v7.3)	0.000427	0.3181	0.0198	0.1424	3	9	ACACB,HLCS,BTD
Pathway	M6391	Peroxisome	MSigDB C2 BIOCARTA (v7.3)	0.0004517	0.3365	0.0198	0.1424	7	78	PEX16,NUDT19,PEX11G,IDH2,EHHADH,HACL1,ACSL5
Pathway	M39417	Electron Transport Chain (OXPHOS system in mitochondria)	MSigDB C2 BIOCARTA (v7.3)	0.0005791	0.4314	0.02397	0.1724	8	106	NDUFS8,UQCRC2,ATP5PD,SLC25A5,COX4I1,COX6A1,COX7A2L,ATP5F1C
Pathway	M16024	Alzheimer's disease	MSigDB C2 BIOCARTA (v7.3)	0.0007385	0.5502	0.02896	0.2082	10	166	CYC1,GAPDH,NDUFS8,UQCRC2,ATP5PD,COX4I1,COX6A1,CASP9,COX7A2L,ATP5F1C
Pathway	M39375	Pathways in clear cell renal cell carcinoma	MSigDB C2 BIOCARTA (v7.3)	0.0008742	0.6513	0.03146	0.2263	7	87	SDSL,ACACB,GAPDH,STAT3,PKLR,ALDOB,ENO3
Pathway	SMP00174	Biotinidase Deficiency	SMPDB	0.0009291	0.6922	0.03146	0.2263	2	3	HLCS,BTD
Pathway	SMP00066	Biotin Metabolism	SMPDB	0.0009291	0.6922	0.03146	0.2263	2	3	HLCS,BTD
Pathway	M20	p38 MAPK signaling pathway	MSigDB C2 BIOCARTA (v7.3)	0.001057	0.7878	0.03359	0.2416	4	26	MAP3K1,MAP3K3,MAP3K5,TAB1
Pathway	M39420	AGE/RAGE pathway	MSigDB C2 BIOCARTA (v7.3)	0.001082	0.8062	0.03359	0.2416	6	66	DDOST,STAT3,FOXO4,CASP9,PRKCZ,IKBKB
Pathway	M39853	Cholesterol metabolism (includes both Bloch and Kandutsch-Russell pathways)	MSigDB C2 BIOCARTA (v7.3)	0.001398	1	0.04167	0.2996	5	47	CYP51A1,ELOVL2,MSMO1,SC5D,TM7SF2
