# Supplementary material for: Investigating the effects of chronic low-dose radiation exposure in the liver of a hypothermic zebrafish model
Source: Sci Rep. 2023 Jan 17;13:918. doi: 10.1038/s41598-022-26976-4 (PMC9845366; doi:10.1038/s41598-022-26976-4)
Supplement: Supplementary file 7 — Supplementary Information 7. [file 41598_2022_26976_MOESM7_ESM.xlsx]

## Sheet: Tables_S8_DEG_Radiation_vs_Cont
Supplementary Table S8. Differentially expressed genes in the Radiation vs control group
Symbol	Gene.name	Human.gene.name	Human.homology.type	baseMean	log2FoldChange	lfcSE	stat	pvalue	padj
ENSDARG00000000001	slc35a5	SLC35A5	ortholog_one2one	205.006	-0.990397	0.621048	-1.59472	0.110775	0.329757
ENSDARG00000000018	nrf1	NRF1	ortholog_one2one	429.016	-0.103915	0.403885	-0.257288	0.796957	0.904333
ENSDARG00000000019	ube2h	UBE2H	ortholog_one2one	964.402	-0.264309	0.273081	-0.967878	0.333105	0.592567
ENSDARG00000000069	dap	DAP	ortholog_one2one	4218.84	-0.695517	0.726712	-0.957073	0.33853	0.596408
ENSDARG00000000086	itsn1	ITSN1	ortholog_one2one	1136.81	-0.837614	0.517469	-1.61868	0.105517	0.321689
ENSDARG00000000103	myh10	MYH10	ortholog_one2one	2182.52	0.304245	0.986054	0.308548	0.757666	0.880665
ENSDARG00000000142	tmem267	TMEM267	ortholog_one2one	51.5928	0.094005	0.593838	0.158301	0.87422	0.943201
ENSDARG00000000175	hoxb2a	HOXB2	ortholog_one2one	6.59633	1.62977	1.1757	1.38621	0.165682	NA
ENSDARG00000000229	usp49	USP49	ortholog_one2one	118.376	0.142852	0.404595	0.353075	0.724032	0.862682
ENSDARG00000000241	slc40a1	SLC40A1	ortholog_one2one	1696.84	-0.331384	0.72222	-0.458841	0.646348	0.820221
ENSDARG00000000349	cfap300	CFAP300	ortholog_one2one	0.658189	1.63291	3.49333	0.467436	0.640188	NA
ENSDARG00000000442	slc39a13	SLC39A13	ortholog_one2one	208.234	0.455437	0.532027	0.856041	0.391975	0.640234
ENSDARG00000000476	pms1	PMS1	ortholog_one2one	108.874	-1.31861	0.615134	-2.14361	0.0320643	0.170518
ENSDARG00000000489	upf3b	UPF3B	ortholog_one2one	162.901	-0.182751	0.315591	-0.579077	0.562537	0.767892
ENSDARG00000000503	stx1b	STX1B	ortholog_one2one	3.35409	4.24703	2.47992	1.71257	0.0867919	NA
ENSDARG00000000516	ankar	ANKAR	ortholog_one2one	4.50549	-0.396003	1.35712	-0.291795	0.770443	NA
ENSDARG00000000529	ofd1	OFD1	ortholog_one2one	114.227	0.271034	0.523678	0.517559	0.604766	0.796555
ENSDARG00000000542	gtf2e1	GTF2E1	ortholog_one2one	42.728	0.95593	0.71647	1.33422	0.182131	0.429591
ENSDARG00000000551	slc1a4	SLC1A4	ortholog_one2one	30.5943	-1.59437	2.49566	-0.638857	NA	NA
ENSDARG00000000568	ell	ELL	ortholog_one2one	832.014	-0.330265	0.438675	-0.75287	0.451528	0.689033
ENSDARG00000000588	grasp	TAMALIN	ortholog_one2one	67.2585	0.66728	0.603867	1.10501	0.269154	0.526694
ENSDARG00000000606	dnah6	DNAH6	ortholog_one2one	1.51539	2.96525	3.06742	0.966693	0.333697	NA
ENSDARG00000000651	osgepl1	OSGEPL1	ortholog_one2one	31.6897	-0.171289	0.624643	-0.27422	0.783916	0.896557
ENSDARG00000000656	psmb9a	PSMB9	ortholog_one2one	224.871	1.69499	1.04342	1.62445	NA	NA
ENSDARG00000000666	creg2	CREG2	ortholog_one2one	1625.63	-1.24317	0.653732	-1.90165	0.0572166	0.232854
ENSDARG00000000729	daxx	DAXX	ortholog_one2one	295.978	0.14738	0.463747	0.317802	0.750635	0.877844
ENSDARG00000000747	lcmt2	LCMT2	ortholog_one2one	39.2657	-0.470022	0.875665	-0.536759	0.591434	0.788112
ENSDARG00000000760	znf511	ZNF511	ortholog_one2one	44.2978	-0.231851	0.56652	-0.409254	0.682353	0.840524
ENSDARG00000000767	spi1b	SPI1	ortholog_one2one	78.467	2.78975	0.900103	3.09937	0.00193932	0.0386401
ENSDARG00000000779	scfd1	SCFD1	ortholog_one2one	1226.74	-0.239814	0.506148	-0.473802	0.635641	0.813253
ENSDARG00000000796	nr4a1	NR4A1	ortholog_one2one	42.7481	1.29204	1.54184	0.837991	0.402036	0.649118
ENSDARG00000000804	rassf6	RASSF6	ortholog_one2one	122.394	1.03338	0.650588	1.58838	0.112201	0.332468
ENSDARG00000000830	telo2	TELO2	ortholog_one2one	85.2651	-0.082162	0.534728	-0.153652	0.877884	0.944885
ENSDARG00000000853	dstyk	DSTYK	ortholog_one2one	409.809	-0.418142	0.456609	-0.915755	0.359795	0.614894
ENSDARG00000000861	scrib	SCRIB	ortholog_one2one	1810.32	-0.721214	0.34104	-2.11475	0.0344515	0.177772
ENSDARG00000000906	skap2	SKAP2	ortholog_one2one	80.4211	2.86173	1.01079	2.83117	0.00463774	0.0608342
ENSDARG00000000935	unk	UNK	ortholog_one2one	126.098	0.0995936	0.348382	0.285875	0.774974	0.890848
ENSDARG00000000943	dzip1	DZIP1	ortholog_one2one	4.18668	2.54486	1.89314	1.34425	0.178867	NA
ENSDARG00000000966	ncor2	NCOR2	ortholog_one2one	1822.66	0.347459	0.52286	0.664536	0.506347	0.7297
ENSDARG00000001057	bysl	BYSL	ortholog_one2one	1389.76	-1.05415	0.695991	-1.5146	0.129873	0.358717
ENSDARG00000001129	dicer1	DICER1	ortholog_one2one	412.672	-0.373482	0.324288	-1.1517	0.249445	0.506016
ENSDARG00000001169	hsd17b8	HSD17B8	ortholog_one2one	259.755	-0.264413	0.41357	-0.639342	0.522601	0.740832
ENSDARG00000001210	arl14ep	ARL14EP	ortholog_one2one	190.548	-0.136848	0.422274	-0.324075	0.745881	0.874775
ENSDARG00000001220	mycbp2	MYCBP2	ortholog_one2one	487.081	0.0229418	0.349221	0.0656943	0.947621	0.978966
ENSDARG00000001249	pcgf1	PCGF1	ortholog_one2one	82.1236	0.408384	0.536154	0.761693	0.446243	0.684444
ENSDARG00000001303	psmb8a	PSMB8	ortholog_one2one	330.248	1.73695	1.09243	1.58998	0.111839	0.331905
ENSDARG00000001498	skap1	SKAP1	ortholog_one2one	23.0336	1.57941	0.855453	1.84628	0.064851	0.249116
ENSDARG00000001558	kifc1	KIFC1	ortholog_one2one	220.888	2.02562	0.966183	2.09652	0.0360365	0.18226
ENSDARG00000001559	csmd2	CR2	ortholog_one2one	3.95007	3.99033	2.11067	1.89055	0.0586845	NA
ENSDARG00000001578	echs1	ECHS1	ortholog_one2one	1491.92	-0.362005	0.326577	-1.10848	0.267653	0.524693
ENSDARG00000001676	gpm6bb	GPM6B	ortholog_one2one	32.17	-0.0573029	1.19597	-0.0479135	0.961785	0.985203
ENSDARG00000001729	strn3	STRN3	ortholog_one2one	993.179	-0.215138	0.422354	-0.509378	0.610488	0.79995
ENSDARG00000001734	fkbp8	FKBP8	ortholog_one2one	389.686	0.352957	0.372394	0.947806	0.343228	0.600408
ENSDARG00000001754	noc2l	NOC2L	ortholog_one2one	241.396	-0.632745	0.57213	-1.10595	0.268749	0.526138
ENSDARG00000001760	tnxba	TNXB	ortholog_one2one	2.24308	1.24619	1.89821	0.656508	0.511498	NA
ENSDARG00000001769	ptpra	PTPRA	ortholog_one2one	98.1031	-0.110327	0.458471	-0.240641	0.809833	0.912095
ENSDARG00000001777	nup155	NUP155	ortholog_one2one	505.756	-0.466501	0.500364	-0.932324	0.351169	0.607362
ENSDARG00000001781	tspan11	TSPAN11	ortholog_one2one	12.4224	0.0929447	1.0369	0.0896373	0.928575	0.9697
ENSDARG00000001785	irx2a	IRX2	ortholog_one2one	5.86086	3.49433	2.41338	1.4479	NA	NA
ENSDARG00000001807	tnfrsf21	TNFRSF21	ortholog_one2one	36.9848	1.90229	1.10008	1.72922	0.0837696	0.283217
ENSDARG00000001825	cfap43	CFAP43	ortholog_one2one	5.2318	4.195	2.03028	2.06622	0.038808	NA
ENSDARG00000001829	zgc:112982	BCLAF3	ortholog_one2one	465.782	-0.33959	0.353005	-0.961998	0.33605	0.594538
ENSDARG00000001835	nalcn	NALCN	ortholog_one2one	8.35533	3.12743	1.94213	1.61031	0.10733	0.324087
ENSDARG00000001857	aff4	AFF4	ortholog_one2one	630.186	0.256914	0.535449	0.47981	0.631362	0.81075
ENSDARG00000001859	dbx1b	DBX1	ortholog_one2one	0.161127	0.0654431	5.22967	0.0125138	0.990016	NA
ENSDARG00000001873	phgdh	PHGDH	ortholog_one2one	91.602	1.83932	1.18927	1.5466	0.121959	0.348076
ENSDARG00000001882	kbtbd12	KBTBD12	ortholog_one2one	14.0247	2.93215	2.0921	1.40154	NA	NA
ENSDARG00000001890	stt3b	STT3B	ortholog_one2one	2261.14	-0.89204	0.540488	-1.65043	0.0988545	0.310414
ENSDARG00000001898	manea	MANEA	ortholog_one2one	1356.86	-0.406629	0.627344	-0.648176	0.516871	0.736639
ENSDARG00000001909	vill	VILL	ortholog_one2one	5.31364	4.90224	3.17535	1.54384	0.122626	NA
ENSDARG00000001929	pink1	PINK1	ortholog_one2one	552.993	-0.0954181	0.353509	-0.269917	0.787224	0.898302
ENSDARG00000001930	klhl15	KLHL15	ortholog_one2one	176.629	-0.0736706	0.427818	-0.172201	0.86328	0.937917
ENSDARG00000001939	b3gat3	B3GAT3	ortholog_one2one	70.1529	0.529761	0.651	0.813765	0.41578	0.659738
ENSDARG00000001940	dnajc1	DNAJC1	ortholog_one2one	1484.24	-0.517711	0.651993	-0.794045	0.427169	0.668815
ENSDARG00000001950	ak1	AK1	ortholog_one2one	236.549	1.77767	1.50396	1.18199	0.23721	0.49297
ENSDARG00000001953	pfkfb3	PFKFB3	ortholog_one2one	209.8	5.12097	1.27563	4.01447	5.96e-05	0.00552491
ENSDARG00000001968	dock5	DOCK5	ortholog_one2one	141.936	3.04601	1.12618	2.70473	0.00683601	0.0752521
ENSDARG00000001969	txlng	TXLNG	ortholog_one2one	317.835	0.073711	0.428112	0.172177	0.863299	0.937917
ENSDARG00000001975	hsd11b2	HSD11B2	ortholog_one2one	628.992	1.79882	1.11106	1.61901	0.105446	0.321689
ENSDARG00000001999	adamts18	ADAMTS18	ortholog_one2one	0.503371	0.136202	5.22714	0.0260567	0.979212	NA
ENSDARG00000002002	lmcd1	LMCD1	ortholog_one2one	69.8472	0.54782	0.675337	0.81118	0.417263	0.66065
ENSDARG00000002016	ppil2	PPIL2	ortholog_one2one	226.881	0.159031	0.459098	0.346399	0.729043	0.865285
ENSDARG00000002021	pygb	PYGB	ortholog_one2one	344.198	3.03538	0.876192	3.46428	0.000531646	0.0193779
ENSDARG00000002071	adss2	ADSS2	ortholog_one2one	240.11	0.243064	0.713487	0.34067	0.733352	0.867863
ENSDARG00000002077	mnat1	MNAT1	ortholog_one2one	73.4759	-0.217428	0.486021	-0.447363	0.654613	0.825369
ENSDARG00000002084	lamb2	LAMB2	ortholog_one2one	34.7618	-0.404983	1.10634	-0.366055	0.714324	0.857493
ENSDARG00000002127	stam	STAM	ortholog_one2one	730.664	-0.909938	0.45799	-1.98681	0.0469435	0.209935
ENSDARG00000002128	cwf19l1	CWF19L1	ortholog_one2one	239.484	-0.106281	0.395097	-0.269	0.787929	0.898635
ENSDARG00000002165	psme1	PSME1	ortholog_one2one	697.2	0.325863	0.643473	0.506414	0.612566	0.801175
ENSDARG00000002167	cacnb1	CACNB1	ortholog_one2one	138.177	-0.51979	0.479934	-1.08305	0.278788	0.537486
ENSDARG00000002168	tra2b	TRA2B	ortholog_one2one	271.908	0.268471	0.652661	0.411348	0.680817	0.839879
ENSDARG00000002174	itfg2	ITFG2	ortholog_one2one	144.028	-1.02659	0.461515	-2.2244	0.0261215	0.152809
ENSDARG00000002192	aspn	ASPN	ortholog_one2one	1.8286	3.35747	4.24676	0.790595	0.42918	NA
ENSDARG00000002197	pygl	PYGL	ortholog_one2one	22905	-1.41737	0.752349	-1.88392	0.0595753	0.237906
ENSDARG00000002213	invs	INVS	ortholog_one2one	340.572	-0.727741	0.693643	-1.04916	0.294105	0.552483
ENSDARG00000002215	rtca	RTCA	ortholog_one2one	340.181	0.856623	0.501021	1.70975	0.0873114	0.289577
ENSDARG00000002216	tbx3a	TBX3	ortholog_one2one	124.675	9.48891	3.23248	2.93549	0.00333018	0.0518196
ENSDARG00000002220	C5H9orf78	C9orf78	ortholog_one2one	143.639	0.332578	0.445344	0.746791	0.45519	0.691659
ENSDARG00000002240	psmb6	PSMB6	ortholog_one2one	830.925	-0.426704	0.370811	-1.15073	0.249842	0.506443
ENSDARG00000002249	tbxas1	TBXAS1	ortholog_one2one	1474.19	-0.504149	0.519989	-0.969538	0.332277	0.59178
ENSDARG00000002264	mrpl41	MRPL41	ortholog_one2one	181.761	-0.377434	0.327391	-1.15285	0.248971	0.50544
ENSDARG00000002267	dcaf13	DCAF13	ortholog_one2one	550.647	0.112162	0.463755	0.241856	0.808892	0.911475
ENSDARG00000002298	ankrd22	ANKRD22	ortholog_one2one	80.6082	3.36462	1.16145	2.8969	0.00376871	0.0542071
ENSDARG00000002299	arsh	ARSD	ortholog_one2one	212.842	-0.972416	0.597749	-1.6268	0.10378	0.319446
ENSDARG00000002300	p2rx2	P2RX2	ortholog_one2one	0.665973	0.0162861	3.04003	0.00535721	0.995726	NA
ENSDARG00000002304	gins2	GINS2	ortholog_one2one	55.9113	4.11297	1.74657	2.35488	0.0185285	0.12656
ENSDARG00000002305	me3	ME3	ortholog_one2one	396.19	3.13247	1.14962	2.7248	0.00643412	0.0727935
ENSDARG00000002332	frmd6	FRMD6	ortholog_one2one	203.447	-0.208979	0.698983	-0.298975	0.764959	0.884582
ENSDARG00000002339	sgf29	SGF29	ortholog_one2one	134.122	0.124282	0.492673	0.252262	0.800839	0.906088
ENSDARG00000002365	cers5	CERS5	ortholog_one2one	305.139	0.473343	0.523098	0.904884	0.365527	0.620305
ENSDARG00000002369	UBB	UBB	ortholog_one2one	50.7798	-0.229529	0.540389	-0.424748	0.671021	0.834214
ENSDARG00000002377	mief2	MIEF2	ortholog_one2one	236.33	-0.479457	0.402853	-1.19015	0.233986	0.489065
ENSDARG00000002385	atm	ATM	ortholog_one2one	260.748	-0.508254	0.593544	-0.856303	0.39183	0.640148
ENSDARG00000002391	tlcd1	TLCD1	ortholog_one2one	7.07822	1.71703	1.60943	1.06686	0.286036	0.544689
ENSDARG00000002401	gale	GALE	ortholog_one2one	195.999	1.77795	0.883326	2.01279	0.0441366	0.202779
ENSDARG00000002402	ercc3	ERCC3	ortholog_one2one	340.717	-0.4274	0.237214	-1.80175	0.0715854	0.262235
ENSDARG00000002406	zmynd10	ZMYND10	ortholog_one2one	1.94401	1.10882	3.03115	0.365808	0.714508	NA
ENSDARG00000002445	prdm1a	PRDM1	ortholog_one2one	28.745	3.68077	1.02185	3.60206	0.000315701	0.0146908
ENSDARG00000002463	arhgef37	ARHGEF37	ortholog_one2one	8.10992	0.365026	1.26655	0.288206	0.773189	0.889973
ENSDARG00000002479	ercc6l	ERCC6L	ortholog_one2one	167.614	3.07829	1.17288	2.62455	0.0086763	0.0854851
ENSDARG00000002487	noc3l	NOC3L	ortholog_one2one	419.717	-0.407781	0.578704	-0.704645	0.481031	0.71112
ENSDARG00000002494	itgb6	ITGB6	ortholog_one2one	135.351	6.84856	1.9701	3.47625	0.000508471	0.0189496
ENSDARG00000002506	C7H16orf87	C16orf87	ortholog_one2one	200.795	0.991061	0.558931	1.77314	0.0762063	0.270809
ENSDARG00000002507	itga10	ITGA10	ortholog_one2one	12.3131	1.75001	1.65742	1.05586	0.29103	0.549783
ENSDARG00000002523	hsdl2	HSDL2	ortholog_one2one	4695.59	0.0567037	0.344181	0.16475	0.869141	0.940752
ENSDARG00000002533	adora2b	ADORA2B	ortholog_one2one	4.09738	2.50564	2.87112	0.872705	0.382824	NA
ENSDARG00000002536	tm9sf4	TM9SF4	ortholog_one2one	1484.44	-0.368583	0.461406	-0.798825	0.424392	0.666717
ENSDARG00000002538	smu1a	SMU1	ortholog_one2one	449.267	0.418427	0.41371	1.0114	0.311824	0.571762
ENSDARG00000002571	tmod2	TMOD3	ortholog_one2one	110.299	0.913339	0.439963	2.07594	0.0378991	0.187339
ENSDARG00000002582	tbx15	TBX15	ortholog_one2one	16.0386	0.251097	1.86196	0.134856	NA	NA
ENSDARG00000002587	dpysl3	DPYSL3	ortholog_one2one	28.0298	0.8536	1.09655	0.778441	0.436309	0.676997
ENSDARG00000002591	ruvbl1	RUVBL1	ortholog_one2one	337.681	0.667352	0.520514	1.2821	0.199807	0.450587
ENSDARG00000002593	slc45a2	SLC45A2	ortholog_one2one	1.40089	0.142414	2.43899	0.0583906	0.953438	NA
ENSDARG00000002597	pabpc1l	PABPC1L	ortholog_one2one	289.018	3.61469	1.29259	2.79647	0.00516649	0.0644759
ENSDARG00000002600	pcsk1	PCSK1	ortholog_one2one	8.34554	4.14699	2.45484	1.68931	0.0911591	0.296654
ENSDARG00000002613	rpa3	RPA3	ortholog_one2one	86.1172	1.09223	0.710385	1.53751	0.124168	0.350333
ENSDARG00000002634	b4galt1	B4GALT1	ortholog_one2one	129.279	-0.212069	0.595122	-0.356346	0.721582	0.861377
ENSDARG00000002644	rgs5a	RGS5	ortholog_one2one	131.104	2.30705	0.936629	2.46314	0.0137725	0.10841
ENSDARG00000002663	optn	OPTN	ortholog_one2one	340.613	1.88377	0.528217	3.56628	0.000362082	0.0157978
ENSDARG00000002670	ATG14	ATG14	ortholog_one2one	321.307	-1.03814	0.3318	-3.12883	0.00175505	0.0368192
ENSDARG00000002690	rabif	RABIF	ortholog_one2one	19.7455	0.896876	0.695286	1.28994	0.197072	0.446926
ENSDARG00000002701	rasl12	RASL12	ortholog_one2one	5.96938	4.73735	1.94618	2.43418	0.0149254	NA
ENSDARG00000002720	utp15	UTP15	ortholog_one2one	439.669	-0.466132	0.48552	-0.960067	0.337021	0.595432
ENSDARG00000002722	ankrd2	ANKRD2	ortholog_one2one	0.323862	0	5.26762	0	1	NA
ENSDARG00000002731	sdc2	SDC2	ortholog_one2one	3274.92	-1.29531	0.707761	-1.83016	0.0672264	0.253994
ENSDARG00000002732	spon2b	SPON2	ortholog_one2one	24.1062	5.02077	1.78737	2.80902	0.0049692	0.0629132
ENSDARG00000002758	dedd1	DEDD2	ortholog_one2one	1473.3	0.735995	0.412046	1.7862	0.0740673	0.266902
ENSDARG00000002760	gdf5	GDF5	ortholog_one2one	0.918716	0.483722	3.73944	0.129357	0.897075	NA
ENSDARG00000002764	miox	MIOX	ortholog_one2one	2570.08	-0.989133	0.876778	-1.12815	0.259258	0.515711
ENSDARG00000002795	meis3	MEIS3	ortholog_one2one	2.87245	-0.099418	1.56986	-0.063329	0.949504	NA
ENSDARG00000002826	cep57l1	CEP57L1	ortholog_one2one	88.5211	0.358035	0.794006	0.450923	0.652045	0.8235
ENSDARG00000002830	trmt2a	TRMT2A	ortholog_one2one	198.041	0.593872	0.570045	1.0418	0.297505	0.556178
ENSDARG00000002831	col4a4	COL4A4	ortholog_one2one	4.05614	0.906671	2.37963	0.381013	0.703194	NA
ENSDARG00000002847	fndc1	FNDC1	ortholog_one2one	28.2439	3.85465	2.31725	1.66346	NA	NA
ENSDARG00000002877	reps1	REPS1	ortholog_one2one	369.175	-0.0500176	0.466022	-0.107329	0.914528	0.963222
ENSDARG00000002894	aven	AVEN	ortholog_one2one	165.903	0.200629	0.448158	0.447675	0.654388	0.825323
ENSDARG00000002897	si:ch211-160o17.2	INPP1	ortholog_one2one	566.66	1.55368	0.97005	1.60165	0.109232	0.327454
ENSDARG00000002909	tjp3	TJP3	ortholog_one2one	789.948	0.0838023	0.388123	0.215917	0.829053	0.920527
ENSDARG00000002916	sec31b	SEC31B	ortholog_one2one	311.165	0.796983	0.497528	1.60189	0.109181	0.327411
ENSDARG00000002933	gbx2	GBX2	ortholog_one2one	0	NA	NA	NA	NA	NA
ENSDARG00000002949	ppp6c	PPP6C	ortholog_one2one	755.036	0.318565	0.226546	1.40619	0.159669	0.401449
ENSDARG00000002952	smo	SMO	ortholog_one2one	76.0964	-1.02368	0.398974	-2.56577	0.0102946	0.0929185
ENSDARG00000002967	pdap1b	PDAP1	ortholog_one2one	403.081	0.359581	0.524952	0.684979	0.493357	0.720435
ENSDARG00000002968	a1cf	A1CF	ortholog_one2one	8540.08	-0.392371	0.443516	-0.884681	0.376329	0.628265
ENSDARG00000002970	ss18	SS18	ortholog_one2one	507.077	0.208551	0.491233	0.424546	0.671168	0.834214
ENSDARG00000002986	gda	GDA	ortholog_one2one	1712.7	-0.441055	0.629889	-0.700211	0.483795	0.713322
ENSDARG00000003027	scnm1	SCNM1	ortholog_one2one	81.6227	1.47889	0.678831	2.17859	0.0293624	0.162639
ENSDARG00000003035	hspa9	HSPA9	ortholog_one2one	2039.31	-0.431737	0.35144	-1.22848	0.219267	0.472439
ENSDARG00000003058	fgfr1op	CEP43	ortholog_one2one	205.254	0.454505	0.366378	1.24054	0.214777	0.466976
ENSDARG00000003061	cd276	CD276	ortholog_one2one	24.0499	0.103537	0.600661	0.172372	0.863145	0.937867
ENSDARG00000003069	btbd7	BTBD7	ortholog_one2one	149.167	-0.138002	0.474221	-0.291008	0.771045	0.888439
ENSDARG00000003077	gpx9	GPX1	ortholog_one2one	0.019248	0	5.26762	0	1	NA
ENSDARG00000003084	spire2	SPIRE2	ortholog_one2one	9.69007	4.02334	2.32646	1.72938	0.0837402	0.283173
ENSDARG00000003085	stambpl1	STAMBPL1	ortholog_one2one	45.38	1.95291	0.675885	2.88941	0.00385971	0.0548751
ENSDARG00000003087	ubxn6	UBXN6	ortholog_one2one	173.137	0.411923	0.412831	0.9978	0.318376	0.578329
ENSDARG00000003113	ada	ADA	ortholog_one2one	1710.49	5.97621	1.36657	4.37313	1.22e-05	0.00185941
ENSDARG00000003127	zgc:123105	KIAA1191	ortholog_one2one	1956.51	-0.643012	0.522371	-1.23095	0.218342	0.47126
ENSDARG00000003132	apip	APIP	ortholog_one2one	546.455	-0.448984	0.262261	-1.71198	0.0869013	0.288852
ENSDARG00000003144	pxmp2	PXMP2	ortholog_one2one	1425.18	-1.35106	0.646299	-2.09045	0.0365771	0.183929
ENSDARG00000003151	skp1	SKP1	ortholog_one2one	2293.92	-0.295317	0.302123	-0.977475	0.328334	0.587937
ENSDARG00000003153	nudt21	NUDT21	ortholog_one2one	230.346	0.189303	0.427679	0.442628	0.658035	0.827115
ENSDARG00000003157	nfkbil1	NFKBIL1	ortholog_one2one	79.0076	-0.222289	0.50806	-0.437525	0.661731	0.829134
ENSDARG00000003167	mlst8	MLST8	ortholog_one2one	86.8951	0.0872545	0.539218	0.161817	0.87145	0.942025
ENSDARG00000003189	psmd1	PSMD1	ortholog_one2one	2051.99	-0.606827	0.42476	-1.42864	0.153109	0.391906
ENSDARG00000003200	foxm1	FOXM1	ortholog_one2one	98.652	1.63807	1.32949	1.2321	0.217911	0.470797
ENSDARG00000003205	ngly1	NGLY1	ortholog_one2one	233.578	0.437623	0.306289	1.42879	0.153064	0.391898
ENSDARG00000003207	mterf3	MTERF3	ortholog_one2one	93.2242	-0.0318258	0.561195	-0.0567108	0.954776	0.981941
ENSDARG00000003208	pomk	POMK	ortholog_one2one	13.2502	-0.650242	0.728171	-0.89298	0.371868	0.624924
ENSDARG00000003217	urb2	URB2	ortholog_one2one	784.404	0.173017	0.686127	0.252165	0.800914	0.906114
ENSDARG00000003229	gdf9	GDF9	ortholog_one2one	61.0903	1.91584	1.2459	1.53772	0.124118	0.350333
ENSDARG00000003235	nup88	NUP88	ortholog_one2one	225.91	-0.216859	0.390188	-0.55578	0.578361	0.779377
ENSDARG00000003250	pik3cd	PIK3CD	ortholog_one2one	105.213	1.44177	0.773925	1.86293	0.0624715	0.244002
ENSDARG00000003259	loxa	LOX	ortholog_one2one	5.20046	4.83536	2.17306	2.22514	0.0260718	NA
ENSDARG00000003269	clcn3	CLCN3	ortholog_one2one	211.188	-0.433882	0.651931	-0.665533	0.505709	0.729139
ENSDARG00000003281	pik3ip1	PIK3IP1	ortholog_one2one	348.841	-0.180198	0.677844	-0.26584	0.790362	0.90042
ENSDARG00000003287	wdr12	WDR12	ortholog_one2one	309.909	-0.204758	0.523016	-0.391494	0.695432	0.846985
ENSDARG00000003308	emc2	EMC2	ortholog_one2one	285.236	-0.0909266	0.253648	-0.358476	0.719987	0.860623
ENSDARG00000003311	pank2	PANK2	ortholog_one2one	358.978	-0.553669	0.360072	-1.53766	0.124131	0.350333
ENSDARG00000003320	fam91a1	FAM91A1	ortholog_one2one	212.923	0.255461	0.517775	0.493383	0.621742	0.805529
ENSDARG00000003328	slf2	SLF2	ortholog_one2one	54.8635	0.21559	0.571265	0.37739	0.705884	0.852874
ENSDARG00000003373	commd2	COMMD2	ortholog_one2one	174.283	-0.503959	0.339655	-1.48374	0.137878	0.369998
ENSDARG00000003382	cwc25	CWC25	ortholog_one2one	347.948	-0.0669333	0.28778	-0.232585	0.816084	0.914682
ENSDARG00000003383	asb8	ASB8	ortholog_one2one	237.628	-0.112644	0.40865	-0.27565	0.782817	0.895858
ENSDARG00000003403	tenm1	TENM1	ortholog_one2one	137.144	-0.632085	1.03371	-0.611471	0.540888	0.75348
ENSDARG00000003411	foxa2	FOXA2	ortholog_one2one	896.04	-1.45605	0.863132	-1.68694	0.0916145	0.297581
ENSDARG00000003414	capslb	CAPSL	ortholog_one2one	1.15347	3.03246	3.76967	0.804438	0.421144	NA
ENSDARG00000003420	chrna5	CHRNA5	ortholog_one2one	11.533	1.06429	1.10104	0.966624	0.333732	0.592687
ENSDARG00000003429	hnrnpdl	HNRNPDL	ortholog_one2one	418.822	-0.111601	0.288117	-0.387346	0.6985	0.84835
ENSDARG00000003444	dhrs7	DHRS7	ortholog_one2one	1035.26	-0.16556	0.450592	-0.367427	0.7133	0.856913
ENSDARG00000003446	ippk	IPPK	ortholog_one2one	253.84	2.50942	0.753416	3.33072	0.000866203	0.0249968
ENSDARG00000003449	pde10a	PDE10A	ortholog_one2one	21.0658	1.40588	0.988342	1.42246	0.154893	0.394901
ENSDARG00000003462	fech	FECH	ortholog_one2one	106.923	0.509745	0.574508	0.887273	0.374932	0.627701
ENSDARG00000003487	nup93	NUP93	ortholog_one2one	311.982	-0.288033	0.421841	-0.682799	0.494734	0.72127
ENSDARG00000003495	madd	MADD	ortholog_one2one	164.099	-0.342374	0.496656	-0.68936	0.490597	0.718809
ENSDARG00000003512	anks1b	ANKS1B	ortholog_one2one	163.856	-0.0715397	0.573525	-0.124737	0.900732	0.955864
ENSDARG00000003517	impa1	IMPA1	ortholog_one2one	138.36	0.892611	0.747991	1.19334	0.232734	0.487675
ENSDARG00000003519	aprt	APRT	ortholog_one2one	422.288	1.13352	0.54425	2.08272	0.0372769	0.185371
ENSDARG00000003520	tbc1d14	TBC1D14	ortholog_one2one	322.079	0.863145	0.486428	1.77445	0.075988	0.270373
ENSDARG00000003526	psma5	PSMA5	ortholog_one2one	650.511	-0.318898	0.348146	-0.915988	0.359673	0.614857
ENSDARG00000003527	mak16	MAK16	ortholog_one2one	557.595	-0.636598	0.557965	-1.14093	0.253899	0.509462
ENSDARG00000003531	tcea1	TCEA1	ortholog_one2one	358.913	0.214307	0.429745	0.498684	0.618002	0.803761
ENSDARG00000003533	col8a1b	COL8A1	ortholog_one2one	5.52283	4.05196	2.55091	1.58843	0.112188	NA
ENSDARG00000003570	hsp90b1	HSP90B1	ortholog_one2one	9494.18	-2.29589	0.746045	-3.07741	0.00208807	0.0401935
ENSDARG00000003573	dctn5	DCTN5	ortholog_one2one	162.556	0.571441	0.398576	1.4337	0.151657	0.390275
ENSDARG00000003576	klhl32	KLHL32	ortholog_one2one	179.751	-1.53754	0.650431	-2.36388	0.0180845	0.124462
ENSDARG00000003584	pla2g7	PLA2G7	ortholog_one2one	702.414	0.599502	0.447825	1.3387	0.18067	0.428117
ENSDARG00000003592	surf1	SURF1	ortholog_one2one	335.273	0.108439	0.266901	0.406289	0.684531	0.840932
ENSDARG00000003599	rpl3	RPL3	ortholog_one2one	103362	-1.00727	0.689273	-1.46136	0.143918	0.379155
ENSDARG00000003641	tfg	TFG	ortholog_one2one	301.786	0.232638	0.663604	0.350567	0.725913	0.863332
ENSDARG00000003642	zfyve19	ZFYVE19	ortholog_one2one	379.165	-0.102371	0.679238	-0.150715	0.880201	0.946212
ENSDARG00000003655	tmem59l	TMEM59L	ortholog_one2one	70.2808	1.64135	0.867628	1.89177	0.0585218	0.235794
ENSDARG00000003675	cryl1	CRYL1	ortholog_one2one	249.029	0.740518	0.449005	1.64924	0.0990977	0.310735
ENSDARG00000003680	runx1t1	RUNX1T1	ortholog_one2one	51.3708	-0.590921	0.877097	-0.673723	0.500487	0.724881
ENSDARG00000003681	eif5	EIF5	ortholog_one2one	4563.57	-0.0933391	0.345234	-0.270364	0.78688	0.898152
ENSDARG00000003699	atp7a	ATP7A	ortholog_one2one	372.749	-0.130874	0.412778	-0.317057	0.7512	0.878152
ENSDARG00000003706	ryr2b	RYR2	ortholog_one2one	39.1301	1.34602	1.26287	1.06585	0.286493	0.544986
ENSDARG00000003749	polb	POLB	ortholog_one2one	103.979	0.852317	0.526683	1.61828	0.105603	0.321724
ENSDARG00000003750	pfas	PFAS	ortholog_one2one	569.878	-0.971486	0.711541	-1.36533	0.172151	0.417038
ENSDARG00000003751	lats1	LATS1	ortholog_one2one	157.395	0.102037	0.291909	0.349551	0.726676	0.863945
ENSDARG00000003757	cnpy1	CNPY1	ortholog_one2one	755.353	-1.29848	0.658442	-1.97205	0.0486037	0.213854
ENSDARG00000003769	tada2b	TADA2B	ortholog_one2one	110.079	-0.275503	0.463671	-0.594178	0.552393	0.761742
ENSDARG00000003789	dennd5b	DENND5B	ortholog_one2one	2720.17	-1.49624	0.634407	-2.35849	0.0183493	0.125681
ENSDARG00000003795	idh2	IDH2	ortholog_one2one	1475.19	-0.957484	0.56529	-1.69379	0.0903045	0.294972
ENSDARG00000003803	LHX3	LHX3	ortholog_one2one	0.611859	-0.52224	2.66447	-0.196002	0.844609	NA
ENSDARG00000003818	prkag1	PRKAG1	ortholog_one2one	319.314	0.442401	0.408238	1.08368	0.278505	0.537225
ENSDARG00000003822	ankrd16	ANKRD16	ortholog_one2one	12.9475	-0.196884	0.87701	-0.224495	0.822372	0.917255
ENSDARG00000003829	galnt2	GALNT2	ortholog_one2one	588.141	0.305325	0.37272	0.81918	0.412683	0.657334
ENSDARG00000003841	usb1	USB1	ortholog_one2one	80.368	0.00109916	0.450849	0.00243798	0.998055	0.999509
ENSDARG00000003846	mrpl21	MRPL21	ortholog_one2one	220.426	0.60517	0.391851	1.54439	0.122494	0.348537
ENSDARG00000003860	cbx3a	CBX3	ortholog_one2one	576.118	0.433229	0.421981	1.02666	0.304583	0.563516
ENSDARG00000003865	pard6b	PARD6B	ortholog_one2one	112.049	0.113617	0.574703	0.197696	0.843283	0.927542
ENSDARG00000003866	tm9sf2	TM9SF2	ortholog_one2one	1436.05	-0.19637	0.435453	-0.450957	0.652021	0.8235
ENSDARG00000003867	cdk20	CDK20	ortholog_one2one	11.8414	-0.408088	0.921433	-0.442884	0.65785	0.827057
ENSDARG00000003869	decr1	DECR1	ortholog_one2one	1175.68	-0.678545	0.484613	-1.40018	0.161459	0.403799
ENSDARG00000003872	ccdc102a	CCDC102A	ortholog_one2one	185.7	0.830456	0.704285	1.17915	0.23834	0.493894
ENSDARG00000003877	pbrm1	PBRM1	ortholog_one2one	88.8608	-1.41951	0.537887	-2.63905	0.00831389	0.0840487
ENSDARG00000003903	hapln2	HAPLN2	ortholog_one2one	0.996781	0.136254	5.22714	0.0260667	0.979204	NA
ENSDARG00000003904	sycp1	SYCP1	ortholog_one2one	132.926	2.94604	1.28709	2.28891	0.0220846	0.139549
ENSDARG00000003927	cldn12	CLDN12	ortholog_one2one	539.954	-0.245569	0.301844	-0.813565	0.415894	0.65986
ENSDARG00000003931	cndp2	CNDP2	ortholog_one2one	1439.83	3.5605	1.02331	3.4794	0.000502546	0.0188687
ENSDARG00000003934	nxnl2	NXNL2	ortholog_one2one	31.7075	1.80706	1.18968	1.51894	0.128776	0.357096
ENSDARG00000003938	rpa1	RPA1	ortholog_one2one	467.45	0.906603	0.578834	1.56626	0.117288	0.34074
ENSDARG00000003940	mtfr1l	MTFR1L	ortholog_one2one	59.3834	-0.054934	0.515501	-0.106564	0.915135	0.963222
ENSDARG00000003941	rrs1	RRS1	ortholog_one2one	607.201	0.111442	0.606551	0.183731	0.854225	0.933111
ENSDARG00000003961	parp3	PARP3	ortholog_one2one	189.065	1.3763	0.790353	1.74138	0.0816179	0.279924
ENSDARG00000003965	tlx1	TLX1	ortholog_one2one	1.4513	1.18014	2.51496	0.469246	0.638894	NA
ENSDARG00000003984	LTN1	LTN1	ortholog_one2one	599.234	0.507136	0.497676	1.01901	0.308199	0.567361
ENSDARG00000004015	adcyap1a	ADCYAP1	ortholog_one2one	33.1251	19.5949	2.62701	7.45902	8.72e-14	3.04e-10
ENSDARG00000004018	CHST13	CHST13	ortholog_one2one	163.307	-2.48742	0.756665	-3.28735	0.00101134	0.0273327
ENSDARG00000004023	isl1	ISL1	ortholog_one2one	4.53692	4.75126	2.72512	1.74351	0.081245	NA
ENSDARG00000004034	arhgdig	ARHGDIG	ortholog_one2one	575.199	4.00224	1.13327	3.53159	0.000413063	0.0168952
ENSDARG00000004037	cog2	COG2	ortholog_one2one	781.093	-0.539752	0.610383	-0.884285	0.376542	0.628265
ENSDARG00000004046	phf6	PHF6	ortholog_one2one	84.2787	-0.158466	0.570498	-0.277768	0.781191	0.894945
ENSDARG00000004055	uhrf1bp1l	UHRF1BP1L	ortholog_one2one	1858.63	-0.899112	0.496145	-1.8122	0.0699558	0.258959
ENSDARG00000004059	galk2	GALK2	ortholog_one2one	27.5997	2.95979	1.26168	2.34591	0.0189807	0.128535
ENSDARG00000004060	bhlhe40	BHLHE40	ortholog_one2one	4303.73	-0.806132	0.493021	-1.63509	0.102031	0.316012
ENSDARG00000004074	bach2b	BACH2	ortholog_one2one	19.181	1.07895	0.976485	1.10493	0.269189	0.526703
ENSDARG00000004094	acsbg2	ACSBG2	ortholog_one2one	844.007	3.76915	1.11531	3.37947	0.000726247	0.0222867
ENSDARG00000004105	tie1	TIE1	ortholog_one2one	78.7766	-1.17713	0.611057	-1.92639	0.0540558	0.22643
ENSDARG00000004111	esr1	ESR1	ortholog_one2one	1777.25	-2.90328	1.19309	-2.4334	0.0149578	0.114057
ENSDARG00000004114	tti1	TTI1	ortholog_one2one	72.2242	-0.73828	0.37393	-1.97438	0.0483382	0.213223
ENSDARG00000004115	mgat4b	MGAT4B	ortholog_one2one	195.47	-2.35822	1.08671	-2.17007	0.0300016	0.164031
ENSDARG00000004130	mvk	MVK	ortholog_one2one	68.009	0.906778	0.65561	1.38311	0.166633	0.41033
ENSDARG00000004131	rttn	RTTN	ortholog_one2one	77.2881	0.741257	0.801476	0.924864	0.355037	0.610946
ENSDARG00000004132	usp19	USP19	ortholog_one2one	900.836	0.10752	0.237771	0.452199	0.651126	0.823287
ENSDARG00000004151	rab23	RAB23	ortholog_one2one	137.079	-0.23509	0.644511	-0.364757	0.715293	0.858184
ENSDARG00000004158	tmem63c	TMEM63C	ortholog_one2one	2.43239	2.47118	2.33375	1.05889	0.28965	NA
ENSDARG00000004161	ik	IK	ortholog_one2one	837.618	-0.319757	0.230339	-1.3882	0.165077	0.408283
ENSDARG00000004171	rabac1	RABAC1	ortholog_one2one	374.996	0.161168	0.520304	0.309757	0.756746	0.880665
ENSDARG00000004173	copa	COPA	ortholog_one2one	3008.91	-0.144619	0.571205	-0.253182	0.800128	0.905648
ENSDARG00000004174	cnot1	CNOT1	ortholog_one2one	1238.53	0.248292	0.449646	0.552194	0.580816	0.780816
ENSDARG00000004184	nf1b	NF1	ortholog_one2one	67.65	-0.470101	0.535724	-0.877504	0.380213	0.630881
ENSDARG00000004199	spam1	SPAM1	ortholog_one2one	1314.18	-2.1766	0.716658	-3.03716	0.00238819	0.0437634
ENSDARG00000004204	efhc2	EFHC2	ortholog_one2one	6.01051	1.04439	1.4345	0.728053	0.466581	NA
ENSDARG00000004219	slc6a3	SLC6A3	ortholog_one2one	3.59127	1.58462	2.56326	0.618206	0.53644	NA
ENSDARG00000004227	pde3a	PDE3A	ortholog_one2one	18.2544	2.10617	1.01353	2.07806	0.0377035	0.186636
ENSDARG00000004246	slit2	SLIT2	ortholog_one2one	15.8904	1.53561	1.02752	1.49449	0.135048	0.365494
ENSDARG00000004260	cul5b	CUL5	ortholog_one2one	4.33701	2.362	2.35355	1.00359	0.315577	NA
ENSDARG00000004261	tmed9	TMED9	ortholog_one2one	1710.59	0.251624	0.585375	0.42985	0.667304	0.832355
ENSDARG00000004270	atl3	ATL3	ortholog_one2one	843.627	0.95293	0.455571	2.09173	0.0364631	0.183619
ENSDARG00000004280	seh1l	SEH1L	ortholog_one2one	396.873	0.110118	0.282384	0.389958	0.696568	0.847365
ENSDARG00000004296	ambp	AMBP	ortholog_one2one	45655.7	-1.59816	0.775965	-2.05958	0.039439	0.191234
ENSDARG00000004297	irf2bpl	IRF2BPL	ortholog_one2one	64.3925	-0.276736	0.984561	-0.281076	0.778652	0.89314
ENSDARG00000004302	slc45a1	SLC45A1	ortholog_one2one	3.65483	1.98976	2.13616	0.931465	0.351613	NA
ENSDARG00000004305	vangl1	VANGL1	ortholog_one2one	28.1207	-0.801094	0.573111	-1.3978	0.162173	0.404704
ENSDARG00000004306	klhl18	KLHL18	ortholog_one2one	119.719	0.479189	0.454903	1.05339	0.292164	0.550436
ENSDARG00000004307	lypd6	LYPD6	ortholog_one2one	5.3504	0.530788	1.69077	0.313932	0.753573	NA
ENSDARG00000004325	casp9	CASP9	ortholog_one2one	349.59	-1.05786	0.542587	-1.94966	0.0512172	0.219568
ENSDARG00000004336	exoc4	EXOC4	ortholog_one2one	270.46	0.211662	0.295978	0.715125	0.474532	0.705874
ENSDARG00000004343	nelfe	NELFE	ortholog_one2one	347.339	-0.435437	0.260597	-1.67092	0.094738	0.303102
ENSDARG00000004372	fmnl3	FMNL3	ortholog_one2one	88.5421	0.390769	0.619804	0.630472	0.528386	0.744281
ENSDARG00000004378	yrk	FGR	ortholog_one2one	240.427	0.123734	0.468347	0.264193	0.791631	0.901395
ENSDARG00000004402	elovl6	ELOVL6	ortholog_one2one	616.548	-1.82277	0.946332	-1.92614	0.0540863	0.22643
ENSDARG00000004415	tcf7l2	TCF7L2	ortholog_one2one	221.227	-0.473744	0.450961	-1.05052	0.293479	0.551901
ENSDARG00000004427	dpy30	DPY30	ortholog_one2one	208.432	-0.0451208	0.404561	-0.11153	0.911196	0.961475
ENSDARG00000004433	btk	BTK	ortholog_one2one	57.6036	0.226678	0.580136	0.390731	0.695996	0.847023
ENSDARG00000004436	fam92a1	CIBAR1	ortholog_one2one	84.0899	1.10739	0.858391	1.29008	0.197022	0.446926
ENSDARG00000004447	aplnr2	APLNR	ortholog_one2one	12.6852	2.37612	2.05737	1.15493	0.248119	0.504414
ENSDARG00000004460	desi2	DESI2	ortholog_one2one	134.77	1.39217	0.66626	2.08953	0.0366599	0.183987
ENSDARG00000004470	prkcsh	PRKCSH	ortholog_one2one	3727.47	-0.817073	0.564764	-1.44675	0.147967	0.385115
ENSDARG00000004472	atat1	ATAT1	ortholog_one2one	17.4582	-0.02229	0.722399	-0.0308556	0.975385	0.991885
ENSDARG00000004497	tspan33a	TSPAN33	ortholog_one2one	303.878	-1.09821	0.755598	-1.45343	0.146105	0.382207
ENSDARG00000004502	rcor3	RCOR3	ortholog_one2one	59.5148	-0.655859	0.571213	-1.14819	0.250892	0.507421
ENSDARG00000004517	ppat	PPAT	ortholog_one2one	207.328	0.163543	0.58045	0.281752	0.778134	0.892722
ENSDARG00000004525	C2H1orf35	C1orf35	ortholog_one2one	134.103	0.689341	0.371798	1.85407	0.0637284	0.246595
ENSDARG00000004527	pin4	PIN4	ortholog_one2one	336.625	-0.519752	0.345588	-1.50396	0.13259	0.362325
ENSDARG00000004574	gtf3c2	GTF3C2	ortholog_one2one	148.671	0.197813	0.424672	0.465801	0.641358	0.817333
ENSDARG00000004576	plk4	PLK4	ortholog_one2one	68.4908	0.912919	1.0227	0.892657	0.372041	0.624924
ENSDARG00000004580	nmnat2	NMNAT2	ortholog_one2one	0.8375	1.7	3.45674	0.491793	0.622866	NA
ENSDARG00000004581	sel1l	SEL1L	ortholog_one2one	1042.63	0.56352	0.543519	1.0368	0.299829	0.558554
ENSDARG00000004586	ntrk1	NTRK1	ortholog_one2one	5.56613	-1.45113	2.48087	-0.58493	NA	NA
ENSDARG00000004616	mtmr2	MTMR2	ortholog_one2one	126.925	0.141841	0.556718	0.25478	0.798893	0.905412
ENSDARG00000004627	panx3	PANX3	ortholog_one2one	3.64475	4.92334	2.84445	1.73086	0.0834775	NA
ENSDARG00000004634	osbp	OSBP	ortholog_one2one	704.15	-0.137279	0.387689	-0.354095	0.723267	0.862536
ENSDARG00000004636	ccdc9	CCDC9	ortholog_one2one	428.956	0.00163922	0.420071	0.00390225	0.996886	0.999196
ENSDARG00000004687	acaa1	ACAA1	ortholog_one2one	3588.52	-0.345745	0.450722	-0.767092	0.443027	0.682503
ENSDARG00000004696	eefsec	EEFSEC	ortholog_one2one	292.367	0.314098	0.372282	0.843711	0.398831	0.646305
ENSDARG00000004706	syf2	SYF2	ortholog_one2one	670.635	-0.105433	0.204062	-0.516674	0.605384	0.796668
ENSDARG00000004713	mad2l1	MAD2L1	ortholog_one2one	170.759	2.90027	1.09791	2.64163	0.00825086	0.0837621
ENSDARG00000004724	tcea3	TCEA3	ortholog_one2one	954.01	-0.70468	0.381666	-1.84633	0.0648448	0.249116
ENSDARG00000004726	trappc11	TRAPPC11	ortholog_one2one	796.886	-0.0121049	0.233681	-0.0518011	0.958687	0.983588
ENSDARG00000004745	lmbr1l	LMBR1L	ortholog_one2one	1253.38	-1.42865	0.686625	-2.08069	0.0374625	0.186023
ENSDARG00000004757	ybx1	YBX1	ortholog_one2one	38828.8	-1.29572	0.744827	-1.73963	0.0819249	0.280566
ENSDARG00000004774	wdr36	WDR36	ortholog_one2one	618.865	-0.310307	0.556976	-0.557129	0.57744	0.778435
ENSDARG00000004782	fgfr3	FGFR3	ortholog_one2one	14.7305	3.48882	1.70155	2.05038	0.0403272	0.193074
ENSDARG00000004785	cops2	COPS2	ortholog_one2one	731.934	-0.18388	0.25637	-0.717245	0.473223	0.705129
ENSDARG00000004794	ccdc146	CCDC146	ortholog_one2one	25.3608	1.05349	1.03907	1.01388	0.310639	0.570469
ENSDARG00000004806	grwd1	GRWD1	ortholog_one2one	94.1108	-0.320267	0.569944	-0.561927	0.574166	0.776194
ENSDARG00000004823	asz1	ANKRD34C	ortholog_one2one	77.7232	1.78081	1.35081	1.31833	0.187393	0.435994
ENSDARG00000004840	rassf1	RASSF1	ortholog_one2one	78.2859	-0.0452521	0.541177	-0.0836179	0.93336	0.972461
ENSDARG00000004851	hinfp	HINFP	ortholog_one2one	115.862	0.46985	0.531792	0.883521	0.376955	0.628354
ENSDARG00000004864	foxr1	FOXR2	ortholog_one2one	25.6264	2.00709	1.58749	1.26432	0.206115	0.457808
ENSDARG00000004866	mindy1	MINDY1	ortholog_one2one	364.18	0.273093	0.271675	1.00522	0.314791	0.574708
ENSDARG00000004870	psen1	PSEN1	ortholog_one2one	565.765	1.78928	0.629086	2.84425	0.00445166	0.0592475
ENSDARG00000004874	spata6l	SPATA6L	ortholog_one2one	18.5767	1.84432	1.29051	1.42915	0.152962	0.391751
ENSDARG00000004880	acsm3	ACSM3	ortholog_one2one	61.4848	2.7939	1.32089	2.11516	0.0344163	0.177679
ENSDARG00000004889	aga	AGA	ortholog_one2one	303.441	-0.138931	0.369687	-0.375807	0.70706	0.853265
ENSDARG00000004904	gys2	GYS2	ortholog_one2one	4166.01	-1.23623	0.885688	-1.39579	0.162778	0.405072
ENSDARG00000004906	stip1	STIP1	ortholog_one2one	1137.55	0.214344	0.373858	0.573331	0.566421	0.770662
ENSDARG00000004925	immp2l	IMMP2L	ortholog_one2one	128.256	-1.40656	0.617642	-2.27731	0.0227676	0.14223
ENSDARG00000004931	slc8a3	SLC8A3	ortholog_one2one	1.59394	0.108785	3.02056	0.0360149	0.97127	NA
ENSDARG00000004937	skp2	SKP2	ortholog_one2one	55.3919	1.21925	1.13956	1.06993	0.284651	0.543467
ENSDARG00000004948	bccip	BCCIP	ortholog_one2one	1903.39	-0.72074	0.542054	-1.32965	0.183635	0.431737
ENSDARG00000004952	rsad2	RSAD2	ortholog_one2one	118.232	2.69349	1.08674	2.47851	0.0131933	0.10587
ENSDARG00000004956	zmat2	ZMAT2	ortholog_one2one	477.966	-0.10388	0.291539	-0.356315	0.721605	0.861377
ENSDARG00000004979	elovl5	ELOVL5	ortholog_one2one	1449.55	-1.37847	0.932386	-1.47843	0.139293	0.372279
ENSDARG00000005004	slc5a12	SLC5A12	ortholog_one2one	1.34314	0.9449	2.737	0.345232	0.72992	NA
ENSDARG00000005023	fkbp9	FKBP9	ortholog_one2one	35.2958	-0.345415	0.74065	-0.466367	0.640953	0.817055
ENSDARG00000005026	tshz1	TSHZ1	ortholog_one2one	255.424	2.99e-05	0.568941	5.26e-05	0.999958	0.999974
ENSDARG00000005034	crppa	CRPPA	ortholog_one2one	151.898	-0.455018	0.339026	-1.34213	0.179553	0.426748
ENSDARG00000005049	rab20	RAB20	ortholog_one2one	464.52	-0.564379	0.547838	-1.03019	0.30292	0.561651
ENSDARG00000005057	dimt1l	DIMT1	ortholog_one2one	160.689	-0.468622	0.718286	-0.652417	0.514132	0.735413
ENSDARG00000005058	ncapd2	NCAPD2	ortholog_one2one	571.131	1.96688	0.926208	2.12358	0.0337051	0.175954
ENSDARG00000005078	eif4e3	EIF4E3	ortholog_one2one	1161.59	-0.434814	0.281404	-1.54516	0.122307	0.348537
ENSDARG00000005104	limk2	LIMK2	ortholog_one2one	1341.14	-1.03736	0.580255	-1.78776	0.0738152	0.266323
ENSDARG00000005112	cdh17	CDH17	ortholog_one2one	3104.64	6.03467	1.43113	4.21671	2.48e-05	0.00292435
ENSDARG00000005115	calub	CALU	ortholog_one2one	658.84	0.423565	0.578222	0.73253	0.463845	0.698126
ENSDARG00000005122	atp2a2b	ATP2A2	ortholog_one2one	2975.85	0.0497255	0.638496	0.0778791	0.937924	0.975063
ENSDARG00000005126	large1	LARGE1	ortholog_one2one	29.5746	-1.05987	0.670108	-1.58164	0.113732	0.334935
ENSDARG00000005128	rnaseh2b	RNASEH2B	ortholog_one2one	81.0303	-0.216937	0.54322	-0.399353	0.689633	0.843865
ENSDARG00000005150	tbx20	TBX20	ortholog_one2one	1.10602	-0.0536376	2.88652	-0.0185821	0.985174	NA
ENSDARG00000005154	aspa	ASPA	ortholog_one2one	105.169	0.548621	0.574597	0.954794	0.339682	0.597171
ENSDARG00000005162	tpm3	TPM3	ortholog_one2one	1138.66	1.27467	0.660874	1.92877	0.0537596	0.225676
ENSDARG00000005163	efr3a	EFR3A	ortholog_one2one	296.216	0.0353383	0.583891	0.0605221	0.95174	0.980551
ENSDARG00000005179	dglucy	DGLUCY	ortholog_one2one	184.809	1.87269	0.765593	2.44606	0.0144427	0.111708
ENSDARG00000005186	sp4	SP4	ortholog_one2one	181.591	-0.405558	0.326387	-1.24257	0.214026	0.465747
ENSDARG00000005191	ahcy	AHCY	ortholog_one2one	71838	-1.36088	0.753129	-1.80697	0.070767	0.26054
ENSDARG00000005218	wrnip1	WRNIP1	ortholog_one2one	131.41	0.148897	0.479883	0.310277	0.75635	0.880576
ENSDARG00000005220	pdcd6	PDCD6	ortholog_one2one	168.726	1.66979	0.668272	2.49867	0.012466	0.102551
ENSDARG00000005230	ssr2	SSR2	ortholog_one2one	10877.5	-1.43014	0.843208	-1.69607	0.089872	0.294366
ENSDARG00000005246	asb3	ASB3	ortholog_one2one	147.683	0.0747719	0.606923	0.123198	0.90195	0.956576
ENSDARG00000005274	rad52	RAD52	ortholog_one2one	9.46834	3.11865	1.91603	1.62767	0.103596	0.319234
ENSDARG00000005284	fbxl15	FBXL15	ortholog_one2one	40.0597	-0.199501	0.540472	-0.369123	0.712036	0.856101
ENSDARG00000005315	celf1	CELF1	ortholog_one2one	1054.91	-0.0265833	0.36392	-0.073047	0.941769	0.976494
ENSDARG00000005318	stam2	STAM2	ortholog_one2one	599.462	0.690905	0.271324	2.54642	0.0108833	0.0959652
ENSDARG00000005320	nipsnap1	NIPSNAP1	ortholog_one2one	621.813	0.529802	0.431073	1.22903	0.21906	0.472202
ENSDARG00000005355	larp6a	LARP6	ortholog_one2one	730.917	2.63815	0.786563	3.35403	0.000796446	0.0237289
ENSDARG00000005356	tyro3	TYRO3	ortholog_one2one	121.1	-0.244336	0.530593	-0.460496	0.64516	0.819606
ENSDARG00000005359	sucla2	SUCLA2	ortholog_one2one	1598.89	0.320049	0.580566	0.551271	0.581448	0.781246
ENSDARG00000005371	gprc6a	GPRC6A	ortholog_one2one	1.75056	3.44632	2.77864	1.24029	0.214868	NA
ENSDARG00000005372	camk4	CAMK4	ortholog_one2one	7.73804	0.541741	1.12486	0.481608	0.630085	0.810099
ENSDARG00000005374	tubgcp4	TUBGCP4	ortholog_one2one	147.876	-0.563454	0.298692	-1.8864	0.0592405	0.237259
ENSDARG00000005392	slc5a5	SLC5A5	ortholog_one2one	10.6347	2.28441	2.10917	1.08308	0.278771	0.537486
ENSDARG00000005416	map3k5	MAP3K5	ortholog_one2one	360.177	0.245403	0.434656	0.564592	0.572351	0.774626
ENSDARG00000005448	mtfmt	MTFMT	ortholog_one2one	140.176	0.242384	0.444266	0.545582	0.585353	0.78404
ENSDARG00000005451	gdi2	GDI2	ortholog_one2one	2066.96	-0.197746	0.243924	-0.810685	0.417547	0.66098
ENSDARG00000005453	foxp2	FOXP2	ortholog_one2one	13.5311	0.661691	1.31468	0.50331	0.614746	0.802037
ENSDARG00000005454	tacc3	TACC3	ortholog_one2one	714.243	2.48311	0.884219	2.80826	0.00498107	0.0630178
ENSDARG00000005456	katnb1	KATNB1	ortholog_one2one	228.59	-0.103218	0.374158	-0.275867	0.78265	0.895725
ENSDARG00000005462	kif4	KIF4A	ortholog_one2one	433.911	2.05611	0.945865	2.17379	0.0297209	0.16331
ENSDARG00000005464	dnase1l1	DNASE1L1	ortholog_one2one	126.055	-1.2121	0.43126	-2.81061	0.00494482	0.0626954
ENSDARG00000005468	irf2bp1	IRF2BP1	ortholog_one2one	493.923	-0.36233	0.54006	-0.670907	0.50228	0.726417
ENSDARG00000005476	nav3	NAV3	ortholog_one2one	35.5789	2.28176	1.01976	2.23755	0.0252501	0.150263
ENSDARG00000005479	tenm3	TENM3	ortholog_one2one	85.2252	-0.340633	0.694632	-0.490378	0.623866	0.806462
ENSDARG00000005482	rapgef2	RAPGEF2	ortholog_one2one	255.602	-1.15056	0.527262	-2.18214	0.0290993	0.161979
ENSDARG00000005513	naca	NACA	ortholog_one2one	24881.6	-0.910398	0.591689	-1.53864	0.123892	0.350232
ENSDARG00000005518	slc5a9	SLC5A9	ortholog_one2one	167.484	3.84264	1.06387	3.61196	0.000303888	0.0145236
ENSDARG00000005522	galr1a	GALR1	ortholog_one2one	4.15966	5.01058	4.52939	1.10624	0.268624	NA
ENSDARG00000005540	xpo7	XPO7	ortholog_one2one	201.469	-0.0595199	0.4746	-0.125411	0.900199	0.955705
ENSDARG00000005541	wif1	WIF1	ortholog_one2one	25.0067	1.37096	1.10649	1.23902	0.215338	0.467727
ENSDARG00000005547	rint1	RINT1	ortholog_one2one	175.82	1.00829	0.535866	1.88161	0.0598886	0.238237
ENSDARG00000005559	pou4f1	POU4F1	ortholog_one2one	1.02662	0.880518	5.20656	0.169117	0.865705	NA
ENSDARG00000005560	ywhah	YWHAH	ortholog_one2one	406.59	1.97105	0.86052	2.29053	0.0219907	0.139167
ENSDARG00000005561	gfm2	GFM2	ortholog_one2one	209.321	0.864157	0.694225	1.24478	0.213213	0.464693
ENSDARG00000005565	entpd8	ENTPD8	ortholog_one2one	573.018	2.7809	0.765491	3.63283	0.000280333	0.0141218
ENSDARG00000005574	vsx2	VSX2	ortholog_one2one	9.96222	-0.15715	0.956059	-0.164373	0.869438	0.940899
ENSDARG00000005576	mphosph8	MPHOSPH8	ortholog_one2one	282.448	0.095159	0.269128	0.353582	0.723652	0.86257
ENSDARG00000005586	zbtb20	ZBTB20	ortholog_one2one	89.7222	0.281874	0.487657	0.578016	0.563254	0.768389
ENSDARG00000005590	mtf2	MTF2	ortholog_one2one	174.169	-0.517768	0.57575	-0.899293	0.368497	0.622334
ENSDARG00000005595	adgb	ADGB	ortholog_one2one	7.51657	2.64621	2.02588	1.3062	0.191485	0.44093
ENSDARG00000005606	paxip1	PAXIP1	ortholog_one2one	344.208	0.442382	0.503982	0.877774	0.380066	0.630698
ENSDARG00000005612	aph1b	APH1B	ortholog_one2one	158.413	-0.00383205	0.406962	-0.00941623	0.992487	0.99769
ENSDARG00000005619	nek2	NEK2	ortholog_one2one	396.905	-0.292016	1.0954	-0.266584	0.78979	0.899944
ENSDARG00000005640	adat3	ADAT3	ortholog_one2one	187.823	-0.754801	0.515919	-1.46302	0.143461	0.378466
ENSDARG00000005643	gcat	GCAT	ortholog_one2one	841.544	-0.826793	0.67357	-1.22748	0.219643	0.472958
ENSDARG00000005652	man1a1	MAN1A1	ortholog_one2one	1077.99	0.0153481	0.531816	0.0288598	0.976976	0.992552
ENSDARG00000005713	ethe1	ETHE1	ortholog_one2one	550.905	1.89912	0.751635	2.52666	0.0115154	0.0989127
ENSDARG00000005738	rpf1	RPF1	ortholog_one2one	171.854	-0.0215298	0.505671	-0.0425767	0.966039	0.986955
ENSDARG00000005749	cand2	CAND2	ortholog_one2one	3.19367	0.0417113	3.93161	0.0106092	NA	NA
ENSDARG00000005772	tsr2	TSR2	ortholog_one2one	582.85	-1.23782	0.58786	-2.10564	0.035236	0.179788
ENSDARG00000005786	ppm1f	PPM1F	ortholog_one2one	3.87924	-0.462086	1.12161	-0.411986	0.68035	NA
ENSDARG00000005789	enpp1	ENPP1	ortholog_one2one	1112.2	-1.43655	0.494865	-2.9029	0.00369722	0.0536573
ENSDARG00000005791	rpl28	RPL28	ortholog_one2one	26994.1	-0.829952	0.661718	-1.25424	0.209755	0.461165
ENSDARG00000005799	smim14	SMIM14	ortholog_one2one	532.776	-0.715852	0.539902	-1.32589	0.184876	0.433122
ENSDARG00000005821	ncf2	NCF2	ortholog_one2one	28.2251	1.99902	0.900302	2.22039	0.0263922	0.153594
ENSDARG00000005823	slc39a10	SLC39A10	ortholog_one2one	282.022	1.56	0.986722	1.581	0.113879	0.334997
ENSDARG00000005834	gatad2b	GATAD2B	ortholog_one2one	176.687	-0.404033	0.422278	-0.956794	0.338671	0.596536
ENSDARG00000005853	slc25a6	SLC25A6	ortholog_one2one	1.05582	2.08802	2.85019	0.73259	0.463809	NA
ENSDARG00000005861	ralgapa2	RALGAPA2	ortholog_one2one	1172.91	-0.53101	0.210797	-2.51905	0.0117671	0.0999228
ENSDARG00000005891	cyb5r3	CYB5R3	ortholog_one2one	358.041	0.574518	0.514882	1.11582	0.264497	0.521733
ENSDARG00000005894	slc7a9	SLC7A9	ortholog_one2one	236.121	1.36207	1.20912	1.12649	NA	NA
ENSDARG00000005897	dera	DERA	ortholog_one2one	544.265	-0.873101	0.534331	-1.63401	0.102257	0.316526
ENSDARG00000005908	clk4b	CLK1	ortholog_one2one	460.002	0.179667	0.304804	0.589451	0.555559	0.76374
ENSDARG00000005916	srpk3	SRPK3	ortholog_one2one	88.1858	-0.920847	0.485242	-1.89771	0.0577345	0.23398
ENSDARG00000005926	ak2	AK2	ortholog_one2one	4755.24	-0.417961	0.413418	-1.01099	0.312022	0.571986
ENSDARG00000005927	tbc1d17	TBC1D17	ortholog_one2one	511.208	0.405935	0.264716	1.53347	0.125159	0.352113
ENSDARG00000005941	clul1	YES1	ortholog_one2one	829.506	1.00354	0.416377	2.41018	0.0159448	0.117599
ENSDARG00000005943	htra4	HTRA4	ortholog_one2one	3.31665	0.871948	1.99757	0.436504	0.662471	NA
ENSDARG00000005972	ric8b	RIC8B	ortholog_one2one	229.723	-0.0377558	0.238211	-0.158497	0.874065	0.943201
ENSDARG00000005980	sfswap	SFSWAP	ortholog_one2one	895.566	0.213467	0.468567	0.455575	0.648696	0.821647
ENSDARG00000005989	rgl1	RGL1	ortholog_one2one	75.3527	2.94666	1.01144	2.91332	0.00357613	0.0529564
ENSDARG00000006008	dct	DCT	ortholog_one2one	7.0685	0.920655	2.08137	0.442331	0.658249	0.827146
ENSDARG00000006011	klhl42	KLHL42	ortholog_one2one	74.2273	0.00509094	0.366027	0.0139086	0.988903	0.996396
ENSDARG00000006019	tktb	TKTL2	ortholog_one2one	5498.72	-0.0468789	0.516711	-0.0907254	0.927711	0.96934
ENSDARG00000006029	lta4h	LTA4H	ortholog_one2one	428.767	1.53148	0.508426	3.0122	0.00259357	0.0454631
ENSDARG00000006031	abat	ABAT	ortholog_one2one	12728.2	-0.427787	0.482785	-0.886081	0.375574	0.62807
ENSDARG00000006038	aebp2	AEBP2	ortholog_one2one	127.524	1.3937	0.640108	2.1773	0.0294585	0.162992
ENSDARG00000006040	cyp20a1	CYP20A1	ortholog_one2one	842.267	-0.979637	0.436207	-2.24581	0.0247164	0.14856
ENSDARG00000006065	znf385b	ZNF385B	ortholog_one2one	3.32065	2.57976	2.56577	1.00545	0.314679	NA
ENSDARG00000006093	cdk15	CDK15	ortholog_one2one	2.05216	0.504286	1.93531	0.260571	0.794424	NA
ENSDARG00000006094	igf2r	IGF2R	ortholog_one2one	765.133	-0.0606282	0.42075	-0.144095	0.885425	0.948848
ENSDARG00000006128	cep170aa	CEP170	ortholog_one2one	40.7955	-1.39334	0.718331	-1.93969	0.0524173	0.222618
ENSDARG00000006137	star	STAR	ortholog_one2one	9.59731	1.42133	1.75512	0.809819	0.418044	0.661511
ENSDARG00000006169	lrrk2	LRRK2	ortholog_one2one	570.117	-0.382016	0.347	-1.10091	0.270935	0.528226
ENSDARG00000006174	lrrc23	LRRC23	ortholog_one2one	0.743973	1.56579	3.85977	0.40567	0.684985	NA
ENSDARG00000006192	gatad2ab	GATAD2A	ortholog_one2one	342.661	0.043884	0.369466	0.118777	0.905452	0.958488
ENSDARG00000006196	sav1	SAV1	ortholog_one2one	443.052	-0.510042	0.39867	-1.27936	0.20077	0.451882
ENSDARG00000006206	pou4f3	POU4F3	ortholog_one2one	0.05361	0	5.26762	0	1	NA
ENSDARG00000006219	gnl3	GNL3	ortholog_one2one	990.238	-0.495723	0.602226	-0.823152	0.410422	0.655646
ENSDARG00000006242	ptp4a1	PTP4A1	ortholog_one2one	613.564	-0.0713559	0.209104	-0.341246	0.732918	0.867468
ENSDARG00000006251	ell2	ELL2	ortholog_one2one	1415.33	-0.289424	0.330826	-0.874854	0.381653	0.631352
ENSDARG00000006257	vldlr	VLDLR	ortholog_one2one	918.687	1.79428	1.10983	1.61672	NA	NA
ENSDARG00000006279	rragd	RRAGD	ortholog_one2one	27.2283	-0.636943	0.951049	-0.669727	0.503032	0.727083
ENSDARG00000006288	prdm5	PRDM5	ortholog_one2one	19.5502	-0.706078	0.872447	-0.809308	0.418338	0.661705
ENSDARG00000006290	ndufs5	NDUFS5	ortholog_one2one	1146.13	0.0559636	0.371207	0.150761	0.880164	0.946212
ENSDARG00000006307	shisa4	SHISA4	ortholog_one2one	3.68686	3.03215	2.22723	1.3614	0.173388	NA
ENSDARG00000006314	itgav	ITGAV	ortholog_one2one	507.529	0.82775	0.384265	2.15411	0.0312313	0.16762
ENSDARG00000006316	rpl23a	RPL23A	ortholog_one2one	49533.7	-1.14811	0.729774	-1.57324	0.115662	0.338141
ENSDARG00000006332	snx14	SNX14	ortholog_one2one	657.062	-0.411355	0.2051	-2.00564	0.0448949	0.204754
ENSDARG00000006341	tas1r3	TAS1R3	ortholog_one2one	12.4231	0.428206	1.41869	0.301832	0.76278	0.882963
ENSDARG00000006350	nkx1.2la	NKX1-2	ortholog_one2one	0.236044	-0.668138	5.26258	-0.12696	0.898972	NA
ENSDARG00000006370	atp6v1h	ATP6V1H	ortholog_one2one	452.284	-0.0255687	0.384227	-0.066546	0.946943	0.978679
ENSDARG00000006383	stxbp5l	STXBP5L	ortholog_one2one	0.510314	1.54128	5.18351	0.297342	0.766205	NA
ENSDARG00000006392	exosc9	EXOSC9	ortholog_one2one	160.232	0.0107436	0.557801	0.0192607	0.984633	0.994598
ENSDARG00000006395	rbm25b	RBM25	ortholog_one2one	829.839	0.150143	0.393602	0.381459	0.702863	0.850535
ENSDARG00000006396	nrcama	NRCAM	ortholog_one2one	61.2883	-0.574601	0.61513	-0.934113	0.350246	0.606461
ENSDARG00000006397	laptm4a	LAPTM4A	ortholog_one2one	2243.01	0.13512	0.294471	0.458854	0.646339	0.820221
ENSDARG00000006399	ywhae1	YWHAE	ortholog_one2one	549.213	-0.203583	0.34681	-0.587017	0.557192	0.764998
ENSDARG00000006413	rpl38	RPL38	ortholog_one2one	13726.6	-0.809173	0.60336	-1.34111	0.179884	0.42706
ENSDARG00000006427	fabp2	FABP2	ortholog_one2one	8309.87	5.87239	1.28899	4.5558	5.22e-06	0.00108466
ENSDARG00000006434	polr1e	POLR1E	ortholog_one2one	196.175	-0.395945	0.63739	-0.621197	0.53447	0.748817
ENSDARG00000006456	pdgfrl	PDGFRL	ortholog_one2one	14.9375	0.669475	1.12573	0.594703	0.552042	0.761424
ENSDARG00000006474	saxo2	SAXO2	ortholog_one2one	15.0781	2.41808	1.00965	2.39496	0.0166223	0.119624
ENSDARG00000006494	asb7	ASB7	ortholog_one2one	125.922	0.755985	0.458884	1.64744	0.0994673	0.311272
ENSDARG00000006514	her6	HES1	ortholog_one2one	21.4436	0.406554	0.800021	0.508179	0.611328	0.800448
ENSDARG00000006522	otop2	OTOP2	ortholog_one2one	59.1616	8.84087	3.13457	2.82044	0.00479585	0.0618395
ENSDARG00000006524	supt6h	SUPT6H	ortholog_one2one	1248.84	-0.0175641	0.265895	-0.0660567	0.947333	0.978783
ENSDARG00000006545	rgp1	RGP1	ortholog_one2one	234.754	0.18143	0.578396	0.313677	0.753766	0.879444
ENSDARG00000006546	ak4	AK4	ortholog_one2one	2009.17	-0.414798	0.494576	-0.838694	0.401641	0.648682
ENSDARG00000006553	rras	RRAS	ortholog_one2one	452.664	1.67904	0.695795	2.41313	0.0158162	0.117166
ENSDARG00000006560	irf4a	IRF4	ortholog_one2one	20.6923	4.67556	1.43767	3.25219	0.0011452	0.0294536
ENSDARG00000006584	phf8	PHF8	ortholog_one2one	436.276	-0.196667	0.260022	-0.756346	0.449442	0.687237
ENSDARG00000006585	DMWD	DMWD	ortholog_one2one	26.6669	-0.724697	0.674602	-1.07426	0.282707	0.541827
ENSDARG00000006607	gpr27	GPR27	ortholog_one2one	2.18762	0.22501	1.71522	0.131185	0.895629	NA
ENSDARG00000006621	pspc1	PSPC1	ortholog_one2one	131.488	-0.24294	0.357332	-0.67987	0.496586	0.722372
ENSDARG00000006636	slitrk2	SLITRK2	ortholog_one2one	3.72095	4.39504	3.27222	1.34314	0.179228	NA
ENSDARG00000006642	drg2	DRG2	ortholog_one2one	493.998	-0.568767	0.335076	-1.69743	0.0896159	0.293933
ENSDARG00000006666	bud13	BUD13	ortholog_one2one	57.1985	0.247041	0.55172	0.447766	0.654322	0.825315
ENSDARG00000006672	fam49a	CYRIA	ortholog_one2one	176.102	0.971442	0.614379	1.58118	0.113838	0.334983
ENSDARG00000006677	ripk1l	RIPK1	ortholog_one2one	120.062	0.389514	0.536095	0.726577	0.467485	0.700946
ENSDARG00000006683	arhgef6	ARHGEF6	ortholog_one2one	537.858	-0.456443	0.232733	-1.96123	0.0498523	0.21743
ENSDARG00000006691	rpl12	RPL12	ortholog_one2one	42579.8	-0.929717	0.675922	-1.37548	0.168983	0.413608
ENSDARG00000006754	mllt3	MLLT3	ortholog_one2one	52.0222	2.87734	1.4032	2.05055	0.0403105	0.193074
ENSDARG00000006758	fam234b	FAM234B	ortholog_one2one	66.5169	-1.19976	0.723106	-1.65917	0.0970812	0.307159
ENSDARG00000006760	slc24a3	SLC24A3	ortholog_one2one	98.4141	-1.8726	0.862205	-2.17187	0.0298653	0.163762
ENSDARG00000006766	snd1	SND1	ortholog_one2one	14860.7	-1.648	0.81998	-2.00981	0.0444515	0.203428
ENSDARG00000006775	cass4	CASS4	ortholog_one2one	12.133	0.139867	0.859366	0.162756	0.87071	0.941549
ENSDARG00000006782	rb1	RB1	ortholog_one2one	180.283	-0.240088	0.512707	-0.468276	0.639587	0.81603
ENSDARG00000006786	copz2	COPZ2	ortholog_one2one	315.281	0.696867	0.670944	1.03864	0.298973	0.557669
ENSDARG00000006797	nt5dc1	NT5DC1	ortholog_one2one	92.8809	1.05422	0.410838	2.56602	0.0102872	0.0929185
ENSDARG00000006818	urod	UROD	ortholog_one2one	337.867	-0.417005	0.419961	-0.992961	0.320729	0.580692
ENSDARG00000006832	galnt9	GALNT9	ortholog_one2one	3.1312	0.587876	2.29423	0.256241	0.797765	NA
ENSDARG00000006837	mycn	MYCN	ortholog_one2one	9.82515	-0.175099	0.998708	-0.175326	0.860824	0.93651
ENSDARG00000006838	eef1a2	EEF1A2	ortholog_one2one	0.188346	0	5.26762	0	1	NA
ENSDARG00000006840	gnmt	GNMT	ortholog_one2one	4355.43	-0.16952	0.588537	-0.288037	0.773318	0.890063
ENSDARG00000006848	parp9	PARP9	ortholog_one2one	149.12	1.87964	0.908991	2.06783	0.0386563	0.189579
ENSDARG00000006849	asic2	ASIC2	ortholog_one2one	8.93365	0.187744	1.01109	0.185686	0.852691	0.932293
ENSDARG00000006859	nkain1	NKAIN1	ortholog_one2one	31.8222	0.666337	0.929457	0.716909	0.47343	0.705222
ENSDARG00000006863	si:ch1073-349o24.2	CFAP65	ortholog_one2one	25.667	1.86904	1.94103	0.962915	0.33559	0.594468
ENSDARG00000006868	trh	TRH	ortholog_one2one	0.509839	2.09825	5.16798	0.406009	0.684736	NA
ENSDARG00000006869	stx17	STX17	ortholog_one2one	124.328	-0.0347842	0.369802	-0.0940616	0.92506	0.968147
ENSDARG00000006877	enpp4	ENPP4	ortholog_one2one	6.36707	1.46058	1.09754	1.33077	0.183265	NA
ENSDARG00000006892	myo3b	MYO3B	ortholog_one2one	15.2373	4.061	1.76825	2.29662	0.0216405	0.138009
ENSDARG00000006894	oprk1	OPRK1	ortholog_one2one	0.606228	1.09493	4.13574	0.264748	0.791204	NA
ENSDARG00000006899	far1	FAR1	ortholog_one2one	52.1984	2.53925	1.1398	2.2278	0.0258938	0.152318
ENSDARG00000006900	impdh2	IMPDH2	ortholog_one2one	656.343	0.178427	0.475842	0.374972	0.707682	0.853451
ENSDARG00000006911	wnt8b	WNT8B	ortholog_one2one	0.435387	0.417619	4.65998	0.0896182	0.928591	NA
ENSDARG00000006921	lrp5	LRP5	ortholog_one2one	821.717	-0.464186	0.58599	-0.79214	0.428279	0.669531
ENSDARG00000006924	fbxo38	FBXO38	ortholog_one2one	314.748	0.593183	0.710095	0.835357	0.403517	0.650274
ENSDARG00000006963	cse1l	CSE1L	ortholog_one2one	836.833	0.614892	0.511882	1.20124	0.229659	0.483843
ENSDARG00000006978	zak	MAP3K20	ortholog_one2one	78.9427	-0.644612	0.561255	-1.14852	0.250755	0.507421
ENSDARG00000006981	ccdc113	CCDC113	ortholog_one2one	4.09087	3.38098	2.01295	1.67962	0.0930319	NA
ENSDARG00000007025	ttc9c	TTC9C	ortholog_one2one	76.6529	-0.287217	0.556001	-0.516576	0.605452	0.796698
ENSDARG00000007040	tmigd1	TMIGD1	ortholog_one2one	9.40597	1.52326	2.35437	0.646993	NA	NA
ENSDARG00000007065	mrps18b	MRPS18B	ortholog_one2one	279.371	0.595671	0.403562	1.47604	0.139934	0.373451
ENSDARG00000007092	xab2	XAB2	ortholog_one2one	347.352	-0.223184	0.362873	-0.615046	0.538524	0.751585
ENSDARG00000007108	lipia	LIPH	ortholog_one2one	81.2992	3.41451	1.19224	2.86395	0.004184	0.057248
ENSDARG00000007125	asb6	ASB6	ortholog_one2one	59.4424	-0.153401	0.380182	-0.403493	0.686586	0.842678
ENSDARG00000007127	acat2	ACAT2	ortholog_one2one	1830.02	-0.404074	0.947123	-0.426633	0.669647	0.833572
ENSDARG00000007130	mrto4	MRTO4	ortholog_one2one	110.787	-0.425191	0.661444	-0.642822	0.520339	0.739247
ENSDARG00000007141	psmc3	PSMC3	ortholog_one2one	1054.17	0.093622	0.395227	0.236882	0.812748	0.912706
ENSDARG00000007149	l1cama	L1CAM	ortholog_one2one	67.0077	-1.13513	0.657961	-1.72523	0.0844869	0.284595
ENSDARG00000007169	itgb1bp1	ITGB1BP1	ortholog_one2one	99.5964	0.495689	0.563207	0.880119	0.378795	0.629785
ENSDARG00000007171	aig1	AIG1	ortholog_one2one	3.1794	1.58485	2.00915	0.788818	0.430218	NA
ENSDARG00000007172	plxna3	PLXNA3	ortholog_one2one	145.794	-0.48461	0.966497	-0.501409	0.616083	0.802761
ENSDARG00000007175	recql	RECQL	ortholog_one2one	212.951	0.268232	0.386904	0.693279	0.488135	0.716645
ENSDARG00000007180	slc30a4	SLC30A4	ortholog_one2one	668.197	0.305763	0.409286	0.747065	0.455024	0.691555
ENSDARG00000007181	nadk2	NADK2	ortholog_one2one	89.5751	0.374157	0.598801	0.624844	0.532074	0.747283
ENSDARG00000007184	zbtb16a	ZBTB16	ortholog_one2one	470.521	-0.371421	1.01914	-0.364445	0.715526	0.858346
ENSDARG00000007196	rae1	RAE1	ortholog_one2one	230.3	0.110643	0.354594	0.312028	0.755019	0.880094
ENSDARG00000007198	mta1	MTA1	ortholog_one2one	432.878	0.32162	0.405179	0.793773	0.427328	0.668883
ENSDARG00000007216	abce1	ABCE1	ortholog_one2one	2556.32	-0.578736	0.634217	-0.912521	0.361495	0.616341
ENSDARG00000007217	wdr55	WDR55	ortholog_one2one	220.933	-0.325049	0.530332	-0.612917	0.539932	0.752752
ENSDARG00000007219	actn1	ACTN1	ortholog_one2one	110.491	1.79853	0.888745	2.02368	0.0430033	0.200105
ENSDARG00000007221	pbk	PBK	ortholog_one2one	69.2241	2.73147	1.26846	2.15338	0.0312891	0.167724
ENSDARG00000007231	ryk	RYK	ortholog_one2one	338.256	-0.589547	0.349676	-1.68598	0.0917995	0.29796
ENSDARG00000007244	acp2	ACP2	ortholog_one2one	1410.08	-0.0224839	0.426804	-0.0526798	0.957987	0.983395
ENSDARG00000007247	ric8a	RIC8A	ortholog_one2one	45.0269	0.576832	1.49581	0.385632	NA	NA
ENSDARG00000007250	use1	USE1	ortholog_one2one	238.551	1.22289	0.606159	2.01744	0.04365	0.201541
ENSDARG00000007264	nipsnap2	NIPSNAP2	ortholog_one2one	150.236	-0.946056	0.464853	-2.03517	0.0418336	0.197238
ENSDARG00000007271	mynn	ZBTB32	ortholog_one2one	282.997	0.0717437	0.49331	0.145433	0.884369	0.948124
ENSDARG00000007277	myf5	MYF5	ortholog_one2one	11.7251	-1.08499	1.57667	-0.688149	0.491359	0.719262
ENSDARG00000007278	ect2	ECT2	ortholog_one2one	249.834	2.08255	0.914013	2.27847	0.0226989	0.142101
ENSDARG00000007279	yipf5	YIPF5	ortholog_one2one	573.264	0.85721	0.559695	1.53157	0.12563	0.352688
ENSDARG00000007285	mrpl57	MRPL57	ortholog_one2one	244.254	0.362379	0.310696	1.16635	0.243475	0.499531
ENSDARG00000007294	aco2	ACO2	ortholog_one2one	1054.57	0.449935	0.496916	0.905455	0.365224	0.620096
ENSDARG00000007320	rpl7	RPL7	ortholog_one2one	56244	-1.12443	0.67504	-1.66572	0.0957699	0.304618
ENSDARG00000007344	tcap	TCAP	ortholog_one2one	53.4707	15.4697	4.28282	3.61204	NA	NA
ENSDARG00000007347	degs1	DEGS1	ortholog_one2one	732.524	-0.802114	0.731091	-1.09715	0.272577	0.530243
ENSDARG00000007349	dmrt1	DMRT1	ortholog_one2one	24.8724	-3.0732	1.44191	-2.13133	0.0330617	0.173706
ENSDARG00000007359	UBL4A	UBL4A	ortholog_one2one	122.111	0.679647	0.459116	1.48034	0.138783	0.371343
ENSDARG00000007362	sft2d1	SFT2D1	ortholog_one2one	188.081	0.851689	0.328362	2.59375	0.00949358	0.0901048
ENSDARG00000007366	AMDHD1	AMDHD1	ortholog_one2one	327.889	-1.70052	0.861794	-1.97323	0.0484698	0.213562
ENSDARG00000007370	dysf	DYSF	ortholog_one2one	89.6684	-0.734	0.527532	-1.39139	0.164108	0.406926
ENSDARG00000007377	odc1	ODC1	ortholog_one2one	579.197	2.39985	0.929557	2.58171	0.00983123	0.091592
ENSDARG00000007383	kcnk6	KCNK6	ortholog_one2one	965.645	-1.08318	0.641596	-1.68826	0.0913616	0.296981
ENSDARG00000007385	cct7	CCT7	ortholog_one2one	4385.96	-0.525682	0.509604	-1.03155	0.302283	0.560745
ENSDARG00000007398	lrrk1	LRRK1	ortholog_one2one	92.7296	-0.350776	0.476875	-0.735571	0.461992	0.697141
ENSDARG00000007405	strap	STRAP	ortholog_one2one	631.299	0.248985	0.33931	0.733797	0.463073	0.697807
ENSDARG00000007406	phox2a	PHOX2A	ortholog_one2one	2.76376	0.431706	2.48998	0.173377	0.862355	NA
ENSDARG00000007407	barx1	BARX1	ortholog_one2one	1.3715	0.893509	2.23181	0.400352	0.688897	NA
ENSDARG00000007413	arid2	ARID2	ortholog_one2one	344.821	-0.339416	0.615901	-0.55109	0.581572	0.781327
ENSDARG00000007418	chmp4c	CHMP4C	ortholog_one2one	39.0818	4.93731	1.71055	2.88639	0.00389689	0.055247
ENSDARG00000007421	ftcd	FTCD	ortholog_one2one	10208.8	-1.38072	0.760369	-1.81585	0.0693931	0.258103
ENSDARG00000007429	ndor1	NDOR1	ortholog_one2one	147.462	0.673224	0.487303	1.38153	0.167116	0.410882
ENSDARG00000007430	prdm12b	PRDM12	ortholog_one2one	14.1692	-2.32661	1.20702	-1.92756	0.0539102	0.226088
ENSDARG00000007443	fbxl18	FBXL18	ortholog_one2one	29.6486	0.769457	0.854437	0.900543	0.367831	0.622079
ENSDARG00000007444	ift81	IFT81	ortholog_one2one	47.593	0.667035	0.67502	0.988172	0.323069	0.582571
ENSDARG00000007461	srgap1a	SRGAP1	ortholog_one2one	76.0479	0.0411606	0.650302	0.0632946	0.949532	0.979726
ENSDARG00000007465	tdrd1	TDRD1	ortholog_one2one	146.378	1.3047	1.0071	1.2955	0.195148	0.444809
ENSDARG00000007477	fbxo8	FBXO8	ortholog_one2one	249.191	1.08759	0.318802	3.4115	0.000646069	0.0210085
ENSDARG00000007485	epc2	EPC2	ortholog_one2one	355.789	-0.266094	0.453303	-0.587013	0.557195	0.764998
ENSDARG00000007490	adrb1	ADRB1	ortholog_one2one	5.19469	2.46904	2.23055	1.10692	0.268329	NA
ENSDARG00000007496	ufl1	UFL1	ortholog_one2one	997.025	-0.372594	0.594726	-0.626498	0.530988	0.746419
ENSDARG00000007523	kmt2e	KMT2E	ortholog_one2one	332.487	0.0817144	0.513676	0.159078	0.873608	0.943201
ENSDARG00000007526	ndufs2	NDUFS2	ortholog_one2one	1823.52	-0.125962	0.329294	-0.382521	0.702075	0.850096
ENSDARG00000007531	zcchc9	ZCCHC9	ortholog_one2one	481.962	0.366223	0.359222	1.01949	0.307971	0.5673
ENSDARG00000007560	sema3bl	SEMA3G	ortholog_one2one	12.3842	0.46238	1.14707	0.403095	0.686878	0.842813
ENSDARG00000007561	cdh23	CDH23	ortholog_one2one	12.3062	0.338077	1.00131	0.337636	0.735638	0.869076
ENSDARG00000007566	appbp2	APPBP2	ortholog_one2one	430.819	-0.459314	0.300978	-1.52607	0.126992	0.354427
ENSDARG00000007597	bloc1s4	BLOC1S4	ortholog_one2one	111.312	-0.174962	0.356475	-0.490813	0.623559	0.806397
ENSDARG00000007603	stxbp2	STXBP2	ortholog_one2one	586.928	0.261373	0.308056	0.848458	0.396183	0.644337
ENSDARG00000007614	wwox	WWOX	ortholog_one2one	105.99	-0.0609944	0.510105	-0.119572	0.904822	0.958208
ENSDARG00000007624	gins1	GINS1	ortholog_one2one	72.2675	0.859245	0.99351	0.864857	0.387117	0.63635
ENSDARG00000007630	mkrn2	MKRN2	ortholog_one2one	132.139	-0.0149851	0.441519	-0.0339398	0.972925	0.990365
ENSDARG00000007657	ccnh	CCNH	ortholog_one2one	183.214	0.456318	0.519611	0.87819	0.379841	0.630564
ENSDARG00000007663	amph	AMPH	ortholog_one2one	1.59419	3.27657	2.58464	1.26771	0.204902	NA
ENSDARG00000007708	nsa2	NSA2	ortholog_one2one	19643	-1.24898	0.681759	-1.83199	0.0669525	0.253519
ENSDARG00000007711	rab3il1	RAB3IL1	ortholog_one2one	64.9427	1.5458	0.851667	1.81503	0.0695192	0.258199
ENSDARG00000007715	lgsn	LGSN	ortholog_one2one	4.50403	-3.07084	1.44815	-2.12053	0.0339613	NA
ENSDARG00000007723	efnb1	EFNB1	ortholog_one2one	23.8771	0.3967	0.726858	0.545773	0.585222	0.784037
ENSDARG00000007734	stn1	STN1	ortholog_one2one	141.868	-0.0320164	0.354264	-0.0903743	0.92799	0.969474
ENSDARG00000007744	tsr1	TSR1	ortholog_one2one	951.344	-0.551192	0.525729	-1.04843	0.294439	0.5528
ENSDARG00000007745	uqcrfs1	UQCRFS1	ortholog_one2one	2954.31	0.0618027	0.374778	0.164905	0.869019	0.940678
ENSDARG00000007753	cpne2	CPNE2	ortholog_one2one	5.57107	4.70971	2.85828	1.64774	0.0994054	NA
ENSDARG00000007755	wdr61	WDR61	ortholog_one2one	225.917	0.0285514	0.36647	0.0779092	0.9379	0.975063
ENSDARG00000007760	spg21	SPG21	ortholog_one2one	222.743	0.159786	0.307211	0.520119	0.60298	0.795424
ENSDARG00000007764	klhdc10	KLHDC10	ortholog_one2one	322.136	-0.147577	0.442067	-0.333835	0.738504	0.871221
ENSDARG00000007774	vash2	VASH2	ortholog_one2one	53.9916	0.879511	0.576806	1.5248	0.12731	0.354951
ENSDARG00000007804	gas6	GAS6	ortholog_one2one	242.821	-0.635376	0.553359	-1.14822	0.250879	0.507421
ENSDARG00000007813	rnpepl1	RNPEPL1	ortholog_one2one	253.843	0.0264808	0.442812	0.0598015	0.952314	0.980927
ENSDARG00000007823	atf3	ATF3	ortholog_one2one	168.371	1.89611	0.961232	1.97259	0.0485426	0.213747
ENSDARG00000007825	map2k1	MAP2K1	ortholog_one2one	74.303	0.705747	0.925969	0.762171	0.445958	0.684241
ENSDARG00000007863	tra2a	TRA2A	ortholog_one2one	633.814	0.146109	0.378209	0.386318	0.699261	0.848749
ENSDARG00000007867	dazap2	DAZAP2	ortholog_one2one	1143.59	0.696483	0.44567	1.56278	0.118105	0.34174
ENSDARG00000007869	ehd3	EHD3	ortholog_one2one	194.829	-1.45122	0.794175	-1.82733	0.0676501	0.254988
ENSDARG00000007885	fancl	FANCL	ortholog_one2one	4.24383	1.71359	1.9526	0.877594	0.380164	NA
ENSDARG00000007886	slc35b2	SLC35B2	ortholog_one2one	162.379	0.0622386	0.369641	0.168376	0.866288	0.939155
ENSDARG00000007891	meox1	MEOX1	ortholog_one2one	1.40705	0.821168	4.01763	0.204391	0.838048	NA
ENSDARG00000007892	pdcd2	PDCD2	ortholog_one2one	24.4381	0.382687	0.720871	0.530867	0.595511	0.791013
ENSDARG00000007901	crnkl1	CRNKL1	ortholog_one2one	368.26	-0.324407	0.337054	-0.962479	0.335809	0.594538
ENSDARG00000007916	xpnpep3	XPNPEP3	ortholog_one2one	108.328	0.0243544	0.350781	0.0694291	0.944648	0.977706
ENSDARG00000007918	ttc27	TTC27	ortholog_one2one	215.036	-0.314468	0.714202	-0.440307	0.659715	0.828076
ENSDARG00000007923	ptpn1	PTPN1	ortholog_one2one	754.329	-0.16081	0.43693	-0.368045	0.71284	0.856481
ENSDARG00000007955	iars1	IARS1	ortholog_one2one	2064.92	-2.02731	0.710452	-2.85355	0.00432339	0.0584959
ENSDARG00000007959	hibadhb	HIBADH	ortholog_one2one	439.449	-0.0908654	0.221917	-0.409457	0.682204	0.840524
ENSDARG00000007971	cks1b	CKS1B	ortholog_one2one	40.8464	1.66571	1.1325	1.47083	0.141338	0.375647
ENSDARG00000007982	onecut1	ONECUT1	ortholog_one2one	1.02337	1.38957	2.66673	0.521075	0.602314	NA
ENSDARG00000007988	masp2	MASP2	ortholog_one2one	6428.94	-1.50474	0.871183	-1.72723	0.0841259	0.283817
ENSDARG00000008014	nudt17	NUDT17	ortholog_one2one	695.521	0.228471	0.62304	0.366703	0.713841	0.857326
ENSDARG00000008020	med31	MED31	ortholog_one2one	184.563	0.286336	0.457203	0.626277	0.531133	0.746447
ENSDARG00000008032	sart3	SART3	ortholog_one2one	505.606	0.342848	0.5177	0.662252	0.50781	0.730903
ENSDARG00000008060	scara3	SCARA3	ortholog_one2one	22.5924	1.7312	1.25789	1.37627	0.168737	0.413239
ENSDARG00000008068	tma16	TMA16	ortholog_one2one	163.15	-0.80063	0.580338	-1.37959	0.167712	0.411826
ENSDARG00000008097	srsf9	SRSF9	ortholog_one2one	538.322	0.125465	0.287082	0.437035	0.662086	0.829192
ENSDARG00000008107	src	SRC	ortholog_one2one	80.7045	0.427597	0.747532	0.572012	0.567314	0.771277
ENSDARG00000008119	si:ch211-195d17.2	E2F6	ortholog_one2one	134.645	-0.272218	0.427365	-0.636968	0.524146	0.741888
ENSDARG00000008133	foxl1	FOXL1	ortholog_one2one	0	NA	NA	NA	NA	NA
ENSDARG00000008141	rbl1	RBL1	ortholog_one2one	150.233	-0.255019	0.365961	-0.696847	0.485899	0.714896
ENSDARG00000008142	stxbp3	STXBP3	ortholog_one2one	701.725	-0.373879	0.224349	-1.66651	0.095612	0.304591
ENSDARG00000008153	serinc5	SERINC5	ortholog_one2one	776.431	-1.71819	0.496457	-3.4609	0.000538381	0.0195052
ENSDARG00000008155	sms	SMS	ortholog_one2one	163.06	0.380241	0.541098	0.702721	0.48223	0.711987
ENSDARG00000008186	syk	SYK	ortholog_one2one	111.874	1.55114	0.807268	1.92147	0.0546721	0.227429
ENSDARG00000008188	sf1	SF1	ortholog_one2one	976.511	-0.110447	0.464378	-0.23784	0.812006	0.912706
ENSDARG00000008218	znf410	ZNF410	ortholog_one2one	435.354	-0.516461	0.378929	-1.36295	0.172898	0.417976
ENSDARG00000008224	vps35	VPS35	ortholog_one2one	967.245	0.335494	0.33107	1.01336	0.310888	0.570812
ENSDARG00000008235	cog5	COG5	ortholog_one2one	141.555	0.23633	0.457044	0.517083	0.605098	0.796625
ENSDARG00000008237	sars1	SARS1	ortholog_one2one	2411.36	-1.10745	0.671304	-1.6497	0.0990047	0.310662
ENSDARG00000008238	manba	MANBA	ortholog_one2one	195.61	1.31834	0.679948	1.93888	0.0525154	0.222811
ENSDARG00000008239	mocs3	MOCS3	ortholog_one2one	121.82	0.357013	0.510071	0.699927	0.483973	0.713322
ENSDARG00000008243	cct8	CCT8	ortholog_one2one	6146.35	-1.004	0.526684	-1.90627	0.0566147	0.231375
ENSDARG00000008249	ptchd4	PTCHD4	ortholog_one2one	2.39629	2.19246	2.85454	0.768063	0.44245	NA
ENSDARG00000008278	rcor2	RCOR2	ortholog_one2one	95.773	6.04874	1.83245	3.3009	0.000963747	0.0264176
ENSDARG00000008279	map2k7	MAP2K7	ortholog_one2one	59.098	0.135284	0.485109	0.278873	0.780342	0.894365
ENSDARG00000008287	fam114a1	FAM114A1	ortholog_one2one	213.162	-0.389172	0.435705	-0.893199	0.371751	0.624918
ENSDARG00000008305	hand2	HAND2	ortholog_one2one	72.2417	-0.576639	0.640841	-0.899816	0.368218	0.622334
ENSDARG00000008329	asic1a	ASIC1	ortholog_one2one	4.37562	1.45038	2.28269	0.63538	0.525181	NA
ENSDARG00000008372	spred2b	SPRED2	ortholog_one2one	128.442	1.18298	0.620345	1.90697	0.056525	0.231225
ENSDARG00000008377	epn2	EPN2	ortholog_one2one	345.785	-0.00686278	0.293324	-0.0233966	0.981334	0.994145
ENSDARG00000008380	brd7	BRD7	ortholog_one2one	370.28	0.476799	0.422583	1.1283	0.259194	0.515711
ENSDARG00000008384	hdac6	HDAC6	ortholog_one2one	164.236	0.432752	0.376906	1.14817	0.250899	0.507421
ENSDARG00000008395	snupn	SNUPN	ortholog_one2one	221.866	0.931229	0.532949	1.74731	0.080583	0.278278
ENSDARG00000008398	cacna1c	CACNA1C	ortholog_one2one	20.2969	4.57802	1.94793	2.3502	0.0187633	0.127769
ENSDARG00000008403	phospho1	PHOSPHO1	ortholog_one2one	5.58385	1.37852	1.44441	0.954383	0.33989	NA
ENSDARG00000008413	atp11a	ATP11A	ortholog_one2one	35.3469	1.48388	0.617676	2.40236	0.0162897	0.118707
ENSDARG00000008433	unc45b	UNC45B	ortholog_one2one	62.5021	-1.40088	0.776412	-1.8043	0.0711848	0.26159
ENSDARG00000008434	bcl2l1	BCL2L1	ortholog_one2one	357.055	0.206871	0.349052	0.592666	0.553405	0.762264
ENSDARG00000008439	atxn10	ATXN10	ortholog_one2one	79.27	-0.243999	0.506163	-0.482055	0.629767	0.809974
ENSDARG00000008447	fkbp4	FKBP4	ortholog_one2one	1370.72	-0.399362	0.491548	-0.812458	0.416529	0.660064
ENSDARG00000008461	anapc5	ANAPC5	ortholog_one2one	127.683	-0.200032	0.477277	-0.419111	0.675135	0.836623
ENSDARG00000008472	apex2	APEX2	ortholog_one2one	143.458	-0.121015	0.554574	-0.218212	0.827264	0.919188
ENSDARG00000008480	trmt61a	TRMT61A	ortholog_one2one	166.829	0.267577	0.651569	0.410666	0.681317	0.84006
ENSDARG00000008485	lrp3	LRP3	ortholog_one2one	11.8188	-0.300124	0.969193	-0.309664	0.756816	0.880665
ENSDARG00000008487	dmd	DMD	ortholog_one2one	58.3977	2.91643	1.85534	1.57191	0.115971	0.338697
ENSDARG00000008502	pno1	PNO1	ortholog_one2one	5900.47	-1.23044	0.749927	-1.64075	0.10085	0.31355
ENSDARG00000008503	glcci1a	GLCCI1	ortholog_one2one	214.629	0.813565	0.526999	1.54377	0.122644	0.348663
ENSDARG00000008540	sox21b	SOX21	ortholog_one2one	0.019248	0	5.26762	0	1	NA
ENSDARG00000008542	yod1	YOD1	ortholog_one2one	154.199	-0.484265	0.384466	-1.25958	0.207822	0.45946
ENSDARG00000008560	brap	BRAP	ortholog_one2one	187.332	-0.165375	0.377005	-0.438656	0.660911	0.828995
ENSDARG00000008573	fam20b	FAM20B	ortholog_one2one	537.495	-0.799181	0.528554	-1.51201	0.13053	0.359823
ENSDARG00000008575	lyst	LYST	ortholog_one2one	104.477	1.44789	0.587685	2.46372	0.0137503	0.108381
ENSDARG00000008592	mtmr8	MTMR8	ortholog_one2one	86.3921	0.455643	0.396485	1.14921	0.250471	0.507306
ENSDARG00000008593	nbas	NBAS	ortholog_one2one	540.713	-2.40422	0.494656	-4.86038	1.17e-06	0.000371912
ENSDARG00000008623	cops3	COPS3	ortholog_one2one	372.393	0.107846	0.247732	0.435332	0.663321	0.829639
ENSDARG00000008637	mttp	MTTP	ortholog_one2one	4693.67	0.602262	0.519912	1.15839	0.246704	0.502871
ENSDARG00000008660	coro1b	CORO1B	ortholog_one2one	44.0979	2.11087	0.832813	2.53462	0.0112569	0.0978354
ENSDARG00000008662	fign	FIGN	ortholog_one2one	12.2204	-1.60434	1.03872	-1.54453	0.12246	0.348537
ENSDARG00000008678	snx3	SNX3	ortholog_one2one	1154.8	-0.415706	0.38045	-1.09267	0.274539	0.532495
ENSDARG00000008706	paip2b	PAIP2B	ortholog_one2one	1031.06	-0.391065	0.415773	-0.940572	0.346924	0.603725
ENSDARG00000008720	lmo3	LMO3	ortholog_one2one	0.019248	0	5.26762	0	1	NA
ENSDARG00000008735	atp6ap2	ATP6AP2	ortholog_one2one	588.056	0.781188	0.351428	2.2229	0.0262228	0.152811
ENSDARG00000008740	esf1	ESF1	ortholog_one2one	473.841	0.067991	0.513544	0.132396	0.894671	0.952913
ENSDARG00000008757	entpd6	ENTPD6	ortholog_one2one	110.429	0.292678	0.372773	0.785139	0.432372	0.673275
ENSDARG00000008765	tmed5	TMED5	ortholog_one2one	471.34	0.049267	0.863723	0.0570403	0.954513	0.981746
ENSDARG00000008785	dldh	DLD	ortholog_one2one	3981.67	-0.334698	0.338662	-0.988294	0.323008	0.582523
ENSDARG00000008805	orc3	ORC3	ortholog_one2one	178.433	-0.243105	0.636503	-0.381938	0.702507	0.850383
ENSDARG00000008808	eml2	EML2	ortholog_one2one	524.024	3.69388	1.15107	3.20908	NA	NA
ENSDARG00000008811	cmtm3	CMTM3	ortholog_one2one	10.232	0.577396	0.787382	0.733311	0.463369	0.697951
ENSDARG00000008829	chga	CHGB	ortholog_one2one	3.01846	4.12816	2.51422	1.64192	0.100606	NA
ENSDARG00000008832	neu1	NEU1	ortholog_one2one	246.449	1.70596	0.70685	2.41347	0.0158016	0.117166
ENSDARG00000008852	elp4	ELP4	ortholog_one2one	123.095	-0.479916	0.427974	-1.12137	0.262131	0.519176
ENSDARG00000008858	cyp7b1	CYP7B1	ortholog_one2one	61.2566	0.971802	0.797628	1.21836	0.223085	0.476987
ENSDARG00000008861	tfap2e	TFAP2E	ortholog_one2one	1.84271	1.5035	2.30289	0.652877	0.513836	NA
ENSDARG00000008866	cabp4	CABP2	ortholog_one2one	0.292869	0	5.26762	0	1	NA
ENSDARG00000008867	rap1b	RAP1B	ortholog_one2one	531.153	1.21502	0.536904	2.26302	0.0236346	0.144835
ENSDARG00000008880	usp28	USP28	ortholog_one2one	31.0419	13.9224	3.98959	3.48968	NA	NA
ENSDARG00000008884	hprt1	HPRT1	ortholog_one2one	469.387	-1.48171	0.531862	-2.7859	0.0053379	0.0656299
ENSDARG00000008890	ctns	CTNS	ortholog_one2one	119.494	0.45974	0.445375	1.03225	0.301953	0.560403
ENSDARG00000008931	renbp	RENBP	ortholog_one2one	23.4051	1.79096	1.04969	1.70618	0.087975	0.290956
ENSDARG00000008936	sec11a	SEC11A	ortholog_one2one	346.968	-1.05817	0.74805	-1.41457	0.157194	0.397976
ENSDARG00000008947	rtf1	RTF1	ortholog_one2one	1532.23	-0.306027	0.213737	-1.4318	0.152202	0.390867
ENSDARG00000008953	pofut1	POFUT1	ortholog_one2one	208.033	-0.235769	0.535521	-0.440261	0.659748	0.828076
ENSDARG00000008969	fgb	FGB	ortholog_one2one	131598	-0.937393	0.892725	-1.05004	0.293702	0.552176
ENSDARG00000008976	mdn1	MDN1	ortholog_one2one	1781.63	-0.974482	0.648251	-1.50325	0.132775	0.362389
ENSDARG00000008979	golga1	GOLGA1	ortholog_one2one	515.137	0.998307	0.394331	2.53164	0.0113529	0.0981728
ENSDARG00000008982	casq2	CASQ2	ortholog_one2one	7.59643	2.81084	2.69219	1.04407	0.296453	0.554864
ENSDARG00000008986	e2f7	E2F7	ortholog_one2one	13.2054	-0.0121139	1.21578	-0.00996393	0.99205	0.997535
ENSDARG00000009001	pdia6	PDIA6	ortholog_one2one	3327.71	-1.17409	0.766457	-1.53184	NA	NA
ENSDARG00000009018	rhbg	RHBG	ortholog_one2one	18.1066	5.69262	2.59032	2.19765	0.0279743	0.158778
ENSDARG00000009020	cnr1	CNR1	ortholog_one2one	0.859354	0.475918	4.20704	0.113124	0.909932	NA
ENSDARG00000009021	chrna1	CHRNA1	ortholog_one2one	40.6679	-0.0982881	1.01724	-0.0966222	0.923026	0.967397
ENSDARG00000009046	nphp1	NPHP1	ortholog_one2one	38.335	0.266413	0.836651	0.318428	0.75016	0.877601
ENSDARG00000009074	cbr4	CBR4	ortholog_one2one	750.6	-0.743847	0.848867	-0.876282	0.380877	0.631264
ENSDARG00000009106	serinc1	SERINC1	ortholog_one2one	2365.34	-0.297048	0.585552	-0.507295	0.611948	0.800839
ENSDARG00000009113	pigc	PIGC	ortholog_one2one	57.4195	0.312334	0.461767	0.676388	0.498794	0.723714
ENSDARG00000009131	slc10a4	SLC10A4	ortholog_one2one	111.422	0.124446	1.14877	0.108329	0.913735	0.962789
ENSDARG00000009134	hlx1	HLX	ortholog_one2one	126.49	-0.510563	0.620755	-0.822487	0.4108	0.65589
ENSDARG00000009160	kmo	KMO	ortholog_one2one	3205.65	-1.06171	0.709074	-1.49731	0.134312	0.364318
ENSDARG00000009169	mob1ba	MOB1B	ortholog_one2one	281.133	0.899758	0.483352	1.8615	0.0626742	0.244575
ENSDARG00000009170	ctr9	CTR9	ortholog_one2one	669.972	-0.0210404	0.310252	-0.0678171	0.945931	0.97828
ENSDARG00000009178	zfand1	ZFAND1	ortholog_one2one	82.4057	-0.525974	0.521529	-1.00852	0.313204	0.573009
ENSDARG00000009214	mfsd13a	MFSD13A	ortholog_one2one	92.8096	0.632178	0.548924	1.15167	0.249457	0.506016
ENSDARG00000009218	mars2	MARS2	ortholog_one2one	10.0758	-0.296559	0.88965	-0.333343	0.738875	0.871286
ENSDARG00000009242	fev	FEV	ortholog_one2one	66.9202	5.87075	1.86671	3.14498	0.00166099	0.0360238
ENSDARG00000009250	etfb	ETFB	ortholog_one2one	3948.18	-0.454146	0.367018	-1.2374	0.21594	0.468418
ENSDARG00000009252	napepld	NAPEPLD	ortholog_one2one	184.16	0.809002	0.540805	1.49592	0.134674	0.364957
ENSDARG00000009253	rtraf	RTRAF	ortholog_one2one	429.125	-0.144191	0.374996	-0.384514	0.700597	0.849544
ENSDARG00000009262	FAR2	FAR2	ortholog_one2one	16.992	-0.472398	0.794117	-0.594873	0.551929	0.761388
ENSDARG00000009266	uevld	UEVLD	ortholog_one2one	48.4269	-0.429025	0.653148	-0.656857	0.511273	0.733589
ENSDARG00000009285	rpl15	RPL15	ortholog_one2one	52243.6	-0.965329	0.719502	-1.34166	0.179705	0.426867
ENSDARG00000009299	dusp8a	DUSP8	ortholog_one2one	120.743	0.632113	0.533038	1.18587	0.235675	0.491187
ENSDARG00000009313	napsa	NAPSA	ortholog_one2one	215.541	2.07567	0.796984	2.60441	0.00920322	0.0882366
ENSDARG00000009315	clgn	CLGN	ortholog_one2one	197.666	0.0107521	0.36861	0.0291693	0.97673	0.992552
ENSDARG00000009336	aif1l	AIF1L	ortholog_one2one	325.636	3.19836	1.21264	2.63752	0.00835138	0.0841522
ENSDARG00000009341	nrap	NRAP	ortholog_one2one	29.0124	1.92725	2.92927	0.657928	NA	NA
ENSDARG00000009342	txndc5	TXNDC5	ortholog_one2one	1498.78	0.890858	0.398542	2.23529	0.025398	0.150876
ENSDARG00000009350	atg3	ATG3	ortholog_one2one	536.289	0.34667	0.346267	1.00116	0.316748	0.576774
ENSDARG00000009387	robo4	CNTN2	ortholog_one2one	78.1385	-1.10067	0.52588	-2.093	0.0363489	0.183256
ENSDARG00000009390	npl	NPL	ortholog_one2one	442.388	0.594383	0.426404	1.39395	0.163334	0.405681
ENSDARG00000009418	mef2cb	MEF2C	ortholog_one2one	74.4122	-0.534337	0.703842	-0.759171	0.44775	0.68575
ENSDARG00000009436	ubxn7	UBXN7	ortholog_one2one	269.34	0.0231084	0.44256	0.0522152	0.958357	0.983437
ENSDARG00000009438	myog	MYOG	ortholog_one2one	0.964272	0.455215	3.04332	0.149579	0.881097	NA
ENSDARG00000009459	slc35e4	SLC35E4	ortholog_one2one	1.02595	0.557712	2.21306	0.252009	0.801034	NA
ENSDARG00000009470	hnf1a	HNF1A	ortholog_one2one	984.672	-0.708765	0.507739	-1.39592	0.162737	0.405072
ENSDARG00000009480	pdcl	PDCL	ortholog_one2one	369.558	0.420332	0.400536	1.04942	0.293984	0.552448
ENSDARG00000009488	gipc2	GIPC2	ortholog_one2one	377.696	4.32704	1.11661	3.87515	0.00010656	0.00812729
ENSDARG00000009493	MAP3K13	MAP3K13	ortholog_one2one	49.1241	-2.23906	0.838553	-2.67014	0.00758193	0.0797907
ENSDARG00000009505	prelid3b	PRELID3B	ortholog_one2one	767.382	0.511429	0.396604	1.28952	0.197218	0.447114
ENSDARG00000009534	wls	WLS	ortholog_one2one	223.191	1.67044	0.704135	2.37233	0.0176765	0.123446
ENSDARG00000009549	ubr4	UBR4	ortholog_one2one	1192.86	-0.362842	0.422256	-0.859293	0.390179	0.638602
ENSDARG00000009553	gng3	GNG3	ortholog_one2one	0.91676	2.32582	3.17654	0.732188	0.464054	NA
ENSDARG00000009557	wrap73	WRAP73	ortholog_one2one	106.903	-0.753196	0.505277	-1.49066	0.136051	0.366989
ENSDARG00000009585	papola	PAPOLA	ortholog_one2one	1832.35	-0.323042	0.398086	-0.811489	0.417085	0.660488
ENSDARG00000009607	ccnc	CCNC	ortholog_one2one	371.451	0.741426	0.374665	1.9789	0.0478269	0.211938
ENSDARG00000009629	unc119.1	UNC119B	ortholog_one2one	142.634	0.174375	0.577478	0.301959	0.762683	0.882963
ENSDARG00000009640	psmb1	PSMB1	ortholog_one2one	994.245	-0.0840262	0.358836	-0.234163	0.814858	0.913719
ENSDARG00000009657	fgfr1op2	FGFR1OP2	ortholog_one2one	385.941	0.193461	0.322526	0.599831	0.548619	0.75891
ENSDARG00000009681	med27	MED27	ortholog_one2one	120.648	0.183713	0.496783	0.369805	0.711528	0.855809
ENSDARG00000009685	ppa2	PPA2	ortholog_one2one	148.2	-0.512122	0.378852	-1.35177	0.176448	0.422463
ENSDARG00000009693	llgl1	LLGL1	ortholog_one2one	320.842	-0.24543	0.551578	-0.444959	0.656349	0.826424
ENSDARG00000009724	rpn2	RPN2	ortholog_one2one	6927.93	-0.979789	0.541395	-1.80975	0.0703346	0.259723
ENSDARG00000009733	kif21b	KIF21B	ortholog_one2one	40.8705	1.43258	0.867256	1.65185	0.0985651	0.310007
ENSDARG00000009735	gigyf2	GIGYF2	ortholog_one2one	565.783	0.0457105	0.480704	0.0950907	0.924243	0.967748
ENSDARG00000009743	efhc1	EFHC1	ortholog_one2one	9.70834	0.818576	1.27465	0.642199	0.520744	0.739595
ENSDARG00000009745	fbxw2	FBXW2	ortholog_one2one	320.822	-0.00343548	0.395233	-0.00869229	0.993065	0.99769
ENSDARG00000009748	dffb	DFFB	ortholog_one2one	106.071	0.363136	0.335707	1.08171	0.279383	0.538086
ENSDARG00000009753	sf3b6	SF3B6	ortholog_one2one	499.053	0.31722	0.290795	1.09087	0.275329	0.53318
ENSDARG00000009764	srek1	SREK1	ortholog_one2one	49.808	-0.87452	0.607861	-1.43869	0.15024	0.388828
ENSDARG00000009771	ppme1	PPME1	ortholog_one2one	567.844	0.266692	0.31923	0.835423	0.40348	0.650274
ENSDARG00000009783	slc49a4	SLC49A4	ortholog_one2one	477.118	-0.441671	0.324719	-1.36016	0.173778	0.419233
ENSDARG00000009806	smfn	REXO2	ortholog_one2one	193.459	-0.388971	0.566005	-0.687222	0.491943	0.719574
ENSDARG00000009830	hdlbpa	HDLBP	ortholog_one2one	94344	-1.84189	0.822021	-2.24069	0.0250463	0.14955
ENSDARG00000009837	agk	AGK	ortholog_one2one	150.311	-0.477431	0.357827	-1.33425	0.182122	0.429591
ENSDARG00000009851	wdr41	WDR41	ortholog_one2one	287.667	-0.118181	0.225957	-0.523025	0.600957	0.794194
ENSDARG00000009862	dcps	DCPS	ortholog_one2one	131.232	0.284904	0.515583	0.552587	0.580546	0.780815
ENSDARG00000009864	ddx55	DDX55	ortholog_one2one	324.709	-0.307599	0.491918	-0.625306	0.53177	0.746977
ENSDARG00000009871	snrpc	SNRPC	ortholog_one2one	285.822	0.771098	0.479102	1.60947	0.107514	0.324307
ENSDARG00000009886	rnf114	RNF114	ortholog_one2one	388.647	0.837149	0.350088	2.39125	0.0167909	0.120342
ENSDARG00000009901	slc38a5a	SLC38A5	ortholog_one2one	16.0609	3.35228	1.34634	2.48992	0.0127773	0.103779
ENSDARG00000009939	micu2	MICU2	ortholog_one2one	862.813	1.5666	0.549813	2.84934	0.004381	0.0587916
ENSDARG00000009942	cdc6	CDC6	ortholog_one2one	150.162	3.02644	1.2534	2.41459	0.0157527	0.116983
ENSDARG00000009950	edf1	EDF1	ortholog_one2one	2352.08	0.343828	0.231801	1.48329	0.137997	0.370033
ENSDARG00000009953	med14	MED14	ortholog_one2one	378.76	-0.0283945	0.4859	-0.0584369	0.953401	0.981373
ENSDARG00000009958	cbl	CBL	ortholog_one2one	183.773	0.472911	0.5528	0.855484	0.392283	0.640602
ENSDARG00000009961	rundc3b	RUNDC3B	ortholog_one2one	7.7066	3.34033	1.76132	1.8965	0.0578943	0.234302
ENSDARG00000009982	fam199x	FAM199X	ortholog_one2one	425.815	0.203866	0.384056	0.530823	0.595541	0.791013
ENSDARG00000010010	trim13	TRIM13	ortholog_one2one	3.92284	1.59291	1.68696	0.944248	0.345043	NA
ENSDARG00000010018	qki2	QKI	ortholog_one2one	28.5895	0.302202	0.944207	0.320059	0.748923	0.8769
ENSDARG00000010021	grpel1	GRPEL1	ortholog_one2one	422.699	0.190611	0.401577	0.474657	0.635031	0.812831
ENSDARG00000010032	cmtm7	CMTM7	ortholog_one2one	28.7322	0.0859372	0.672444	0.127798	0.898309	0.954801
ENSDARG00000010035	engase	ENGASE	ortholog_one2one	77.2044	0.783257	0.532886	1.46984	0.141605	0.375886
ENSDARG00000010051	ufd1l	UFD1	ortholog_one2one	674.561	-0.114612	0.337111	-0.339984	0.733869	0.868129
ENSDARG00000010059	itpkb	ITPKB	ortholog_one2one	50.2474	0.764716	0.625518	1.22253	0.221507	0.475108
ENSDARG00000010070	adam9	ADAM9	ortholog_one2one	428.049	-0.61636	0.381606	-1.61517	0.106273	0.322627
ENSDARG00000010078	nup133	NUP133	ortholog_one2one	315.724	-0.278022	0.438144	-0.634545	0.525725	0.742728
ENSDARG00000010085	p4ha2	P4HA2	ortholog_one2one	169.781	-0.305062	0.7488	-0.407401	0.683713	0.840654
ENSDARG00000010096	slc1a6	SLC1A6	ortholog_one2one	0.674706	-0.666301	4.41526	-0.150909	0.880048	NA
ENSDARG00000010108	bri3bp	BRI3BP	ortholog_one2one	76.4396	0.869675	0.454134	1.91502	0.05549	0.229519
ENSDARG00000010130	smpdl3b	SMPDL3B	ortholog_one2one	296.019	6.87399	1.51665	4.53235	5.83e-06	0.00114425
ENSDARG00000010149	atp5fa1	ATP5F1A	ortholog_one2one	13321.8	-0.108329	0.223617	-0.484439	0.628075	0.809087
ENSDARG00000010169	myd88	MYD88	ortholog_one2one	245.416	0.884932	0.559519	1.58159	0.113742	0.334935
ENSDARG00000010181	asap2a	ASAP2	ortholog_one2one	57.8806	-0.860075	0.648754	-1.32573	0.184928	0.433122
ENSDARG00000010186	myo3a	MYO3A	ortholog_one2one	30.8378	2.65572	2.30698	1.15117	NA	NA
ENSDARG00000010238	rbm22	RBM22	ortholog_one2one	231.701	0.130637	0.364162	0.358734	0.719794	0.860569
ENSDARG00000010244	rpl22l1	RPL22L1	ortholog_one2one	9435.88	-1.1327	0.814297	-1.39101	0.164221	0.406974
ENSDARG00000010246	prmt1	PRMT1	ortholog_one2one	2046.59	0.0489542	0.450395	0.108692	0.913447	0.962679
ENSDARG00000010250	nqo1	NQO1	ortholog_one2one	1178.58	1.67379	1.15957	1.44345	NA	NA
ENSDARG00000010266	igf2bp3	IGF2BP3	ortholog_one2one	356.391	0.202418	0.675931	0.299466	0.764585	0.884376
ENSDARG00000010270	fezf1	FEZF1	ortholog_one2one	0.019248	0	5.26762	0	1	NA
ENSDARG00000010280	clasp1a	CLASP1	ortholog_one2one	858.131	-0.919846	0.310532	-2.96216	0.00305486	0.0492928
ENSDARG00000010281	xpo4	XPO4	ortholog_one2one	176.302	0.421469	0.61084	0.689982	0.490205	0.718597
ENSDARG00000010300	traf3ip1	TRAF3IP1	ortholog_one2one	65.5125	0.565245	0.682526	0.828167	0.407576	0.653612
ENSDARG00000010301	b4galt6	B4GALT5	ortholog_one2one	340.276	0.261767	0.419807	0.623541	0.532929	0.747762
ENSDARG00000010312	cp	CP	ortholog_one2one	96240.5	-1.55521	0.896402	-1.73494	0.0827511	0.281518
ENSDARG00000010316	qars1	QARS1	ortholog_one2one	817.402	-0.0815847	0.75678	-0.107805	0.91415	0.963079
ENSDARG00000010318	srpx	SRPX	ortholog_one2one	17.4228	1.91518	1.36939	1.39856	0.161944	0.40443
ENSDARG00000010331	radx	RADX	ortholog_one2one	13.4449	0.0402321	1.14346	0.0351845	0.971933	0.989791
ENSDARG00000010347	acer1	ACER1	ortholog_one2one	6.95154	2.90831	2.28083	1.27511	0.202271	0.452958
ENSDARG00000010381	rnf2	RNF2	ortholog_one2one	998.548	-0.313246	0.277254	-1.12982	0.258553	0.515011
ENSDARG00000010400	lrrfip2	LRRFIP2	ortholog_one2one	400.999	0.775811	0.403067	1.92477	0.054258	0.226733
ENSDARG00000010407	ppp4r4	PPP4R4	ortholog_one2one	25.7589	0.705183	1.80792	0.390053	0.696498	0.847338
ENSDARG00000010415	sirt4	SIRT4	ortholog_one2one	98.636	0.200591	0.487219	0.411705	0.680556	0.839879
ENSDARG00000010425	scara5	SCARA5	ortholog_one2one	56.3069	3.39896	1.9954	1.7034	0.0884932	0.291951
ENSDARG00000010432	eaf2	EAF2	ortholog_one2one	276.873	-0.0938588	0.423164	-0.221802	0.824468	0.918126
ENSDARG00000010434	clu	CLU	ortholog_one2one	131.111	3.74531	1.77782	2.10669	0.0351446	0.179517
ENSDARG00000010437	tent5c	TENT5C	ortholog_one2one	481.583	-1.36659	0.950854	-1.43722	0.150654	0.38913
ENSDARG00000010445	trabd	TRABD	ortholog_one2one	785.803	0.64268	0.833061	0.771468	0.44043	0.68039
ENSDARG00000010472	atp1a2a	ATP1A2	ortholog_one2one	19.8883	-0.2561	2.61173	-0.0980577	NA	NA
ENSDARG00000010487	sae1	SAE1	ortholog_one2one	94.7546	0.687601	0.804227	0.854983	0.39256	0.640833
ENSDARG00000010514	cxcr5	CXCR5	ortholog_one2one	3.51056	2.67786	2.19522	1.21986	0.222519	NA
ENSDARG00000010516	rpl21	RPL21	ortholog_one2one	22449.3	-0.984306	0.62879	-1.5654	0.11749	0.340853
ENSDARG00000010519	per3	PER3	ortholog_one2one	1539.9	0.0131391	0.384519	0.0341703	0.972741	0.990365
ENSDARG00000010553	mmgt1	MMGT1	ortholog_one2one	134.811	1.12913	0.438902	2.57263	0.0100928	0.092246
ENSDARG00000010565	aqp4	AQP4	ortholog_one2one	0.48417	0.842495	5.20739	0.161788	0.871472	NA
ENSDARG00000010571	ezh2	EZH2	ortholog_one2one	319.785	2.28517	0.737695	3.09772	0.00195016	0.0387357
ENSDARG00000010586	tex9	TEX9	ortholog_one2one	36.4666	6.54995	2.06818	3.16701	0.00154017	0.0345628
ENSDARG00000010591	foxn4	FOXN4	ortholog_one2one	8.9415	0.619886	0.840509	0.737513	0.460811	0.696622
ENSDARG00000010596	slc7a6os	SLC7A6OS	ortholog_one2one	570.149	0.0966982	0.368758	0.262227	0.793146	0.902214
ENSDARG00000010601	mtmr10	MTMR10	ortholog_one2one	189.634	-0.217242	0.381276	-0.569777	0.568829	0.772314
ENSDARG00000010610	sarm1	SARM1	ortholog_one2one	47.2371	-1.96206	0.875556	-2.24093	0.0250307	0.149508
ENSDARG00000010619	themis	THEMIS	ortholog_one2one	53.8794	2.33435	1.07326	2.17501	0.029629	0.163184
ENSDARG00000010625	clic2	CLIC2	ortholog_one2one	104.227	0.168148	0.449347	0.374205	0.708252	0.853621
ENSDARG00000010630	hoxb6a	HOXB6	ortholog_one2one	13.0067	-0.0710323	1.1284	-0.0629497	0.949807	0.979726
ENSDARG00000010658	insig1	INSIG1	ortholog_one2one	104.146	0.672825	0.573409	1.17338	0.240645	0.496074
ENSDARG00000010700	il17d	IL17D	ortholog_one2one	0	NA	NA	NA	NA	NA
ENSDARG00000010717	chchd10	CHCHD10	ortholog_one2one	218.385	-0.209822	0.605307	-0.346637	0.728864	0.865242
ENSDARG00000010721	2006-09-01	SEPTIN6	ortholog_one2one	478.944	0.225576	0.338277	0.666838	0.504876	0.728732
ENSDARG00000010728	scin	SCIN	ortholog_one2one	212.171	5.20474	1.41679	3.67361	0.00023915	0.0129133
ENSDARG00000010756	nod2	NOD2	ortholog_one2one	88.3341	0.990467	0.805044	1.23033	0.218575	0.471472
ENSDARG00000010773	pnpla6	PNPLA6	ortholog_one2one	1847.9	0.494425	0.425811	1.16114	0.245586	0.501728
ENSDARG00000010779	tlk2	TLK2	ortholog_one2one	230.731	-0.0435437	0.509669	-0.0854352	0.931915	0.971768
ENSDARG00000010784	ppp1r12a	PPP1R12A	ortholog_one2one	408.092	0.204357	0.334058	0.61174	0.54071	0.753334
ENSDARG00000010794	tfeb	TFEB	ortholog_one2one	45.5145	2.70625	1.20645	2.24315	0.0248871	0.14916
ENSDARG00000010816	slc7a14a	SLC7A14	ortholog_one2one	24.095	6.52167	1.89502	3.44149	0.000578524	0.0203228
ENSDARG00000010823	memo1	MEMO1	ortholog_one2one	158.598	0.707455	0.470747	1.50284	0.132881	0.362497
ENSDARG00000010831	churc1	CHURC1	ortholog_one2one	74.629	-0.0179771	0.409992	-0.0438473	0.965026	0.986613
ENSDARG00000010844	kras	KRAS	ortholog_one2one	175.892	1.51654	0.579506	2.61695	0.00887202	0.0864378
ENSDARG00000010873	DDX17	DDX17	ortholog_one2one	544.375	0.108471	0.358001	0.302991	0.761896	0.882963
ENSDARG00000010878	cdkn1ca	CDKN1C	ortholog_one2one	11.3337	16.0881	3.07418	5.23329	1.67e-07	7.45e-05
ENSDARG00000010905	mettl13	EEF1AKNMT	ortholog_one2one	123.793	0.150288	0.508757	0.295402	0.767686	0.886775
ENSDARG00000010918	nprl3	NPRL3	ortholog_one2one	208.138	-0.398419	0.317221	-1.25597	0.209128	0.460484
ENSDARG00000010934	syt14a	SYT14	ortholog_one2one	3.14163	-2.07739	1.67845	-1.23769	0.215833	NA
ENSDARG00000010936	abcb4	ABCB4	ortholog_one2one	3016.36	2.07327	0.802343	2.58402	0.00976574	0.09147
ENSDARG00000010941	pomgnt2	POMGNT2	ortholog_one2one	30.5443	1.12726	0.989663	1.13903	0.254691	0.510522
ENSDARG00000010948	kif11	KIF11	ortholog_one2one	509.711	2.52911	0.872138	2.8999	0.00373287	0.0539555
ENSDARG00000010962	fkbp7	FKBP7	ortholog_one2one	12.861	1.80344	1.17988	1.52849	0.126391	0.353817
ENSDARG00000010965	psma8	PSMA8	ortholog_one2one	1541.05	0.0820392	0.242082	0.33889	0.734693	0.868596
ENSDARG00000010978	trmt1	TRMT1	ortholog_one2one	236.325	-0.512643	0.58112	-0.882164	0.377688	0.628784
ENSDARG00000010981	zdhhc3a	ZDHHC3	ortholog_one2one	116.652	-0.366503	0.592722	-0.618339	0.536352	0.749973
ENSDARG00000011000	gtf2a1	GTF2A1	ortholog_one2one	857.052	0.463239	0.452794	1.02307	0.306276	0.565561
ENSDARG00000011042	pgbd5	PGBD5	ortholog_one2one	16.826	2.69721	1.24507	2.16631	0.0302873	0.165041
ENSDARG00000011055	fbxo9	FBXO9	ortholog_one2one	2705.61	-0.873162	0.537475	-1.62456	0.104256	0.320063
ENSDARG00000011066	glra3	GLRA3	ortholog_one2one	0.367121	-0.668163	5.26258	-0.126965	0.898968	NA
ENSDARG00000011072	ddx11	DDX11	ortholog_one2one	832.061	-1.60796	0.62889	-2.55682	0.0105634	0.0942396
ENSDARG00000011079	wdr3	WDR3	ortholog_one2one	1446.54	-0.626311	0.581894	-1.07633	0.281779	0.540696
ENSDARG00000011094	ccna2	CCNA2	ortholog_one2one	753.681	2.46313	0.942413	2.61364	0.00895831	0.0869389
ENSDARG00000011113	chrna10a	CHRNA10	ortholog_one2one	0.453394	0.852157	3.09598	0.275247	0.783127	NA
ENSDARG00000011125	snrpb	SNRPB	ortholog_one2one	1107.5	-0.562299	0.454566	-1.237	0.216086	0.468476
ENSDARG00000011146	uqcrb	UQCRB	ortholog_one2one	12.0638	-0.0109468	0.816412	-0.0134084	0.989302	0.996494
ENSDARG00000011152	rpp14	RPP14	ortholog_one2one	316.88	-0.182835	0.415194	-0.440362	0.659675	0.828076
ENSDARG00000011170	ndrg2	NDRG2	ortholog_one2one	4918.69	-0.992106	0.614866	-1.61353	0.106629	0.322931
ENSDARG00000011175	atp6v1d	ATP6V1D	ortholog_one2one	669.063	0.440008	0.424809	1.03578	0.300305	0.559078
ENSDARG00000011201	rplp2l	RPLP2	ortholog_one2one	19956.3	-0.756027	0.640229	-1.18087	0.237655	0.493249
ENSDARG00000011222	ccdc28b	CCDC28B	ortholog_one2one	106.387	-0.567086	0.79734	-0.711222	0.476946	0.707959
ENSDARG00000011235	otx2b	OTX2	ortholog_one2one	0.474945	0.72991	4.54844	0.160475	0.872507	NA
ENSDARG00000011240	ift46	IFT46	ortholog_one2one	46.8259	0.387451	0.638856	0.606475	0.544199	0.756355
ENSDARG00000011245	esrp1	ESRP1	ortholog_one2one	109.634	6.61032	1.69109	3.90891	9.27e-05	0.00734479
ENSDARG00000011246	krr1	KRR1	ortholog_one2one	296.231	-0.315727	0.443793	-0.711428	0.476819	0.70783
ENSDARG00000011247	rnpc3	RNPC3	ortholog_one2one	219.495	-0.102902	0.325722	-0.315921	0.752063	0.878631
ENSDARG00000011257	enpp2	ENPP2	ortholog_one2one	13.5575	0.376883	0.935942	0.402677	0.687186	0.843
ENSDARG00000011262	traip	TRAIP	ortholog_one2one	54.2313	1.78975	1.23824	1.4454	0.148345	0.385754
ENSDARG00000011272	uqcc2	UQCC2	ortholog_one2one	257.496	0.044761	0.377084	0.118703	0.905511	0.958488
ENSDARG00000011299	blzf1	BLZF1	ortholog_one2one	520.327	-0.630718	0.366612	-1.7204	0.08536	0.285906
ENSDARG00000011301	nae1	NAE1	ortholog_one2one	343.336	0.107882	0.300067	0.359526	0.719202	0.860214
ENSDARG00000011312	stk3	STK3	ortholog_one2one	319.965	-0.129613	0.267011	-0.485423	0.627376	0.808545
ENSDARG00000011360	nfatc2ip	NFATC2IP	ortholog_one2one	87.8145	-0.163354	0.514011	-0.317802	0.750635	0.877844
ENSDARG00000011370	fyna	FYN	ortholog_one2one	45.9106	3.15456	1.52683	2.06608	0.0388207	0.18993
ENSDARG00000011400	tnnc1a	TNNC1	ortholog_one2one	0.0962401	0	5.26762	0	1	NA
ENSDARG00000011404	fen1	FEN1	ortholog_one2one	254.71	0.908078	0.701114	1.29519	0.195254	0.444809
ENSDARG00000011405	rps9	RPS9	ortholog_one2one	29852.3	-0.825989	0.642479	-1.28563	0.198573	0.44902
ENSDARG00000011410	aadat	AADAT	ortholog_one2one	147.222	-0.2421	0.535736	-0.451902	0.651339	0.823287
ENSDARG00000011418	sigmar1	SIGMAR1	ortholog_one2one	474.617	-0.855536	0.529913	-1.61448	0.106423	0.322773
ENSDARG00000011422	ryr1a	RYR1	ortholog_one2one	21.0546	2.05524	1.6457	1.24886	0.211717	0.462797
ENSDARG00000011449	fes	FES	ortholog_one2one	41.8311	4.19179	1.34762	3.11051	0.00186767	0.0379158
ENSDARG00000011466	afg1la	AFG1L	ortholog_one2one	94.7326	1.17415	0.598737	1.96104	0.0498749	0.217474
ENSDARG00000011490	scube3	SCUBE3	ortholog_one2one	29.0176	0.00186781	0.763483	0.00244643	0.998048	0.999509
ENSDARG00000011493	dcun1d3	DCUN1D3	ortholog_one2one	215.296	0.262527	0.438833	0.598238	0.549681	0.759608
ENSDARG00000011506	lpcat1	LPCAT1	ortholog_one2one	89.6906	1.73209	0.821541	2.10835	0.0350008	0.179041
ENSDARG00000011510	rcc2	RCC2	ortholog_one2one	218.86	0.73125	0.497477	1.46992	0.141585	0.375886
ENSDARG00000011521	upb1	UPB1	ortholog_one2one	739.53	-0.856074	0.683555	-1.25238	0.21043	0.461777
ENSDARG00000011533	sema6dl	SEMA6D	ortholog_one2one	163.349	2.04533	0.853523	2.39634	0.0165599	0.119494
ENSDARG00000011553	atp5pb	ATP5PB	ortholog_one2one	5196.36	-0.164658	0.330053	-0.498885	0.617861	0.803753
ENSDARG00000011555	spag7	SPAG7	ortholog_one2one	458.685	0.691595	0.292162	2.36716	0.0179251	0.124041
ENSDARG00000011564	sfpq	SFPQ	ortholog_one2one	841.186	-0.363911	0.29278	-1.24295	0.213885	0.465498
ENSDARG00000011570	pou6f1	POU6F1	ortholog_one2one	98.863	-0.231378	0.413568	-0.559466	0.575844	0.777244
ENSDARG00000011571	calcrlb	CALCRL	ortholog_one2one	46.703	1.1364	0.584109	1.94553	0.0517113	0.220686
ENSDARG00000011582	sox5	SOX5	ortholog_one2one	630.039	-0.838884	0.484793	-1.73039	0.0835599	0.282782
ENSDARG00000011597	atxn2l	ATXN2L	ortholog_one2one	317.21	0.268851	0.561021	0.479218	0.631783	0.811052
ENSDARG00000011602	CRACD	CRACD	ortholog_one2one	56.321	3.2431	1.53321	2.11524	0.0344093	0.177679
ENSDARG00000011605	dennd6b	DENND6B	ortholog_one2one	81.719	-0.352593	0.745729	-0.472817	0.636344	0.813553
ENSDARG00000011611	actr1	ACTR1A	ortholog_one2one	893.839	0.0791981	0.251936	0.314358	0.753249	0.879017
ENSDARG00000011613	rbm39a	RBM39	ortholog_one2one	2771.44	-0.238685	0.275022	-0.867874	0.385463	0.634669
ENSDARG00000011615	mybpc3	MYBPC3	ortholog_one2one	20.5932	-3.23265	1.26366	-2.55815	NA	NA
ENSDARG00000011618	slc26a2	SLC26A2	ortholog_one2one	639.523	0.741769	0.775818	0.956112	0.339016	0.596813
ENSDARG00000011648	snrpd1	SNRPD1	ortholog_one2one	249.987	0.700274	0.60096	1.16526	0.243914	0.499941
ENSDARG00000011662	chuk	CHUK	ortholog_one2one	1200.64	-0.115085	0.262887	-0.437773	0.661551	0.829109
ENSDARG00000011671	pde6b	PDE6B	ortholog_one2one	2.44739	0.0151102	2.20021	0.00686761	0.99452	NA
ENSDARG00000011672	sema3b	SEMA3B	ortholog_one2one	56.0854	1.90236	0.712948	2.6683	0.00762358	0.0798089
ENSDARG00000011673	si:ch211-246m6.5	VWDE	ortholog_one2one	4.56984	1.7539	2.02688	0.865318	0.386864	NA
ENSDARG00000011693	ttc36	TTC36	ortholog_one2one	1578.49	-1.21544	0.843156	-1.44153	0.149434	0.387395
ENSDARG00000011723	C2H5orf22	C5orf22	ortholog_one2one	52.4369	0.271949	0.61605	0.44144	0.658894	0.827657
ENSDARG00000011724	marveld1	MARVELD1	ortholog_one2one	10.4314	0.375742	0.907372	0.414099	0.678801	0.838987
ENSDARG00000011727	b9d1	B9D1	ortholog_one2one	48.5733	-0.715763	0.626561	-1.14237	0.253301	0.509235
ENSDARG00000011743	pigo	PIGO	ortholog_one2one	177.496	0.447841	0.516035	0.86785	0.385476	0.634669
ENSDARG00000011764	ints13	INTS13	ortholog_one2one	294.837	0.439909	0.387609	1.13493	0.256404	0.512721
ENSDARG00000011769	cpm	CPM	ortholog_one2one	84.451	0.87602	0.697315	1.25627	0.209016	0.460469
ENSDARG00000011777	cttn	CTTN	ortholog_one2one	779.396	0.406099	0.385771	1.0527	0.29248	0.550676
ENSDARG00000011785	tbx6	TBX6	ortholog_one2one	58.1046	-0.700329	0.486723	-1.43887	0.150189	0.388754
ENSDARG00000011801	wars2	WARS2	ortholog_one2one	53.1706	0.765534	0.672421	1.13847	0.254923	0.510772
ENSDARG00000011809	mical1	MICAL1	ortholog_one2one	154.362	-0.0918189	0.435855	-0.210664	0.833149	0.922215
ENSDARG00000011818	batf	BATF	ortholog_one2one	16.4513	3.8749	2.05773	1.8831	0.059687	0.237971
ENSDARG00000011819	pcnx1	PCNX1	ortholog_one2one	849.482	0.09789	0.381538	0.256567	0.797513	0.904611
ENSDARG00000011821	plod2	PLOD2	ortholog_one2one	28.1332	1.66992	1.00788	1.65686	0.0975471	0.308174
ENSDARG00000011825	cetn3	CETN3	ortholog_one2one	87.2148	0.668625	0.716503	0.933178	0.350728	0.606947
ENSDARG00000011837	C13H9orf72	C9orf72	ortholog_one2one	111.701	-0.236194	0.439706	-0.537163	0.591155	0.788101
ENSDARG00000011851	map2k5	MAP2K5	ortholog_one2one	159.374	-0.344103	0.324361	-1.06086	0.288751	0.547053
ENSDARG00000011879	foxn1	FOXN1	ortholog_one2one	0.482608	1.38863	4.41401	0.314597	0.753068	NA
ENSDARG00000011885	mrpl19	MRPL19	ortholog_one2one	312.542	-0.148898	0.382132	-0.38965	0.696795	0.847493
ENSDARG00000011909	itpr2	ITPR2	ortholog_one2one	330.072	0.566285	0.630482	0.898177	0.369091	0.623002
ENSDARG00000011921	txnl1	TXNL1	ortholog_one2one	1660	-0.334842	0.646106	-0.518246	0.604287	0.796185
ENSDARG00000011925	spns1	SPNS1	ortholog_one2one	562.748	-0.442883	0.305716	-1.44867	0.147429	0.384452
ENSDARG00000011926	tpgs2	TPGS2	ortholog_one2one	25.0487	1.93038	1.20725	1.59899	0.109822	0.328338
ENSDARG00000011945	slc35e1	SLC35E1	ortholog_one2one	363.148	1.2819	0.47641	2.69075	0.00712915	0.0769745
ENSDARG00000011958	ctnnbl1	CTNNBL1	ortholog_one2one	281.855	-0.502763	0.432986	-1.16115	0.245579	0.501728
ENSDARG00000011961	csrp2	CSRP2	ortholog_one2one	53.3809	0.703789	0.480733	1.46399	0.143196	0.378176
ENSDARG00000011998	bfsp2	BFSP2	ortholog_one2one	1.68466	3.20352	2.73691	1.17049	0.241804	NA
ENSDARG00000012002	slc38a7	SLC38A7	ortholog_one2one	301.975	0.820861	0.536695	1.52947	0.126147	0.353515
ENSDARG00000012013	cpa6	CPA6	ortholog_one2one	1.14827	2.47781	2.13968	1.15803	0.246852	NA
ENSDARG00000012016	hpgd	HPGD	ortholog_one2one	18.9742	-0.0303101	0.702367	-0.0431542	0.965579	0.986767
ENSDARG00000012019	glra1	GLRA1	ortholog_one2one	103.569	-2.02125	0.987212	-2.04743	0.040616	0.193725
ENSDARG00000012021	kdsr	KDSR	ortholog_one2one	990.52	-0.198743	0.505304	-0.393314	0.694087	0.846444
ENSDARG00000012025	hs6st2	HS6ST2	ortholog_one2one	204.678	0.154456	0.39518	0.39085	0.695908	0.847023
ENSDARG00000012030	dnaaf1	DNAAF1	ortholog_one2one	2.15454	2.89891	4.2241	0.686279	0.492537	NA
ENSDARG00000012039	ttc26	TTC26	ortholog_one2one	61.1188	0.202889	0.733121	0.276747	0.781974	0.895233
ENSDARG00000012040	rnf19a	RNF19A	ortholog_one2one	781.737	0.678754	0.440311	1.54153	0.123187	0.349144
ENSDARG00000012051	mettl21a	METTL21A	ortholog_one2one	67.8537	-0.0115904	0.603829	-0.0191948	0.984686	0.994598
ENSDARG00000012066	dcn	DCN	ortholog_one2one	74.6432	2.28762	1.47335	1.55266	0.120504	0.345579
ENSDARG00000012072	dmac2l	DMAC2L	ortholog_one2one	233.333	-0.875563	0.37686	-2.32331	0.0201624	0.132836
ENSDARG00000012073	kif15	KIF15	ortholog_one2one	148.799	0.698131	0.787805	0.886172	0.375525	0.62807
ENSDARG00000012078	meis1b	MEIS1	ortholog_one2one	125.025	0.0573015	0.465913	0.122988	0.902117	0.956615
ENSDARG00000012113	c19h1orf109	C1orf109	ortholog_one2one	158.081	-0.84237	0.685914	-1.2281	0.21941	0.472632
ENSDARG00000012135	fbxl2	FBXL2	ortholog_one2one	466.765	-0.992192	0.496744	-1.99739	0.0457826	0.207346
ENSDARG00000012138	sgce	SGCE	ortholog_one2one	46.3552	0.480143	0.636663	0.754156	0.450756	0.688215
ENSDARG00000012141	papolg	PAPOLG	ortholog_one2one	1561.1	-0.660448	0.435323	-1.51715	0.12923	0.357734
ENSDARG00000012196	fer	FER	ortholog_one2one	62.2013	-0.491422	0.54981	-0.893803	0.371427	0.624573
ENSDARG00000012199	gpt2	GPT2	ortholog_one2one	252.213	2.0419	0.7872	2.59388	0.00948996	0.0901048
ENSDARG00000012204	CDK18	CDK18	ortholog_one2one	21.739	5.02059	2.53323	1.98189	0.0474911	0.211089
ENSDARG00000012215	umps	UMPS	ortholog_one2one	314.918	0.962728	0.622238	1.5472	0.121814	0.347837
ENSDARG00000012222	nup35	NUP35	ortholog_one2one	239.179	0.271867	0.527128	0.515752	0.606027	0.796974
ENSDARG00000012234	psme3	PSME3	ortholog_one2one	271.846	0.145862	0.50142	0.290898	0.77113	0.888439
ENSDARG00000012244	ube2e3	UBE2E3	ortholog_one2one	547.518	0.425633	0.345138	1.23323	0.217491	0.470064
ENSDARG00000012248	rgma	RGMA	ortholog_one2one	18.5271	2.37991	1.35547	1.75578	0.0791257	0.27563
ENSDARG00000012261	eftud2	EFTUD2	ortholog_one2one	483.684	-0.126133	0.531202	-0.237448	0.81231	0.912706
ENSDARG00000012271	pacc1	PACC1	ortholog_one2one	59.3403	-0.0325427	0.472434	-0.068883	0.945083	0.977752
ENSDARG00000012275	katnal2	KATNAL2	ortholog_one2one	13.9797	-1.01067	1.14071	-0.885997	0.375619	0.62807
ENSDARG00000012295	bcs1l	BCS1L	ortholog_one2one	131.482	0.386835	0.481778	0.802932	0.422014	0.665397
ENSDARG00000012306	syt13	SYT13	ortholog_one2one	63.7037	1.52582	1.17266	1.30116	0.193203	0.442958
ENSDARG00000012314	usp25	USP25	ortholog_one2one	502.883	-0.514608	0.34636	-1.48576	0.137342	0.369186
ENSDARG00000012341	capn9	CAPN9	ortholog_one2one	21.3134	7.48588	2.76539	2.70699	0.00678956	0.0748824
ENSDARG00000012347	nacad	NACAD	ortholog_one2one	5.5785	5.08815	2.17267	2.34188	0.0191867	NA
ENSDARG00000012353	vipr2	VIPR2	ortholog_one2one	23.0477	0.607102	0.952694	0.637248	0.523963	0.7418
ENSDARG00000012366	fbp2	FBP2	ortholog_one2one	2.55221	-0.838012	2.72393	-0.307649	0.75835	NA
ENSDARG00000012368	ttc21b	TTC21B	ortholog_one2one	106.747	-0.291686	0.586359	-0.497452	0.61887	0.804232
ENSDARG00000012378	naa35	NAA35	ortholog_one2one	565.671	-0.075772	0.356479	-0.212556	0.831673	0.921797
ENSDARG00000012389	adar	ADAR	ortholog_one2one	643.263	0.115652	0.307827	0.375705	0.707136	0.853265
ENSDARG00000012397	eya4	EYA4	ortholog_one2one	22.6353	-0.326463	0.966434	-0.337801	0.735513	0.869076
ENSDARG00000012422	col11a2	COL11A2	ortholog_one2one	3.85077	2.54112	2.18156	1.16482	0.244093	NA
ENSDARG00000012426	neflb	NEFL	ortholog_one2one	6.78133	1.3315	1.63322	0.815263	0.414922	0.659299
ENSDARG00000012432	fam76b	FAM76B	ortholog_one2one	344.325	0.579248	0.436931	1.32572	0.184932	0.433122
ENSDARG00000012435	spic	SPIC	ortholog_one2one	9.3456	6.03518	2.74506	2.19856	NA	NA
ENSDARG00000012450	vmp1	VMP1	ortholog_one2one	1399.38	-0.352057	0.734559	-0.479277	0.631742	0.811052
ENSDARG00000012453	rnls	RNLS	ortholog_one2one	101.519	1.22606	0.671081	1.82699	0.067702	0.255073
ENSDARG00000012458			ortholog_one2one	181.04	-0.109701	0.286848	-0.382436	0.702138	0.850113
ENSDARG00000012468	aacs	AACS	ortholog_one2one	234.246	-0.0775912	0.766014	-0.101292	0.919319	0.965439
ENSDARG00000012485	aurka	AURKA	ortholog_one2one	334.704	2.42353	0.896174	2.7043	0.00684481	0.0752541
ENSDARG00000012495	mphosph10	MPHOSPH10	ortholog_one2one	666.223	-0.202984	0.508934	-0.398841	0.69001	0.843865
ENSDARG00000012506	rnpep	RNPEP	ortholog_one2one	54.1523	2.12734	0.816352	2.60591	0.00916308	0.0880368
ENSDARG00000012555	ak5	AK5	ortholog_one2one	8.39461	1.6751	1.56544	1.07005	0.284595	0.543467
ENSDARG00000012563	pdss2	PDSS2	ortholog_one2one	104.331	0.9953	0.493368	2.01736	0.0436582	0.201541
ENSDARG00000012572	polr3f	POLR3F	ortholog_one2one	65.8344	-0.087033	0.672566	-0.129404	0.897038	0.954138
ENSDARG00000012586	fmnl2a	FMNL2	ortholog_one2one	59.8266	0.773178	0.782542	0.988034	0.323136	0.582633
ENSDARG00000012593	col5a1	COL5A1	ortholog_one2one	350.325	-1.12065	0.545694	-2.05362	0.0400128	0.1926
ENSDARG00000012640	cideb	CIDEB	ortholog_one2one	581.138	-0.294402	0.433349	-0.679363	0.496908	0.722658
ENSDARG00000012656	atf6	ATF6	ortholog_one2one	2440.37	-0.290051	0.770488	-0.376451	0.706582	0.85317
ENSDARG00000012667	tfap2b	TFAP2B	ortholog_one2one	15.9009	1.03901	1.36254	0.762558	0.445727	0.684127
ENSDARG00000012672	gtf2e2	GTF2E2	ortholog_one2one	245.282	0.164982	0.3172	0.520119	0.602981	0.795424
ENSDARG00000012674	rpusd4	RPUSD4	ortholog_one2one	102.073	-0.249453	0.466954	-0.534213	0.593194	0.789538
ENSDARG00000012688	eif1	EIF1	ortholog_one2one	3349.62	0.032988	0.441246	0.0747609	0.940405	0.975899
ENSDARG00000012699	bbx	BBX	ortholog_one2one	32.8536	-0.369614	0.643117	-0.574723	0.565479	0.769621
ENSDARG00000012718	wee2	WEE2	ortholog_one2one	122.641	3.55674	1.75902	2.02201	0.0431756	0.200608
ENSDARG00000012729	hcls1	HCLS1	ortholog_one2one	405.846	1.25155	0.757111	1.65306	0.0983187	0.309566
ENSDARG00000012747	rer1	RER1	ortholog_one2one	906.323	0.311153	0.470418	0.66144	0.508331	0.731248
ENSDARG00000012763	arl13b	ARL13B	ortholog_one2one	116.452	-0.613766	0.433726	-1.4151	0.157039	0.397643
ENSDARG00000012776	smarca1	SMARCA1	ortholog_one2one	355.678	-1.13207	0.464515	-2.43711	0.0148052	0.113321
ENSDARG00000012789	plek2	PLEK2	ortholog_one2one	60.5405	2.45375	1.24078	1.97758	0.0479758	0.212426
ENSDARG00000012790	tmem161a	TMEM161A	ortholog_one2one	291.065	-0.351372	0.452787	-0.77602	0.437737	0.677702
ENSDARG00000012796	hnmt	HNMT	ortholog_one2one	165.792	-0.200371	0.493543	-0.405984	0.684754	0.841081
ENSDARG00000012820	nop56	NOP56	ortholog_one2one	3953.53	-0.420789	0.532464	-0.790267	0.429372	0.670699
ENSDARG00000012827	mettl3	METTL3	ortholog_one2one	114.658	0.336556	0.522311	0.64436	0.519342	0.738364
ENSDARG00000012848	arih2	ARIH2	ortholog_one2one	631.007	0.255785	0.309165	0.827341	0.408044	0.654081
ENSDARG00000012871	npepl1	NPEPL1	ortholog_one2one	1355.06	0.62852	0.291826	2.15375	0.0312598	0.16767
ENSDARG00000012892	ammecr1	AMMECR1	ortholog_one2one	210.547	-0.212844	0.358465	-0.593763	0.552671	0.761809
ENSDARG00000012899	ddx49	DDX49	ortholog_one2one	196.527	-0.268612	0.526088	-0.510583	0.609643	0.7992
ENSDARG00000012927	tcea2	TCEA2	ortholog_one2one	137.415	0.180916	0.528721	0.342177	0.732218	0.867168
ENSDARG00000012929	eif2d	EIF2D	ortholog_one2one	206.074	-0.464878	0.360685	-1.28888	0.197441	0.447445
ENSDARG00000012932	mat2b	MAT2B	ortholog_one2one	355.132	0.19552	0.256116	0.763404	0.445223	0.683714
ENSDARG00000012942	itgb5	ITGB5	ortholog_one2one	282.288	-1.62138	0.435064	-3.72676	0.000193957	0.0111871
ENSDARG00000012945	tnfsf13b	TNFSF13B	ortholog_one2one	14.9765	-0.502997	1.01091	-0.49757	0.618787	0.804232
ENSDARG00000012946	syap1	SYAP1	ortholog_one2one	903.53	-0.0045992	0.262734	-0.0175051	0.986034	0.995211
ENSDARG00000012949	scml2	SCML2	ortholog_one2one	55.3499	-0.386091	0.550903	-0.700832	0.483408	0.71309
ENSDARG00000012981	osbpl7	OSBPL7	ortholog_one2one	148.301	4.15298	1.23614	3.35963	0.000780468	0.0234934
ENSDARG00000012986	adal	ADAL	ortholog_one2one	18.5181	0.16007	0.817449	0.195817	0.844754	0.928516
ENSDARG00000013000	ppfia2	PPFIA2	ortholog_one2one	18.5508	0.993722	0.942119	1.05477	0.291529	0.55009
ENSDARG00000013005	opcml	NTM	ortholog_one2one	1.92442	-0.0261575	2.41609	-0.0108263	0.991362	NA
ENSDARG00000013006	pibf1	PIBF1	ortholog_one2one	0	NA	NA	NA	NA	NA
ENSDARG00000013009	ubiad1	UBIAD1	ortholog_one2one	203.363	-0.115779	0.322403	-0.359113	0.719511	0.860407
ENSDARG00000013016	pole4	POLE4	ortholog_one2one	13.1249	1.26757	1.00652	1.25936	0.207902	0.459521
ENSDARG00000013023	nsun3	NSUN3	ortholog_one2one	40.1397	-1.10815	0.665656	-1.66475	0.0959636	0.304956
ENSDARG00000013025	ints6	INTS6	ortholog_one2one	227.408	-0.278161	0.628	-0.442931	0.657816	0.827057
ENSDARG00000013031	mta2	MTA2	ortholog_one2one	1497.31	0.440931	0.295715	1.49107	0.135943	0.366837
ENSDARG00000013044	ndufv2	NDUFV2	ortholog_one2one	959.37	-0.0452567	0.286874	-0.157758	0.874647	0.943262
ENSDARG00000013050	abcc12	ABCC12	ortholog_one2one	2846.51	-0.096317	0.446353	-0.215786	0.829154	0.920527
ENSDARG00000013058	ascc2	ASCC2	ortholog_one2one	278.931	0.268369	0.329191	0.815237	0.414937	0.659299
ENSDARG00000013075	mrpl11	MRPL11	ortholog_one2one	126.165	-0.232455	0.332113	-0.699926	0.483973	0.713322
ENSDARG00000013079	tubgcp2	TUBGCP2	ortholog_one2one	270.097	-0.174767	0.36318	-0.481212	0.630366	0.810237
ENSDARG00000013082	uap1l1	UAP1L1	ortholog_one2one	34.3949	4.62266	1.58594	2.91476	0.00355957	0.0528008
ENSDARG00000013095	gclc	GCLC	ortholog_one2one	827.58	0.664708	0.390933	1.70031	0.0890723	0.292883
ENSDARG00000013110	dmtn	DMTN	ortholog_one2one	22.9365	0.810339	1.11245	0.72843	0.46635	0.700388
ENSDARG00000013125	dlx1a	DLX1	ortholog_one2one	0.129059	0.136284	5.22714	0.0260723	0.9792	NA
ENSDARG00000013128	pdk1	PDK1	ortholog_one2one	149.775	-0.908537	0.543566	-1.67144	0.0946348	0.302839
ENSDARG00000013150	dhx16	DHX16	ortholog_one2one	551.65	0.312038	0.391244	0.797555	0.425129	0.667295
ENSDARG00000013236	dhcr24	DHCR24	ortholog_one2one	421.471	-2.04412	0.782408	-2.6126	0.00898551	0.0871514
ENSDARG00000013250	tars1	TARS1	ortholog_one2one	697.665	-1.60387	0.665287	-2.4108	0.0159177	0.117558
ENSDARG00000013251	hsf4	HSF4	ortholog_one2one	0.233628	-0.556239	5.25768	-0.105795	0.915745	NA
ENSDARG00000013252	tmc5	TMC5	ortholog_one2one	612.416	2.5608	0.991696	2.58225	0.00981593	0.0915076
ENSDARG00000013266	colec11	COLEC11	ortholog_one2one	412.699	-1.70674	0.628203	-2.71686	0.00659048	0.0737112
ENSDARG00000013279	znf76	ZNF76	ortholog_one2one	172.745	-0.636516	0.416644	-1.52772	0.126581	0.353989
ENSDARG00000013302	gpx8	GPX8	ortholog_one2one	80.2269	1.97193	0.825438	2.38895	0.0168968	0.120458
ENSDARG00000013307	rpl19	RPL19	ortholog_one2one	45098.3	-0.957538	0.649729	-1.47375	0.140549	0.374576
ENSDARG00000013310	map3k15	MAP3K15	ortholog_one2one	7.40825	1.86051	1.83938	1.01149	0.311784	0.571762
ENSDARG00000013312	cadps2	CADPS2	ortholog_one2one	63.2067	4.27675	1.21956	3.50679	0.000453539	0.017794
ENSDARG00000013329	ttc5	TTC5	ortholog_one2one	40.3944	-0.534712	0.575675	-0.928843	0.35297	0.608998
ENSDARG00000013333	ndufa10	NDUFA10	ortholog_one2one	1421.2	-0.139121	0.401214	-0.346751	0.728778	0.865207
ENSDARG00000013335	anxa6	ANXA6	ortholog_one2one	20.8578	1.50872	1.84037	0.819791	0.412335	0.65728
ENSDARG00000013343	kif26ba	KIF26B	ortholog_one2one	15.031	4.69115	2.10527	2.22828	0.0258617	0.152232
ENSDARG00000013371	isoc2	ISOC2	ortholog_one2one	1302.2	-0.784906	0.560674	-1.39993	0.161533	0.403808
ENSDARG00000013379	ppp6r3	PPP6R3	ortholog_one2one	1077.98	0.210759	0.339012	0.621686	0.534149	0.748571
ENSDARG00000013382	cwc15	CWC15	ortholog_one2one	20.1893	0.916503	0.809613	1.13203	0.257624	0.514243
ENSDARG00000013389	gabra4	GABRA4	ortholog_one2one	0.057744	0	5.26762	0	1	NA
ENSDARG00000013390	CABZ01088367.1	ARHGAP9	ortholog_one2one	17.7131	1.80977	1.09953	1.64595	0.0997738	0.311508
ENSDARG00000013393	guca1b	GUCA1B	ortholog_one2one	0.252876	-0.556241	5.25768	-0.105796	0.915744	NA
ENSDARG00000013397	bnip2	BNIP2	ortholog_one2one	465.252	-0.388078	0.557247	-0.696421	0.486165	0.715071
ENSDARG00000013414	lin7a	LIN7A	ortholog_one2one	13.0791	0.90705	1.24995	0.725669	0.468042	0.70148
ENSDARG00000013415	lmna	LMNA	ortholog_one2one	809.004	0.127504	0.583643	0.218462	0.827069	0.91903
ENSDARG00000013434	hira	HIRA	ortholog_one2one	431.306	0.107597	0.434543	0.247611	0.804436	0.908862
ENSDARG00000013441	hey2	HEY2	ortholog_one2one	10.4768	3.69054	1.94187	1.9005	0.057367	0.233303
ENSDARG00000013453	tdrd9	TDRD9	ortholog_one2one	132.918	2.52871	1.05321	2.40095	0.0163524	0.118907
ENSDARG00000013457	mtrex	MTREX	ortholog_one2one	715.181	-0.340548	0.52404	-0.64985	0.515789	0.736132
ENSDARG00000013461	supt7l	SUPT7L	ortholog_one2one	52.3423	0.700227	0.650387	1.07663	0.281645	0.540696
ENSDARG00000013475	cct4	CCT4	ortholog_one2one	5230.02	-0.931965	0.51706	-1.80243	0.0714776	0.262054
ENSDARG00000013476	arhgef39	ARHGEF39	ortholog_one2one	21.8018	3.50265	1.94333	1.8024	0.0714828	0.262054
ENSDARG00000013478	rrp15	RRP15	ortholog_one2one	438.11	-0.833496	0.529452	-1.57426	0.115427	0.337676
ENSDARG00000013491	map3k9	MAP3K9	ortholog_one2one	2.58864	1.22014	2.67167	0.456696	0.64789	NA
ENSDARG00000013492	zbtb34	ZBTB34	ortholog_one2one	68.777	-0.321376	0.399898	-0.803644	0.421602	0.664976
ENSDARG00000013500	abca2	ABCA2	ortholog_one2one	197.883	3.30611	1.17966	2.80261	0.00506911	0.0635726
ENSDARG00000013522	pck1	PCK1	ortholog_one2one	3729.38	3.66359	0.99365	3.687	0.000226912	0.012458
ENSDARG00000013526	svep1	SVEP1	ortholog_one2one	24.2999	0.200051	1.10329	0.181322	0.856115	0.934274
ENSDARG00000013528	mcm9	MCM9	ortholog_one2one	83.9105	0.582214	0.948311	0.613948	0.53925	0.752218
ENSDARG00000013533	hoxb4a	HOXB4	ortholog_one2one	22.2694	0.777284	0.876383	0.886923	0.37512	0.627801
ENSDARG00000013539	ikzf1	IKZF1	ortholog_one2one	44.1882	2.09138	1.01642	2.0576	0.0396287	0.191527
ENSDARG00000013542	lpgat1	LPGAT1	ortholog_one2one	4866.81	-1.37577	0.903968	-1.52192	0.12803	0.355764
ENSDARG00000013575	rfx2	RFX2	ortholog_one2one	136.465	2.59438	0.899982	2.88271	0.00394276	0.0556676
ENSDARG00000013615	pbx3b	PBX3	ortholog_one2one	5.20557	4.10104	2.93972	1.39505	0.163002	NA
ENSDARG00000013623	vdac2	VDAC2	ortholog_one2one	11586.1	-0.424155	0.320273	-1.32436	0.185385	0.433401
ENSDARG00000013649	casr	CASR	ortholog_one2one	5.57282	5.23656	2.28647	2.29024	0.0220075	NA
ENSDARG00000013653	adgrl4	ADGRL4	ortholog_one2one	127.548	-1.36723	0.567477	-2.40932	0.0159822	0.117686
ENSDARG00000013659	brox	BROX	ortholog_one2one	165.92	0.896526	0.48567	1.84596	0.0648986	0.249244
ENSDARG00000013667	tbck	TBCK	ortholog_one2one	132.099	0.33624	0.42173	0.797287	0.425284	0.667339
ENSDARG00000013670	hyou1	HYOU1	ortholog_one2one	3600.5	0.951704	0.813948	1.16924	0.242305	0.498099
ENSDARG00000013687	cilp2	CILP2	ortholog_one2one	5.49089	3.2455	3.18948	1.01756	NA	NA
ENSDARG00000013705	ccm2	CCM2	ortholog_one2one	76.8138	0.487212	0.355759	1.3695	0.170843	0.41564
ENSDARG00000013719	gtse1	GTSE1	ortholog_one2one	237.931	3.52993	0.965074	3.65768	0.00025451	0.0133039
ENSDARG00000013726	ap4b1	AP4B1	ortholog_one2one	115.685	-0.100218	0.299141	-0.33502	0.73761	0.870542
ENSDARG00000013732	vta1	VTA1	ortholog_one2one	278.932	0.331712	0.467475	0.709582	0.477964	0.708505
ENSDARG00000013741	lancl1	LANCL1	ortholog_one2one	454.159	0.712668	0.48712	1.46302	0.143461	0.378466
ENSDARG00000013776	thop1	THOP1	ortholog_one2one	985.648	1.58428	0.609866	2.59774	0.00938387	0.0894285
ENSDARG00000013777	ppp1r13l	PPP1R13L	ortholog_one2one	1021.45	-0.51877	0.628178	-0.825832	0.408899	0.654712
ENSDARG00000013787	gucy1a1	GUCY1A1	ortholog_one2one	1.73882	3.31956	3.12863	1.06103	0.288678	NA
ENSDARG00000013795	hps4	HPS4	ortholog_one2one	114.837	0.391299	0.540189	0.724375	0.468835	0.701946
ENSDARG00000013802	pcid2	PCID2	ortholog_one2one	379.064	-0.861479	0.4396	-1.95969	0.0500323	0.217659
ENSDARG00000013822	anapc16	ANAPC16	ortholog_one2one	213.028	-0.123492	0.47506	-0.25995	0.794902	0.903411
ENSDARG00000013828	snx13	SNX13	ortholog_one2one	262.75	2.12215	0.616019	3.44495	0.000571168	0.02021
ENSDARG00000013834	arhgef3	ARHGEF3	ortholog_one2one	24.3647	-0.875517	0.671436	-1.30395	0.192252	0.441878
ENSDARG00000013837	spo11	SPO11	ortholog_one2one	19.4171	3.79444	2.30284	1.64772	0.0994091	0.311272
ENSDARG00000013838	sulf2b	SULF2	ortholog_one2one	22.1263	1.99173	1.37834	1.44502	0.148453	0.38583
ENSDARG00000013839	aldh3b1	ALDH3B2	ortholog_one2one	95.2006	0.259766	0.779577	0.333213	0.738973	0.871286
ENSDARG00000013841	abl2	ABL2	ortholog_one2one	322.306	-0.603552	0.520575	-1.15939	0.246295	0.502462
ENSDARG00000013842	tbc1d19	TBC1D19	ortholog_one2one	78.1081	0.737772	0.616918	1.1959	0.231735	0.486282
ENSDARG00000013845	ttc14	TTC14	ortholog_one2one	1376.15	-1.42176	0.367002	-3.87399	0.000107067	0.00812729
ENSDARG00000013855	slc12a3	SLC12A3	ortholog_one2one	15.6343	16.3137	4.75334	3.43205	0.000599026	0.0204737
ENSDARG00000013860	ptpmt1	PTPMT1	ortholog_one2one	133.511	0.139398	0.553454	0.25187	0.801141	0.906313
ENSDARG00000013861	armc1	ARMC1	ortholog_one2one	292.539	-0.177712	0.423691	-0.419438	0.674896	0.836598
ENSDARG00000013871	slc5a1	SLC5A1	ortholog_one2one	4222.04	8.38663	1.67399	5.00995	5.44e-07	0.000206637
ENSDARG00000013880	spata20	SPATA20	ortholog_one2one	220.691	-1.43414	0.400579	-3.58016	0.000343381	0.0153573
ENSDARG00000013881	pi4k2b	PI4K2B	ortholog_one2one	1058.44	-0.25956	0.486901	-0.533086	0.593974	0.789929
ENSDARG00000013892	sorl1	SORL1	ortholog_one2one	379.561	0.487656	0.510238	0.955741	0.339203	0.59687
ENSDARG00000013928	plekhb2	PLEKHB2	ortholog_one2one	103.852	0.974359	0.648907	1.50154	0.133217	0.362844
ENSDARG00000013931	eif3m	EIF3M	ortholog_one2one	6927.76	-0.876015	0.535016	-1.63736	0.101555	0.314984
ENSDARG00000013933	XRCC2	XRCC2	ortholog_one2one	22.7726	-0.506526	1.00243	-0.505298	0.613349	0.801583
ENSDARG00000013938	psmb3	PSMB3	ortholog_one2one	839.252	-0.206049	0.474677	-0.434082	0.664229	0.83012
ENSDARG00000013950	pdf	PDF	ortholog_one2one	53.4036	0.610601	0.422342	1.44575	0.148248	0.385704
ENSDARG00000013961	slc31a1	SLC31A1	ortholog_one2one	2097.87	-0.951895	0.863995	-1.10174	0.270576	0.527752
ENSDARG00000013965	cul2	CUL2	ortholog_one2one	617.859	0.126191	0.300818	0.419492	0.674856	0.836598
ENSDARG00000013968	psap	PSAP	ortholog_one2one	14124.8	-0.000761071	0.267349	-0.00284673	0.997729	0.999509
ENSDARG00000014003	stard8	STARD8	ortholog_one2one	86.4102	1.22152	0.653408	1.86946	0.0615589	0.242212
ENSDARG00000014004	eif2b4	EIF2B4	ortholog_one2one	445.046	0.0380498	0.286525	0.132797	0.894354	0.952774
ENSDARG00000014005	lrrc45	LRRC45	ortholog_one2one	90.4612	0.717119	0.476752	1.50418	0.132536	0.362325
ENSDARG00000014008	cwc22	CWC22	ortholog_one2one	603.427	-0.12066	0.504719	-0.239065	0.811056	0.91262
ENSDARG00000014013	lbr	LBR	ortholog_one2one	193.006	0.076077	0.505758	0.150422	0.880432	0.946228
ENSDARG00000014017	rrm1	RRM1	ortholog_one2one	710.469	1.38768	0.860569	1.61251	0.106851	0.323138
ENSDARG00000014031	abcc2	ABCC6	ortholog_one2one	12667.8	-0.397819	0.566383	-0.702386	0.482439	0.712236
ENSDARG00000014039	si:dkeyp-93d12.1	TDRD15	ortholog_one2one	194.821	2.17058	1.16383	1.86502	0.0621781	0.243478
ENSDARG00000014058	rab36	RAB36	ortholog_one2one	2.06255	3.85342	3.56965	1.0795	0.280367	NA
ENSDARG00000014083	wdr82	WDR82	ortholog_one2one	313.464	0.607788	0.456265	1.3321	0.182829	0.430596
ENSDARG00000014091	osr1	OSR1	ortholog_one2one	16.2939	6.71353	2.28819	2.93399	0.0033463	0.0518324
ENSDARG00000014098	pkd2	PKD2	ortholog_one2one	52.6386	0.203645	0.611038	0.333277	0.738925	0.871286
ENSDARG00000014106	cfl2	CFL2	ortholog_one2one	130.241	-1.09426	0.904905	-1.20926	0.226563	0.480096
ENSDARG00000014138	acot8	ACOT8	ortholog_one2one	101.967	0.738885	0.448747	1.64655	0.0996499	0.311397
ENSDARG00000014139	srp72	SRP72	ortholog_one2one	1959.32	-0.689951	0.618754	-1.11507	0.264822	0.522138
ENSDARG00000014148	med22	MED22	ortholog_one2one	145.762	0.0896489	0.339794	0.263833	0.791909	0.901417
ENSDARG00000014161	ercc4	ERCC4	ortholog_one2one	205.934	1.17764	0.51904	2.26889	0.023275	0.143539
ENSDARG00000014165	ssr3	SSR3	ortholog_one2one	3892.09	-1.45552	0.81764	-1.78015	0.0750508	0.26856
ENSDARG00000014215	cdh13	CDH13	ortholog_one2one	0.587755	-1.49462	3.70797	-0.403084	0.686886	NA
ENSDARG00000014218	mecp2	MECP2	ortholog_one2one	32.3948	-0.488289	0.507617	-0.961925	0.336087	0.594538
ENSDARG00000014230	dlst	DLST	ortholog_one2one	1622.98	-0.418496	0.43615	-0.959523	0.337295	0.595578
ENSDARG00000014259	eya1	EYA1	ortholog_one2one	8.21449	1.03206	1.74763	0.590546	0.554824	0.763332
ENSDARG00000014274	rfc2	RFC2	ortholog_one2one	183.591	0.32468	0.638337	0.508634	0.611008	0.80033
ENSDARG00000014287	eno2	ENO2	ortholog_one2one	1.52534	3.01929	2.58118	1.16973	0.242108	NA
ENSDARG00000014292	med15	MED15	ortholog_one2one	251.257	0.268924	0.368977	0.728839	0.4661	0.700314
ENSDARG00000014303	vac14	VAC14	ortholog_one2one	310.428	-0.305308	0.429601	-0.710679	0.477283	0.708162
ENSDARG00000014311	pgghg	PGGHG	ortholog_one2one	43.9081	-0.86659	0.786249	-1.10218	0.270382	0.527576
ENSDARG00000014333	ormdl1	ORMDL1	ortholog_one2one	1733.52	-0.732278	0.545049	-1.34351	0.179107	0.426199
ENSDARG00000014348	stk17b	STK17B	ortholog_one2one	121.262	2.21079	0.719927	3.07086	0.00213445	0.0406351
ENSDARG00000014357	amh	AMH	ortholog_one2one	6.20184	1.66783	1.26178	1.3218	0.186233	NA
ENSDARG00000014366	luc7l3	LUC7L3	ortholog_one2one	776.428	-0.383997	0.295735	-1.29845	0.194133	0.443931
ENSDARG00000014373	ddx4	DDX4	ortholog_one2one	188.106	2.51136	1.12842	2.22555	0.0260443	0.152689
ENSDARG00000014378	slc12a4	SLC12A4	ortholog_one2one	3470.07	-2.5731	0.791761	-3.24984	0.00115469	0.0294732
ENSDARG00000014402	smc1b	SMC1B	ortholog_one2one	6.56059	4.08352	2.62902	1.55325	0.120364	NA
ENSDARG00000014420	elavl3	ELAVL3	ortholog_one2one	1.99445	3.68305	3.21412	1.1459	0.251837	NA
ENSDARG00000014428	ppp2r5d	PPP2R5D	ortholog_one2one	735.741	0.0245118	0.252283	0.0971597	0.9226	0.967355
ENSDARG00000014462	rab3c	RAB3C	ortholog_one2one	1.11767	0.353893	2.27247	0.155731	0.876245	NA
ENSDARG00000014474	yipf1	YIPF1	ortholog_one2one	351.619	-0.148411	0.396051	-0.374726	0.707864	0.853529
ENSDARG00000014479	ptf1a	PTF1A	ortholog_one2one	11.2925	16.8559	3.15637	5.34027	NA	NA
ENSDARG00000014490	tac1	TAC1	ortholog_one2one	2.73117	2.94276	2.32716	1.26453	0.206041	NA
ENSDARG00000014496	trpv6	TRPV6	ortholog_one2one	0.0452817	-0.556167	5.25768	-0.105782	0.915756	NA
ENSDARG00000014498	ythdf2	YTHDF2	ortholog_one2one	460.655	-0.110541	0.391501	-0.282352	0.777673	0.892486
ENSDARG00000014517	usp5	USP5	ortholog_one2one	572.225	-0.170429	0.354554	-0.480686	0.63074	0.810415
ENSDARG00000014522	cdh6	CDH6	ortholog_one2one	13.1977	2.60045	2.42217	1.0736	0.283002	0.542176
ENSDARG00000014531	atg4a	ATG4A	ortholog_one2one	190.85	0.396691	0.469879	0.844241	0.398535	0.646115
ENSDARG00000014532	aida	AIDA	ortholog_one2one	377.615	0.229152	0.496174	0.461838	0.644198	0.819267
ENSDARG00000014536	pfdn1	PFDN1	ortholog_one2one	291.566	-0.103958	0.453185	-0.229395	0.818562	0.91552
ENSDARG00000014550	rfx3	RFX3	ortholog_one2one	51.0769	0.133435	0.713923	0.186904	0.851736	0.931744
ENSDARG00000014565	eif4e1b	EIF4E1B	ortholog_one2one	167.271	2.36744	0.990474	2.39021	0.0168388	0.120346
ENSDARG00000014569	hnrnpr	HNRNPR	ortholog_one2one	1103.88	-0.0313806	0.484158	-0.0648148	0.948321	0.979306
ENSDARG00000014571	ctnnb1	CTNNB1	ortholog_one2one	3080.5	-0.547834	0.442358	-1.23844	0.215552	0.468018
ENSDARG00000014572	chpt1	CHPT1	ortholog_one2one	11326.6	-1.19487	0.594837	-2.00873	0.0445662	0.203846
ENSDARG00000014577	rhpn2	RHPN2	ortholog_one2one	1064.58	-1.27433	0.503195	-2.53247	0.0113261	0.0979893
ENSDARG00000014582	exoc3	EXOC3	ortholog_one2one	140.997	-0.00681853	0.383557	-0.0177771	0.985817	0.995177
ENSDARG00000014591	ilf2	ILF2	ortholog_one2one	786.958	0.438598	0.457222	0.959268	0.337424	0.595578
ENSDARG00000014592	dennd1a	DENND1A	ortholog_one2one	171.141	-0.538066	0.461292	-1.16643	0.243439	0.499531
ENSDARG00000014626	dlx3b	DLX3	ortholog_one2one	55.0429	8.80205	2.41361	3.64684	0.000265483	0.0136728
ENSDARG00000014634	mbtps1	MBTPS1	ortholog_one2one	415.496	-0.350804	0.273547	-1.28243	0.199693	0.450503
ENSDARG00000014652	ankrd13b	ANKRD13B	ortholog_one2one	2.46027	3.96392	2.30935	1.71647	0.0860768	NA
ENSDARG00000014674	acsl3b	ACSL3	ortholog_one2one	291.972	1.284	0.497212	2.58239	0.00981184	0.0915076
ENSDARG00000014676	bckdhb	BCKDHB	ortholog_one2one	706.559	-0.665722	0.490947	-1.35599	0.175101	0.420681
ENSDARG00000014685	esco2	ESCO2	ortholog_one2one	168.828	1.74331	1.02239	1.70512	0.0881714	0.29133
ENSDARG00000014692	znf622	ZNF622	ortholog_one2one	880.08	-0.0900646	0.3781	-0.238203	0.811724	0.912706
ENSDARG00000014704	pgm2l1	PGM2L1	ortholog_one2one	144.3	0.201323	0.501773	0.401223	0.688256	0.843542
ENSDARG00000014717	dync1h1	DYNC1H1	ortholog_one2one	569.595	0.0921911	0.511033	0.180401	0.856837	0.93457
ENSDARG00000014727	acox1	ACOX1	ortholog_one2one	6148.68	0.0186802	0.694668	0.0268909	0.978547	0.993121
ENSDARG00000014731	cacybp	CACYBP	ortholog_one2one	376.757	-0.449715	0.521636	-0.862124	0.388619	0.637319
ENSDARG00000014746	rbfox1	RBFOX1	ortholog_one2one	7.9411	5.25341	2.42714	2.16445	0.0304302	0.1655
ENSDARG00000014761	mfsd6l	MFSD6L	ortholog_one2one	310.904	0.0519281	0.680326	0.0763283	0.939158	0.975533
ENSDARG00000014763	arf2a	ARF1	ortholog_one2one	3300.39	-0.00249061	0.418313	-0.00595394	0.995249	0.998438
ENSDARG00000014796	wnt11	WNT11	ortholog_one2one	8.38339	0.015034	1.25708	0.0119594	0.990458	0.997036
ENSDARG00000014805	fhl5	FHL5	ortholog_one2one	2.69795	2.76762	3.94973	0.700711	0.483483	NA
ENSDARG00000014817	ranbp1	RANBP2	ortholog_one2one	1662.72	-0.441923	0.392674	-1.12542	0.260411	0.517061
ENSDARG00000014849	pih1d2	PIH1D2	ortholog_one2one	0.36186	1.57065	5.18254	0.303066	0.761839	NA
ENSDARG00000014854	reep1	REEP1	ortholog_one2one	2.89073	0.116611	1.45825	0.0799666	0.936264	NA
ENSDARG00000014867	rpl8	RPL8	ortholog_one2one	54695.2	-0.998734	0.662209	-1.50818	0.131507	0.360948
ENSDARG00000014891	robo2	ROBO2	ortholog_one2one	664.93	-2.06755	0.883622	-2.33986	0.0192912	0.12969
ENSDARG00000014907	htra1b	HTRA1	ortholog_one2one	27.9439	5.71353	2.2555	2.53315	0.0113043	0.0978627
ENSDARG00000014914	lamp2	LAMP2	ortholog_one2one	2132.81	0.359499	0.458791	0.783579	0.433287	0.674085
ENSDARG00000014916	slc10a2	SLC10A2	ortholog_one2one	1.31714	0.8812	2.24694	0.392177	0.694927	NA
ENSDARG00000014927	uts1	UCN	ortholog_one2one	1.5496	0.565931	2.20126	0.257095	0.797106	NA
ENSDARG00000014929	p2ry11	P2RY11	ortholog_one2one	3.96746	3.05166	1.89905	1.60694	0.108068	NA
ENSDARG00000014939	kcnn2	KCNN2	ortholog_one2one	1.14499	0.489471	3.48354	0.140509	0.888257	NA
ENSDARG00000014941	tprkb	TPRKB	ortholog_one2one	11.7771	-0.808009	0.72981	-1.10715	0.268229	0.525532
ENSDARG00000014943	kif23	KIF23	ortholog_one2one	228.5	2.58132	0.941817	2.74079	0.00612925	0.0705875
ENSDARG00000014945	znf598	ZNF598	ortholog_one2one	476.595	0.560768	0.461627	1.21476	0.224456	0.4779
ENSDARG00000014946	angpt2a	ANGPT2	ortholog_one2one	24.3624	-1.09856	0.725065	-1.51513	0.129741	0.358522
ENSDARG00000014953	cnih3	CNIH3	ortholog_one2one	0.416058	0	5.26762	0	1	NA
ENSDARG00000014954	snx33	SNX33	ortholog_one2one	27.3721	1.72757	0.868315	1.98957	0.0466383	0.209359
ENSDARG00000014966	ccdc82	CCDC82	ortholog_one2one	301.716	-0.173926	0.43456	-0.400235	0.688983	0.843865
ENSDARG00000014994	tbp	TBP	ortholog_one2one	333.458	0.817284	0.504145	1.62113	0.10499	0.321103
ENSDARG00000014995	jagn1b	JAGN1	ortholog_one2one	723.841	-0.556917	0.668106	-0.833576	0.40452	0.651449
ENSDARG00000015002	cdh4	CDH4	ortholog_one2one	29.7209	-1.36429	0.766913	-1.77893	0.075251	0.269002
ENSDARG00000015006	dnm1l	DNM1L	ortholog_one2one	677.888	0.444157	0.278866	1.59273	0.111221	0.330634
ENSDARG00000015010	ccdc114	ODAD1	ortholog_one2one	7.15292	4.1664	1.90709	2.18469	0.0289113	0.161754
ENSDARG00000015033	slc23a1	SLC23A1	ortholog_one2one	566.011	5.88651	1.25826	4.67829	2.89e-06	0.000701457
ENSDARG00000015053	grip1	GRIP1	ortholog_one2one	13.048	2.08357	1.69896	1.22638	0.220056	0.473555
ENSDARG00000015057	ube2d4	UBE2D4	ortholog_one2one	71.8692	0.613815	0.419279	1.46398	0.1432	0.378176
ENSDARG00000015072	dmrt2a	DMRT2	ortholog_one2one	0.482369	0.136229	5.22714	0.0260618	0.979208	NA
ENSDARG00000015110	slc18a2	SLC18A2	ortholog_one2one	5.7131	-1.62142	1.01117	-1.6035	0.108824	NA
ENSDARG00000015126	gorasp2	GORASP2	ortholog_one2one	965.276	0.095392	0.539261	0.176894	0.859592	0.936045
ENSDARG00000015128	rpl27	RPL27	ortholog_one2one	30390.2	-0.92684	0.62747	-1.47711	0.139647	0.372913
ENSDARG00000015153	wdr91	WDR91	ortholog_one2one	153.782	-0.577265	0.356646	-1.61859	0.105535	0.321689
ENSDARG00000015156	fbln2	FBLN2	ortholog_one2one	127.194	-1.02851	0.581973	-1.76729	0.0771795	0.271913
ENSDARG00000015158	slc50a1	SLC50A1	ortholog_one2one	75.0662	-0.562733	0.447204	-1.25834	0.20827	0.459595
ENSDARG00000015176	ror1	ROR1	ortholog_one2one	18.9221	0.35354	1.12354	0.314665	0.753016	0.878843
ENSDARG00000015199	cblb	CBLB	ortholog_one2one	38.5795	-0.155841	0.627114	-0.248505	0.803744	0.90819
ENSDARG00000015201	pcmt	PCMT1	ortholog_one2one	497.727	-0.0881305	0.205684	-0.428475	0.668305	0.833008
ENSDARG00000015208	rbb4l	RBBP7	ortholog_one2one	352.201	-0.00601352	0.438062	-0.0137275	0.989047	0.99641
ENSDARG00000015221	nsrp1	NSRP1	ortholog_one2one	278.896	0.0799078	0.344884	0.231694	0.816775	0.914792
ENSDARG00000015224	cd2ap	CD2AP	ortholog_one2one	1172.06	-0.13205	0.292731	-0.451096	0.65192	0.8235
ENSDARG00000015228	ero1a	ERO1A	ortholog_one2one	243.451	-1.1185	0.830038	-1.34753	0.177809	0.424496
ENSDARG00000015236	pycr3	PYCR3	ortholog_one2one	194.426	-0.516673	0.665653	-0.77619	0.437637	0.677702
ENSDARG00000015239	prpf19	PRPF19	ortholog_one2one	797.275	-0.19948	0.385406	-0.517582	0.60475	0.796555
ENSDARG00000015240	cdkl5	CDKL5	ortholog_one2one	8.31329	1.91627	2.14051	0.895241	0.370658	0.624042
ENSDARG00000015254	fzr1a	FZR1	ortholog_one2one	439.934	0.058328	0.372891	0.156421	0.875701	0.943809
ENSDARG00000015266	mab21l2	MAB21L2	ortholog_one2one	6.15605	3.78593	2.26642	1.67044	0.094832	NA
ENSDARG00000015278	plxnc1	PLXNC1	ortholog_one2one	140.57	1.30935	0.701934	1.86535	0.0621326	0.243441
ENSDARG00000015292	ube2g1a	UBE2G1	ortholog_one2one	71.0772	0.551796	0.432545	1.2757	0.202063	0.452958
ENSDARG00000015293	fam110a	FAM110A	ortholog_one2one	110.98	2.48771	0.945232	2.63185	0.0084922	0.0846264
ENSDARG00000015314	zc4h2	ZC4H2	ortholog_one2one	45.8703	0.665102	0.594322	1.11909	0.2631	0.519975
ENSDARG00000015315	psmc5	PSMC5	ortholog_one2one	1015.74	-0.108419	0.346869	-0.312565	0.754611	0.879842
ENSDARG00000015343	pgd	PGD	ortholog_one2one	1201.48	2.10538	0.868519	2.4241	0.0153463	0.115388
ENSDARG00000015352	lsg1	LSG1	ortholog_one2one	707.457	-0.253841	0.414107	-0.612983	0.539887	0.752752
ENSDARG00000015356	fcho1	FCHO1	ortholog_one2one	37.8757	1.2312	0.885654	1.39016	0.16448	0.40739
ENSDARG00000015385	ndufs3	NDUFS3	ortholog_one2one	612.901	0.204574	0.349852	0.584745	0.558719	0.765974
ENSDARG00000015392	dhx15	DHX15	ortholog_one2one	1417.03	-0.0541643	0.356451	-0.151954	0.879223	0.945773
ENSDARG00000015394	thoc7	THOC7	ortholog_one2one	201.346	0.494356	0.431708	1.14512	0.252161	0.50837
ENSDARG00000015399	foxf1	FOXF1	ortholog_one2one	44.0909	0.01981	0.816573	0.0242599	0.980645	0.993852
ENSDARG00000015422	ppil1	PPIL1	ortholog_one2one	115.937	2.59726	0.892632	2.90967	0.00361811	0.053217
ENSDARG00000015427	hdac1	HDAC1	ortholog_one2one	1367.87	0.341528	0.362112	0.943157	0.345601	0.60242
ENSDARG00000015460	racgap1	RACGAP1	ortholog_one2one	140.749	2.55328	1.04006	2.45494	0.0140906	0.110022
ENSDARG00000015471	chd1l	CHD1L	ortholog_one2one	214.537	0.0419112	0.381285	0.109921	0.912472	0.962336
ENSDARG00000015472	gpc4	GPC4	ortholog_one2one	756.207	-0.713594	0.374845	-1.90371	0.0569482	0.23205
ENSDARG00000015476	iqch	IQCH	ortholog_one2one	0.509751	1.12691	4.40611	0.25576	0.798136	NA
ENSDARG00000015495	klf3	KLF3	ortholog_one2one	55.5486	1.82748	0.891505	2.04988	0.0403762	0.193074
ENSDARG00000015515	mc4r	MC4R	ortholog_one2one	0.269176	-0.556241	5.25768	-0.105796	0.915744	NA
ENSDARG00000015531	slc4a8	SLC4A8	ortholog_one2one	1.88091	3.67422	2.91766	1.2593	0.20792	NA
ENSDARG00000015536	sox6	SOX6	ortholog_one2one	426.423	-1.63844	0.629981	-2.60077	0.00930147	0.0889427
ENSDARG00000015537	gad2	GAD2	ortholog_one2one	5.13688	2.7836	2.60612	1.0681	0.285474	NA
ENSDARG00000015543	s100a1	S100A1	ortholog_one2one	236.347	2.15587	1.17169	1.83996	0.0657736	0.251004
ENSDARG00000015546	alpl	ALPL	ortholog_one2one	123.961	-0.295371	0.535632	-0.551444	0.581329	0.781196
ENSDARG00000015563	zgc:123305	LPIN3	ortholog_one2one	268.122	1.19479	0.485432	2.4613	0.0138434	0.108723
ENSDARG00000015567	zic1	ZIC1	ortholog_one2one	1.84012	-0.00771144	4.89553	-0.0015752	0.998743	NA
ENSDARG00000015592	c1ql2	C1QL2	ortholog_one2one	0.701477	-1.56201	3.66728	-0.425933	0.670157	NA
ENSDARG00000015610	tubg1	TUBG1	ortholog_one2one	185.717	0.284501	0.380908	0.746902	0.455122	0.691617
ENSDARG00000015611	rasl11b	RASL11B	ortholog_one2one	140.091	0.674718	1.01974	0.661654	0.508193	0.731205
ENSDARG00000015627	rgs6	RGS6	ortholog_one2one	3.02988	2.17594	2.94895	0.737869	0.460594	NA
ENSDARG00000015628	psmd10	PSMD10	ortholog_one2one	39.7916	-0.137377	0.688216	-0.199613	0.841783	0.926805
ENSDARG00000015638	gemin2	GEMIN2	ortholog_one2one	217.918	-0.252225	0.416485	-0.605605	0.544777	0.756355
ENSDARG00000015649	rap2c	RAP2C	ortholog_one2one	297.924	0.61662	0.482773	1.27725	0.201515	0.452393
ENSDARG00000015653	tnip1	TNIP1	ortholog_one2one	1336.93	0.674597	0.590201	1.143	0.25304	0.509235
ENSDARG00000015662	pla2g12b	PLA2G12B	ortholog_one2one	10219.3	-0.399258	0.484359	-0.824302	0.409768	0.655381
ENSDARG00000015676	nmd3	NMD3	ortholog_one2one	792.097	-0.598716	0.638987	-0.936976	0.348771	0.605128
ENSDARG00000015686	bmp6	BMP6	ortholog_one2one	117.986	-0.891855	0.522835	-1.7058	0.0880444	0.29113
ENSDARG00000015734	aicda	AICDA	ortholog_one2one	0.819305	2.1906	3.30248	0.663319	0.507127	NA
ENSDARG00000015749	hps3	HPS3	ortholog_one2one	123.804	-0.674882	0.537081	-1.25657	0.208908	0.460346
ENSDARG00000015752	zap70	ZAP70	ortholog_one2one	46.1735	6.89211	1.90745	3.61327	0.000302364	0.0145236
ENSDARG00000015757	tmem50a	TMEM50A	ortholog_one2one	1051.87	0.443819	0.182974	2.42559	0.0152836	0.115016
ENSDARG00000015759	tspan7	TSPAN6	ortholog_one2one	963.351	-0.688023	0.569228	-1.2087	0.22678	0.480271
ENSDARG00000015765	iah1	IAH1	ortholog_one2one	43.6856	1.69153	0.962636	1.75719	0.0788862	0.275374
ENSDARG00000015780	ankrd46b	ANKRD46	ortholog_one2one	164.669	-1.52352	0.744424	-2.04658	0.0406998	0.193988
ENSDARG00000015793	creb3l1	CREB3L1	ortholog_one2one	9.81486	5.46982	3.07267	1.78015	0.0750508	0.26856
ENSDARG00000015805	cgnl1	CGNL1	ortholog_one2one	353.929	-1.42701	0.494663	-2.88481	0.00391653	0.0554122
ENSDARG00000015807	rab22a	RAB22A	ortholog_one2one	97.9118	0.263244	0.529555	0.497104	0.619116	0.804312
ENSDARG00000015822	sesn3	SESN3	ortholog_one2one	554.949	0.409993	0.545987	0.75092	0.452701	0.689858
ENSDARG00000015824	lemd3	LEMD3	ortholog_one2one	359.119	0.0140285	0.42654	0.0328892	0.973763	0.99073
ENSDARG00000015851	pnn	PNN	ortholog_one2one	1499.48	-0.598838	0.494453	-1.21111	0.225852	0.479427
ENSDARG00000015854	chata	CHAT	ortholog_one2one	1.06556	2.59101	5.04085	0.514004	0.607249	NA
ENSDARG00000015860	mtmr9	MTMR9	ortholog_one2one	132.474	0.491195	0.432843	1.13481	0.256454	0.512762
ENSDARG00000015869	slc22a16	SLC22A16	ortholog_one2one	70.9999	3.30478	2.44405	1.35217	NA	NA
ENSDARG00000015876	npas1	NPAS1	ortholog_one2one	1.15473	-2.13115	3.72095	-0.572744	0.566818	NA
ENSDARG00000015879	pax8	PAX8	ortholog_one2one	0.633022	0.421281	4.37009	0.096401	0.923202	NA
ENSDARG00000015889	zc3h15	ZC3H15	ortholog_one2one	961.936	0.370247	0.442427	0.836855	0.402674	0.649749
ENSDARG00000015902	stat6	STAT6	ortholog_one2one	370.243	0.0935001	0.411688	0.227114	0.820335	0.916388
ENSDARG00000015905	lztr1	LZTR1	ortholog_one2one	187.646	-0.0129406	0.550251	-0.0235177	0.981237	0.994145
ENSDARG00000015907	dcbld1	DCBLD1	ortholog_one2one	322.537	-0.630421	0.482587	-1.30633	0.191439	0.44093
ENSDARG00000015917	rnft1	RNFT1	ortholog_one2one	147.955	-0.536208	0.343901	-1.55919	0.118951	0.342898
ENSDARG00000015918	dlat	DLAT	ortholog_one2one	452.484	-0.229372	0.541478	-0.423603	0.671856	0.834522
ENSDARG00000015921	pwp1	PWP1	ortholog_one2one	606.209	-0.453813	0.525257	-0.863983	0.387597	0.636386
ENSDARG00000015930	rwdd1	RWDD1	ortholog_one2one	775.666	-0.157542	0.309302	-0.509346	0.61051	0.79995
ENSDARG00000015937	kptn	KPTN	ortholog_one2one	191.449	-0.239374	0.317453	-0.754046	0.450822	0.688247
ENSDARG00000015947	matn4	MATN4	ortholog_one2one	24.3965	0.962132	1.78445	0.539176	0.589765	0.787254
ENSDARG00000015966	yaf2	YAF2	ortholog_one2one	157.619	-0.433402	0.377498	-1.14809	0.250932	0.507421
ENSDARG00000015970	phip	PHIP	ortholog_one2one	86.7049	1.07802	0.533351	2.02123	0.0432564	0.200608
ENSDARG00000015985	abcc9	ABCC9	ortholog_one2one	124.956	-0.564923	0.628018	-0.899533	0.368369	0.622334
ENSDARG00000015997	mfsd5	MFSD5	ortholog_one2one	130.694	0.129473	0.529511	0.244515	0.806832	0.910189
ENSDARG00000015998	wdhd1	WDHD1	ortholog_one2one	182.974	0.574206	0.71622	0.801717	0.422716	0.665856
ENSDARG00000016010	nup107	NUP107	ortholog_one2one	515.134	0.0878513	0.316683	0.277411	0.781465	0.895073
ENSDARG00000016011	gpcpd1	GPCPD1	ortholog_one2one	2355.72	-0.608877	0.760842	-0.800268	0.423556	0.666437
ENSDARG00000016022	zic5	ZIC5	ortholog_one2one	11.553	1.88089	2.04228	0.920975	0.357063	0.612522
ENSDARG00000016038	hacd3	HACD3	ortholog_one2one	500.165	-0.685648	0.75914	-0.903191	0.366425	0.62085
ENSDARG00000016044	gins4	GINS4	ortholog_one2one	40.5113	0.959629	1.1577	0.828912	0.407154	0.653176
ENSDARG00000016074	cryz	CRYZ	ortholog_one2one	1211.35	-0.711479	0.388288	-1.83235	0.0668993	0.253471
ENSDARG00000016080	nob1	NOB1	ortholog_one2one	1009.09	-0.669483	0.379541	-1.76393	0.0777444	0.272935
ENSDARG00000016085	mbnl3	MBNL3	ortholog_one2one	1178.09	-0.322009	0.323092	-0.996646	0.318936	0.578628
ENSDARG00000016089	bicral	BICRAL	ortholog_one2one	172.841	-0.770333	0.437596	-1.76038	0.0783442	0.274275
ENSDARG00000016093	qtrt2	QTRT2	ortholog_one2one	48.9526	-0.682106	0.828357	-0.823444	0.410255	0.655443
ENSDARG00000016095	htr6	HTR6	ortholog_one2one	40.5011	-0.473414	0.520361	-0.909781	0.362938	0.617957
ENSDARG00000016112	bbs12	BBS12	ortholog_one2one	34.2839	-0.307269	0.590019	-0.520778	0.602521	0.795239
ENSDARG00000016117	exd2	EXD2	ortholog_one2one	402.221	-0.294394	0.512491	-0.574438	0.565672	0.769823
ENSDARG00000016122	ptrhd1	PTRHD1	ortholog_one2one	178.445	0.503094	0.462477	1.08783	0.276672	0.534515
ENSDARG00000016128	ap3m2	AP3M2	ortholog_one2one	114.325	-0.448231	0.429673	-1.04319	0.29686	0.555388
ENSDARG00000016138	nme6	NME6	ortholog_one2one	92.7673	-0.331824	0.395576	-0.838838	0.40156	0.648611
ENSDARG00000016139	mkks	MKKS	ortholog_one2one	30.8609	0.302604	0.882131	0.343038	0.73157	0.866753
ENSDARG00000016141	slc6a2	SLC6A2	ortholog_one2one	3.87567	3.99399	2.66809	1.49695	0.134407	NA
ENSDARG00000016153	dag1	DAG1	ortholog_one2one	472.578	0.432893	0.582769	0.742822	0.457589	0.693675
ENSDARG00000016156	fam53b	FAM53B	ortholog_one2one	425.356	1.32422	0.526451	2.51538	0.0118904	0.100482
ENSDARG00000016160	gmpr	GMPR	ortholog_one2one	5.57639	0.512239	1.8383	0.278648	0.780515	NA
ENSDARG00000016161	ccdc170	CCDC170	ortholog_one2one	1.86448	0.610013	2.62443	0.232436	0.816199	NA
ENSDARG00000016163	usp33	USP33	ortholog_one2one	791.633	1.23405	0.498085	2.47759	0.0132274	0.10608
ENSDARG00000016173	cct3	CCT3	ortholog_one2one	4855.48	-0.893516	0.455802	-1.96032	0.0499589	0.217639
ENSDARG00000016181	trim33	TRIM33	ortholog_one2one	372.473	0.0602259	0.409642	0.147021	0.883116	0.947537
ENSDARG00000016200	trib3	TRIB3	ortholog_one2one	248.25	0.569876	0.510749	1.11576	0.264523	0.521733
ENSDARG00000016231	bcap29	BCAP29	ortholog_one2one	370.297	1.88388	0.683983	2.75428	0.00588223	0.0691286
ENSDARG00000016239	psmd13	PSMD13	ortholog_one2one	574.378	0.0322272	0.281371	0.114536	0.908813	0.960272
ENSDARG00000016260	fxr2	FXR2	ortholog_one2one	118.81	-0.0975681	0.570884	-0.170907	0.864297	0.938301
ENSDARG00000016280	eif1ad	EIF1AD	ortholog_one2one	254.173	-0.579722	0.448874	-1.2915	0.196529	0.446191
ENSDARG00000016302	upf1	UPF1	ortholog_one2one	1436.81	-0.00550341	0.289553	-0.0190066	0.984836	0.994625
ENSDARG00000016307	mrpl46	MRPL46	ortholog_one2one	183.383	0.197721	0.336601	0.587404	0.556932	0.76492
ENSDARG00000016318	med7	MED7	ortholog_one2one	107.485	-0.197026	0.757278	-0.260176	0.794728	0.903272
ENSDARG00000016319	c9	C9	ortholog_one2one	71140.7	-1.00287	0.926475	-1.08246	0.27905	0.537801
ENSDARG00000016336	tmco6	TMCO6	ortholog_one2one	35.4608	0.71213	0.603278	1.18044	0.237827	0.49337
ENSDARG00000016345	ncoa5	NCOA5	ortholog_one2one	475.816	0.297261	0.250409	1.1871	0.235187	0.490577
ENSDARG00000016350	cap1	CAP1	ortholog_one2one	157.905	2.07245	1.00139	2.06958	0.0384914	0.189036
ENSDARG00000016360	kpna1	KPNA1	ortholog_one2one	360.927	0.494809	0.314109	1.57528	0.115192	0.337214
ENSDARG00000016368	zbtb8os	ZBTB8OS	ortholog_one2one	230.478	-0.127609	0.300835	-0.424182	0.671433	0.834404
ENSDARG00000016375	asns	ASNS	ortholog_one2one	691.886	-0.754862	0.620649	-1.21625	0.223891	0.477569
ENSDARG00000016399	riok1	RIOK1	ortholog_one2one	376.331	-0.234483	0.4313	-0.543666	0.586671	0.784821
ENSDARG00000016412	agt	AGT	ortholog_one2one	16498.3	-1.04225	0.90363	-1.15341	0.248743	0.505272
ENSDARG00000016415	dhtkd1	DHTKD1	ortholog_one2one	1381.14	-0.6961	0.631312	-1.10262	0.27019	0.527362
ENSDARG00000016427	fignl1	FIGNL1	ortholog_one2one	77.8098	0.807927	0.54831	1.47349	0.14062	0.374632
ENSDARG00000016429	farp2	FARP2	ortholog_one2one	302.805	0.411616	0.489572	0.840767	0.400479	0.647811
ENSDARG00000016447	ythdf1	YTHDF1	ortholog_one2one	539.924	0.0390704	0.352083	0.110969	0.911641	0.961828
ENSDARG00000016463	trappc6b	TRAPPC6B	ortholog_one2one	102.112	0.628903	0.524752	1.19848	0.230731	0.484991
ENSDARG00000016477	eif4a2	EIF4A2	ortholog_one2one	496.215	-0.752404	0.553742	-1.35876	0.174222	0.419434
ENSDARG00000016484	dkc1	DKC1	ortholog_one2one	1407.13	-0.409948	0.694399	-0.590364	0.554947	0.76338
ENSDARG00000016490	rab11fip3	RAB11FIP3	ortholog_one2one	116.185	0.323124	0.475375	0.679724	0.496679	0.722411
ENSDARG00000016494	ddc	DDC	ortholog_one2one	502.21	4.26241	1.24651	3.41947	0.000627422	0.0208786
ENSDARG00000016496	cdk8	CDK8	ortholog_one2one	168.096	0.809135	0.505801	1.59971	0.109663	0.328181
ENSDARG00000016505	apbb1ip	APBB1IP	ortholog_one2one	50.6369	4.11944	1.10354	3.73292	0.000189273	0.0111549
ENSDARG00000016513	setd3	SETD3	ortholog_one2one	2016.72	-0.771208	0.82084	-0.939535	0.347456	0.604132
ENSDARG00000016516	rbm8a	RBM8A	ortholog_one2one	1192.03	0.0112823	0.2973	0.0379491	0.969728	0.98863
ENSDARG00000016526	gata3	GATA3	ortholog_one2one	14.3253	2.95679	1.24738	2.3704	0.0177688	0.12348
ENSDARG00000016528	wdcp	WDCP	ortholog_one2one	85.8702	-0.767946	0.399484	-1.92234	0.0545624	0.227353
ENSDARG00000016531	klhl4	KLHL4	ortholog_one2one	35.464	-0.623142	0.69261	-0.899701	0.368279	0.622334
ENSDARG00000016532	suco	SUCO	ortholog_one2one	700.578	0.0212445	0.564885	0.0376086	0.97	0.98863
ENSDARG00000016541	sash3	SASH3	ortholog_one2one	78.8262	3.39754	1.06828	3.18037	0.00147085	0.033875
ENSDARG00000016573	mroh1	MROH1	ortholog_one2one	334.454	0.279576	0.501124	0.557898	0.576914	0.777967
ENSDARG00000016607	echdc2	ECHDC2	ortholog_one2one	666.999	-0.606491	0.710389	-0.853745	0.393246	0.641353
ENSDARG00000016611	scrn3	SCRN3	ortholog_one2one	427.743	-0.48892	0.296869	-1.64692	0.0995738	0.311384
ENSDARG00000016649	akr7a3	AKR7L	ortholog_one2one	1088.98	0.0458345	0.417148	0.109876	0.912508	0.962336
ENSDARG00000016656	mgme1	MGME1	ortholog_one2one	64.0376	1.35324	0.796836	1.69827	0.0894577	0.293634
ENSDARG00000016664	rnf20	RNF20	ortholog_one2one	359.362	0.490257	0.401391	1.2214	0.221936	0.475779
ENSDARG00000016687	acadvl	ACADVL	ortholog_one2one	7015.31	-0.295111	0.46364	-0.63651	0.524444	0.742088
ENSDARG00000016695	p2rx1	P2RX1	ortholog_one2one	40.9556	0.25031	0.583456	0.429013	0.667914	0.832756
ENSDARG00000016706	atic	ATIC	ortholog_one2one	725.246	-0.84313	0.514585	-1.63847	0.101324	0.314549
ENSDARG00000016710	rchy1	RCHY1	ortholog_one2one	83.7671	0.324925	0.567306	0.572752	0.566813	0.770895
ENSDARG00000016730	rfxank	RFXANK	ortholog_one2one	54.732	0.609651	0.557847	1.09286	0.274454	0.53241
ENSDARG00000016733	psat1	PSAT1	ortholog_one2one	141.483	-1.19182	0.961965	-1.23895	0.215365	0.467728
ENSDARG00000016743	angel2	ANGEL2	ortholog_one2one	271.796	-0.00760039	0.3764	-0.0201923	0.98389	0.994387
ENSDARG00000016745	slc35f6	SLC35F6	ortholog_one2one	184.462	-0.190344	0.314306	-0.605601	0.54478	0.756355
ENSDARG00000016749	slco1c1	SLCO1C1	ortholog_one2one	48.2155	1.4078	0.963709	1.46081	0.144067	0.379358
ENSDARG00000016753	ipo9	IPO9	ortholog_one2one	210.24	-0.717166	0.487323	-1.47165	0.141116	0.375458
ENSDARG00000016754	tbca	TBCA	ortholog_one2one	380.191	0.304356	0.345413	0.881135	0.378245	0.629369
ENSDARG00000016765	scamp3	SCAMP3	ortholog_one2one	188.575	0.98242	0.41419	2.37191	0.0176965	0.123451
ENSDARG00000016769	sgtb	SGTB	ortholog_one2one	31.3611	-0.16023	0.807708	-0.198376	0.842751	0.927307
ENSDARG00000016771	tfa	LTF	ortholog_one2one	480184	-1.67132	0.88957	-1.8788	0.0602724	0.239106
ENSDARG00000016775	aqr	AQR	ortholog_one2one	515.305	-0.28456	0.408587	-0.696448	0.486148	0.715071
ENSDARG00000016782	huwe1	HUWE1	ortholog_one2one	835.696	-0.547564	0.593212	-0.923049	0.355982	0.611679
ENSDARG00000016794	mtmr6	MTMR6	ortholog_one2one	263.924	1.05691	0.397604	2.65821	0.00785572	0.0814694
ENSDARG00000016811	ints3	INTS3	ortholog_one2one	437.759	0.0979651	0.43374	0.225861	0.821309	0.916714
ENSDARG00000016815	casc1	CFAP94	ortholog_one2one	0.536814	-0.275555	3.53809	-0.0778823	0.937922	NA
ENSDARG00000016830	rimkla	RIMKLA	ortholog_one2one	25.5199	0.806746	1.25821	0.641187	0.521401	0.740069
ENSDARG00000016837	glipr2l	GLIPR2	ortholog_one2one	74.7458	1.87479	1.45351	1.28983	NA	NA
ENSDARG00000016854	neurod2	NEUROD2	ortholog_one2one	0.24609	0	5.26762	0	1	NA
ENSDARG00000016855	sf3b5	SF3B5	ortholog_one2one	243.57	0.518029	0.387752	1.33598	0.181555	0.429035
ENSDARG00000016858	smad7	SMAD7	ortholog_one2one	144.963	-1.02549	0.602756	-1.70133	0.0888812	0.292733
ENSDARG00000016864	farsb	FARSB	ortholog_one2one	666.341	-1.05914	0.550599	-1.9236	0.0544043	0.227073
ENSDARG00000016867	rnf128a	RNF128	ortholog_one2one	2999.48	1.02966	0.375726	2.74046	0.00613534	0.070611
ENSDARG00000016871	smarce1	SMARCE1	ortholog_one2one	952.673	-0.143332	0.529255	-0.270819	0.78653	0.898026
ENSDARG00000016875	gys1	GYS1	ortholog_one2one	293.21	2.45668	1.18253	2.07748	0.0377575	0.186798
ENSDARG00000016889	eif3g	EIF3G	ortholog_one2one	4998.5	-1.00322	0.528506	-1.89822	0.0576677	0.233834
ENSDARG00000016904	bckdk	BCKDK	ortholog_one2one	1612.01	-1.11193	0.525418	-2.11628	0.0343208	0.177438
ENSDARG00000016918	ace2	ACE2	ortholog_one2one	10250.2	9.17282	2.53011	3.62547	0.000288439	0.0142349
ENSDARG00000016936	hmcn1	HMCN1	ortholog_one2one	76.3453	-0.387979	0.661917	-0.586145	0.557778	0.765358
ENSDARG00000016939	itgb2	ITGB2	ortholog_one2one	191.41	1.23488	0.634383	1.94659	0.0515838	0.220379
ENSDARG00000016951	neurog3	NEUROG3	ortholog_one2one	2.37472	3.41055	2.18025	1.5643	0.117748	NA
ENSDARG00000016964	MCUR1	MCUR1	ortholog_one2one	243.345	-0.165562	0.334018	-0.495668	0.620129	0.804806
ENSDARG00000016968	tmem214	TMEM214	ortholog_one2one	1784.32	0.265098	0.677804	0.391113	0.695714	0.847016
ENSDARG00000016979	pmpcb	PMPCB	ortholog_one2one	351.559	-0.442826	0.566269	-0.782006	0.434211	0.675123
ENSDARG00000016981	bcar3	BCAR3	ortholog_one2one	321.211	1.08888	0.94296	1.15474	0.248196	0.504452
ENSDARG00000017004	myo10	MYO10	ortholog_one2one	200.973	-0.135128	0.453869	-0.297724	0.765914	0.885334
ENSDARG00000017006	dennd5a	DENND5A	ortholog_one2one	203.392	-0.406294	0.734612	-0.553073	0.580214	0.780548
ENSDARG00000017037	ikbkg	IKBKG	ortholog_one2one	761.749	0.458496	0.313684	1.46165	0.143837	0.379115
ENSDARG00000017047	slc27a4	SLC27A4	ortholog_one2one	109.416	6.1023	1.69334	3.6037	0.000313725	0.0146453
ENSDARG00000017049	adsl	ADSL	ortholog_one2one	190.397	0.0928494	0.402955	0.230421	0.817764	0.915073
ENSDARG00000017055	zmynd12	ZMYND12	ortholog_one2one	0.137388	-0.556222	5.25768	-0.105792	0.915747	NA
ENSDARG00000017058	large2	LARGE2	ortholog_one2one	112.649	5.03739	1.23523	4.07811	4.54e-05	0.00455581
ENSDARG00000017084	bud31	BUD31	ortholog_one2one	325.454	-0.108985	0.388481	-0.28054	0.779063	0.893377
ENSDARG00000017093	emc8	EMC8	ortholog_one2one	388.298	0.905446	0.473467	1.91237	0.0558283	0.230129
ENSDARG00000017107	nr2e1	NR2E1	ortholog_one2one	1.41339	-2.37209	2.54844	-0.930802	0.351956	NA
ENSDARG00000017115	kctd10	KCTD10	ortholog_one2one	495.459	0.360668	0.280666	1.28504	0.198778	0.449242
ENSDARG00000017119	vps37a	VPS37A	ortholog_one2one	224.687	0.461207	0.430423	1.07152	0.283935	0.54296
ENSDARG00000017121	mafba	MAFB	ortholog_one2one	383.723	-1.0212	0.618261	-1.65174	0.0985879	0.310023
ENSDARG00000017126	ilvbl	ILVBL	ortholog_one2one	1291.72	0.101806	0.489749	0.207873	0.835328	0.92333
ENSDARG00000017127	pdzk1ip1	PDZK1IP1	ortholog_one2one	109.737	-0.581818	0.587521	-0.990293	0.322031	0.581813
ENSDARG00000017143	brd9	BRD9	ortholog_one2one	319.728	0.17233	0.282443	0.610141	0.541768	0.754228
ENSDARG00000017155	wnt10a	WNT10A	ortholog_one2one	1.34808	2.38547	4.33584	0.550174	0.5822	NA
ENSDARG00000017165	slc3a1	SLC3A1	ortholog_one2one	358.349	3.42694	1.21122	2.82933	0.0046645	0.0610019
ENSDARG00000017180	npc1	NPC1	ortholog_one2one	4482.24	-1.1455	0.60341	-1.89838	0.0576462	0.233834
ENSDARG00000017199	elp2	ELP2	ortholog_one2one	300.947	-0.959055	0.577134	-1.66175	0.096562	0.306133
ENSDARG00000017220	otud7b	OTUD7B	ortholog_one2one	252.187	0.0547284	0.418844	0.130665	0.89604	0.953609
ENSDARG00000017229	megf10	MEGF10	ortholog_one2one	61.9031	-1.85798	0.575248	-3.22988	0.00123843	0.0307075
ENSDARG00000017242	garem	GAREM1	ortholog_one2one	323.7	0.0491794	0.358576	0.137152	0.890911	0.951107
ENSDARG00000017244	chd6	CHD6	ortholog_one2one	350.035	-0.634035	0.403538	-1.57119	0.116139	0.338961
ENSDARG00000017261	gdpd1	GDPD1	ortholog_one2one	234.964	2.02954	0.711533	2.85235	0.00433975	0.0586437
ENSDARG00000017266	scml4	SCML4	ortholog_one2one	55.5584	-0.958369	0.734237	-1.30526	0.191805	0.441348
ENSDARG00000017272	eapp	EAPP	ortholog_one2one	157.161	-0.240792	0.474021	-0.507978	0.611469	0.800572
ENSDARG00000017311	gpsm2	GPSM2	ortholog_one2one	77.1723	0.787105	0.681394	1.15514	0.248033	0.504414
ENSDARG00000017315	larp7	LARP7	ortholog_one2one	206.809	0.383193	0.501747	0.763719	0.445035	0.683714
ENSDARG00000017316	bag5	BAG5	ortholog_one2one	188.112	0.494725	0.445431	1.11067	0.266712	0.523666
ENSDARG00000017321	kdr	KDR	ortholog_one2one	270.566	-0.631428	0.498668	-1.26623	0.205431	0.456836
ENSDARG00000017329	cdkl1	CDKL1	ortholog_one2one	4.01265	2.41422	1.74838	1.38084	0.167329	NA
ENSDARG00000017337	C11H6orf120	C6orf120	ortholog_one2one	351.44	0.328107	0.24391	1.3452	0.178562	0.425425
ENSDARG00000017355	rsph9	RSPH9	ortholog_one2one	1.99613	2.39085	2.42766	0.984835	0.324705	NA
ENSDARG00000017359	mettl8	METTL8	ortholog_one2one	50.937	-0.50523	0.81681	-0.61854	0.536219	0.749848
ENSDARG00000017365	slc23a2	SLC23A2	ortholog_one2one	95.8973	0.115423	0.584494	0.197475	0.843456	0.927616
ENSDARG00000017366	prdm4	PRDM4	ortholog_one2one	183.222	-0.5216	0.599487	-0.870077	0.384258	0.63368
ENSDARG00000017369	sema3d	SEMA3D	ortholog_one2one	11.2153	5.48714	2.28411	2.4023	0.0162922	0.118707
ENSDARG00000017385	b9d2	B9D2	ortholog_one2one	37.284	0.413249	0.592402	0.697582	0.485439	0.71455
ENSDARG00000017397	smarcc1a	SMARCC1	ortholog_one2one	586.911	0.346188	0.569208	0.608193	0.543059	0.755781
ENSDARG00000017422	apmap	APMAP	ortholog_one2one	4214.08	-0.517593	0.632586	-0.818217	0.413233	0.65797
ENSDARG00000017423	patl1	PATL1	ortholog_one2one	788.83	0.0748463	0.353614	0.211661	0.832372	0.922047
ENSDARG00000017427	phf20l1	PHF20L1	ortholog_one2one	541.493	-0.767728	0.351018	-2.18714	0.028732	0.161141
ENSDARG00000017429	sphkap	SPHKAP	ortholog_one2one	3.32108	1.70407	2.1741	0.783808	0.433153	NA
ENSDARG00000017431	mindy2	MINDY2	ortholog_one2one	58.3427	-0.431321	0.558931	-0.771688	0.440299	0.68039
ENSDARG00000017444	hal	HAL	ortholog_one2one	6232.92	-2.60344	0.816857	-3.18715	0.00143684	0.0333588
ENSDARG00000017445	eif3i	EIF3I	ortholog_one2one	11141.7	-0.821052	0.592361	-1.38607	0.165727	0.409239
ENSDARG00000017454	nup50	NUP50	ortholog_one2one	572.854	0.343324	0.500132	0.686467	0.492418	0.719968
ENSDARG00000017522	ctdp1	CTDP1	ortholog_one2one	123.216	-0.565805	0.654952	-0.863889	0.387649	0.636386
ENSDARG00000017525	ccnt1	CCNT1	ortholog_one2one	195.064	0.138156	0.342198	0.403733	0.686409	0.842521
ENSDARG00000017532	kif25	KIF25	ortholog_one2one	151.994	-1.27615	0.875156	-1.4582	0.144786	0.380296
ENSDARG00000017562	banp	BANP	ortholog_one2one	85.2234	-0.444572	0.489385	-0.908429	0.363651	0.618689
ENSDARG00000017565	itk	ITK	ortholog_one2one	36.3669	2.41148	1.21954	1.97737	0.0479993	0.212426
ENSDARG00000017569	reep3a	REEP3	ortholog_one2one	233.626	3.34391	0.948185	3.52664	0.000420871	0.0169769
ENSDARG00000017571	mccc2	MCCC2	ortholog_one2one	1624.24	-0.282954	0.336007	-0.842106	0.399728	0.647329
ENSDARG00000017590	nit2	NIT2	ortholog_one2one	254.431	-0.330414	0.585306	-0.564515	0.572404	0.774637
ENSDARG00000017602	ccng2	CCNG2	ortholog_one2one	619.243	-0.338021	0.428625	-0.788619	0.430335	0.671362
ENSDARG00000017605	rpp40	RPP40	ortholog_one2one	172.753	-0.422999	0.644669	-0.656149	0.511728	0.734062
ENSDARG00000017612	pnpo	PNPO	ortholog_one2one	167.051	-0.20899	0.356882	-0.585601	0.558144	0.765546
ENSDARG00000017617	alg6	ALG6	ortholog_one2one	610.765	-0.829119	0.617872	-1.34189	0.17963	0.426748
ENSDARG00000017636	rnf167	ZNRF4	ortholog_one2one	595.37	-0.146648	0.312094	-0.469885	0.638437	0.815014
ENSDARG00000017657	zgc:112163	C1orf74	ortholog_one2one	37.1854	-0.194669	0.570034	-0.341505	0.732724	0.867414
ENSDARG00000017658	gmppb	GMPPB	ortholog_one2one	684.915	-0.295474	0.706163	-0.418421	0.675639	0.836951
ENSDARG00000017659	sephs2	SEPHS2	ortholog_one2one	2455.93	0.125636	0.240895	0.521541	0.60199	0.794898
ENSDARG00000017661	braf	BRAF	ortholog_one2one	243.886	-0.228286	0.313569	-0.728027	0.466597	0.700578
ENSDARG00000017675	utp4	UTP4	ortholog_one2one	734.464	-0.206409	0.523099	-0.394589	0.693146	0.845795
ENSDARG00000017676	mmp2	MMP2	ortholog_one2one	388.124	0.740534	0.743172	0.996451	0.319031	0.578628
ENSDARG00000017696	utp25	UTP25	ortholog_one2one	421.029	-0.681774	0.695355	-0.980469	0.326855	0.586365
ENSDARG00000017708	lrrc40	LRRC40	ortholog_one2one	292.999	-0.152398	0.540075	-0.28218	0.777806	0.892521
ENSDARG00000017740	sec63	SEC63	ortholog_one2one	2219.18	-0.713542	0.606871	-1.17577	0.239686	0.495286
ENSDARG00000017741	g3bp1	G3BP1	ortholog_one2one	1226.99	0.692467	0.531114	1.3038	0.192301	0.441878
ENSDARG00000017744	smc2	SMC2	ortholog_one2one	133.423	1.8113	1.1305	1.6022	0.109111	0.327314
ENSDARG00000017757	pik3cg	PIK3CG	ortholog_one2one	788.063	0.156112	0.515552	0.302806	0.762038	0.882963
ENSDARG00000017762	srrt	SRRT	ortholog_one2one	375.326	0.856158	0.474245	1.80531	0.0710265	0.261157
ENSDARG00000017775	atp5mc3a	ATP5MC3	ortholog_one2one	1602.94	0.125359	0.397366	0.315474	0.752402	0.878676
ENSDARG00000017781	hsd17b10	HSD17B10	ortholog_one2one	455.523	0.255348	0.33238	0.768242	0.442344	0.682112
ENSDARG00000017790	chrnb2	CHRNB2	ortholog_one2one	2.47188	0.473421	1.96306	0.241165	0.809427	NA
ENSDARG00000017798	bcor	BCOR	ortholog_one2one	246.887	0.439371	0.693884	0.633206	0.526599	0.743361
ENSDARG00000017809	stard3	STARD3	ortholog_one2one	450.142	-0.0758204	0.583331	-0.129978	0.896584	0.954008
ENSDARG00000017813	pigs	PIGS	ortholog_one2one	221.207	0.612111	0.428902	1.42716	0.153534	0.392477
ENSDARG00000017821	gata5	GATA5	ortholog_one2one	258.265	2.74666	1.06847	2.57064	0.010151	0.092448
ENSDARG00000017841	cand1	CAND1	ortholog_one2one	1139.23	0.392247	0.357165	1.09823	0.272106	0.52962
ENSDARG00000017842	syvn1	SYVN1	ortholog_one2one	1498.44	0.593642	0.730394	0.81277	0.41635	0.660064
ENSDARG00000017853	prepl	PREPL	ortholog_one2one	64.5209	0.127831	0.73448	0.174043	0.861832	0.937232
ENSDARG00000017880	kcnip3b	KCNIP3	ortholog_one2one	4.15514	0.66361	1.95661	0.339164	0.734486	NA
ENSDARG00000017886	zbtb11	ZBTB11	ortholog_one2one	57.0282	0.161493	0.50489	0.319858	0.749076	0.876993
ENSDARG00000017891	tcp1	TCP1	ortholog_one2one	4108.72	-0.584589	0.475197	-1.2302	0.218621	0.471514
ENSDARG00000017910	pdss1	PDSS1	ortholog_one2one	123.533	1.63183	0.606993	2.68838	0.00717994	0.0772363
ENSDARG00000017928	xrcc3	XRCC3	ortholog_one2one	22.0163	0.400432	0.723889	0.553167	0.580149	0.780548
ENSDARG00000017929	ncoa2	NCOA2	ortholog_one2one	1062.65	-0.690557	0.38104	-1.8123	0.0699404	0.258959
ENSDARG00000017931	ints6l	INTS6L	ortholog_one2one	43.2001	0.265588	0.611354	0.434426	0.663979	0.829971
ENSDARG00000017953	tp73	TP73	ortholog_one2one	3.9823	4.19612	2.05162	2.04527	0.0408282	NA
ENSDARG00000017960	sfxn2	SFXN2	ortholog_one2one	351.614	-1.3929	0.352313	-3.95358	7.7e-05	0.00652515
ENSDARG00000017982	cyp39a1	CYP39A1	ortholog_one2one	775.482	-2.38027	1.07605	-2.21204	0.0269638	0.155682
ENSDARG00000017983	rsph14	RSPH14	ortholog_one2one	0.258119	0.880574	5.20656	0.169128	0.865696	NA
ENSDARG00000017985	C1H4orf33	C4orf33	ortholog_one2one	256.726	6.93934	1.57574	4.40386	1.06e-05	0.0017191
ENSDARG00000017986	vps13d	VPS13D	ortholog_one2one	1066.76	-1.02299	0.441837	-2.31531	0.0205962	0.134474
ENSDARG00000017994	tssk6	TSSK6	ortholog_one2one	0	NA	NA	NA	NA	NA
ENSDARG00000018000	ubp1	UBP1	ortholog_one2one	172.774	0.598821	0.376498	1.5905	0.111722	0.331727
ENSDARG00000018002	eci1	ECI1	ortholog_one2one	736.138	-0.50286	0.286691	-1.75401	0.0794286	0.276171
ENSDARG00000018004	nkx2.5	NKX2-5	ortholog_one2one	3.59074	1.88726	1.78144	1.0594	0.289418	NA
ENSDARG00000018006	vrk1	VRK1	ortholog_one2one	103.557	0.695486	0.634012	1.09696	0.272659	0.530319
ENSDARG00000018008	mdh1b	MDH1B	ortholog_one2one	1.36007	0.983838	2.64818	0.371515	0.710254	NA
ENSDARG00000018010	crtap	CRTAP	ortholog_one2one	137.107	-0.736263	0.58256	-1.26384	0.206288	0.457808
ENSDARG00000018022	msh2	MSH2	ortholog_one2one	102.415	0.235023	0.664874	0.353485	0.723725	0.86257
ENSDARG00000018040	msantd4	MSANTD4	ortholog_one2one	27.735	0.303125	0.566927	0.53468	0.592871	0.789485
ENSDARG00000018049	sf3b2	SF3B2	ortholog_one2one	1217.31	-0.152585	0.376798	-0.404952	0.685513	0.841727
ENSDARG00000018061	neil1	NEIL1	ortholog_one2one	381.924	-0.286162	0.334983	-0.854259	0.392962	0.641043
ENSDARG00000018066	ptchd1	PTCHD1	ortholog_one2one	0.405096	1.27222	3.78282	0.336314	0.736634	NA
ENSDARG00000018073	mrps22	MRPS22	ortholog_one2one	145.559	0.349083	0.488464	0.714655	0.474822	0.706148
ENSDARG00000018096	scap	SCAP	ortholog_one2one	276.817	-0.367021	0.397006	-0.924474	0.355239	0.611047
ENSDARG00000018106	eif2b3	EIF2B3	ortholog_one2one	165.833	0.131686	0.453679	0.290263	0.771615	0.888747
ENSDARG00000018121	cenpj	CENPJ	ortholog_one2one	22.7163	0.796075	0.92854	0.857341	0.391257	0.639775
ENSDARG00000018124	psmd3	PSMD3	ortholog_one2one	1339.91	-0.59143	0.474264	-1.24705	0.21238	0.463377
ENSDARG00000018149	slc38a4	SLC38A4	ortholog_one2one	16832.9	-1.47587	0.758268	-1.94637	0.0516106	0.220418
ENSDARG00000018165	depdc1a	DEPDC1	ortholog_one2one	97.0872	2.87849	1.16715	2.46626	0.0136532	0.108056
ENSDARG00000018178	pgm2	PGM2	ortholog_one2one	308.706	0.671951	0.941111	0.713997	0.475229	0.70625
ENSDARG00000018181	dnajc28	DNAJC28	ortholog_one2one	7.86816	1.2928	1.40422	0.920653	0.357232	0.612663
ENSDARG00000018190	get3	GET3	ortholog_one2one	831.913	-0.589828	0.561743	-1.05	0.29372	0.552176
ENSDARG00000018192	ubr5	UBR5	ortholog_one2one	1205.31	-0.106553	0.503031	-0.211822	0.832246	0.922047
ENSDARG00000018241	mfap1	MFAP1	ortholog_one2one	595.289	0.0762965	0.344596	0.221408	0.824774	0.918218
ENSDARG00000018257	ncoa1	NCOA1	ortholog_one2one	415.951	-1.20041	0.511212	-2.34816	0.0188663	0.128066
ENSDARG00000018272	wdr33	WDR33	ortholog_one2one	608.612	-0.152384	0.437937	-0.347958	0.727872	0.864661
ENSDARG00000018281	cfap161	CFAP161	ortholog_one2one	6.10593	2.45262	2.21799	1.10578	0.26882	NA
ENSDARG00000018283	cyba	CYBA	ortholog_one2one	157.852	1.76087	0.679979	2.5896	0.00960873	0.0907294
ENSDARG00000018296	rev1	REV1	ortholog_one2one	131.745	-0.945798	0.385623	-2.45265	0.0141808	0.110528
ENSDARG00000018303	etv4	ETV4	ortholog_one2one	18.8242	1.08757	0.790986	1.37495	0.169148	0.413645
ENSDARG00000018312	rell1	RELL1	ortholog_one2one	349.603	0.489461	0.436837	1.12047	0.262516	0.519592
ENSDARG00000018325	taf5	TAF5	ortholog_one2one	146.063	-0.0486781	0.56204	-0.0866096	0.930982	0.971197
ENSDARG00000018334	rpl35	RPL35	ortholog_one2one	37479.3	-0.994183	0.659121	-1.50835	0.131466	0.360926
ENSDARG00000018393	kank2	KANK2	ortholog_one2one	59.7076	-0.544667	0.59585	-0.914101	0.360664	0.615725
ENSDARG00000018397	hpca	HPCA	ortholog_one2one	30.6161	-0.58301	0.656727	-0.887751	0.374675	0.62762
ENSDARG00000018426	aldh7a1	ALDH7A1	ortholog_one2one	3166.52	-0.756394	0.490482	-1.54214	0.123039	0.349144
ENSDARG00000018432	m6pr	M6PR	ortholog_one2one	364.277	1.15946	0.364281	3.18287	0.00145825	0.0336329
ENSDARG00000018441	heg1	HEG1	ortholog_one2one	107.609	-0.891905	0.517912	-1.72212	0.0850484	0.28544
ENSDARG00000018460	mbnl2	MBNL2	ortholog_one2one	1115.24	-0.0170823	0.405075	-0.0421709	0.966362	0.987055
ENSDARG00000018491	pdia4	PDIA4	ortholog_one2one	2588.49	-0.522991	0.980701	-0.533283	0.593838	0.789903
ENSDARG00000018492	znf503	ZNF503	ortholog_one2one	45.9463	2.48494	1.25179	1.98512	0.0471315	0.210259
ENSDARG00000018508	zdhhc8b	ZDHHC8	ortholog_one2one	76.4186	-0.617688	0.639121	-0.966465	0.333812	0.592687
ENSDARG00000018524	midn	MIDN	ortholog_one2one	180.884	1.84047	0.756895	2.43161	0.0150321	0.114057
ENSDARG00000018529	lipf	LIPA	ortholog_one2one	1236.57	-0.723551	0.387522	-1.86712	0.0618847	0.243021
ENSDARG00000018534	slc6a9	SLC6A9	ortholog_one2one	21.826	2.71921	1.69454	1.60469	0.108561	0.326478
ENSDARG00000018542	hapln4	HAPLN4	ortholog_one2one	37.4967	2.3492	4.87079	0.482304	0.62959	0.809924
ENSDARG00000018553	ifih1	IFIH1	ortholog_one2one	222.129	0.307757	0.476589	0.645749	0.518442	0.737557
ENSDARG00000018562	cope	COPE	ortholog_one2one	1342.4	-0.0650561	0.579268	-0.112307	0.91058	0.961214
ENSDARG00000018574	sf3b4	SF3B4	ortholog_one2one	178.507	0.592692	0.661191	0.8964	0.370039	0.623434
ENSDARG00000018593	parp16	PARP16	ortholog_one2one	389.694	-0.436611	0.443001	-0.985575	0.324342	0.583661
ENSDARG00000018618	cpsf6	CPSF6	ortholog_one2one	684.066	-0.187834	0.30263	-0.620672	0.534816	0.74905
ENSDARG00000018623	rad54l	RAD54L	ortholog_one2one	74.0363	2.08222	1.12647	1.84845	0.064537	0.248292
ENSDARG00000018627	arl5a	ARL5A	ortholog_one2one	48.179	0.0978384	0.484265	0.202035	0.83989	0.926127
ENSDARG00000018637	sec61g	SEC61G	ortholog_one2one	513.661	-1.18905	1.47605	-0.805564	NA	NA
ENSDARG00000018650	gtpbp3	GTPBP3	ortholog_one2one	17.5287	-0.234814	1.02537	-0.229005	0.818865	0.915742
ENSDARG00000018653	acot7	ACOT7	ortholog_one2one	327.076	-0.503926	0.478046	-1.05414	0.29182	0.550203
ENSDARG00000018658	aar2	AAR2	ortholog_one2one	250.638	-0.000436982	0.507298	-0.000861391	0.999313	0.999771
ENSDARG00000018681	saal1	SAAL1	ortholog_one2one	59.4954	0.452735	0.59765	0.757525	0.448736	0.686512
ENSDARG00000018687	itga2b	ITGA2B	ortholog_one2one	20.1152	0.631384	0.994769	0.634705	0.525621	0.742728
ENSDARG00000018688	elk3	ELK3	ortholog_one2one	26.8836	-0.220574	0.773371	-0.28521	0.775483	0.891067
ENSDARG00000018691	phf2	PHF2	ortholog_one2one	160.414	-0.431811	0.315032	-1.37069	0.170472	0.415549
ENSDARG00000018693	cdh2	CDH2	ortholog_one2one	1252.17	-0.917451	0.96846	-0.947329	0.343471	0.600408
ENSDARG00000018698	carm1	CARM1	ortholog_one2one	520.295	0.163967	0.443413	0.369783	0.711544	0.855809
ENSDARG00000018716	dgkh	DGKH	ortholog_one2one	9.1246	0.428893	1.30968	0.32748	0.743305	0.873837
ENSDARG00000018738	zw10	ZW10	ortholog_one2one	403.164	0.221214	0.571532	0.387054	0.698716	0.848461
ENSDARG00000018788	st8sia2	ST8SIA2	ortholog_one2one	9.86	2.61426	2.13647	1.22364	0.221088	0.474782
ENSDARG00000018809	abhd3	ABHD3	ortholog_one2one	619.218	-0.817245	0.876225	-0.932689	0.350981	0.607173
ENSDARG00000018814	esrp2	ESRP2	ortholog_one2one	349.526	-0.206756	0.400109	-0.516748	0.605332	0.796668
ENSDARG00000018817	bdnf	BDNF	ortholog_one2one	9.29549	2.89586	2.39857	1.20732	0.227307	0.480805
ENSDARG00000018825	tmem248	TMEM248	ortholog_one2one	292.65	-0.30747	0.271131	-1.13403	0.256783	0.513008
ENSDARG00000018846	dgat2	DGAT2	ortholog_one2one	2420.63	-0.399045	0.503349	-0.792779	0.427906	0.669428
ENSDARG00000018871	henmt1	HENMT1	ortholog_one2one	56.8351	0.42291	0.662963	0.637909	0.523533	0.741552
ENSDARG00000018891	rnaseh2a	RNASEH2A	ortholog_one2one	108.932	0.298735	0.599427	0.498367	0.618225	0.803812
ENSDARG00000018896	mmp24	MMP24	ortholog_one2one	0.966971	2.11265	2.7625	0.76476	0.444414	NA
ENSDARG00000018902	pes	PES1	ortholog_one2one	919.547	-0.677456	0.50202	-1.34946	0.177189	0.423689
ENSDARG00000018903	aimp2	AIMP2	ortholog_one2one	1596.87	-0.908692	0.47595	-1.90922	0.0562343	0.230865
ENSDARG00000018904	cstf3	CSTF3	ortholog_one2one	901.31	-0.164117	0.407742	-0.402503	0.687314	0.843083
ENSDARG00000018907	kat6a	KAT6A	ortholog_one2one	648.58	-0.271737	0.406575	-0.668356	0.503906	0.727985
ENSDARG00000018918	rad17	RAD17	ortholog_one2one	167.497	-0.249073	0.522381	-0.476803	0.633502	0.812064
ENSDARG00000018921	lratd1	LRATD1	ortholog_one2one	49.0627	-0.86201	0.592593	-1.45464	0.145769	0.381612
ENSDARG00000018923	fat2	FAT2	ortholog_one2one	31.0715	7.8637	3.53064	2.22727	0.025929	0.152371
ENSDARG00000018936	zcchc17	ZCCHC17	ortholog_one2one	151.383	0.564715	0.435289	1.29733	0.194516	0.444103
ENSDARG00000018944	hoga1	HOGA1	ortholog_one2one	959.367	-0.479592	0.485654	-0.987518	0.323389	0.582724
ENSDARG00000018953	gclm	GCLM	ortholog_one2one	290.848	1.44214	0.464911	3.10197	0.00192235	0.038533
ENSDARG00000018956	tmem39b	TMEM39B	ortholog_one2one	203.526	-0.178376	0.30543	-0.584018	0.559208	0.766163
ENSDARG00000018961	gtpbp4	GTPBP4	ortholog_one2one	16531.9	-0.795934	0.72465	-1.09837	0.272042	0.529556
ENSDARG00000018973	clptm1	CLPTM1	ortholog_one2one	478.096	0.0624738	0.368128	0.169707	0.865241	0.938457
ENSDARG00000018984	eya2	EYA2	ortholog_one2one	31.1606	2.61395	1.10879	2.35747	0.0184001	0.125902
ENSDARG00000018985	castor2	CASTOR2	ortholog_one2one	458.089	-0.115302	0.41234	-0.27963	0.779762	0.893927
ENSDARG00000019000	smc3	SMC3	ortholog_one2one	485.02	-0.0988673	0.341571	-0.289449	0.772238	0.889171
ENSDARG00000019004	smarcd1	SMARCD1	ortholog_one2one	1237.44	-0.615334	0.519404	-1.18469	0.236139	0.491858
ENSDARG00000019008	erp44	ERP44	ortholog_one2one	1627.77	-0.108131	0.268954	-0.402042	0.687653	0.843337
ENSDARG00000019025	podn	PODN	ortholog_one2one	6.6755	3.19937	2.39913	1.33356	0.182349	NA
ENSDARG00000019033	tmem59	TMEM59	ortholog_one2one	1336.59	-0.0131296	0.305936	-0.0429163	0.965768	0.986767
ENSDARG00000019038	sgsm3	SGSM3	ortholog_one2one	399.568	0.0675788	0.596852	0.113225	0.909852	0.960638
ENSDARG00000019060	snx12	SNX12	ortholog_one2one	969.761	0.16378	0.251118	0.652202	0.514271	0.735413
ENSDARG00000019096	myl7	MYL7	ortholog_one2one	0.488558	-1.85041	5.24357	-0.352892	0.724169	NA
ENSDARG00000019116	ing1	ING1	ortholog_one2one	139.768	0.209472	0.407421	0.514141	0.607154	0.797674
ENSDARG00000019117	parvb	PARVB	ortholog_one2one	33.7374	2.76291	1.03257	2.67575	0.00745618	0.0788782
ENSDARG00000019128	tpm4b	TPM4	ortholog_one2one	59.4677	-1.78344	0.790209	-2.25692	0.0240132	0.146232
ENSDARG00000019142	fam185a	FAM185A	ortholog_one2one	101.087	0.080972	0.431198	0.187784	0.851046	0.931559
ENSDARG00000019144	rab4a	RAB4A	ortholog_one2one	89.1048	1.00242	0.511573	1.95948	0.0500565	0.217659
ENSDARG00000019181	rpsa	RPSA	ortholog_one2one	87535.9	-1.14635	0.72681	-1.57724	0.114741	0.33649
ENSDARG00000019191	2012-09-01	SEPTIN12	ortholog_one2one	269.187	0.976201	0.708711	1.37743	0.168379	0.412768
ENSDARG00000019195	vps9d1	VPS9D1	ortholog_one2one	798.592	-0.364776	0.510202	-0.714964	0.474632	0.705963
ENSDARG00000019205	fam120c	FAM120C	ortholog_one2one	1716.49	0.100071	0.339308	0.294927	0.76805	0.886981
ENSDARG00000019222	mrpl24	MRPL24	ortholog_one2one	347.102	0.279576	0.299902	0.932225	0.35122	0.607365
ENSDARG00000019228	mogat2	MOGAT2	ortholog_one2one	643.434	8.43159	1.824	4.62258	3.79e-06	0.000843256
ENSDARG00000019231	sptan1	SPTAN1	ortholog_one2one	2800.07	1.06376	0.531008	2.00328	0.0451472	0.205374
ENSDARG00000019233	nln	NLN	ortholog_one2one	102.956	1.1725	1.31037	0.894787	NA	NA
ENSDARG00000019236	gsr	GSR	ortholog_one2one	767.638	2.19666	0.777228	2.82627	0.00470929	0.0613378
ENSDARG00000019250	fancf	FANCF	ortholog_one2one	21.9341	0.567105	1.22644	0.462401	0.643794	0.818943
ENSDARG00000019253	rhag	RHAG	ortholog_one2one	64.0545	2.82898	1.10517	2.55977	0.0104742	0.0938268
ENSDARG00000019260	dhrs9	DHRS9	ortholog_one2one	7738.06	-0.733661	0.521579	-1.40662	0.159541	0.401301
ENSDARG00000019265	zbtb39	ZBTB39	ortholog_one2one	66.0002	-0.480331	0.540949	-0.887942	0.374572	0.627546
ENSDARG00000019300	ints7	INTS7	ortholog_one2one	144.518	-0.445232	0.547104	-0.813799	0.41576	0.659738
ENSDARG00000019307	dusp5	DUSP5	ortholog_one2one	6.39676	4.61571	2.01311	2.29283	0.0218577	NA
ENSDARG00000019316	fer1l6	FER1L6	ortholog_one2one	104.534	7.61384	2.4145	3.15338	0.00161394	0.0352769
ENSDARG00000019326	prpsap2	PRPSAP2	ortholog_one2one	528.67	0.0399937	0.514558	0.0777242	0.938047	0.975063
ENSDARG00000019332	ndufb4	NDUFB4	ortholog_one2one	0	NA	NA	NA	NA	NA
ENSDARG00000019338	adprhl2	ADPRS	ortholog_one2one	36.3413	-0.0871726	0.485438	-0.179575	0.857486	0.934977
ENSDARG00000019339	uxt	UXT	ortholog_one2one	117.863	-0.337144	0.420787	-0.801224	0.423002	0.666113
ENSDARG00000019342	chrnd	CHRND	ortholog_one2one	5.81529	11.6454	4.32586	2.69204	NA	NA
ENSDARG00000019353	sparc	SPARC	ortholog_one2one	371.935	1.73668	0.744465	2.33279	0.0196592	0.131054
ENSDARG00000019355	coa7	COA7	ortholog_one2one	186.66	0.277435	0.361173	0.768149	0.442399	0.682137
ENSDARG00000019360	sec23b	SEC23B	ortholog_one2one	1723.25	0.957667	0.647997	1.47789	0.139438	0.372467
ENSDARG00000019364	mbip	MBIP	ortholog_one2one	78.1298	0.608184	0.538249	1.12993	0.258505	0.515011
ENSDARG00000019367	tgfb3	TGFB3	ortholog_one2one	77.3242	0.681073	0.831277	0.819309	0.41261	0.657334
ENSDARG00000019371	flt1	FLT1	ortholog_one2one	48.2517	-0.279155	0.566425	-0.492836	0.622128	0.805541
ENSDARG00000019383	cdc42bpb	CDC42BPB	ortholog_one2one	1101.04	-0.489755	0.414914	-1.18038	0.23785	0.49337
ENSDARG00000019396	rergla	RERGL	ortholog_one2one	2.50672	3.64592	2.36849	1.53935	0.12372	NA
ENSDARG00000019404	atp5f1d	ATP5F1D	ortholog_one2one	1744.09	0.0478482	0.306954	0.155881	0.876127	0.944041
ENSDARG00000019406	C7H11orf68	C11orf68	ortholog_one2one	194.371	-0.213481	0.371307	-0.574943	0.56533	0.769538
ENSDARG00000019420	etnk1	ETNK1	ortholog_one2one	1276.34	0.432919	0.449805	0.962459	0.335819	0.594538
ENSDARG00000019426	trioa	TRIO	ortholog_one2one	482.472	-1.40402	0.342194	-4.10299	4.08e-05	0.00421335
ENSDARG00000019438	rnf13	RNF13	ortholog_one2one	700.345	-0.929699	0.350651	-2.65135	0.00801695	0.0823934
ENSDARG00000019444	ssr4	SSR4	ortholog_one2one	12351	-1.37667	0.800906	-1.71889	0.0856337	0.286304
ENSDARG00000019451	pcsk2	PCSK2	ortholog_one2one	21.1451	17.67	2.7768	6.36345	1.97e-10	2.03e-07
ENSDARG00000019484	zdhhc7	ZDHHC7	ortholog_one2one	69.6862	0.71974	0.465081	1.54756	0.121729	0.347719
ENSDARG00000019487	tmx1	TMX1	ortholog_one2one	195.096	0.302497	0.443938	0.681395	0.495621	0.721793
ENSDARG00000019496	esd	ESD	ortholog_one2one	736.535	0.624475	0.536595	1.16378	0.244515	0.50064
ENSDARG00000019501	pcnx3	PCNX3	ortholog_one2one	60.7732	-0.626018	0.457509	-1.36832	0.171212	0.415917
ENSDARG00000019507	mcm5	MCM5	ortholog_one2one	346.366	1.46103	1.04237	1.40164	0.161022	0.40305
ENSDARG00000019516	sp7	SP7	ortholog_one2one	2.39465	3.33064	2.38793	1.39478	0.163081	NA
ENSDARG00000019521	mpx	EPX	ortholog_one2one	401.948	3.42057	1.96961	1.73668	0.0824444	0.280992
ENSDARG00000019529	parp1	PARP1	ortholog_one2one	261.429	-0.198082	0.640474	-0.309274	0.757113	0.880665
ENSDARG00000019530	hdgfl2	HDGFL2	ortholog_one2one	292.803	0.0790999	0.460484	0.171776	0.863614	0.938091
ENSDARG00000019549	cds1	CDS1	ortholog_one2one	320.802	-0.697872	0.620975	-1.12383	0.261084	0.51786
ENSDARG00000019556	clcn7	CLCN7	ortholog_one2one	468.711	-0.208209	0.318244	-0.654245	0.512954	0.734612
ENSDARG00000019566	neurod1	NEUROD1	ortholog_one2one	17.721	7.01583	2.14376	3.27268	0.00106535	0.0284402
ENSDARG00000019572	taf7	TAF7	ortholog_one2one	423.171	0.109715	0.250647	0.437728	0.661584	0.829109
ENSDARG00000019581	uso1	USO1	ortholog_one2one	1575.91	0.523137	0.457443	1.14361	0.252785	0.508922
ENSDARG00000019595	senp8	SENP8	ortholog_one2one	31.3748	-0.733527	0.533321	-1.3754	0.169009	0.413614
ENSDARG00000019614	jade3	JADE3	ortholog_one2one	303.805	0.0901247	0.455455	0.197878	0.84314	0.927502
ENSDARG00000019636	yif1a	YIF1A	ortholog_one2one	349.635	1.11491	0.43593	2.55754	0.0105417	0.0941416
ENSDARG00000019706	zar1	ZAR1	ortholog_one2one	937.421	3.01648	0.921899	3.27202	0.0010678	0.0284434
ENSDARG00000019707	spout1	SPOUT1	ortholog_one2one	206.014	-0.155461	0.570267	-0.272612	0.785152	0.896942
ENSDARG00000019715	metap1d	METAP1D	ortholog_one2one	96.6239	-0.0770607	0.485161	-0.158835	0.873799	0.943201
ENSDARG00000019726	celsr2	CELSR2	ortholog_one2one	16.965	-0.83364	1.28157	-0.650481	0.515382	0.735917
ENSDARG00000019732	mtch2	MTCH2	ortholog_one2one	1391.78	0.636593	0.331261	1.92173	0.0546399	0.227353
ENSDARG00000019746	rfng	RFNG	ortholog_one2one	137.387	-0.722805	0.690852	-1.04625	0.295445	0.55361
ENSDARG00000019763	acp5a	ACP5	ortholog_one2one	442.127	2.9365	1.08348	2.71024	0.00672346	0.0745301
ENSDARG00000019778	rps6	RPS6	ortholog_one2one	56599.7	-0.988886	0.675277	-1.46442	0.14308	0.378105
ENSDARG00000019791	prmt3	PRMT3	ortholog_one2one	261.353	-0.884243	0.656325	-1.34726	0.177895	0.424496
ENSDARG00000019797	qrich1	QRICH1	ortholog_one2one	42.2799	0.591236	0.619746	0.953998	0.340085	0.59735
ENSDARG00000019810	nfe2l3	NFE2L3	ortholog_one2one	240.787	1.71698	0.453599	3.78524	0.000153563	0.00992985
ENSDARG00000019834	edrf1	EDRF1	ortholog_one2one	102.911	0.18476	0.5019	0.368121	0.712783	0.856481
ENSDARG00000019838	ugdh	UGDH	ortholog_one2one	712.73	1.28045	0.45802	2.79562	0.00518007	0.0645992
ENSDARG00000019845	pdlim1	PDLIM1	ortholog_one2one	377.318	0.609207	0.343034	1.77594	0.0757432	0.269823
ENSDARG00000019874	hsph1	HSPH1	ortholog_one2one	68.4067	-0.930471	0.679468	-1.36941	0.170871	0.41564
ENSDARG00000019877	rbks	RBKS	ortholog_one2one	344.156	0.154875	0.409072	0.3786	0.704985	0.852201
ENSDARG00000019881	bsg	BSG	ortholog_one2one	6482.51	-0.593874	0.311082	-1.90906	0.0562545	0.230865
ENSDARG00000019897	gpat4	GPAT4	ortholog_one2one	165.144	0.343225	0.467504	0.734164	0.462849	0.69759
ENSDARG00000019907	dscc1	DSCC1	ortholog_one2one	93.6832	2.05498	1.03632	1.98296	0.0473721	0.210933
ENSDARG00000019930	tal1	TAL1	ortholog_one2one	37.7218	0.954559	0.957939	0.996471	0.319021	0.578628
ENSDARG00000019932	slc5a11	SLC5A11	ortholog_one2one	197.933	7.04184	1.94603	3.61856	0.000296245	0.0143641
ENSDARG00000019941	sgta	SGTA	ortholog_one2one	564.079	-0.0795405	0.28291	-0.281152	0.778594	0.89314
ENSDARG00000019950	carf	CARF	ortholog_one2one	206.359	0.310286	0.309333	1.00308	0.315821	0.576075
ENSDARG00000019951	sec62	SEC62	ortholog_one2one	3027.29	-0.210775	0.630584	-0.334253	0.738188	0.871151
ENSDARG00000019962	dop1a	DOP1A	ortholog_one2one	142.573	-0.0251286	0.462537	-0.0543278	0.956674	0.982851
ENSDARG00000019963	sfxn1	SFXN1	ortholog_one2one	152.447	0.609528	0.511603	1.19141	0.233494	0.488523
ENSDARG00000019995	bmp4	BMP4	ortholog_one2one	4.2503	2.25761	2.24653	1.00493	0.31493	NA
ENSDARG00000019998	slc30a7	SLC30A7	ortholog_one2one	1307.03	-1.11067	0.719284	-1.54413	0.122556	0.3486
ENSDARG00000020001	rad23aa	RAD23A	ortholog_one2one	203.137	-0.777085	0.484739	-1.6031	0.108913	0.327114
ENSDARG00000020007	col1a2	COL1A2	ortholog_one2one	162.421	2.58297	1.2376	2.08709	0.0368801	0.184548
ENSDARG00000020008	vcp	VCP	ortholog_one2one	2021.45	-0.34729	0.543655	-0.638805	0.52295	0.741164
ENSDARG00000020009	bmp2k	BMP2K	ortholog_one2one	75.7073	-0.2964	0.646098	-0.458753	0.646411	0.820241
ENSDARG00000020015	mrps33	MRPS33	ortholog_one2one	212.86	0.278436	0.327594	0.849943	0.395357	0.643728
ENSDARG00000020024	fam151b	FAM151B	ortholog_one2one	72.0843	-0.194586	0.526729	-0.369424	0.711811	0.855948
ENSDARG00000020028	cps1	CPS1	ortholog_one2one	2.36507	1.68714	2.16231	0.780249	0.435245	NA
ENSDARG00000020041	vps35l	VPS35L	ortholog_one2one	309.267	0.0445557	0.280647	0.158761	0.873858	0.943201
ENSDARG00000020043	cnot8	CNOT8	ortholog_one2one	387.016	0.15949	0.420874	0.37895	0.704725	0.852181
ENSDARG00000020053	nkd1	NKD1	ortholog_one2one	103.793	4.34205	1.4343	3.0273	0.00246753	0.044291
ENSDARG00000020054	aox6	AOX1	ortholog_one2one	673.054	6.29949	1.38086	4.562	5.07e-06	0.00106581
ENSDARG00000020057	bmpr2b	BMPR2	ortholog_one2one	597.109	-2.06516	0.64784	-3.18776	0.00143379	0.0333588
ENSDARG00000020077	nol10	NOL10	ortholog_one2one	539.105	-0.151749	0.486505	-0.311915	0.755105	0.880094
ENSDARG00000020079	neil3	NEIL3	ortholog_one2one	70.6771	2.9972	1.11663	2.68413	0.00727178	0.0777453
ENSDARG00000020084	tg	TG	ortholog_one2one	106.392	-3.5226	0.988259	-3.56445	0.00036462	0.0157978
ENSDARG00000020101	psmc2	PSMC2	ortholog_one2one	1141.89	-0.197299	0.479372	-0.411578	0.680649	0.839879
ENSDARG00000020107	usp2a	USP2	ortholog_one2one	118.762	0.927419	0.91448	1.01415	NA	NA
ENSDARG00000020131	fnbp1l	FNBP1L	ortholog_one2one	451.445	0.743747	0.48783	1.5246	0.127358	0.355029
ENSDARG00000020134	sipa1l1	SIPA1L1	ortholog_one2one	204.487	0.910882	0.705134	1.29178	0.196432	0.446143
ENSDARG00000020136	ptges	PTGES	ortholog_one2one	3.28886	3.6733	2.21034	1.66187	0.0965384	NA
ENSDARG00000020143	pah	PAH	ortholog_one2one	11420.9	-0.345541	0.916712	-0.376935	0.706222	0.852928
ENSDARG00000020149	acoxl	ACOXL	ortholog_one2one	271.274	-1.00126	0.772518	-1.29611	0.194939	0.444705
ENSDARG00000020158	spag6	SPAG6	ortholog_one2one	9.63655	2.69648	2.46129	1.09556	0.273273	0.530886
ENSDARG00000020187	GCA	GCA	ortholog_one2one	321.625	1.92377	0.875245	2.19798	0.0279507	0.158748
ENSDARG00000020191	ppef1	PPEF1	ortholog_one2one	65.3434	0.772293	1.21625	0.634978	0.525443	0.742728
ENSDARG00000020201	cdc73	CDC73	ortholog_one2one	548.758	0.0772872	0.378412	0.204241	0.838165	0.925177
ENSDARG00000020204	nf2a	NF2	ortholog_one2one	286.17	1.4816	0.66238	2.23678	0.0253007	0.150451
ENSDARG00000020212	slc1a1	SLC1A1	ortholog_one2one	44.0535	1.43417	1.78827	0.801984	0.422562	0.665781
ENSDARG00000020217	cpsf4	CPSF4	ortholog_one2one	219.206	0.023604	0.409663	0.0576181	0.954053	0.981677
ENSDARG00000020218	amfra	AMFR	ortholog_one2one	2051.57	-0.323876	0.495463	-0.653684	0.513315	0.734889
ENSDARG00000020228	usf2	USF2	ortholog_one2one	547.482	0.495205	0.336845	1.47013	0.141527	0.375886
ENSDARG00000020237	mc1r	MC1R	ortholog_one2one	0.213447	0	5.26762	0	1	NA
ENSDARG00000020241	icmt	ICMT	ortholog_one2one	41.9624	-0.528503	0.595799	-0.887049	0.375053	0.627748
ENSDARG00000020242	fermt2	FERMT2	ortholog_one2one	421.502	-1.50646	0.579277	-2.60059	0.00930638	0.0889427
ENSDARG00000020250	rhoj	RHOJ	ortholog_one2one	9.68586	-0.174618	0.973338	-0.179401	0.857623	0.935067
ENSDARG00000020261	rab2a	RAB2A	ortholog_one2one	1929.18	0.3776	0.298064	1.26684	0.205212	0.456509
ENSDARG00000020265	angptl6	ANGPTL6	ortholog_one2one	233.985	-1.43093	0.776341	-1.84317	0.0653038	0.250058
ENSDARG00000020279	efcab7	EFCAB7	ortholog_one2one	496.156	-1.20158	0.64806	-1.85411	0.063723	0.246595
ENSDARG00000020289	pif1	PIF1	ortholog_one2one	297.375	2.77137	0.987675	2.80596	0.00501675	0.06324
ENSDARG00000020298	btg2	BTG2	ortholog_one2one	659.48	0.16748	1.51881	0.110271	NA	NA
ENSDARG00000020301	os9	OS9	ortholog_one2one	741.233	-1.07464	0.642362	-1.67295	0.0943372	0.302454
ENSDARG00000020311	cnih1	CNIH1	ortholog_one2one	330.513	1.3641	0.553709	2.46356	0.0137563	0.108381
ENSDARG00000020326	tyk2	TYK2	ortholog_one2one	256.349	1.89522	0.570166	3.32399	0.000887402	0.0252743
ENSDARG00000020328	plekha6	PLEKHA6	ortholog_one2one	5991.11	-1.61121	0.774687	-2.07983	0.0375415	0.186204
ENSDARG00000020334	ptpn11a	PTPN11	ortholog_one2one	1273.96	0.496688	0.355995	1.39521	0.162952	0.405326
ENSDARG00000020345	clasp2	CLASP2	ortholog_one2one	747.672	0.133344	0.334254	0.398931	0.689944	0.843865
ENSDARG00000020363	snrnp25	SNRNP25	ortholog_one2one	142.673	-0.605535	0.402445	-1.50464	0.132417	0.362248
ENSDARG00000020371	g6pc3	G6PC3	ortholog_one2one	59.8725	-0.936109	0.497256	-1.88255	0.0597618	0.238106
ENSDARG00000020397	snx15	SNX15	ortholog_one2one	165.025	0.243024	0.311564	0.780013	0.435383	0.676263
ENSDARG00000020442	snx5	SNX5	ortholog_one2one	574.484	0.617921	0.337398	1.83143	0.0670363	0.253569
ENSDARG00000020447	tmtc4	TMTC4	ortholog_one2one	60.8267	-0.0692084	0.653687	-0.105874	0.915682	0.963473
ENSDARG00000020448	adi1	ADI1	ortholog_one2one	220.939	-0.486752	0.320477	-1.51884	0.128804	0.357096
ENSDARG00000020449	yipf3	YIPF3	ortholog_one2one	681.714	-0.357325	0.352898	-1.01254	0.311278	0.571012
ENSDARG00000020454	psmd8	PSMD8	ortholog_one2one	774.618	-0.0150401	0.448642	-0.0335237	0.973257	0.990446
ENSDARG00000020467	safb	SAFB	ortholog_one2one	1336.67	0.401516	0.26638	1.5073	0.131733	0.361339
ENSDARG00000020469	map3k7	MAP3K7	ortholog_one2one	797.392	-0.208832	0.177896	-1.1739	0.240436	0.496058
ENSDARG00000020473	hddc3	HDDC3	ortholog_one2one	114.607	0.587924	0.38604	1.52296	0.127768	0.355525
ENSDARG00000020475	znrf1	ZNRF1	ortholog_one2one	146.958	-1.4221	0.643087	-2.21137	0.02701	0.155787
ENSDARG00000020482	nono	NONO	ortholog_one2one	418.906	0.170313	0.488269	0.348811	0.727231	0.864332
ENSDARG00000020494	znf330	ZNF330	ortholog_one2one	463.691	0.268725	0.396188	0.678278	0.497595	0.722863
ENSDARG00000020497	rab7a	RAB7A	ortholog_one2one	203.201	0.197418	0.487842	0.404675	0.685716	0.841907
ENSDARG00000020509	srd5a1	SRD5A1	ortholog_one2one	50.2086	0.600903	0.63349	0.948561	0.342844	0.600132
ENSDARG00000020521	exoc6	EXOC6	ortholog_one2one	281.995	0.415505	0.243962	1.70315	0.0885392	0.291992
ENSDARG00000020527	nup62l	NUP62	ortholog_one2one	220.602	0.0887029	0.41612	0.213167	0.831197	0.921681
ENSDARG00000020529	hacl1	HACL1	ortholog_one2one	1048.94	-0.347222	0.313082	-1.10904	0.267412	0.524302
ENSDARG00000020541	ism1	ISM1	ortholog_one2one	138.74	-0.872191	0.637043	-1.36912	0.170961	0.415704
ENSDARG00000020595	gnl3l	GNL3L	ortholog_one2one	399.136	-0.5479	0.510551	-1.07315	0.283202	0.542276
ENSDARG00000020596	miga1	MIGA1	ortholog_one2one	278.777	-0.460416	0.395669	-1.16364	0.244571	0.50064
ENSDARG00000020607	emc3	EMC3	ortholog_one2one	423.384	0.370136	0.311039	1.19	0.234047	0.489135
ENSDARG00000020611	C18H19orf47	C19orf47	ortholog_one2one	91.6463	0.624776	0.449525	1.38986	0.164572	0.407439
ENSDARG00000020621	ap1b1	AP1B1	ortholog_one2one	928.55	0.556216	0.325774	1.70737	0.0877533	0.290498
ENSDARG00000020625	jak1	JAK1	ortholog_one2one	942.97	1.04613	0.597665	1.75037	0.080055	0.277262
ENSDARG00000020642	gtdc1	GTDC1	ortholog_one2one	61.7256	-0.150603	0.673246	-0.223698	0.822993	0.917396
ENSDARG00000020655	INSM2	INSM2	ortholog_one2one	5.64744	-1.28026	1.09705	-1.167	0.24321	NA
ENSDARG00000020676	dpp3	DPP3	ortholog_one2one	479.53	0.658891	0.585444	1.12545	0.260396	0.517061
ENSDARG00000020679	clpp	CLPP	ortholog_one2one	624.517	-0.0305525	0.667131	-0.0457969	0.963472	0.985976
ENSDARG00000020693	sesn1	SESN1	ortholog_one2one	641.185	0.165533	0.674619	0.245373	0.806168	0.909759
ENSDARG00000020699	slc9a8	SLC9A8	ortholog_one2one	347.016	0.873449	0.559738	1.56046	0.118651	0.342457
ENSDARG00000020730	smpd4	SMPD4	ortholog_one2one	284.274	-0.297624	0.440282	-0.675986	0.49905	0.723844
ENSDARG00000020744	bdkrb1	BDKRB1	ortholog_one2one	13.2175	2.63833	1.33324	1.97889	0.0478283	0.211938
ENSDARG00000020749	caprin2	CAPRIN2	ortholog_one2one	1327.31	1.17858	0.694162	1.69784	0.0895381	0.293809
ENSDARG00000020758	tmem178	TMEM178A	ortholog_one2one	4.7658	2.88957	1.78416	1.61957	0.105324	NA
ENSDARG00000020761	arrdc2	ARRDC2	ortholog_one2one	1063.94	-0.25157	0.488704	-0.514771	0.606713	0.797508
ENSDARG00000020771	tnr	TNR	ortholog_one2one	28.1585	-0.767224	0.736285	-1.04202	0.297402	0.556129
ENSDARG00000020777	cep85l	CEP85L	ortholog_one2one	190.217	-1.29689	0.788289	-1.64519	0.0999306	0.311774
ENSDARG00000020820	srp68	SRP68	ortholog_one2one	1780.17	0.253905	0.629911	0.403082	0.686888	0.842813
ENSDARG00000020822	ift22	IFT22	ortholog_one2one	8.34087	0.954119	1.43085	0.666821	0.504886	0.728732
ENSDARG00000020840	mcrs1	MCRS1	ortholog_one2one	456.384	-0.178332	0.368365	-0.484119	0.628302	0.80926
ENSDARG00000020845	tns1b	TNS1	ortholog_one2one	511.648	-0.362494	0.438758	-0.826182	0.408701	0.654574
ENSDARG00000020853	galr2a	GALR2	ortholog_one2one	1.09028	1.33755	2.81367	0.475376	0.634519	NA
ENSDARG00000020890	tmod4	TMOD4	ortholog_one2one	142.771	-0.0746032	0.924883	-0.0806624	0.93571	0.973437
ENSDARG00000020895	bag1	BAG1	ortholog_one2one	166.18	0.0154915	0.329756	0.0469787	0.96253	0.985446
ENSDARG00000020898	cyb5r4	CYB5R4	ortholog_one2one	101.591	0.356882	0.465479	0.766698	0.443261	0.682503
ENSDARG00000020913	ddx56	DDX56	ortholog_one2one	522.61	-0.314819	0.551996	-0.570327	0.568456	0.772167
ENSDARG00000020926	creb3l3l	CREB3	ortholog_one2one	285.061	0.71889	0.514637	1.39689	0.162448	0.404704
ENSDARG00000020952	si:ch211-214j8.1	NAALADL1	ortholog_one2one	196.273	3.86752	1.67862	2.30399	NA	NA
ENSDARG00000020956	pck2	PCK2	ortholog_one2one	2983.4	-0.349999	0.660893	-0.529585	0.596399	0.791458
ENSDARG00000020957	pth1r	PTH1R	ortholog_one2one	0.975837	3.06452	3.73287	0.820956	0.411671	NA
ENSDARG00000020960	hgs	HGS	ortholog_one2one	637.845	0.309562	0.413401	0.748818	0.453967	0.690883
ENSDARG00000020976	ubald1b	UBALD1	ortholog_one2one	701.965	0.397821	0.407113	0.977177	0.328481	0.58814
ENSDARG00000020979	ripor3	RIPOR3	ortholog_one2one	302.886	1.40234	0.911691	1.53817	0.124007	0.350273
ENSDARG00000020984	slc16a10	SLC16A10	ortholog_one2one	2323.09	1.18951	0.734027	1.62053	0.10512	0.321146
ENSDARG00000021004	c5	C5	ortholog_one2one	36685.3	-1.23905	0.895085	-1.38429	0.166271	0.409902
ENSDARG00000021022	ift57	IFT57	ortholog_one2one	23.4627	-0.312234	0.861302	-0.362514	0.716968	0.858995
ENSDARG00000021032	foxd3	FOXD3	ortholog_one2one	3.31502	1.91481	3.32306	0.576221	NA	NA
ENSDARG00000021033	herpud2	HERPUD2	ortholog_one2one	323.546	-0.00674049	0.29648	-0.0227351	0.981862	0.99418
ENSDARG00000021046	rhbdd1	RHBDD1	ortholog_one2one	169.335	1.537	0.67236	2.28598	0.0222555	0.140325
ENSDARG00000021048	clptm1l	CLPTM1L	ortholog_one2one	1238.04	-1.08305	0.670191	-1.61603	0.106088	0.322345
ENSDARG00000021059	alas1	ALAS1	ortholog_one2one	5585.38	0.188554	0.782659	0.240915	0.809621	0.91196
ENSDARG00000021082	sec31a	SEC31A	ortholog_one2one	657.83	0.319596	0.807294	0.395886	0.692189	0.845278
ENSDARG00000021086	znf367	ZNF367	ortholog_one2one	47.6432	2.37915	1.17223	2.02959	0.0423986	0.198674
ENSDARG00000021097	nelfcd	NELFCD	ortholog_one2one	292.076	-0.0676602	0.317992	-0.212773	0.831504	0.921724
ENSDARG00000021107	sf3a2	SF3A2	ortholog_one2one	551.685	-0.305773	0.369104	-0.828419	0.407434	0.653563
ENSDARG00000021112	c1d	C1D	ortholog_one2one	225.34	-0.261365	0.498473	-0.524331	0.600048	0.793474
ENSDARG00000021115	spata6	SPATA6	ortholog_one2one	21.5898	0.24629	0.982746	0.250614	0.802113	0.907163
ENSDARG00000021120	ndc1	NDC1	ortholog_one2one	480.208	0.498029	0.525882	0.947036	0.34362	0.600408
ENSDARG00000021124	cfl1	CFL1	ortholog_one2one	4858.67	0.817369	0.523613	1.56102	0.11852	0.342275
ENSDARG00000021137	adgrv1	ADGRV1	ortholog_one2one	45.6344	-0.378819	0.720326	-0.5259	0.598958	0.793114
ENSDARG00000021141	plekhf2	PLEKHF2	ortholog_one2one	405.712	-0.178352	0.301444	-0.591657	0.55408	0.762669
ENSDARG00000021143	rtn1b	RTN1	ortholog_one2one	60.3716	-0.26468	0.572046	-0.46269	0.643586	0.818872
ENSDARG00000021147	nipal3	NIPAL3	ortholog_one2one	132.318	1.73866	0.597067	2.912	0.00359128	0.053001
ENSDARG00000021154	zgc:92040	PRODH2	ortholog_one2one	1177.74	-1.56093	0.915783	-1.70448	0.0882919	0.291507
ENSDARG00000021163	thrb	THRB	ortholog_one2one	684.771	-0.585023	0.452925	-1.29166	0.196476	0.446146
ENSDARG00000021201	noto	NOTO	ortholog_one2one	0	NA	NA	NA	NA	NA
ENSDARG00000021208	serpind1	SERPIND1	ortholog_one2one	9418.35	-1.36628	0.843313	-1.62014	0.105203	0.32122
ENSDARG00000021220	hmgcl	HMGCL	ortholog_one2one	768.901	-0.288177	0.347383	-0.829565	0.406785	0.652763
ENSDARG00000021225	prkci	PRKCI	ortholog_one2one	455.405	0.52633	0.375748	1.40075	0.161288	0.403486
ENSDARG00000021233	pgls	PGLS	ortholog_one2one	109.625	0.668624	0.563367	1.18684	0.235293	0.490739
ENSDARG00000021239	apaf1	APAF1	ortholog_one2one	513.321	0.755537	0.491775	1.53635	0.124453	0.35074
ENSDARG00000021242	mvp	MVP	ortholog_one2one	1231.77	3.95562	1.24597	3.17474	0.00149972	0.034166
ENSDARG00000021250	slc25a48	SLC25A48	ortholog_one2one	4491.02	-0.410387	0.952113	-0.431027	0.666448	0.831643
ENSDARG00000021252	cct6a	CCT6B	ortholog_one2one	4823.96	-0.511619	0.387234	-1.32121	0.18643	0.434702
ENSDARG00000021257	eif3d	EIF3D	ortholog_one2one	12843.8	-1.14585	0.60276	-1.901	0.0573019	0.233147
ENSDARG00000021265	mybpc2b	MYBPC2	ortholog_one2one	364.733	-2.56521	1.55869	-1.64574	NA	NA
ENSDARG00000021305	slc30a2	SLC30A2	ortholog_one2one	7.2959	1.60111	1.83298	0.873501	0.38239	0.632092
ENSDARG00000021324	nsun4	NSUN4	ortholog_one2one	76.2189	-0.446233	0.562135	-0.793819	0.427301	0.668883
ENSDARG00000021343	wsb1	WSB1	ortholog_one2one	2521.18	0.636291	0.38585	1.64906	0.0991349	0.310735
ENSDARG00000021346	pdhb	PDHB	ortholog_one2one	1449.06	-0.507583	0.428932	-1.18336	0.236665	0.492424
ENSDARG00000021369	mc3r	MC3R	ortholog_one2one	0	NA	NA	NA	NA	NA
ENSDARG00000021370	actr6	ACTR6	ortholog_one2one	216.028	-0.138107	0.434327	-0.317979	0.750501	0.877822
ENSDARG00000021399	yipf2	YIPF2	ortholog_one2one	780.821	0.112957	0.584589	0.193224	0.846783	0.929168
ENSDARG00000021402	mcm3ap	MCM3AP	ortholog_one2one	544.729	0.421978	0.38763	1.08861	0.276326	0.534154
ENSDARG00000021405	chd3	CHD3	ortholog_one2one	155.074	-0.154404	0.373237	-0.413687	0.679103	0.838987
ENSDARG00000021408	poglut3	POGLUT3	ortholog_one2one	43.4275	-1.23963	0.41822	-2.96405	0.00303617	0.0492187
ENSDARG00000021433	asmtl	ASMTL	ortholog_one2one	679.61	-0.33175	0.709388	-0.467657	0.64003	0.816237
ENSDARG00000021439	ncoa4	NCOA4	ortholog_one2one	1235.26	0.813906	0.315568	2.57917	0.0099037	0.0916273
ENSDARG00000021442	cdh11	CDH11	ortholog_one2one	24.0932	3.35438	1.74784	1.91916	0.0549643	0.228101
ENSDARG00000021455	strbp	STRBP	ortholog_one2one	24.3964	4.14865	1.45126	2.85865	0.00425451	0.05785
ENSDARG00000021462	daw1	DAW1	ortholog_one2one	1.90592	3.50922	3.16755	1.10787	0.267919	NA
ENSDARG00000021466	ireb2	IREB2	ortholog_one2one	1037.28	0.0685384	0.759672	0.090221	0.928112	0.969539
ENSDARG00000021494	hnf4a	HNF4A	ortholog_one2one	884.439	0.0676236	0.505517	0.133771	0.893584	0.952505
ENSDARG00000021509	tab2	TAB2	ortholog_one2one	399.739	-0.267075	0.53036	-0.503574	0.614561	0.801881
ENSDARG00000021547	vrk2	VRK2	ortholog_one2one	105.172	0.341219	0.581561	0.586729	0.557386	0.765052
ENSDARG00000021550	rad23b	RAD23B	ortholog_one2one	1287.69	-0.158183	0.244384	-0.64727	0.517457	0.736668
ENSDARG00000021555	prkn	PRKN	ortholog_one2one	197.254	-0.256534	0.538209	-0.476643	0.633616	0.812075
ENSDARG00000021557	wdr45b	WDR45B	ortholog_one2one	564.17	0.10666	0.194774	0.547611	0.583959	0.783233
ENSDARG00000021566	OTOP1	OTOP1	ortholog_one2one	5.09502	2.69345	1.85083	1.45527	0.145595	NA
ENSDARG00000021569	gdap2	GDAP2	ortholog_one2one	502.77	0.266112	0.392725	0.677604	0.498023	0.723231
ENSDARG00000021572	cgas	CGAS	ortholog_one2one	3.94569	3.35091	2.56221	1.30782	0.190936	NA
ENSDARG00000021579	orc5	ORC5	ortholog_one2one	85.8451	-0.113664	0.608121	-0.18691	0.851732	0.931744
ENSDARG00000021584	cntn5	CNTN5	ortholog_one2one	5.98773	2.52475	2.20615	1.14441	0.252452	NA
ENSDARG00000021595	lhfpl3	LHFPL3	ortholog_one2one	1.2433	2.73772	2.91978	0.937645	0.348427	NA
ENSDARG00000021607	negr1	NEGR1	ortholog_one2one	37.6048	-1.37031	0.486716	-2.81541	0.0048715	0.0620814
ENSDARG00000021611	si:dkey-151g10.3	WNK3	ortholog_one2one	16.2298	1.40904	1.14824	1.22714	0.219772	0.473119
ENSDARG00000021677	phf11	PHF11	ortholog_one2one	70.3591	0.60024	0.589116	1.01888	0.308259	0.56739
ENSDARG00000021681	asrgl1	ASRGL1	ortholog_one2one	294.311	0.498991	0.348581	1.43149	0.152289	0.390946
ENSDARG00000021697	morn3	MORN3	ortholog_one2one	0.375073	1.79258	5.17579	0.346339	0.729088	NA
ENSDARG00000021753	ccdc25	CCDC25	ortholog_one2one	308.147	-0.277298	0.35653	-0.777769	0.436705	0.677203
ENSDARG00000021789	myoc	MYOC	ortholog_one2one	21.4825	1.9793	1.51359	1.30769	NA	NA
ENSDARG00000021794	hmmr	HMMR	ortholog_one2one	191.159	2.19977	0.967762	2.27305	0.0230232	0.142796
ENSDARG00000021806	zfp36l2	ZFP36L2	ortholog_one2one	347.032	1.6227	0.694996	2.33484	0.0195518	0.130637
ENSDARG00000021808	nmt2	NMT2	ortholog_one2one	200.669	-0.451732	0.484625	-0.932128	0.35127	0.607391
ENSDARG00000021812	cherp	CHERP	ortholog_one2one	422.368	0.067442	0.482448	0.139791	0.888825	0.950063
ENSDARG00000021827	katna1	KATNA1	ortholog_one2one	161.178	0.321528	0.554007	0.580368	0.561667	0.767564
ENSDARG00000021838	rps23	RPS23	ortholog_one2one	30834.9	-0.882781	0.650263	-1.35758	0.174599	0.419936
ENSDARG00000021846	hid1a	HID1	ortholog_one2one	6.96288	1.87015	2.05079	0.911919	0.361812	0.616701
ENSDARG00000021853	ntpcr	NTPCR	ortholog_one2one	107.442	-0.513189	0.443073	-1.15825	0.246762	0.502886
ENSDARG00000021855	arnt	ARNT	ortholog_one2one	197.129	-0.251384	0.341045	-0.737099	0.461062	0.696761
ENSDARG00000021864	rplp1	RPLP1	ortholog_one2one	42963.1	-0.941248	0.701814	-1.34116	0.179868	0.42706
ENSDARG00000021866	upk1a	UPK1A	ortholog_one2one	25.4859	6.23995	2.23266	2.79485	0.00519245	0.0646307
ENSDARG00000021869	rcan2	RCAN2	ortholog_one2one	109.072	0.111503	0.754457	0.147792	0.882507	0.947233
ENSDARG00000021885	cacul1	CACUL1	ortholog_one2one	22.9543	-0.0329376	0.572995	-0.0574832	0.95416	0.981677
ENSDARG00000021889	gja3	GJA3	ortholog_one2one	0	NA	NA	NA	NA	NA
ENSDARG00000021891	zbtb7b	ZBTB7B	ortholog_one2one	110.305	1.98419	0.684466	2.89888	0.00374493	0.0540355
ENSDARG00000021895	disc1	DISC1	ortholog_one2one	157.76	-0.0466915	0.327254	-0.142677	0.886546	0.949292
ENSDARG00000021899	b4galt7	B4GALT7	ortholog_one2one	192.658	0.592105	0.844365	0.701244	0.483151	0.712964
ENSDARG00000021905	derl1	DERL1	ortholog_one2one	995.753	-0.124756	0.525882	-0.237232	0.812477	0.912706
ENSDARG00000021909	VSTM2A	VSTM2A	ortholog_one2one	1.56669	-2.81372	3.1396	-0.896203	0.370144	NA
ENSDARG00000021913	ak9	AK9	ortholog_one2one	106.188	-0.00384903	0.511602	-0.00752348	0.993997	0.997941
ENSDARG00000021916	vax1	VAX1	ortholog_one2one	0.573664	-0.668162	5.26258	-0.126965	0.898968	NA
ENSDARG00000021945	ddx23	DDX23	ortholog_one2one	476.557	-0.0284068	0.241529	-0.117612	0.906375	0.958957
ENSDARG00000021973	st13	ST13	ortholog_one2one	1530.25	-0.524243	0.264638	-1.98098	0.0475934	0.211316
ENSDARG00000021974	sfr1	SFR1	ortholog_one2one	29.1951	1.59757	1.12367	1.42175	0.1551	0.395023
ENSDARG00000021975	ginm1	GINM1	ortholog_one2one	1656.44	-0.811984	0.822954	-0.986669	NA	NA
ENSDARG00000021982	sh3bp2	SH3BP2	ortholog_one2one	42.5589	1.65314	0.774616	2.13415	0.0328309	0.173066
ENSDARG00000021984	ndufa2	NDUFA2	ortholog_one2one	442.24	0.238179	0.316428	0.752713	0.451622	0.689062
ENSDARG00000021985	ercc2	ERCC2	ortholog_one2one	299.112	-0.110863	0.455865	-0.243191	0.807857	0.910782
ENSDARG00000021991	erlin1	ERLIN1	ortholog_one2one	2224.27	0.386706	0.450506	0.858381	0.390682	0.639022
ENSDARG00000022007	zgc:66426	SPEF1	ortholog_one2one	21.2882	2.39457	1.87707	1.27569	0.202064	0.452958
ENSDARG00000022020	focad	FOCAD	ortholog_one2one	115.023	-0.230406	0.556873	-0.41375	0.679057	0.838987
ENSDARG00000022101	obscnb	OBSCN	ortholog_one2one	37.7364	0.243644	1.71858	0.141771	NA	NA
ENSDARG00000022139	ocstamp	OCSTAMP	ortholog_one2one	0.865482	2.62092	4.88948	0.536032	0.591937	NA
ENSDARG00000022160	ttc23	TTC23	ortholog_one2one	2.27165	0.589037	3.30482	0.178236	0.858538	NA
ENSDARG00000022176	IGLON5	IGLON5	ortholog_one2one	2.86691	3.02787	1.85732	1.63024	0.103051	NA
ENSDARG00000022177	ddx59	DDX59	ortholog_one2one	51.0938	0.00474853	0.509282	0.00932395	0.992561	0.99769
ENSDARG00000022187	usp6nl	USP6NL	ortholog_one2one	53.6997	0.637311	0.671038	0.94974	0.342244	0.599383
ENSDARG00000022203	gtf2ird1	GTF2IRD1	ortholog_one2one	50.2451	0.541856	0.423826	1.27849	0.201078	0.452116
ENSDARG00000022218	uck1	UCK1	ortholog_one2one	232.299	-0.254004	0.507031	-0.500964	0.616397	0.80287
ENSDARG00000022261	pdzk1	PDZK1	ortholog_one2one	3037.02	8.45955	2.47406	3.4193	0.000627828	0.0208786
ENSDARG00000022315	atp6v1g1	ATP6V1G1	ortholog_one2one	299.803	-0.220484	0.375668	-0.586913	0.557262	0.764998
ENSDARG00000022340	ufc1	UFC1	ortholog_one2one	256.888	1.42982	0.601075	2.37877	0.0173705	0.122287
ENSDARG00000022350	nek1	NEK1	ortholog_one2one	179.628	0.268644	0.506326	0.530576	0.595713	0.791135
ENSDARG00000022399	ntmt1	NTMT1	ortholog_one2one	260.372	-0.824161	0.63621	-1.29542	0.195174	0.444809
ENSDARG00000022410	rrp12	RRP12	ortholog_one2one	1659.48	-0.641716	0.578472	-1.10933	0.267288	0.524276
ENSDARG00000022418	faf1	FAF1	ortholog_one2one	488.69	0.0218702	0.309127	0.0707485	0.943598	0.977132
ENSDARG00000022503	pkd2l1	PKD2L1	ortholog_one2one	1.07119	1.46867	3.36186	0.436862	0.662212	NA
ENSDARG00000022509	cox4i2	COX4I2	ortholog_one2one	73.1935	-0.474218	0.653967	-0.725141	0.468366	0.701664
ENSDARG00000022564		C11orf58	ortholog_one2one	163.225	0.307162	0.340956	0.900883	0.367651	0.622038
ENSDARG00000022569	nkx6.1	NKX6-1	ortholog_one2one	3.99819	2.32114	2.4413	0.950779	0.341716	NA
ENSDARG00000022599	dnpep	DNPEP	ortholog_one2one	856.806	0.127889	0.413781	0.309074	0.757265	0.880665
ENSDARG00000022648	otud3	OTUD3	ortholog_one2one	201.718	1.02864	0.457362	2.24908	0.0245075	0.147905
ENSDARG00000022652	psmf1	PSMF1	ortholog_one2one	343.951	0.322331	0.414964	0.776768	0.437296	0.677443
ENSDARG00000022659	snx4	SNX4	ortholog_one2one	448.43	0.821198	0.342699	2.39626	0.0165631	0.119494
ENSDARG00000022660	armc2	ARMC2	ortholog_one2one	4.26795	0.0593743	1.43066	0.0415013	0.966896	NA
ENSDARG00000022690	chic2	CHIC2	ortholog_one2one	270.656	0.548392	0.388616	1.41114	0.158203	0.39949
ENSDARG00000022712	stat3	STAT3	ortholog_one2one	1110.96	0.874695	0.540983	1.61686	0.105908	0.322003
ENSDARG00000022718	casp8ap2	CASP8AP2	ortholog_one2one	283.063	0.232214	0.505531	0.459347	0.645985	0.820095
ENSDARG00000022730	aasdh	AASDH	ortholog_one2one	34.0584	-1.05783	0.636111	-1.66296	0.0963208	0.305656
ENSDARG00000022763	hpcal1	HPCAL1	ortholog_one2one	36.0594	3.13936	1.63798	1.91661	0.055288	0.229009
ENSDARG00000022772	OSBP2	OSBP2	ortholog_one2one	53.2424	0.495882	0.828852	0.598276	0.549656	0.759608
ENSDARG00000022788	cops7a	COPS7A	ortholog_one2one	323.823	0.0344187	0.395783	0.0869634	0.930701	0.971139
ENSDARG00000022813	dnd1	DND1	ortholog_one2one	73.6607	4.23569	1.70258	2.4878	0.0128535	0.104182
ENSDARG00000022845	lias	LIAS	ortholog_one2one	180.578	0.15961	0.460127	0.346882	0.72868	0.865171
ENSDARG00000022853	eogt	EOGT	ortholog_one2one	6.85141	2.01621	1.36068	1.48177	0.138403	0.370687
ENSDARG00000022918	tbcc	TBCC	ortholog_one2one	179.836	0.513793	0.515237	0.997197	0.318669	0.578461
ENSDARG00000022939	ino80e	INO80E	ortholog_one2one	114.988	-0.0998522	0.434288	-0.229921	0.818153	0.915121
ENSDARG00000022944	ecd	ECD	ortholog_one2one	110.596	-0.461052	0.502194	-0.918076	0.358579	0.614009
ENSDARG00000022951	pth2	PTH2	ortholog_one2one	0.908109	-2.97386	3.95735	-0.751478	0.452365	NA
ENSDARG00000022968	fxr1	FXR1	ortholog_one2one	397.513	0.350244	0.487019	0.719159	0.472043	0.704393
ENSDARG00000022971	epha6	EPHA6	ortholog_one2one	0.994987	1.79328	3.66055	0.489892	0.62421	NA
ENSDARG00000022974	wdr13	WDR13	ortholog_one2one	291.835	0.125168	0.298029	0.419987	0.674495	0.836598
ENSDARG00000022983	ccdc28a	CCDC28A	ortholog_one2one	17.8625	0.810512	0.658531	1.23079	0.218402	0.47126
[truncated: 7,413 more rows]
