# Supplementary material for: Investigating the effects of chronic low-dose radiation exposure in the liver of a hypothermic zebrafish model
Source: Sci Rep. 2023 Jan 17;13:918. doi: 10.1038/s41598-022-26976-4 (PMC9845366; doi:10.1038/s41598-022-26976-4)
Supplement: Supplementary file 8 — Supplementary Information 8. [file 41598_2022_26976_MOESM8_ESM.xlsx]

## Sheet: Upregulated GO
Supplementary Table S9. Over-representation analysis of differentially expressed genes in the Radiation vs control group
Category	ID	Name	Source	p-value	q-value Bonferroni	q-value FDR B&H	q-value FDR B&Y	Hit Count in Query List	Hit Count in Genome	Hit in Query List
GO: Molecular Function	GO:0005215	transporter activity		2.563e-06	0.002962	0.001926	0.01469	65	1301	ABCC4,ABCA2,GLTP,TNFAIP8L3,SLCO2B1,SLC6A19,SLC35E1,ATP8B1,SLC18B1,SVOPL,FABP2,ABCB4,SLC22A13,UCP2,OSBPL7,MMGT1,SLC35E3,ABCG2,PLN,SLC4A7,SLC2A9,SLC36A4,FLVCR1,SLC5A9,TMC4,SLC7A14,SLC3A1,SLC5A1,SLC12A3,SLC13A1,BEST4,TMEM37,C15orf48,SLC2A12,TMEM30B,PSEN1,ABCA12,SRI,OTOP2,SLCO4A1,ATP10B,SLC26A1,ITPR3,TOMM22,TMC8,TMEM266,NIPA2,STRA6,SLC23A1,SLC27A4,SLC23A3,ATP8B3,SLC19A3,SLC7A7,NIPAL3,SLC13A2,RHAG,ATP…
GO: Molecular Function	GO:0140326	ATPase-coupled intramembrane lipid transporter activity		3.712e-06	0.004292	0.001926	0.01469	7	25	ABCA2,ATP8B1,ABCB4,TMEM30B,ATP10B,ATP8B3,ATP10D
GO: Molecular Function	GO:0008509	anion transmembrane transporter activity		4.997e-06	0.005777	0.001926	0.01469	32	482	ABCC4,SLCO2B1,SLC6A19,SLC22A13,SLC35E3,ABCG2,SLC4A7,SLC2A9,SLC36A4,FLVCR1,SLC5A9,SLC7A14,SLC3A1,SLC5A1,SLC12A3,SLC13A1,BEST4,ABCA12,SLCO4A1,SLC26A1,TOMM22,STRA6,SLC23A1,SLC19A3,SLC7A7,SLC13A2,RHAG,SLC5A11,SFXN5,ABCB9,CD36,CDH17
GO: Molecular Function	GO:0016831	carboxy-lyase activity		9.392e-06	0.01086	0.002543	0.01941	8	39	PDXDC1,DDC,ME3,SGPL1,GOT1,OAZ1,ODC1,PCK1
GO: Molecular Function	GO:0008235	metalloexopeptidase activity		1.1e-05	0.01272	0.002543	0.01941	10	65	PEPD,XPNPEP1,XPNPEP2,CNDP2,CPO,DPEP1,ACE2,RNPEP,LTA4H,ENPEP
GO: Molecular Function	GO:0022804	active transmembrane transporter activity		2.594e-05	0.02999	0.004316	0.03293	23	316	ABCC4,ABCA2,SLCO2B1,SLC6A19,SLC35E1,ABCB4,SLC35E3,ABCG2,SLC4A7,SLC2A9,SLC36A4,SLC5A9,SLC5A1,SLC12A3,SLC13A1,ABCA12,SLCO4A1,SLC26A1,SLC23A1,SLC13A2,SLC5A11,ABCB9,CDH17
GO: Molecular Function	GO:0019207	kinase regulator activity		2.626e-05	0.03036	0.004316	0.03293	19	232	CDKN1C,NRG1,CCNP,RGCC,MACROH2A1,TPX2,INKA2,IQGAP1,MALT1,DBF4,CCNA1,GMFB,RAC2,CCNJL,CCNA2,CCNB1,CCNT2,CCNB2,PIK3R5
GO: Molecular Function	GO:0005319	lipid transporter activity		2.987e-05	0.03452	0.004316	0.03293	16	175	ABCA2,GLTP,TNFAIP8L3,SLCO2B1,ATP8B1,FABP2,ABCB4,OSBPL7,TMEM30B,ABCA12,ATP10B,STRA6,SLC27A4,ATP8B3,ATP10D,CD36
GO: Molecular Function	GO:0019887	protein kinase regulator activity		4.331e-05	0.05006	0.005562	0.04244	17	200	CDKN1C,NRG1,CCNP,RGCC,MACROH2A1,TPX2,INKA2,IQGAP1,DBF4,CCNA1,GMFB,RAC2,CCNJL,CCNA2,CCNB1,CCNT2,CCNB2
GO: Molecular Function	GO:0140327	flippase activity		5.39e-05	0.0623	0.00623	0.04754	5	16	ATP8B1,ABCB4,TMEM30B,ATP10B,ATP10D
GO: Molecular Function	GO:0016538	cyclin-dependent protein serine/threonine kinase regulator activity		6.276e-05	0.07255	0.006595	0.05032	8	50	CDKN1C,CCNP,CCNA1,CCNJL,CCNA2,CCNB1,CCNT2,CCNB2
GO: Molecular Function	GO:0005402	carbohydrate:cation symporter activity		7.462e-05	0.08626	0.006984	0.05329	5	17	SLC2A9,SLC5A9,SLC5A1,SLC23A1,SLC5A11
GO: Molecular Function	GO:0070006	metalloaminopeptidase activity		7.854e-05	0.09079	0.006984	0.05329	6	27	PEPD,XPNPEP1,XPNPEP2,RNPEP,LTA4H,ENPEP
GO: Molecular Function	GO:0140303	intramembrane lipid transporter activity		0.0001005	0.1162	0.008299	0.06333	7	40	ABCA2,ATP8B1,ABCB4,TMEM30B,ATP10B,ATP8B3,ATP10D
GO: Molecular Function	GO:0046624	sphingolipid transporter activity		0.0001339	0.1548	0.009921	0.0757	5	19	ABCA2,GLTP,ABCB4,ATP10B,ATP10D
GO: Molecular Function	GO:0022853	active ion transmembrane transporter activity		0.0001407	0.1627	0.009921	0.0757	17	220	ABCC4,SLCO2B1,SLC6A19,SLC4A7,SLC2A9,SLC5A9,SLC5A1,SLC12A3,SLC13A1,ABCA12,SLCO4A1,SLC26A1,SLC23A1,SLC13A2,SLC5A11,ABCB9,CDH17
GO: Molecular Function	GO:0046943	carboxylic acid transmembrane transporter activity		0.0001483	0.1714	0.009921	0.0757	14	160	SLCO2B1,SLC6A19,SLC22A13,ABCG2,SLC36A4,SLC7A14,SLC3A1,SLC26A1,SLC23A1,SLC19A3,SLC7A7,SLC13A2,SFXN5,CD36
GO: Molecular Function	GO:0005342	organic acid transmembrane transporter activity		0.0001584	0.1831	0.009921	0.0757	14	161	SLCO2B1,SLC6A19,SLC22A13,ABCG2,SLC36A4,SLC7A14,SLC3A1,SLC26A1,SLC23A1,SLC19A3,SLC7A7,SLC13A2,SFXN5,CD36
GO: Molecular Function	GO:0016830	carbon-carbon lyase activity		0.0001631	0.1885	0.009921	0.0757	8	57	PDXDC1,DDC,ME3,SGPL1,GOT1,OAZ1,ODC1,PCK1
GO: Molecular Function	GO:0003779	actin binding		0.0001867	0.2159	0.01079	0.08236	27	456	SYNPO2,NCALD,PARVB,PFN1,SPTBN5,HOOK1,PLS1,VIL1,SHROOM3,FERMT1,PDLIM4,GAS2L1,AVIL,SCIN,SNTB1,MYO1C,AIF1L,PARVG,IQGAP1,FBXO25,GMFB,CALD1,SYNE1,CORO1B,COTL1,ARPC1B,CORO1A
GO: Molecular Function	GO:0022857	transmembrane transporter activity		0.0002234	0.2583	0.0123	0.09384	54	1187	ABCC4,ABCA2,SLCO2B1,SLC6A19,SLC35E1,SLC18B1,SVOPL,ABCB4,SLC22A13,UCP2,MMGT1,SLC35E3,ABCG2,PLN,SLC4A7,SLC2A9,SLC36A4,FLVCR1,SLC5A9,TMC4,SLC7A14,SLC3A1,SLC5A1,SLC12A3,SLC13A1,BEST4,TMEM37,C15orf48,SLC2A12,PSEN1,ABCA12,SRI,OTOP2,SLCO4A1,SLC26A1,ITPR3,TOMM22,TMC8,TMEM266,NIPA2,STRA6,SLC23A1,SLC23A3,SLC19A3,SLC7A7,NIPAL3,SLC13A2,RHAG,SLC5A11,SFXN5,ABCB9,CD36,TMC5,CDH17
GO: Molecular Function	GO:0015370	solute:sodium symporter activity		0.0002432	0.2811	0.01278	0.0975	9	76	SLC6A19,SLC4A7,SLC5A9,SLC5A1,SLC12A3,SLC13A1,SLC23A1,SLC13A2,SLC5A11
GO: Molecular Function	GO:0005164	tumor necrosis factor receptor binding		0.0003028	0.3501	0.01522	0.1161	6	34	TRAF1,BABAM2,TRADD,TNFSF14,TNFSF10,FADD
GO: Molecular Function	GO:0015291	secondary active transmembrane transporter activity		0.0004324	0.4999	0.02083	0.1589	17	242	SLCO2B1,SLC6A19,SLC35E1,SLC35E3,SLC4A7,SLC2A9,SLC36A4,SLC5A9,SLC5A1,SLC12A3,SLC13A1,SLCO4A1,SLC26A1,SLC23A1,SLC13A2,SLC5A11,CDH17
GO: Molecular Function	GO:0051015	actin filament binding		0.0004775	0.552	0.02162	0.165	16	222	SPTBN5,PLS1,VIL1,SHROOM3,FERMT1,GAS2L1,AVIL,SCIN,MYO1C,AIF1L,IQGAP1,SYNE1,CORO1B,COTL1,ARPC1B,CORO1A
GO: Molecular Function	GO:0008238	exopeptidase activity		0.0004863	0.5622	0.02162	0.165	10	101	PEPD,XPNPEP1,XPNPEP2,CNDP2,CPO,DPEP1,ACE2,RNPEP,LTA4H,ENPEP
GO: Molecular Function	GO:0015145	monosaccharide transmembrane transporter activity		0.0005336	0.6168	0.02284	0.1743	5	25	SLC2A9,SLC5A9,SLC5A1,SLC23A1,SLC5A11
GO: Molecular Function	GO:0008514	organic anion transmembrane transporter activity		0.0005889	0.6807	0.02431	0.1855	14	183	SLCO2B1,SLC22A13,ABCG2,SLC4A7,SLC2A9,SLC36A4,SLC3A1,SLCO4A1,SLC26A1,SLC23A1,SLC19A3,SLC13A2,SFXN5,CD36
GO: Molecular Function	GO:0015294	solute:cation symporter activity		0.0006138	0.7096	0.02447	0.1867	10	104	SLC6A19,SLC4A7,SLC2A9,SLC5A9,SLC5A1,SLC12A3,SLC13A1,SLC23A1,SLC13A2,SLC5A11
GO: Molecular Function	GO:0005412	glucose:sodium symporter activity		0.0006778	0.7835	0.02596	0.1981	3	7	SLC5A9,SLC5A1,SLC5A11
GO: Molecular Function	GO:0016773	phosphotransferase activity, alcohol group as acceptor		0.0007279	0.8415	0.02596	0.1981	41	875	CDKN1C,NRG1,STK17B,CCNP,PFKFB3,TTK,TYK2,PIK3C2G,FES,IPPK,NAGK,RGCC,LMTK2,HKDC1,MACROH2A1,ZAP70,FRK,TPX2,GALK1,INKA2,IQGAP1,BLK,AURKA,DBF4,CSNK1G1,CCNA1,GMFB,RAC2,CCNJL,DDR1,RET,CCNA2,CCNB1,NUAK2,CCNT2,CCNB2,MAP4K1,ROS1,LYN,PIK3R5,PCK1
GO: Molecular Function	GO:0004177	aminopeptidase activity		0.0007512	0.8684	0.02596	0.1981	6	40	PEPD,XPNPEP1,XPNPEP2,RNPEP,LTA4H,ENPEP
GO: Molecular Function	GO:0051119	sugar transmembrane transporter activity		0.0007746	0.8955	0.02596	0.1981	5	27	SLC2A9,SLC5A9,SLC5A1,SLC23A1,SLC5A11
GO: Molecular Function	GO:0003977	UDP-N-acetylglucosamine diphosphorylase activity		0.0007859	0.9085	0.02596	0.1981	2	2	UAP1L1,UAP1
GO: Molecular Function	GO:0003835	beta-galactoside alpha-2,6-sialyltransferase activity		0.0007859	0.9085	0.02596	0.1981	2	2	ST6GAL1,ST6GAL2
GO: Molecular Function	GO:0016301	kinase activity		0.0008787	1	0.02822	0.2153	43	940	CDKN1C,NRG1,STK17B,CCNP,PFKFB3,TTK,TYK2,PIK3C2G,FES,IPPK,NAGK,RGCC,LMTK2,HKDC1,MACROH2A1,ZAP70,FRK,TPX2,GALK1,INKA2,AK3,IQGAP1,BLK,AURKA,DBF4,CSNK1G1,CCNA1,GMFB,NME3,RAC2,CCNJL,DDR1,RET,CCNA2,CCNB1,NUAK2,CCNT2,CCNB2,MAP4K1,ROS1,LYN,PIK3R5,PCK1
GO: Molecular Function	GO:0001784	phosphotyrosine residue binding		0.001594	1	0.04849	0.37	6	46	PFN1,VAV2,SHC1,ZAP70,PTPN6,SH2D3A
GO: Molecular Function	GO:0004715	non-membrane spanning protein tyrosine kinase activity		0.001594	1	0.04849	0.37	6	46	TYK2,FES,ZAP70,FRK,BLK,LYN
GO: Biological Process	GO:0001775	cell activation		8.525e-09	5.313e-05	2.866e-05	0.0002669	82	1623	HEXB,CDH26,AOC1,GNG2,CHIT1,EZH2,ADA,SASH3,FES,PLAU,CCR7,VAV2,APBB1IP,TPST2,ATG7,TNIP2,RGCC,DOCK10,CST7,RAB14,NR1D1,ZAP70,FRK,BCL11B,ARSA,TMEM98,PDE5A,ZP4,MYB,PDCD1LG2,CYBA,PAG1,IL15RA,PSEN1,SPI1,TOX,TNFSF14,FADD,IST1,IRF1,IRF4,BCL3,HPSE,DUSP22,ITGB6,IQGAP1,ITPR3,PRDM1,BLK,MALT1,PTPN6,NFATC2,GCLM,NBEAL2,NFKB1,PYGB,SKAP2,MVP,NLRC3,RAC2,GPR18,F2RL3,RUNX3,ZBTB7B,COTL1,CORO1A,CD8A,P2RY1,EGR3,CD36,CRTA…
GO: Biological Process	GO:1903131	mononuclear cell differentiation		9.195e-09	5.731e-05	2.866e-05	0.0002669	37	486	EZH2,ADA,SASH3,FES,CCR7,DOCK10,ZAP70,BCL11B,TMEM98,MYB,IL15RA,PSEN1,SPI1,TOX,FADD,IRF1,IRF4,IRF7,BCL3,ITGB6,PRDM1,BLK,MALT1,PTPN6,NFATC2,GPR18,RUNX3,ZBTB7B,CD8A,EGR3,CRTAM,TNFAIP3,MPZL2,LYN,PCK1,CDH17,HELLS
GO: Biological Process	GO:0022610	biological adhesion		2.483e-08	0.0001547	5.158e-05	0.0004805	79	1578	CDH26,NET1,EFS,DACT2,ETS1,PARVB,ADA,DOCK5,MELTF,SPACA4,SASH3,CD99,SPON2,FES,PLAU,CCR7,CLDN34,APBB1IP,THEMIS2,COL6A2,LAMB4,ZAN,CARMIL1,AGR2,RGCC,FERMT1,SHC1,ST6GAL1,CLDN3,GATA5,ZAP70,CYTIP,ARHGDIG,SPINT2,PDE5A,ZP4,MYB,PDCD1LG2,CHL1,PAG1,PSEN1,TNFSF14,FADD,IRF1,ITGAE,PARVG,HPSE,ITGB4,DUSP22,ITGB6,ITGB7,IQGAP1,BLK,PTN,MALT1,PTPN6,PTPRZ1,KIFC3,RAC2,DDR1,GPR4,TROAP,NT5E,RET,RUNX3,ZBTB7B,ACE2,CORO1A,EG…
GO: Biological Process	GO:0045321	leukocyte activation		6.729e-08	0.0004194	0.0001049	0.0009768	73	1447	HEXB,CDH26,AOC1,CHIT1,EZH2,ADA,SASH3,FES,PLAU,CCR7,APBB1IP,ATG7,TNIP2,DOCK10,CST7,RAB14,NR1D1,ZAP70,FRK,BCL11B,ARSA,TMEM98,PDE5A,ZP4,MYB,PDCD1LG2,CYBA,PAG1,IL15RA,PSEN1,SPI1,TOX,TNFSF14,FADD,IST1,IRF1,IRF4,BCL3,HPSE,DUSP22,ITGB6,IQGAP1,PRDM1,BLK,MALT1,PTPN6,NFATC2,NBEAL2,NFKB1,PYGB,SKAP2,MVP,NLRC3,RAC2,GPR18,RUNX3,ZBTB7B,COTL1,CORO1A,CD8A,EGR3,CD36,CRTAM,CD53,LTA4H,OSTF1,TNFAIP3,MPZL2,CD180,LYN,P…
GO: Biological Process	GO:0007155	cell adhesion		9.23e-08	0.0005753	0.0001151	0.001072	77	1571	CDH26,NET1,EFS,DACT2,ETS1,PARVB,ADA,DOCK5,MELTF,SPACA4,SASH3,CD99,SPON2,FES,PLAU,CCR7,CLDN34,APBB1IP,THEMIS2,COL6A2,LAMB4,ZAN,CARMIL1,AGR2,RGCC,FERMT1,SHC1,ST6GAL1,CLDN3,GATA5,ZAP70,CYTIP,ARHGDIG,SPINT2,PDE5A,ZP4,MYB,PDCD1LG2,CHL1,PAG1,PSEN1,TNFSF14,FADD,IRF1,ITGAE,PARVG,HPSE,ITGB4,DUSP22,ITGB6,ITGB7,IQGAP1,BLK,PTN,MALT1,PTPN6,PTPRZ1,KIFC3,RAC2,DDR1,GPR4,TROAP,NT5E,RET,RUNX3,ZBTB7B,CORO1A,EGR3,CD…
GO: Biological Process	GO:0030155	regulation of cell adhesion		2.999e-07	0.001869	0.0003035	0.002827	48	827	NET1,DACT2,ETS1,ADA,DOCK5,MELTF,SASH3,FES,PLAU,CCR7,APBB1IP,CARMIL1,AGR2,RGCC,FERMT1,ST6GAL1,ZAP70,CYTIP,ARHGDIG,SPINT2,PDE5A,ZP4,MYB,PDCD1LG2,PAG1,TNFSF14,FADD,IRF1,DUSP22,IQGAP1,BLK,PTN,MALT1,PTPN6,PTPRZ1,RAC2,DDR1,GPR4,RET,RUNX3,ZBTB7B,CORO1A,EGR3,CD36,CRTAM,TNFAIP3,LYN,PCK1
GO: Biological Process	GO:0048534	hematopoietic or lymphoid organ development		3.409e-07	0.002125	0.0003035	0.002827	59	1120	CDKN1C,DACT2,ETS1,EZH2,ADA,AGO3,SASH3,FES,OCIAD2,CCR7,GPR171,TACC3,RBM47,ATG7,FLVCR1,DOCK10,ZAP70,GAS2L1,BCL11B,TMEM98,SCIN,L3MBTL3,MYB,IL15RA,PSEN1,SPI1,TOX,FADD,IRF1,IRF4,IRF7,BCL3,ITGB6,PRDM1,BLK,PTN,MALT1,PTPN6,NFATC2,PTPRZ1,SGPL1,NBEAL2,NFKB1,GPR18,RET,RUNX3,ZBTB7B,RHAG,CD8A,EGR3,CCNB2,CRTAM,H3-3B,TNFAIP3,MPZL2,LYN,PCK1,CDH17,HELLS
GO: Biological Process	GO:0042110	T cell activation		4.437e-07	0.002766	0.0003087	0.002875	37	566	CDH26,ADA,SASH3,CCR7,APBB1IP,ZAP70,BCL11B,TMEM98,PDE5A,ZP4,MYB,PDCD1LG2,PAG1,PSEN1,TOX,TNFSF14,FADD,IRF1,IRF4,BCL3,DUSP22,PRDM1,MALT1,PTPN6,NFATC2,NLRC3,RAC2,GPR18,RUNX3,ZBTB7B,CORO1A,CD8A,EGR3,CRTAM,MPZL2,LYN,PCK1
GO: Biological Process	GO:0046632	alpha-beta T cell differentiation		4.673e-07	0.002912	0.0003087	0.002875	16	133	ADA,SASH3,CCR7,ZAP70,BCL11B,TMEM98,MYB,TOX,IRF1,IRF4,BCL3,PRDM1,MALT1,GPR18,RUNX3,ZBTB7B
GO: Biological Process	GO:0030098	lymphocyte differentiation		4.952e-07	0.003087	0.0003087	0.002875	31	430	EZH2,ADA,SASH3,CCR7,DOCK10,ZAP70,BCL11B,TMEM98,MYB,IL15RA,SPI1,TOX,FADD,IRF1,IRF4,BCL3,PRDM1,MALT1,PTPN6,NFATC2,GPR18,RUNX3,ZBTB7B,CD8A,EGR3,CRTAM,TNFAIP3,MPZL2,PCK1,CDH17,HELLS
GO: Biological Process	GO:0030097	hemopoiesis		9.579e-07	0.00597	0.0005428	0.005056	56	1074	CDKN1C,DACT2,ETS1,EZH2,ADA,AGO3,SASH3,FES,OCIAD2,CCR7,GPR171,TACC3,RBM47,ATG7,FLVCR1,DOCK10,ZAP70,GAS2L1,BCL11B,TMEM98,SCIN,L3MBTL3,MYB,IL15RA,PSEN1,SPI1,TOX,FADD,IRF1,IRF4,IRF7,BCL3,ITGB6,PRDM1,BLK,PTN,MALT1,PTPN6,NFATC2,PTPRZ1,SGPL1,NBEAL2,GPR18,RUNX3,ZBTB7B,RHAG,CD8A,EGR3,CRTAM,H3-3B,TNFAIP3,MPZL2,LYN,PCK1,CDH17,HELLS
GO: Biological Process	GO:0046649	lymphocyte activation		1.086e-06	0.006771	0.0005642	0.005256	48	865	CDH26,EZH2,ADA,SASH3,CCR7,APBB1IP,TNIP2,DOCK10,ZAP70,BCL11B,TMEM98,PDE5A,ZP4,MYB,PDCD1LG2,PAG1,IL15RA,PSEN1,SPI1,TOX,TNFSF14,FADD,IRF1,IRF4,BCL3,DUSP22,PRDM1,BLK,MALT1,PTPN6,NFATC2,SKAP2,NLRC3,RAC2,GPR18,RUNX3,ZBTB7B,CORO1A,CD8A,EGR3,CRTAM,TNFAIP3,MPZL2,CD180,LYN,PCK1,CDH17,HELLS
GO: Biological Process	GO:0097035	regulation of membrane lipid distribution		1.819e-06	0.01134	0.0007301	0.006801	10	56	ABCA2,ATP8B1,ABCB4,SLC66A2,GBA2,TMEM30B,ATP10B,ATP8B3,TLCD2,ATP10D
GO: Biological Process	GO:0046631	alpha-beta T cell activation		1.833e-06	0.01143	0.0007301	0.006801	18	183	CDH26,ADA,SASH3,CCR7,ZAP70,BCL11B,TMEM98,MYB,TOX,IRF1,IRF4,BCL3,PRDM1,MALT1,GPR18,RUNX3,ZBTB7B,CRTAM
GO: Biological Process	GO:0002521	leukocyte differentiation		1.882e-06	0.01173	0.0007301	0.006801	38	626	EZH2,ADA,SASH3,FES,CCR7,DOCK10,ZAP70,BCL11B,TMEM98,L3MBTL3,MYB,IL15RA,PSEN1,SPI1,TOX,FADD,IRF1,IRF4,IRF7,BCL3,ITGB6,PRDM1,BLK,MALT1,PTPN6,NFATC2,GPR18,RUNX3,ZBTB7B,CD8A,EGR3,CRTAM,TNFAIP3,MPZL2,LYN,PCK1,CDH17,HELLS
GO: Biological Process	GO:0009226	nucleotide-sugar biosynthetic process		2.023e-06	0.01261	0.0007301	0.006801	7	24	UGDH,UAP1L1,MPI,NAGK,UAP1,GFPT2,GNPDA1
GO: Biological Process	GO:0002520	immune system development		2.118e-06	0.0132	0.0007301	0.006801	59	1185	CDKN1C,DACT2,ETS1,EZH2,ADA,AGO3,SASH3,FES,OCIAD2,CCR7,GPR171,TACC3,RBM47,ATG7,FLVCR1,DOCK10,ZAP70,GAS2L1,BCL11B,TMEM98,SCIN,L3MBTL3,MYB,IL15RA,PSEN1,SPI1,TOX,FADD,IRF1,IRF4,IRF7,BCL3,ITGB6,PRDM1,BLK,PTN,MALT1,PTPN6,NFATC2,PTPRZ1,SGPL1,NBEAL2,NFKB1,GPR18,RET,RUNX3,ZBTB7B,RHAG,CD8A,EGR3,CCNB2,CRTAM,H3-3B,TNFAIP3,MPZL2,LYN,PCK1,CDH17,HELLS
GO: Biological Process	GO:0050892	intestinal absorption		2.225e-06	0.01387	0.0007301	0.006801	9	45	FABP2,UGCG,ABCG2,PLS1,VIL1,MOGAT2,SLC5A1,CD36,SCARB1
GO: Biological Process	GO:0006040	amino sugar metabolic process		2.225e-06	0.01387	0.0007301	0.006801	9	45	HEXB,CHIT1,UAP1L1,NAGK,ST6GAL1,UAP1,ST6GAL2,GFPT2,GNPDA1
GO: Biological Process	GO:0002366	leukocyte activation involved in immune response		2.467e-06	0.01538	0.0007454	0.006943	43	760	HEXB,AOC1,CHIT1,ADA,FES,PLAU,CCR7,APBB1IP,ATG7,DOCK10,RAB14,FRK,ARSA,TMEM98,MYB,CYBA,PSEN1,IST1,IRF1,IRF4,BCL3,HPSE,IQGAP1,BLK,MALT1,PTPN6,NBEAL2,NFKB1,PYGB,MVP,RAC2,ZBTB7B,COTL1,CORO1A,CD36,CD53,LTA4H,OSTF1,TNFAIP3,CD180,LYN,PCK1,CDH17
GO: Biological Process	GO:0050863	regulation of T cell activation		2.511e-06	0.01565	0.0007454	0.006943	27	373	ADA,SASH3,CCR7,ZAP70,PDE5A,ZP4,MYB,PDCD1LG2,PAG1,TOX,TNFSF14,FADD,IRF1,IRF4,DUSP22,PRDM1,MALT1,PTPN6,NFATC2,RAC2,RUNX3,ZBTB7B,CORO1A,EGR3,CRTAM,LYN,PCK1
GO: Biological Process	GO:0002263	cell activation involved in immune response		2.82e-06	0.01758	0.0007991	0.007443	43	764	HEXB,AOC1,CHIT1,ADA,FES,PLAU,CCR7,APBB1IP,ATG7,DOCK10,RAB14,FRK,ARSA,TMEM98,MYB,CYBA,PSEN1,IST1,IRF1,IRF4,BCL3,HPSE,IQGAP1,BLK,MALT1,PTPN6,NBEAL2,NFKB1,PYGB,MVP,RAC2,ZBTB7B,COTL1,CORO1A,CD36,CD53,LTA4H,OSTF1,TNFAIP3,CD180,LYN,PCK1,CDH17
GO: Biological Process	GO:0006048	UDP-N-acetylglucosamine biosynthetic process		5.115e-06	0.03188	0.001386	0.01291	5	11	UAP1L1,NAGK,UAP1,GFPT2,GNPDA1
GO: Biological Process	GO:1903706	regulation of hemopoiesis		5.369e-06	0.03346	0.001394	0.01299	31	482	ETS1,ADA,AGO3,SASH3,FES,CCR7,GPR171,ATG7,ZAP70,GAS2L1,SCIN,MYB,IL15RA,SPI1,TOX,FADD,IRF1,IRF4,IRF7,PRDM1,PTN,MALT1,PTPN6,NFATC2,RUNX3,ZBTB7B,EGR3,CRTAM,H3-3B,LYN,PCK1
GO: Biological Process	GO:0045621	positive regulation of lymphocyte differentiation		5.685e-06	0.03544	0.001417	0.0132	14	125	ADA,SASH3,CCR7,ZAP70,MYB,IL15RA,TOX,IRF1,PRDM1,MALT1,RUNX3,ZBTB7B,EGR3,PCK1
GO: Biological Process	GO:0030217	T cell differentiation		6.058e-06	0.03776	0.001452	0.01353	23	302	ADA,SASH3,CCR7,ZAP70,BCL11B,TMEM98,MYB,TOX,FADD,IRF1,IRF4,BCL3,PRDM1,MALT1,NFATC2,GPR18,RUNX3,ZBTB7B,CD8A,EGR3,CRTAM,MPZL2,PCK1
GO: Biological Process	GO:0046637	regulation of alpha-beta T cell differentiation		7.964e-06	0.04964	0.001839	0.01713	11	80	ADA,SASH3,CCR7,ZAP70,MYB,IRF1,IRF4,PRDM1,MALT1,RUNX3,ZBTB7B
GO: Biological Process	GO:0048732	gland development		1.226e-05	0.07641	0.002729	0.02542	32	527	CDKN1C,NRG1,ETS1,EZH2,ADA,ADCYAP1,UCP2,PLAU,ATG7,BCL11B,TP63,MYB,PSEN1,ESRP1,FADD,PTN,AURKA,ALDH1A2,SULF1,LBH,STRA6,CCDC40,KRAS,DDR1,TBX3,ZBTB7B,TFAP2C,CCNB2,NEURL1,RXFP1,TNFAIP3,PCK1
GO: Biological Process	GO:0046349	amino sugar biosynthetic process		1.364e-05	0.085	0.002931	0.0273	5	13	UAP1L1,NAGK,UAP1,GFPT2,GNPDA1
GO: Biological Process	GO:0045619	regulation of lymphocyte differentiation		1.539e-05	0.09596	0.003199	0.02979	18	213	ADA,SASH3,CCR7,ZAP70,MYB,IL15RA,TOX,IRF1,IRF4,PRDM1,MALT1,PTPN6,NFATC2,RUNX3,ZBTB7B,EGR3,CRTAM,PCK1
GO: Biological Process	GO:0045580	regulation of T cell differentiation		1.72e-05	0.1072	0.003458	0.03221	16	175	ADA,SASH3,CCR7,ZAP70,MYB,TOX,IRF1,IRF4,PRDM1,MALT1,NFATC2,RUNX3,ZBTB7B,EGR3,CRTAM,PCK1
GO: Biological Process	GO:0051338	regulation of transferase activity		1.923e-05	0.1198	0.003724	0.03469	54	1131	CDKN1C,NRG1,SYNPO2,TNFAIP8L3,NCF1,CCNP,MDFI,EZH2,ADCY7,ADCYAP1,PARP4,UBC,UCHL1,CCR7,VAV2,PIF1,RGCC,SHC1,LMTK2,MACROH2A1,PPP2R5A,TPX2,PDE5A,CERS1,PSEN1,GAP43,GCKR,DUSP22,INKA2,IQGAP1,CHTF8,MALT1,PTPN6,DBF4,CCNA1,GMFB,MVP,RAC2,CCNJL,KRAS,DDR1,RET,CCNA2,CCNB1,CCNT2,CCNB2,MAP4K1,NEURL1,FZD10,ROS1,TNFAIP3,LYN,PIK3R5,MAD2L1
GO: Biological Process	GO:0046638	positive regulation of alpha-beta T cell differentiation		1.972e-05	0.1229	0.003724	0.03469	9	58	ADA,SASH3,CCR7,ZAP70,MYB,IRF1,MALT1,RUNX3,ZBTB7B
GO: Biological Process	GO:0042127	regulation of cell population proliferation		2.343e-05	0.146	0.004295	0.04001	82	1973	CDKN1C,NRG1,ABCC4,ETS1,EZH2,ADA,TTK,F3,ADCYAP1,TAX1BP3,MELTF,AGO3,SASH3,FES,PLAU,CCR7,RBM38,KLB,RGCC,FERMT1,SGPP2,SHC1,OSR2,ST6GAL1,CHST11,CLDN3,NR1D1,ZAP70,FRK,BCL11B,SPINT2,TP63,OSR1,PDE5A,SCIN,ZP4,MYB,PDCD1LG2,CYBA,HTRA1,TOX,ESRP1,FADD,IRF1,HPSE,DUSP22,STAT4,PRDM1,BLK,PTN,RASSF5,JUND,PTPN6,ALDH1A2,NFATC2,PTPRZ1,SULF1,SCG2,LBH,KISS1,SKAP2,NLRC3,RAC2,DNMT1,KRAS,DDR1,TBX3,SYNE1,ODC1,RUNX3,ZBTB7B,…
GO: Biological Process	GO:0007159	leukocyte cell-cell adhesion		3.16e-05	0.197	0.005532	0.05153	26	405	ETS1,ADA,SASH3,CCR7,ZAP70,PDE5A,ZP4,MYB,PDCD1LG2,PAG1,TNFSF14,FADD,IRF1,DUSP22,ITGB7,MALT1,PTPN6,RAC2,NT5E,RUNX3,ZBTB7B,CORO1A,EGR3,CRTAM,LYN,PCK1
GO: Biological Process	GO:0051704	multi-organism process		3.195e-05	0.1992	0.005532	0.05153	59	1297	HEXB,STRBP,ETS1,ADA,TTK,ADCY7,ADCYAP1,NPM2,UBC,MVB12A,HOOK1,ZNF296,UCP2,PLAU,ABCG2,TPST2,ZAN,ARSA,NKD1,TP63,TXNRD3,PDE5A,PABPC1L,ZP4,PLB1,INPP5B,ITGB4,ADAM28,PRDM1,PTN,AURKA,SGPL1,CCNA1,ACSBG2,KISS1,KNL1,KRAS,ATP8B3,DDR1,GNPDA1,SYNE1,GPX4,PIWIL2,RNF17,RFX2,GSR,CCNB1,ZGLP1,P2RY1,CCNB2,CD36,SEC23IP,NEURL1,H3-3B,ROS1,RXFP1,TNFAIP3,VPS28,CD180
GO: Biological Process	GO:0043549	regulation of kinase activity		3.513e-05	0.2189	0.005852	0.05451	49	1014	CDKN1C,NRG1,SYNPO2,TNFAIP8L3,NCF1,CCNP,MDFI,EZH2,ADCY7,ADCYAP1,UBC,UCHL1,CCR7,VAV2,RGCC,SHC1,LMTK2,MACROH2A1,PPP2R5A,TPX2,PDE5A,PSEN1,GAP43,GCKR,DUSP22,INKA2,IQGAP1,MALT1,PTPN6,DBF4,CCNA1,GMFB,MVP,RAC2,CCNJL,KRAS,DDR1,RET,CCNA2,CCNB1,CCNT2,CCNB2,MAP4K1,NEURL1,FZD10,ROS1,TNFAIP3,LYN,PIK3R5
GO: Biological Process	GO:0006082	organic acid metabolic process		3.714e-05	0.2315	0.005852	0.05451	53	1130	NCF1,PEPD,ATP8B1,PFKFB3,FABP2,ACSL3,BPNT1,MID1IP1,LIPH,SLC22A13,UGDH,OSBPL7,SULT6B1,ABCG2,ALDH3A2,MPI,TPST2,NAGK,SLC2A9,CARMIL1,HKDC1,ST6GAL1,NR1D1,GBA2,ACOT12,PDXDC1,GALK1,PSEN1,GCKR,DDC,SLC26A1,ME3,ST6GAL2,ALDH1A2,GCLM,SGPL1,ACSBG2,GFPT2,GPT2,SLC23A1,GOT1,SLC27A4,DPEP1,GNPDA1,GPX4,OAZ1,ODC1,SLC7A7,LDHA,CD36,LTA4H,LTC4S,PCK1
GO: Biological Process	GO:0007169	transmembrane receptor protein tyrosine kinase signaling pathway		3.739e-05	0.2331	0.005852	0.05451	41	795	NRG1,STAM2,CNKSR1,EFS,NCF1,F3,MVB12A,NGEF,FES,VAV2,KLB,VIL1,AGR2,SHC1,LMTK2,RAB14,ZAP70,FAM83B,FRK,DOK4,CYBA,TRADD,PSEN1,GALNT3,MYO1C,ESRP1,IQGAP1,BLK,SULF1,SGPL1,MVP,SLC27A4,DOK1,DDR1,RET,ZBTB7B,ARPC1B,CD8A,NEURL1,ROS1,LYN
GO: Biological Process	GO:0015914	phospholipid transport		3.764e-05	0.2346	0.005852	0.05451	11	94	GLTP,TNFAIP8L3,ATP8B1,ABCB4,SLC66A2,TMEM30B,ABCA12,ATP10B,ATP8B3,ATP10D,SCARB1
GO: Biological Process	GO:0032943	mononuclear cell proliferation		3.85e-05	0.2399	0.005852	0.05451	23	339	ADA,SASH3,CCR7,ST6GAL1,ZAP70,PDE5A,ZP4,PDCD1LG2,TNFSF14,FADD,IRF1,PRDM1,BLK,MALT1,PTPN6,NFATC2,RAC2,ZBTB7B,CORO1A,CRTAM,CD180,LYN,HELLS
GO: Biological Process	GO:0006047	UDP-N-acetylglucosamine metabolic process		4.334e-05	0.2701	0.006134	0.05714	5	16	UAP1L1,NAGK,UAP1,GFPT2,GNPDA1
GO: Biological Process	GO:0050878	regulation of body fluid levels		4.466e-05	0.2783	0.006134	0.05714	32	563	GNG2,ADA,F3,ADCY7,UGCG,PLAU,VAV2,ATG7,CARMIL1,AGR2,GATA5,RAB14,TP63,CYBA,ABCA12,SYTL2,IRF1,HPSE,AK3,ITPR3,BLK,PTPN6,NBEAL2,DDR1,F2RL3,ZBTB7B,P2RY1,CD36,NEURL1,H3-3B,LYN,PIK3R5
GO: Biological Process	GO:0034204	lipid translocation		4.552e-05	0.2837	0.006134	0.05714	8	50	ABCA2,ATP8B1,ABCB4,SLC66A2,TMEM30B,ATP10B,ATP8B3,ATP10D
GO: Biological Process	GO:0000902	cell morphogenesis		4.601e-05	0.2867	0.006134	0.05714	55	1197	HEXB,NRG1,NET1,DACT2,PARVB,DOCK5,SPTBN5,MELTF,UCHL1,NGEF,FES,SLITRK6,PLS1,VIL1,LAMB4,SHROOM3,ATG7,CARMIL1,SHC1,DOCK10,LMTK2,ST6GAL1,CLDN3,STRIP1,BCL11B,SPINT2,DOK4,CHL1,PSEN1,GAP43,TPRN,IST1,PARVG,ITGB6,ITGB7,ST14,IQGAP1,KIAA0319,PTN,AURKA,PTPN6,PTPRZ1,NBEAL2,SEMA3B,RAC2,DOK1,DDR1,SYNE1,CORO1B,RET,RUNX3,ATL1,CORO1A,P2RY1,EGR2
GO: Biological Process	GO:0070663	regulation of leukocyte proliferation		4.667e-05	0.2909	0.006134	0.05714	20	275	ADA,SASH3,CCR7,ST6GAL1,ZAP70,PDE5A,ZP4,PDCD1LG2,FADD,IRF1,PRDM1,BLK,PTPN6,NFATC2,RAC2,ZBTB7B,CORO1A,CRTAM,TNFAIP3,LYN
GO: Biological Process	GO:1903708	positive regulation of hemopoiesis		4.724e-05	0.2944	0.006134	0.05714	16	190	ADA,SASH3,FES,CCR7,ZAP70,MYB,IL15RA,TOX,FADD,IRF1,PRDM1,MALT1,RUNX3,ZBTB7B,EGR3,PCK1
GO: Biological Process	GO:1902107	positive regulation of leukocyte differentiation		4.724e-05	0.2944	0.006134	0.05714	16	190	ADA,SASH3,FES,CCR7,ZAP70,MYB,IL15RA,TOX,FADD,IRF1,PRDM1,MALT1,RUNX3,ZBTB7B,EGR3,PCK1
GO: Biological Process	GO:0005975	carbohydrate metabolic process		4.878e-05	0.3041	0.006153	0.05731	36	670	HEXB,PFKFB3,CHIT1,BPNT1,UGDH,ABCG2,KLB,MPI,IPPK,NAGK,MOGAT2,HKDC1,CHST11,NR1D1,GBA2,SLC3A1,GALK1,PSEN1,GALNT3,INPP5B,GCKR,GALNT7,ST6GAL2,NFKB1,GAL3ST3,PYGB,YDJC,GPT2,SLC23A1,GOT1,GNPDA1,LDHA,P2RY1,TREH,CD36,PCK1
GO: Biological Process	GO:0070661	leukocyte proliferation		4.936e-05	0.3076	0.006153	0.05731	24	368	ADA,SASH3,CCR7,ST6GAL1,ZAP70,PDE5A,ZP4,PDCD1LG2,TNFSF14,FADD,IRF1,PRDM1,BLK,MALT1,PTPN6,NFATC2,RAC2,ZBTB7B,CORO1A,CRTAM,TNFAIP3,CD180,LYN,HELLS
GO: Biological Process	GO:0032944	regulation of mononuclear cell proliferation		5.186e-05	0.3232	0.006338	0.05904	19	255	ADA,SASH3,CCR7,ST6GAL1,ZAP70,PDE5A,ZP4,PDCD1LG2,FADD,IRF1,PRDM1,BLK,PTPN6,NFATC2,RAC2,ZBTB7B,CORO1A,CRTAM,LYN
GO: Biological Process	GO:0045785	positive regulation of cell adhesion		5.533e-05	0.3449	0.006533	0.06086	29	493	NET1,ETS1,ADA,DOCK5,SASH3,CCR7,APBB1IP,CARMIL1,AGR2,FERMT1,ZAP70,ZP4,MYB,PDCD1LG2,TNFSF14,FADD,IRF1,IQGAP1,PTN,MALT1,PTPN6,RET,RUNX3,ZBTB7B,CORO1A,EGR3,CD36,LYN,PCK1
GO: Biological Process	GO:0043367	CD4-positive, alpha-beta T cell differentiation		5.555e-05	0.3463	0.006533	0.06086	11	98	SASH3,CCR7,TMEM98,MYB,TOX,IRF1,IRF4,BCL3,MALT1,RUNX3,ZBTB7B
GO: Biological Process	GO:0031589	cell-substrate adhesion		6.104e-05	0.3805	0.006938	0.06463	25	397	NET1,PARVB,DOCK5,MELTF,PLAU,CCR7,LAMB4,CARMIL1,AGR2,FERMT1,ST6GAL1,PARVG,HPSE,ITGB4,DUSP22,ITGB6,ITGB7,IQGAP1,PTN,PTPRZ1,RAC2,DDR1,CORO1A,CD36,SORBS3
GO: Biological Process	GO:0002285	lymphocyte activation involved in immune response		6.122e-05	0.3816	0.006938	0.06463	17	215	ADA,CCR7,APBB1IP,DOCK10,TMEM98,MYB,PSEN1,IRF1,IRF4,BCL3,MALT1,ZBTB7B,CORO1A,TNFAIP3,CD180,PCK1,CDH17
GO: Biological Process	GO:0071900	regulation of protein serine/threonine kinase activity		6.844e-05	0.4266	0.007617	0.07095	31	550	CDKN1C,NRG1,SYNPO2,CCNP,MDFI,EZH2,UBC,UCHL1,CCR7,RGCC,SHC1,MACROH2A1,PDE5A,PSEN1,INKA2,IQGAP1,PTPN6,DBF4,CCNA1,CCNJL,KRAS,RET,CCNA2,CCNB1,CCNT2,CCNB2,MAP4K1,FZD10,TNFAIP3,LYN,PIK3R5
GO: Biological Process	GO:0051130	positive regulation of cellular component organization		6.975e-05	0.4347	0.007627	0.07104	58	1304	NRG1,SYNPO2,PFN1,EZH2,ADCYAP1,NPM2,ABCB4,KPNA7,MELTF,FES,CCR7,SLITRK6,VIL1,CARMIL1,RGCC,FERMT1,MACROH2A1,CLDN3,PDLIM4,TP63,AVIL,SCIN,MYB,PSEN1,TOX,MYO1C,TNFSF14,TNFSF10,DLGAP5,IST1,ARFIP1,IQGAP1,PTN,AURKA,NFATC2,PTPRZ1,GMFB,CDT1,DDHD2,ADGRL2,RAC2,DNMT1,SYNE1,PIWIL2,CORO1B,RET,ZBTB7B,ARPC1B,CCNB1,ACE2,CORO1A,CD36,NEURL1,SORBS3,CD53,VPS28,LYN,CDH17
GO: Biological Process	GO:0050870	positive regulation of T cell activation		7.868e-05	0.4904	0.008035	0.07485	18	241	ADA,SASH3,CCR7,ZAP70,ZP4,MYB,PDCD1LG2,TNFSF14,FADD,IRF1,MALT1,PTPN6,RUNX3,ZBTB7B,CORO1A,EGR3,LYN,PCK1
GO: Biological Process	GO:0055085	transmembrane transport		7.869e-05	0.4905	0.008035	0.07485	74	1794	ABCC4,ABCA2,SLCO2B1,PDZK1,SLC6A19,SLC35E1,ATP8B1,SLC18B1,SVOPL,ABCB4,MICU1,UBC,MID1IP1,SLC22A13,UCP2,MMGT1,HRC,CCR7,SLC35E3,ABCG2,PLN,SLC4A7,SLC2A9,SLC36A4,FLVCR1,SLC5A9,TMC4,SLC7A14,SLC3A1,SLC5A1,SLC12A3,SLC13A1,BEST4,OSR1,TMEM37,C15orf48,SLC2A12,CYBA,PSEN1,ABCA12,SRI,OTOP2,SLCO4A1,SLC26A1,ITPR3,PTPN6,TOMM22,TMC8,TMEM266,NIPA2,STRA6,SLC23A1,SLC27A4,SLC23A3,F2RL3,SLC19A3,OAZ1,SLC7A7,NIPAL3,SLC13A…
GO: Biological Process	GO:0030036	actin cytoskeleton organization		8.045e-05	0.5015	0.008035	0.07485	39	768	SYNPO2,EFS,PARVB,PFN1,SPTBN5,FES,CCR7,PLS1,VIL1,SHROOM3,KIF23,CARMIL1,RGCC,SHC1,CLDN3,SPECC1,GBA2,STRIP1,PDLIM4,GAS2L1,AVIL,SCIN,CAPN9,MYO1C,AIF1L,PARVG,ARFIP1,IQGAP1,GMFB,RAC2,KRAS,CALD1,CORO1B,COTL1,ARPC1B,NUAK2,CORO1A,SORBS3,FZD10
GO: Biological Process	GO:0046634	regulation of alpha-beta T cell activation		8.093e-05	0.5045	0.008035	0.07485	12	120	ADA,SASH3,CCR7,ZAP70,MYB,IRF1,IRF4,PRDM1,MALT1,RUNX3,ZBTB7B,CRTAM
GO: Biological Process	GO:0043374	CD8-positive, alpha-beta T cell differentiation		8.136e-05	0.5071	0.008035	0.07485	5	18	TOX,IRF1,GPR18,RUNX3,ZBTB7B
GO: Biological Process	GO:0070254	mucus secretion		8.136e-05	0.5071	0.008035	0.07485	5	18	ADA,ATG7,AGR2,CYBA,SYTL2
GO: Biological Process	GO:1903039	positive regulation of leukocyte cell-cell adhesion		8.25e-05	0.5142	0.008035	0.07485	19	264	ETS1,ADA,SASH3,CCR7,ZAP70,ZP4,MYB,PDCD1LG2,TNFSF14,FADD,IRF1,MALT1,PTPN6,RUNX3,ZBTB7B,CORO1A,EGR3,LYN,PCK1
GO: Biological Process	GO:0035710	CD4-positive, alpha-beta T cell activation		8.773e-05	0.5468	0.008169	0.07609	12	121	CDH26,SASH3,CCR7,TMEM98,MYB,TOX,IRF1,IRF4,BCL3,MALT1,RUNX3,ZBTB7B
GO: Biological Process	GO:0007167	enzyme linked receptor protein signaling pathway		8.779e-05	0.5472	0.008169	0.07609	53	1168	CDKN1C,NRG1,STAM2,CNKSR1,EFS,NCF1,DACT2,TTK,F3,UBC,MVB12A,NGEF,FES,VAV2,KLB,VIL1,AGR2,FERMT1,SHC1,LMTK2,CHST11,RAB14,ZAP70,FAM83B,FRK,DOK4,CYBA,TRADD,HTRA1,PSEN1,GALNT3,MYO1C,ESRP1,DUSP22,ITGB6,IQGAP1,BLK,KIAA0319,PTN,SULF1,SGPL1,MVP,GOT1,SLC27A4,DOK1,DDR1,RET,ZBTB7B,ARPC1B,CD8A,NEURL1,ROS1,LYN
GO: Biological Process	GO:0009225	nucleotide-sugar metabolic process		8.904e-05	0.555	0.008169	0.07609	7	41	UGDH,UAP1L1,MPI,NAGK,UAP1,GFPT2,GNPDA1
GO: Biological Process	GO:0002315	marginal zone B cell differentiation		8.912e-05	0.5555	0.008169	0.07609	4	10	DOCK10,BCL3,TNFAIP3,CDH17
GO: Biological Process	GO:0046651	lymphocyte proliferation		9.111e-05	0.5679	0.00823	0.07667	22	335	ADA,SASH3,CCR7,ZAP70,PDE5A,ZP4,PDCD1LG2,TNFSF14,FADD,IRF1,PRDM1,BLK,MALT1,PTPN6,NFATC2,RAC2,ZBTB7B,CORO1A,CRTAM,CD180,LYN,HELLS
GO: Biological Process	GO:0009611	response to wounding		9.313e-05	0.5805	0.008293	0.07724	38	746	NRG1,GNG2,ETS1,F3,PLAU,POU2F3,VAV2,VIL1,CARMIL1,FERMT1,CLDN3,GATA5,PPL,CHL1,GAP43,IRF1,HPSE,ITGB4,ITGB6,AK3,ITPR3,BLK,KIAA0319,PTN,AURKA,PTPN6,NBEAL2,DDR1,GPR4,F2RL3,CORO1B,P2RY1,CD36,SCARB1,H3-3B,TNFAIP3,LYN,PIK3R5
GO: Biological Process	GO:0030838	positive regulation of actin filament polymerization		9.594e-05	0.598	0.008323	0.07753	11	104	PFN1,CCR7,VIL1,CARMIL1,SCIN,MYO1C,ARFIP1,GMFB,CORO1B,ARPC1B,CORO1A
GO: Biological Process	GO:1902905	positive regulation of supramolecular fiber organization		9.615e-05	0.5993	0.008323	0.07753	17	223	SYNPO2,PFN1,FES,CCR7,VIL1,CARMIL1,RGCC,PDLIM4,SCIN,PSEN1,MYO1C,ARFIP1,GMFB,CORO1B,ARPC1B,CORO1A,SORBS3
GO: Biological Process	GO:0000904	cell morphogenesis involved in differentiation		0.0001048	0.6531	0.008946	0.08333	43	889	NRG1,NET1,DACT2,PARVB,DOCK5,SPTBN5,MELTF,UCHL1,NGEF,SLITRK6,PLS1,LAMB4,ATG7,CARMIL1,SHC1,DOCK10,LMTK2,ST6GAL1,CLDN3,BCL11B,SPINT2,DOK4,CHL1,PSEN1,GAP43,TPRN,IST1,PARVG,ITGB7,ST14,KIAA0319,PTN,PTPN6,PTPRZ1,NBEAL2,SEMA3B,RAC2,DOK1,SYNE1,RET,RUNX3,ATL1,EGR2
GO: Biological Process	GO:1902105	regulation of leukocyte differentiation		0.0001129	0.7038	0.009511	0.0886	22	340	ADA,SASH3,FES,CCR7,ZAP70,MYB,IL15RA,TOX,FADD,IRF1,IRF4,IRF7,PRDM1,MALT1,PTPN6,NFATC2,RUNX3,ZBTB7B,EGR3,CRTAM,LYN,PCK1
GO: Biological Process	GO:1903037	regulation of leukocyte cell-cell adhesion		0.000118	0.7355	0.009806	0.09135	23	365	ETS1,ADA,SASH3,CCR7,ZAP70,PDE5A,ZP4,MYB,PDCD1LG2,PAG1,TNFSF14,FADD,IRF1,DUSP22,MALT1,PTPN6,RUNX3,ZBTB7B,CORO1A,EGR3,CRTAM,LYN,PCK1
GO: Biological Process	GO:0042060	wound healing		0.0001216	0.7578	0.009971	0.09288	32	594	NRG1,GNG2,ETS1,F3,PLAU,POU2F3,VAV2,VIL1,CARMIL1,FERMT1,CLDN3,GATA5,PPL,IRF1,HPSE,ITGB6,AK3,ITPR3,BLK,PTPN6,NBEAL2,DDR1,GPR4,F2RL3,CORO1B,P2RY1,CD36,SCARB1,H3-3B,TNFAIP3,LYN,PIK3R5
GO: Biological Process	GO:0030833	regulation of actin filament polymerization		0.0001238	0.7717	0.01002	0.09336	15	185	PFN1,SPTBN5,CCR7,VIL1,CARMIL1,GBA2,AVIL,SCIN,MYO1C,ARFIP1,GMFB,CORO1B,COTL1,ARPC1B,CORO1A
GO: Biological Process	GO:0043436	oxoacid metabolic process		0.0001285	0.8009	0.01018	0.09481	50	1098	NCF1,PEPD,ATP8B1,PFKFB3,FABP2,ACSL3,BPNT1,MID1IP1,LIPH,SLC22A13,UGDH,OSBPL7,SULT6B1,ALDH3A2,MPI,TPST2,NAGK,HKDC1,ST6GAL1,NR1D1,GBA2,ACOT12,PDXDC1,GALK1,PSEN1,GCKR,DDC,SLC26A1,ME3,ST6GAL2,ALDH1A2,GCLM,SGPL1,ACSBG2,GFPT2,GPT2,SLC23A1,GOT1,SLC27A4,DPEP1,GNPDA1,GPX4,OAZ1,ODC1,SLC7A7,LDHA,CD36,LTA4H,LTC4S,PCK1
GO: Biological Process	GO:0051249	regulation of lymphocyte activation		0.0001349	0.8406	0.01018	0.09481	31	571	ADA,SASH3,CCR7,TNIP2,ZAP70,PDE5A,ZP4,MYB,PDCD1LG2,PAG1,IL15RA,TOX,TNFSF14,FADD,IRF1,IRF4,DUSP22,PRDM1,BLK,MALT1,PTPN6,NFATC2,RAC2,RUNX3,ZBTB7B,CORO1A,EGR3,CRTAM,TNFAIP3,LYN,PCK1
GO: Biological Process	GO:0045582	positive regulation of T cell differentiation		0.000135	0.8414	0.01018	0.09481	11	108	ADA,SASH3,CCR7,ZAP70,MYB,IRF1,MALT1,RUNX3,ZBTB7B,EGR3,PCK1
GO: Biological Process	GO:0009967	positive regulation of signal transduction		0.000137	0.8537	0.01018	0.09481	71	1733	CDKN1C,NRG1,TRAF1,TNFAIP8L3,NET1,NCF1,MDFI,EZH2,ADA,TTK,F3,ADCYAP1,UBC,AGO3,OCIAD2,CCR7,KLB,TNIP2,AGR2,FERMT1,SHC1,GATA5,PARP14,ZAP70,NKD1,DOK4,TP63,PDE5A,CYBA,TRADD,PSEN1,SPI1,MYO1C,TNFSF14,TNFSF10,FADD,IL20RA,IRF7,HPSE,DUSP22,IQGAP1,KIAA0319,MALT1,PTPN6,SULF1,NFKB1,CSNK1G1,STRA6,KISS1,GOT1,RAC2,DOK1,KRAS,GPR4,GPR18,F2RL3,REL,RET,RUNX3,ZBTB7B,CD8A,P2RY1,MAP4K1,CD36,NEURL1,SORBS3,FZD10,TNFAIP3,CD…
GO: Biological Process	GO:0032970	regulation of actin filament-based process		0.0001379	0.8592	0.01018	0.09481	26	443	SYNPO2,PFN1,SPTBN5,ABRACL,FES,CCR7,PLN,VIL1,CARMIL1,RGCC,GBA2,PDLIM4,AVIL,SCIN,MYO1C,SRI,ARFIP1,IQGAP1,GMFB,RAC2,CORO1B,COTL1,ARPC1B,CORO1A,SORBS3,FZD10
GO: Biological Process	GO:0050670	regulation of lymphocyte proliferation		0.0001386	0.8636	0.01018	0.09481	18	252	ADA,SASH3,CCR7,ZAP70,PDE5A,ZP4,PDCD1LG2,FADD,IRF1,PRDM1,BLK,PTPN6,NFATC2,RAC2,ZBTB7B,CORO1A,CRTAM,LYN
GO: Biological Process	GO:0051125	regulation of actin nucleation		0.0001387	0.8644	0.01018	0.09481	6	31	VIL1,SCIN,ARFIP1,GMFB,CORO1B,CORO1A
GO: Biological Process	GO:0010647	positive regulation of cell communication		0.0001388	0.8652	0.01018	0.09481	78	1952	CDKN1C,NRG1,TRAF1,TNFAIP8L3,NET1,NCF1,MDFI,EZH2,ADA,TTK,F3,ADCYAP1,UBC,AGO3,OCIAD2,CCR7,KLB,ATG7,TNIP2,AGR2,FERMT1,SHC1,GATA5,SCGN,PARP14,ZAP70,NKD1,DOK4,TP63,PDE5A,MYB,CYBA,TRADD,PSEN1,SPI1,MYO1C,TNFSF14,TNFSF10,SRI,FADD,IL20RA,IRF7,HPSE,DUSP22,IQGAP1,ITPR3,BLK,KIAA0319,PTN,MALT1,PTPN6,SULF1,NFKB1,CSNK1G1,STRA6,KISS1,GOT1,RAC2,DOK1,KRAS,GPR4,GPR18,F2RL3,REL,RET,RUNX3,ZBTB7B,CD8A,P2RY1,MAP4K1,CD3…
GO: Biological Process	GO:0023056	positive regulation of signaling		0.0001481	0.9233	0.01074	0.1	78	1956	CDKN1C,NRG1,TRAF1,TNFAIP8L3,NET1,NCF1,MDFI,EZH2,ADA,TTK,F3,ADCYAP1,UBC,AGO3,OCIAD2,CCR7,KLB,ATG7,TNIP2,AGR2,FERMT1,SHC1,GATA5,SCGN,PARP14,ZAP70,NKD1,DOK4,TP63,PDE5A,MYB,CYBA,TRADD,PSEN1,SPI1,MYO1C,TNFSF14,TNFSF10,SRI,FADD,IL20RA,IRF7,HPSE,DUSP22,IQGAP1,ITPR3,BLK,KIAA0319,PTN,MALT1,PTPN6,SULF1,NFKB1,CSNK1G1,STRA6,KISS1,GOT1,RAC2,DOK1,KRAS,GPR4,GPR18,F2RL3,REL,RET,RUNX3,ZBTB7B,CD8A,P2RY1,MAP4K1,CD3…
GO: Biological Process	GO:0033627	cell adhesion mediated by integrin		0.0001563	0.9745	0.0112	0.1043	9	75	ADA,PLAU,FERMT1,ITGB4,ITGB6,ITGB7,PTPN6,RET,LYN
GO: Biological Process	GO:0030029	actin filament-based process		0.000164	1	0.01162	0.1082	42	879	SYNPO2,EFS,PARVB,PFN1,SPTBN5,ABRACL,FES,CCR7,PLN,PLS1,VIL1,SHROOM3,KIF23,CARMIL1,RGCC,SHC1,CLDN3,SPECC1,GBA2,STRIP1,PDLIM4,GAS2L1,AVIL,SCIN,CAPN9,MYO1C,SRI,AIF1L,PARVG,ARFIP1,IQGAP1,GMFB,RAC2,KRAS,CALD1,CORO1B,COTL1,ARPC1B,NUAK2,CORO1A,SORBS3,FZD10
GO: Biological Process	GO:0036037	CD8-positive, alpha-beta T cell activation		0.0001669	1	0.01169	0.1089	6	32	TOX,IRF1,GPR18,RUNX3,ZBTB7B,CRTAM
GO: Biological Process	GO:0043370	regulation of CD4-positive, alpha-beta T cell differentiation		0.0001722	1	0.01185	0.1104	8	60	SASH3,CCR7,MYB,IRF1,IRF4,MALT1,RUNX3,ZBTB7B
GO: Biological Process	GO:0044703	multi-organism reproductive process		0.000173	1	0.01185	0.1104	53	1200	HEXB,STRBP,ETS1,ADA,TTK,ADCY7,ADCYAP1,NPM2,HOOK1,ZNF296,UCP2,PLAU,ABCG2,TPST2,ZAN,ARSA,NKD1,TP63,TXNRD3,PDE5A,PABPC1L,ZP4,PLB1,INPP5B,ITGB4,ADAM28,PRDM1,PTN,AURKA,SGPL1,CCNA1,ACSBG2,KISS1,KNL1,KRAS,ATP8B3,DDR1,GNPDA1,SYNE1,GPX4,PIWIL2,RNF17,RFX2,GSR,CCNB1,ZGLP1,P2RY1,CCNB2,SEC23IP,NEURL1,H3-3B,ROS1,RXFP1
GO: Biological Process	GO:0045859	regulation of protein kinase activity		0.000179	1	0.01212	0.1129	43	911	CDKN1C,NRG1,SYNPO2,NCF1,CCNP,MDFI,EZH2,ADCY7,ADCYAP1,UBC,UCHL1,CCR7,RGCC,SHC1,MACROH2A1,PPP2R5A,TPX2,PDE5A,PSEN1,GAP43,DUSP22,INKA2,IQGAP1,MALT1,PTPN6,DBF4,CCNA1,GMFB,MVP,RAC2,CCNJL,KRAS,RET,CCNA2,CCNB1,CCNT2,CCNB2,MAP4K1,NEURL1,FZD10,TNFAIP3,LYN,PIK3R5
GO: Biological Process	GO:0031577	spindle checkpoint		0.0001892	1	0.01268	0.1181	7	46	TTK,KNTC1,SPDL1,AURKA,CDT1,CCNB1,MAD2L1
GO: Biological Process	GO:0046635	positive regulation of alpha-beta T cell activation		0.0001917	1	0.01271	0.1184	9	77	ADA,SASH3,CCR7,ZAP70,MYB,IRF1,MALT1,RUNX3,ZBTB7B
GO: Biological Process	GO:0006054	N-acetylneuraminate metabolic process		0.0002014	1	0.01321	0.1231	4	12	NAGK,ST6GAL1,ST6GAL2,GNPDA1
GO: Biological Process	GO:1901264	carbohydrate derivative transport		0.0002059	1	0.01337	0.1245	10	95	ABCC4,GLTP,ADA,SLC35E3,ATG7,AGR2,SLC5A1,CYBA,SYTL2,SCARB1
GO: Biological Process	GO:0046434	organophosphate catabolic process		0.0002106	1	0.01353	0.126	14	173	PDE4A,PDE7A,NCF1,ADA,BPNT1,PLCB3,PDE5A,GDPD1,PLB1,INPP5B,SMPDL3B,NT5E,SCARB1,ENTPD8
GO: Biological Process	GO:0045332	phospholipid translocation		0.0002173	1	0.01382	0.1287	7	47	ATP8B1,ABCB4,SLC66A2,TMEM30B,ATP10B,ATP8B3,ATP10D
GO: Biological Process	GO:0002252	immune effector process		0.0002245	1	0.01413	0.1317	59	1393	HEXB,AOC1,NCF1,CHIT1,ADA,SASH3,SLC22A13,SPON2,FES,PLAU,CCR7,VAV2,APBB1IP,ATG7,RGCC,DOCK10,RAB14,FRK,ARSA,TMEM98,MYB,CYBA,HTRA1,PSEN1,MYO1C,FADD,IST1,IRF1,IRF4,IRF7,BCL3,HPSE,DUSP22,IQGAP1,BLK,MALT1,PTPN6,NBEAL2,NFKB1,PYGB,MVP,RAC2,SUSD4,NLRX1,ZBTB7B,COTL1,ARPC1B,CORO1A,CD8A,CD36,CRTAM,CD53,LTA4H,OSTF1,TNFAIP3,CD180,LYN,PCK1,CDH17
GO: Biological Process	GO:1902850	microtubule cytoskeleton organization involved in mitosis		0.0002323	1	0.01448	0.1349	13	154	SPC25,TTK,TACC3,CHMP4C,KIF23,TPX2,DLGAP5,SPDL1,AURKA,TACC1,KIF11,CCNB1,MAD2L1
GO: Biological Process	GO:0038127	ERBB signaling pathway		0.0002476	1	0.01492	0.139	13	155	NRG1,STAM2,NCF1,MVB12A,VIL1,AGR2,SHC1,FAM83B,PSEN1,IQGAP1,MVP,DOK1,NEURL1
GO: Biological Process	GO:0007173	epidermal growth factor receptor signaling pathway		0.0002485	1	0.01492	0.139	12	135	STAM2,NCF1,MVB12A,VIL1,AGR2,SHC1,FAM83B,PSEN1,IQGAP1,MVP,DOK1,NEURL1
GO: Biological Process	GO:0015748	organophosphate ester transport		0.0002485	1	0.01492	0.139	12	135	ABCC4,GLTP,TNFAIP8L3,ATP8B1,ABCB4,SLC66A2,TMEM30B,ABCA12,ATP10B,ATP8B3,ATP10D,SCARB1
GO: Biological Process	GO:0002683	negative regulation of immune system process		0.000249	1	0.01492	0.139	26	460	ADA,ADCYAP1,CST7,PARP14,NR1D1,PDE5A,PDCD1LG2,PAG1,HTRA1,FADD,IRF1,LRCH1,DUSP22,PRDM1,BLK,PTPN6,SMPDL3B,NLRC3,SUSD4,GPR18,NLRX1,RUNX3,ZBTB7B,CRTAM,TNFAIP3,LYN
GO: Biological Process	GO:0018212	peptidyl-tyrosine modification		0.0002564	1	0.01522	0.1418	24	410	NRG1,NCF1,TTK,TYK2,FES,TPST2,SHC1,LMTK2,PARP14,ZAP70,PSEN1,IRF1,DUSP22,IQGAP1,BLK,PTPN6,PTPRZ1,MVP,DDR1,RET,CD36,NEURL1,ROS1,LYN
GO: Biological Process	GO:0051235	maintenance of location		0.0002636	1	0.0155	0.1444	22	361	HEXB,MDFI,PFN1,HRC,CCR7,TACC3,PLN,SCIN,CYBA,PSEN1,SRI,BARD1,BCL3,ITPR3,PTPN6,NFKB1,F2RL3,SYNE1,CORO1A,CD36,SCARB1,LYN
GO: Biological Process	GO:0009612	response to mechanical stimulus		0.0002692	1	0.01568	0.1461	17	243	STRBP,ETS1,SLITRK6,PPL,HABP4,TNFSF14,FADD,IRF1,KIAA0319,PTN,JUND,NFKB1,STRA6,GOT1,CCNB1,P2RY1,CD36
GO: Biological Process	GO:1902903	regulation of supramolecular fiber organization		0.0002753	1	0.01589	0.148	24	412	SYNPO2,PFN1,SPTBN5,MID1IP1,FES,CCR7,VIL1,CARMIL1,RGCC,GBA2,PDLIM4,GAS2L1,AVIL,TPX2,SCIN,PSEN1,MYO1C,ARFIP1,GMFB,CORO1B,COTL1,ARPC1B,CORO1A,SORBS3
GO: Biological Process	GO:0002335	mature B cell differentiation		0.0002795	1	0.01599	0.1489	6	35	ADA,DOCK10,BCL3,MALT1,TNFAIP3,CDH17
GO: Biological Process	GO:0070255	regulation of mucus secretion		0.0002848	1	0.01614	0.1503	4	13	ADA,ATG7,CYBA,SYTL2
GO: Biological Process	GO:0022407	regulation of cell-cell adhesion		0.0002947	1	0.01651	0.1538	27	491	ETS1,ADA,SASH3,CCR7,RGCC,ZAP70,SPINT2,PDE5A,ZP4,MYB,PDCD1LG2,PAG1,TNFSF14,FADD,IRF1,DUSP22,BLK,MALT1,PTPN6,RUNX3,ZBTB7B,CORO1A,EGR3,CRTAM,TNFAIP3,LYN,PCK1
GO: Biological Process	GO:0007091	metaphase/anaphase transition of mitotic cell cycle		0.0003027	1	0.01651	0.1538	8	65	TTK,TACC3,KNTC1,DLGAP5,SPDL1,CDT1,CCNB1,MAD2L1
GO: Biological Process	GO:1901700	response to oxygen-containing compound		0.0003038	1	0.01651	0.1538	74	1875	ABCA2,AOC1,NET1,ACP5,NCF1,GNG2,ETS1,EZH2,ADA,ADCY7,ADCYAP1,ABCB4,SPON2,UCP2,OSBPL7,FES,CCR7,PLN,COL6A2,HTR4,ATG7,TNIP2,SHC1,CLDN3,NR1D1,ARSA,OSR1,CERS1,MYB,PDCD1LG2,PSEN1,SPI1,MYO1C,TNFSF10,SRI,FADD,IRF1,GCKR,STAT4,IQGAP1,ITPR3,PRDM1,PTN,MALT1,JUND,ALDH1A2,NEUROD1,GCLM,NFKB1,CDT1,NLRC3,GOT1,SLC27A4,DNMT1,AGTRAP,DPEP1,RET,NCOA4,ZBTB7B,LDHA,ARPC1B,CCNA2,CCNB1,P2RY1,EGR2,MAP4K1,CD36,SCARB1,NEURL1,FZ…
GO: Biological Process	GO:0002694	regulation of leukocyte activation		0.0003046	1	0.01651	0.1538	34	680	ADA,SASH3,FES,CCR7,TNIP2,CST7,NR1D1,ZAP70,PDE5A,ZP4,MYB,PDCD1LG2,PAG1,IL15RA,TOX,TNFSF14,FADD,IRF1,IRF4,DUSP22,PRDM1,BLK,MALT1,PTPN6,NFATC2,RAC2,RUNX3,ZBTB7B,CORO1A,EGR3,CRTAM,TNFAIP3,LYN,PCK1
GO: Biological Process	GO:0019751	polyol metabolic process		0.0003047	1	0.01651	0.1538	12	138	ABCA2,BPNT1,PLCB3,IPPK,MOGAT2,SGPP2,PLCH2,GALK1,INPP5B,GOT1,P2RY1,PCK1
GO: Biological Process	GO:0034121	regulation of toll-like receptor signaling pathway		0.0003099	1	0.01655	0.1541	9	82	NR1D1,CYBA,IRF1,IRF4,IRF7,SMPDL3B,CD36,TNFAIP3,LYN
GO: Biological Process	GO:0044242	cellular lipid catabolic process		0.0003106	1	0.01655	0.1541	17	246	HEXB,FABP2,LIPH,PLCB3,ALDH3A2,GBA2,BCO1,PDXDC1,GDPD1,PLB1,SMPDL3B,SGPL1,ACSBG2,DDHD2,SLC27A4,SCARB1,PCK1
GO: Biological Process	GO:0032956	regulation of actin cytoskeleton organization		0.0003434	1	0.0177	0.1649	23	393	SYNPO2,PFN1,SPTBN5,FES,CCR7,VIL1,CARMIL1,RGCC,GBA2,PDLIM4,AVIL,SCIN,MYO1C,ARFIP1,IQGAP1,GMFB,RAC2,CORO1B,COTL1,ARPC1B,CORO1A,SORBS3,FZD10
GO: Biological Process	GO:2000026	regulation of multicellular organismal development		0.0003435	1	0.0177	0.1649	66	1632	CDKN1C,NRG1,ETS1,EZH2,ADA,F3,ADCYAP1,AGO3,SASH3,FES,CCR7,GPR171,SLITRK6,ATG7,RGCC,FERMT1,SHC1,OSR2,CST7,MACROH2A1,RAB14,NR1D1,ZAP70,GAS2L1,TMEM98,TP63,OSR1,SCIN,MYB,BHLHE41,TRADD,IL15RA,PSEN1,SPI1,TOX,ESRP1,FADD,IST1,IRF1,IRF4,IRF7,HPSE,PRDM1,KIAA0319,PTN,MALT1,PTPN6,NFATC2,PTPRZ1,SULF1,SEMA3B,ADGRL2,GPR4,TBX3,RUNX3,ZBTB7B,CCNB1,EGR2,EGR3,CD36,NEURL1,CRTAM,H3-3B,TNFAIP3,LYN,PCK1
GO: Biological Process	GO:0106001	intestinal hexose absorption		0.0003455	1	0.0177	0.1649	3	6	PLS1,VIL1,SLC5A1
GO: Biological Process	GO:0015747	urate transport		0.0003455	1	0.0177	0.1649	3	6	SLC22A13,ABCG2,SLC2A9
GO: Biological Process	GO:0007015	actin filament organization		0.0003465	1	0.0177	0.1649	26	470	SYNPO2,EFS,PFN1,SPTBN5,CCR7,PLS1,VIL1,SHROOM3,CARMIL1,RGCC,GBA2,PDLIM4,GAS2L1,AVIL,SCIN,MYO1C,AIF1L,ARFIP1,GMFB,RAC2,CALD1,CORO1B,COTL1,ARPC1B,CORO1A,SORBS3
GO: Biological Process	GO:0008064	regulation of actin polymerization or depolymerization		0.0003594	1	0.01821	0.1696	15	204	PFN1,SPTBN5,CCR7,VIL1,CARMIL1,GBA2,AVIL,SCIN,MYO1C,ARFIP1,GMFB,CORO1B,COTL1,ARPC1B,CORO1A
GO: Biological Process	GO:0030041	actin filament polymerization		0.0003785	1	0.01903	0.1772	15	205	PFN1,SPTBN5,CCR7,VIL1,CARMIL1,GBA2,AVIL,SCIN,MYO1C,ARFIP1,GMFB,CORO1B,COTL1,ARPC1B,CORO1A
GO: Biological Process	GO:0051251	positive regulation of lymphocyte activation		0.0003822	1	0.01906	0.1775	23	396	ADA,SASH3,CCR7,TNIP2,ZAP70,ZP4,MYB,PDCD1LG2,IL15RA,TOX,TNFSF14,FADD,IRF1,PRDM1,MALT1,PTPN6,NFATC2,RUNX3,ZBTB7B,CORO1A,EGR3,LYN,PCK1
GO: Biological Process	GO:0045595	regulation of cell differentiation		0.0003876	1	0.01916	0.1784	73	1859	CDKN1C,NRG1,NET1,ETS1,EZH2,ADA,ADCYAP1,DOCK5,MELTF,AGO3,SASH3,FES,OCIAD2,CCR7,GPR171,RBM38,ATG7,CARMIL1,RGCC,MACROH2A1,GATA5,NR1D1,ZAP70,GAS2L1,BCL11B,TMEM98,TP63,OSR1,PDE5A,SCIN,MYB,BHLHE41,IL15RA,PSEN1,SPI1,TOX,TNFSF14,ESRP1,FADD,IST1,IRF1,IRF4,IRF7,CASZ1,PRDM1,KIAA0319,PTN,AURKA,MALT1,JUND,PTPN6,NEUROD1,NFATC2,PTPRZ1,NFKB1,SEMA3B,LBH,DNMT1,KRAS,TBX3,RET,RUNX3,ZBTB7B,CCNT2,EGR2,EGR3,CD36,NEURL1…
GO: Biological Process	GO:0110053	regulation of actin filament organization		0.0003903	1	0.01916	0.1784	19	298	SYNPO2,PFN1,SPTBN5,CCR7,VIL1,CARMIL1,RGCC,GBA2,PDLIM4,AVIL,SCIN,MYO1C,ARFIP1,GMFB,CORO1B,COTL1,ARPC1B,CORO1A,SORBS3
GO: Biological Process	GO:0097028	dendritic cell differentiation		0.0004125	1	0.01984	0.1848	7	52	CCR7,PSEN1,SPI1,IRF4,ITGB6,BLK,LYN
GO: Biological Process	GO:0044784	metaphase/anaphase transition of cell cycle		0.0004137	1	0.01984	0.1848	8	68	TTK,TACC3,KNTC1,DLGAP5,SPDL1,CDT1,CCNB1,MAD2L1
GO: Biological Process	GO:0010965	regulation of mitotic sister chromatid separation		0.0004137	1	0.01984	0.1848	8	68	TTK,TACC3,KNTC1,DLGAP5,SPDL1,CDT1,CCNB1,MAD2L1
GO: Biological Process	GO:0030832	regulation of actin filament length		0.0004195	1	0.01994	0.1857	15	207	PFN1,SPTBN5,CCR7,VIL1,CARMIL1,GBA2,AVIL,SCIN,MYO1C,ARFIP1,GMFB,CORO1B,COTL1,ARPC1B,CORO1A
GO: Biological Process	GO:0032273	positive regulation of protein polymerization		0.0004222	1	0.01994	0.1857	12	143	PFN1,FES,CCR7,VIL1,CARMIL1,SCIN,MYO1C,ARFIP1,GMFB,CORO1B,ARPC1B,CORO1A
GO: Biological Process	GO:0098656	anion transmembrane transport		0.0004259	1	0.01996	0.1859	30	583	ABCC4,SLC6A19,MID1IP1,SLC4A7,SLC2A9,SLC36A4,SLC5A9,SLC7A14,SLC3A1,SLC5A1,SLC12A3,SLC13A1,BEST4,SLC2A12,PSEN1,ABCA12,SLC26A1,TOMM22,STRA6,SLC23A1,SLC27A4,SLC19A3,OAZ1,SLC7A7,SLC13A2,RHAG,SLC5A11,ACE2,CD36,CDH17
GO: Biological Process	GO:0000079	regulation of cyclin-dependent protein serine/threonine kinase activity		0.0004306	1	0.01999	0.1862	10	104	CDKN1C,CCNP,RGCC,CCNA1,CCNJL,CCNA2,CCNB1,CCNT2,CCNB2,TNFAIP3
GO: Biological Process	GO:0046835	carbohydrate phosphorylation		0.000433	1	0.01999	0.1862	5	25	PFKFB3,IPPK,NAGK,HKDC1,GALK1
GO: Biological Process	GO:0002292	T cell differentiation involved in immune response		0.0004432	1	0.02023	0.1884	9	86	CCR7,TMEM98,MYB,IRF1,IRF4,BCL3,MALT1,ZBTB7B,PCK1
GO: Biological Process	GO:0043372	positive regulation of CD4-positive, alpha-beta T cell differentiation		0.0004446	1	0.02023	0.1884	6	38	SASH3,CCR7,MYB,IRF1,MALT1,ZBTB7B
GO: Biological Process	GO:0022414	reproductive process		0.0004501	1	0.02033	0.1894	68	1711	HEXB,CDKN1C,STRBP,ETS1,MDFI,ADA,TTK,ADCY7,ADCYAP1,NPM2,HOOK1,ZNF296,UCP2,PLAU,ABCG2,TPST2,ZAN,ARSA,SPINT2,NKD1,TP63,OSR1,TXNRD3,PDE5A,PABPC1L,ZP4,PLB1,HTRA1,TNFSF10,INPP5B,ITGB4,ADAM28,ST14,PRDM1,PTN,AURKA,PTPN6,SULF1,SGPL1,CCNA1,ACSBG2,DLX3,STRA6,KISS1,KNL1,CCDC40,KRAS,ATP8B3,DDR1,TBX3,GNPDA1,SYNE1,GPX4,PIWIL2,NCOA4,RNF17,RFX2,TFAP2C,GSR,CCNB1,ZGLP1,P2RY1,CCNB2,SEC23IP,NEURL1,H3-3B,ROS1,RXFP1
GO: Biological Process	GO:0015849	organic acid transport		0.0004602	1	0.02064	0.1922	22	376	SLCO2B1,SLC6A19,ATP8B1,FABP2,ACSL3,MID1IP1,SLC22A13,ABCG2,SLC36A4,SLC7A14,SLC3A1,PSEN1,SLC26A1,STRA6,SLC23A1,SLC27A4,SLC19A3,SLC7A7,SLC13A2,ACE2,SFXN5,CD36
GO: Biological Process	GO:0000003	reproduction		0.0004722	1	0.02102	0.1958	68	1714	HEXB,CDKN1C,STRBP,ETS1,MDFI,ADA,TTK,ADCY7,ADCYAP1,NPM2,HOOK1,ZNF296,UCP2,PLAU,ABCG2,TPST2,ZAN,ARSA,SPINT2,NKD1,TP63,OSR1,TXNRD3,PDE5A,PABPC1L,ZP4,PLB1,HTRA1,TNFSF10,INPP5B,ITGB4,ADAM28,ST14,PRDM1,PTN,AURKA,PTPN6,SULF1,SGPL1,CCNA1,ACSBG2,DLX3,STRA6,KISS1,KNL1,CCDC40,KRAS,ATP8B3,DDR1,TBX3,GNPDA1,SYNE1,GPX4,PIWIL2,NCOA4,RNF17,RFX2,TFAP2C,GSR,CCNB1,ZGLP1,P2RY1,CCNB2,SEC23IP,NEURL1,H3-3B,ROS1,RXFP1
GO: Biological Process	GO:0044089	positive regulation of cellular component biogenesis		0.0004765	1	0.02107	0.1962	30	587	NRG1,SYNPO2,PFN1,FES,CCR7,SLITRK6,VIL1,CARMIL1,RGCC,FERMT1,CLDN3,PDLIM4,AVIL,SCIN,MYO1C,ARFIP1,IQGAP1,GMFB,CDT1,ADGRL2,RAC2,DNMT1,CORO1B,ARPC1B,ACE2,CORO1A,CD36,NEURL1,SORBS3,CDH17
GO: Biological Process	GO:0002682	regulation of immune system process		0.0004839	1	0.02124	0.1979	69	1747	ETS1,ADA,ADCY7,ADCYAP1,AGO3,SASH3,CD99,SLC22A13,SPON2,FES,CCR7,GPR171,VAV2,THEMIS2,ATG7,TNIP2,RGCC,SHC1,CST7,PARP14,NR1D1,ZAP70,GAS2L1,PDE5A,SCIN,ZP4,MYB,PDCD1LG2,PAG1,IL15RA,HTRA1,PSEN1,SPI1,TOX,MYO1C,TNFSF14,FADD,IRF1,IRF4,IRF7,LRCH1,DUSP22,ITGB7,PRDM1,BLK,PTN,MALT1,PTPN6,SMPDL3B,NFATC2,NFKB1,NLRC3,RAC2,KRAS,SUSD4,GPR18,NLRX1,RUNX3,ZBTB7B,ARPC1B,CORO1A,CD8A,EGR3,CD36,CRTAM,H3-3B,TNFAIP3,LYN,PCK1
GO: Biological Process	GO:0015711	organic anion transport		0.0004933	1	0.0215	0.2003	24	429	ABCC4,GLTP,SLCO2B1,ATP8B1,ABCB4,SLC22A13,ABCG2,SLC4A7,SLC2A9,SLC36A4,SLC3A1,PSEN1,SLCO4A1,SLC26A1,STRA6,SLC23A1,SLC27A4,SLC19A3,SLC7A7,SLC13A2,RHAG,ACE2,SFXN5,CD36
GO: Biological Process	GO:0002695	negative regulation of leukocyte activation		0.000513	1	0.02154	0.2006	15	211	CST7,NR1D1,PDE5A,PDCD1LG2,PAG1,IRF1,DUSP22,PRDM1,BLK,PTPN6,RUNX3,ZBTB7B,CRTAM,TNFAIP3,LYN
GO: Biological Process	GO:0048872	homeostasis of number of cells		0.0005143	1	0.02154	0.2006	21	354	ETS1,EZH2,ADA,SASH3,CCR7,FLVCR1,DOCK10,GAS2L1,CADPS2,L3MBTL3,MYB,SPI1,TNFSF14,FADD,STAT4,KRAS,RHAG,CORO1A,CCNB2,TNFAIP3,LYN
GO: Biological Process	GO:0044255	cellular lipid metabolic process		0.0005186	1	0.02154	0.2006	48	1106	HEXB,ABCA2,GLTP,TNFAIP8L3,PDSS1,TMEM86B,FABP2,ACSL3,BPNT1,MID1IP1,PIK3C2G,LIPH,SLC22A13,UGCG,PLCB3,ALDH3A2,ATG7,MOGAT2,SGPP2,RAB14,GBA2,ACOT12,BCO1,ARSA,PLCH2,AVIL,CERS1,PDXDC1,GDPD1,PLB1,PLPP5,INPP5B,ALDH1A2,SMPDL3B,SGPL1,GAL3ST3,ACSBG2,DDHD2,STRA6,SLC27A4,GPX4,MTMR6,CD36,SCARB1,LTA4H,LTC4S,PIK3R5,PCK1
GO: Biological Process	GO:0002286	T cell activation involved in immune response		0.0005198	1	0.02154	0.2006	11	126	CCR7,APBB1IP,TMEM98,MYB,PSEN1,IRF1,IRF4,BCL3,MALT1,ZBTB7B,PCK1
GO: Biological Process	GO:0007052	mitotic spindle organization		0.0005198	1	0.02154	0.2006	11	126	SPC25,TTK,TACC3,CHMP4C,KIF23,TPX2,DLGAP5,AURKA,TACC1,KIF11,CCNB1
GO: Biological Process	GO:0035627	ceramide transport		0.0005214	1	0.02154	0.2006	4	15	ABCA2,GLTP,ABCB4,ABCA12
GO: Biological Process	GO:0046415	urate metabolic process		0.0005214	1	0.02154	0.2006	4	15	ABCG2,SLC2A9,CARMIL1,GCKR
GO: Biological Process	GO:0045010	actin nucleation		0.0005218	1	0.02154	0.2006	7	54	VIL1,SCIN,ARFIP1,GMFB,CORO1B,ARPC1B,CORO1A
GO: Biological Process	GO:0006629	lipid metabolic process		0.0005327	1	0.02184	0.2035	61	1503	HEXB,ABCA2,GLTP,TNFAIP8L3,PDSS1,TMEM86B,ATP8B1,FABP2,ABCB4,ACSL3,BPNT1,MID1IP1,PIK3C2G,LIPH,SLC22A13,UGCG,OSBPL7,PLCB3,CCR7,ALDH3A2,VAV2,ATG7,MOGAT2,SGPP2,MACROH2A1,RAB14,NR1D1,GBA2,ACOT12,BCO1,PPP2R5A,BCL11B,ARSA,PLCH2,AVIL,CERS1,PDXDC1,GDPD1,PLB1,PLPP5,INPP5B,RGL1,ALDH1A2,SMPDL3B,SGPL1,NFKB1,GAL3ST3,ACSBG2,DDHD2,STRA6,SLC27A4,DPEP1,GPX4,MTMR6,CD36,SCARB1,LTA4H,LTC4S,LYN,PIK3R5,PCK1
GO: Biological Process	GO:0048477	oogenesis		0.0005403	1	0.02201	0.205	10	107	HEXB,NPM2,PDE5A,PABPC1L,PTN,AURKA,PIWIL2,CCNB1,ZGLP1,H3-3B
GO: Biological Process	GO:0051240	positive regulation of multicellular organismal process		0.0005482	1	0.02207	0.2056	67	1692	NRG1,ETS1,EZH2,ADA,F3,ADCYAP1,SASH3,SPON2,UCP2,FES,HRC,PLAU,CCR7,SLITRK6,PLS1,VIL1,ATG7,RGCC,FERMT1,SHC1,OSR2,CST7,MACROH2A1,GATA5,ZAP70,TP63,OSR1,PDE5A,MYB,CYBA,TRADD,IL15RA,PSEN1,TOX,SYTL2,FADD,IST1,IRF1,IRF4,IRF7,BCL3,HPSE,PRDM1,PTN,MALT1,PTPRZ1,SULF1,NFKB1,LBH,ADGRL2,KISS1,NLRX1,REL,RET,RUNX3,ZBTB7B,CCNB1,ACE2,OPTN,P2RY1,EGR2,EGR3,CD36,NEURL1,CRTAM,LYN,PCK1
GO: Biological Process	GO:0098609	cell-cell adhesion		0.0005489	1	0.02207	0.2056	43	961	CDH26,ETS1,ADA,SASH3,CD99,CCR7,ZAN,RGCC,SHC1,CLDN3,GATA5,ZAP70,SPINT2,PDE5A,ZP4,MYB,PDCD1LG2,CHL1,PAG1,PSEN1,TNFSF14,FADD,IRF1,DUSP22,ITGB7,BLK,MALT1,PTPN6,KIFC3,RAC2,NT5E,RET,RUNX3,ZBTB7B,CORO1A,EGR3,CRTAM,CD53,TNFAIP3,MPZL2,LYN,PCK1,CDH17
GO: Biological Process	GO:0051306	mitotic sister chromatid separation		0.0005558	1	0.02219	0.2067	8	71	TTK,TACC3,KNTC1,DLGAP5,SPDL1,CDT1,CCNB1,MAD2L1
GO: Biological Process	GO:0018108	peptidyl-tyrosine phosphorylation		0.0005589	1	0.02219	0.2067	23	407	NRG1,NCF1,TTK,TYK2,FES,SHC1,LMTK2,PARP14,ZAP70,PSEN1,IRF1,DUSP22,IQGAP1,BLK,PTPN6,PTPRZ1,MVP,DDR1,RET,CD36,NEURL1,ROS1,LYN
GO: Biological Process	GO:1904029	regulation of cyclin-dependent protein kinase activity		0.0005817	1	0.02295	0.2138	10	108	CDKN1C,CCNP,RGCC,CCNA1,CCNJL,CCNA2,CCNB1,CCNT2,CCNB2,TNFAIP3
GO: Biological Process	GO:0051651	maintenance of location in cell		0.0005962	1	0.02337	0.2177	16	237	PFN1,HRC,CCR7,PLN,SCIN,CYBA,PSEN1,SRI,BARD1,BCL3,ITPR3,PTPN6,F2RL3,SYNE1,CORO1A,LYN
GO: Biological Process	GO:0044087	regulation of cellular component biogenesis		0.000617	1	0.02404	0.2239	47	1085	NRG1,SYNPO2,ABCA2,TBC1D2,ATP8B1,PFN1,SPTBN5,FES,CCR7,SLITRK6,CHMP4C,VIL1,ATG7,CARMIL1,RGCC,FERMT1,MACROH2A1,CLDN3,GBA2,PDLIM4,AVIL,SCIN,PATL2,MYO1C,GAP43,TBC1D2B,ARFIP1,DUSP22,IQGAP1,TMC8,GMFB,CDT1,ADGRL2,NLRC3,RAC2,DNMT1,SYNE1,CORO1B,COTL1,ARPC1B,ACE2,CORO1A,CD36,NEURL1,SORBS3,H3-3B,CDH17
GO: Biological Process	GO:0042981	regulation of apoptotic process		0.0006661	1	0.02574	0.2398	68	1736	TRAF1,TNFAIP8L3,NET1,STK17B,ETS1,ADA,ADCYAP1,UBC,UCP2,NGEF,CCR7,VAV2,VIL1,ATG7,TNIP2,RGCC,SHC1,ST6GAL1,CHST11,BABAM2,BCL11B,TP63,OSR1,PDE5A,SCIN,MYB,CHL1,TRADD,PSEN1,TNFSF14,TNFSF10,BARD1,FADD,IL20RA,IRF7,BCL3,BLK,PTN,AURKA,RASSF5,MALT1,PTPN6,ALDH1A2,NEUROD1,TOMM22,GCLM,PTPRZ1,SCG2,NFKB1,TMC8,SLC27A4,DNMT1,KRAS,DPEP1,TBX3,SYNE1,RET,RUNX3,LDHA,NUAK2,CORO1A,OPTN,EGR3,NEURL1,TNFAIP3,LYN,MAD2L1,HELLS
GO: Biological Process	GO:0000070	mitotic sister chromatid segregation		0.0006732	1	0.02574	0.2398	13	172	TTK,TACC3,CHMP4C,KIF23,MACROH2A1,KNTC1,DLGAP5,SPDL1,CHTF8,CDT1,CDCA8,CCNB1,MAD2L1
GO: Biological Process	GO:0071173	spindle assembly checkpoint		0.0006773	1	0.02574	0.2398	6	41	TTK,KNTC1,SPDL1,CDT1,CCNB1,MAD2L1
GO: Biological Process	GO:0007094	mitotic spindle assembly checkpoint		0.0006773	1	0.02574	0.2398	6	41	TTK,KNTC1,SPDL1,CDT1,CCNB1,MAD2L1
GO: Biological Process	GO:0051495	positive regulation of cytoskeleton organization		0.0006829	1	0.0258	0.2403	16	240	SYNPO2,PFN1,FES,CCR7,VIL1,CARMIL1,RGCC,PDLIM4,SCIN,MYO1C,ARFIP1,GMFB,CORO1B,ARPC1B,CORO1A,SORBS3
GO: Biological Process	GO:0022409	positive regulation of cell-cell adhesion		0.0007102	1	0.02667	0.2484	19	313	ETS1,ADA,SASH3,CCR7,ZAP70,ZP4,MYB,PDCD1LG2,TNFSF14,FADD,IRF1,MALT1,PTPN6,RUNX3,ZBTB7B,CORO1A,EGR3,LYN,PCK1
GO: Biological Process	GO:1904674	positive regulation of somatic stem cell population maintenance		0.000716	1	0.02672	0.2489	2	2	TP63,LBH
GO: Biological Process	GO:0019752	carboxylic acid metabolic process		0.0007338	1	0.02723	0.2536	46	1064	NCF1,PEPD,ATP8B1,PFKFB3,FABP2,ACSL3,MID1IP1,LIPH,SLC22A13,UGDH,OSBPL7,ALDH3A2,MPI,NAGK,HKDC1,ST6GAL1,NR1D1,GBA2,ACOT12,PDXDC1,GALK1,PSEN1,GCKR,DDC,ME3,ST6GAL2,ALDH1A2,GCLM,SGPL1,ACSBG2,GFPT2,GPT2,SLC23A1,GOT1,SLC27A4,DPEP1,GNPDA1,GPX4,OAZ1,ODC1,SLC7A7,LDHA,CD36,LTA4H,LTC4S,PCK1
GO: Biological Process	GO:0002313	mature B cell differentiation involved in immune response		0.0007504	1	0.02767	0.2578	5	28	ADA,DOCK10,BCL3,TNFAIP3,CDH17
GO: Biological Process	GO:0007010	cytoskeleton organization		0.0007642	1	0.02797	0.2606	68	1745	ABCC4,SYNPO2,EFS,TBC1D2,SPC25,PARVB,PFN1,TTK,DOCK5,SPTBN5,MID1IP1,HOOK1,FES,CCR7,TUBA4B,TACC3,PLS1,CHMP4C,VIL1,SHROOM3,KIF23,CARMIL1,RGCC,SHC1,CLDN3,SPECC1,GBA2,PPL,STRIP1,PDLIM4,GAS2L1,AVIL,TPX2,NINL,SCIN,CAPN9,MYO1C,DLGAP5,TBC1D2B,AIF1L,PARVG,ARFIP1,IQGAP1,SPDL1,AURKA,GMFB,TACC1,KISS1,KIF11,RAC2,CCDC40,KRAS,CALD1,SYNE1,CORO1B,RFX2,COTL1,ARPC1B,CCNB1,NUAK2,KIF20A,CORO1A,CCNB2,NEURL1,SORBS3,FZD10…
GO: Biological Process	GO:0043067	regulation of programmed cell death		0.0007674	1	0.02797	0.2606	69	1777	TRAF1,TNFAIP8L3,NET1,STK17B,ETS1,ADA,ADCYAP1,UBC,UCP2,NGEF,CCR7,VAV2,VIL1,ATG7,TNIP2,RGCC,SHC1,ST6GAL1,CHST11,BABAM2,BCL11B,TP63,OSR1,PDE5A,SCIN,MYB,CHL1,TRADD,PSEN1,TNFSF14,TNFSF10,BARD1,FADD,IL20RA,IRF7,BCL3,BLK,PTN,AURKA,RASSF5,MALT1,PTPN6,ALDH1A2,NEUROD1,TOMM22,GCLM,PTPRZ1,SCG2,NFKB1,TMC8,SLC27A4,DNMT1,KRAS,DPEP1,TBX3,SYNE1,GPX4,RET,RUNX3,LDHA,NUAK2,CORO1A,OPTN,EGR3,NEURL1,TNFAIP3,LYN,MAD2L1,…
GO: Biological Process	GO:0062207	regulation of pattern recognition receptor signaling pathway		0.0007742	1	0.02806	0.2614	10	112	NR1D1,CYBA,IRF1,IRF4,IRF7,SMPDL3B,NLRX1,CD36,TNFAIP3,LYN
GO: Biological Process	GO:0006665	sphingolipid metabolic process		0.0007913	1	0.02831	0.2637	13	175	HEXB,ABCA2,GLTP,UGCG,ALDH3A2,ATG7,SGPP2,GBA2,ARSA,CERS1,PDXDC1,SMPDL3B,SGPL1
GO: Biological Process	GO:0007292	female gamete generation		0.0007913	1	0.02831	0.2637	13	175	HEXB,TTK,NPM2,PLAU,PDE5A,PABPC1L,PTN,AURKA,PIWIL2,CCNB1,ZGLP1,CCNB2,H3-3B
GO: Biological Process	GO:0042093	T-helper cell differentiation		0.000804	1	0.02831	0.2637	8	75	CCR7,TMEM98,MYB,IRF1,IRF4,BCL3,MALT1,ZBTB7B
GO: Biological Process	GO:0033045	regulation of sister chromatid segregation		0.000804	1	0.02831	0.2637	8	75	TTK,TACC3,KNTC1,DLGAP5,SPDL1,CDT1,CCNB1,MAD2L1
GO: Biological Process	GO:1905818	regulation of chromosome separation		0.000804	1	0.02831	0.2637	8	75	TTK,TACC3,KNTC1,DLGAP5,SPDL1,CDT1,CCNB1,MAD2L1
GO: Biological Process	GO:0002444	myeloid leukocyte mediated immunity		0.0008307	1	0.02905	0.2706	29	580	HEXB,AOC1,NCF1,CHIT1,SPON2,FES,PLAU,ATG7,RAB14,FRK,ARSA,CYBA,PSEN1,IST1,HPSE,IQGAP1,BLK,PTPN6,NBEAL2,NFKB1,PYGB,MVP,RAC2,COTL1,CD36,CD53,LTA4H,OSTF1,LYN
GO: Biological Process	GO:0051250	negative regulation of lymphocyte activation		0.0008343	1	0.02905	0.2706	13	176	PDE5A,PDCD1LG2,PAG1,IRF1,DUSP22,PRDM1,BLK,PTPN6,RUNX3,ZBTB7B,CRTAM,TNFAIP3,LYN
GO: Biological Process	GO:0090231	regulation of spindle checkpoint		0.0008717	1	0.03008	0.2802	4	17	AURKA,CDT1,CCNB1,MAD2L1
GO: Biological Process	GO:0071174	mitotic spindle checkpoint		0.0008784	1	0.03008	0.2802	6	43	TTK,KNTC1,SPDL1,CDT1,CCNB1,MAD2L1
GO: Biological Process	GO:0045841	negative regulation of mitotic metaphase/anaphase transition		0.0008784	1	0.03008	0.2802	6	43	TTK,KNTC1,SPDL1,CDT1,CCNB1,MAD2L1
GO: Biological Process	GO:0043299	leukocyte degranulation		0.0008869	1	0.03011	0.2805	28	555	HEXB,AOC1,CHIT1,FES,PLAU,ATG7,RAB14,FRK,ARSA,CYBA,PSEN1,IST1,HPSE,IQGAP1,BLK,PTPN6,NBEAL2,NFKB1,PYGB,MVP,RAC2,COTL1,CORO1A,CD36,CD53,LTA4H,OSTF1,LYN
GO: Biological Process	GO:0010810	regulation of cell-substrate adhesion		0.000889	1	0.03011	0.2805	16	246	NET1,DOCK5,MELTF,PLAU,CCR7,CARMIL1,AGR2,FERMT1,ST6GAL1,DUSP22,IQGAP1,PTN,PTPRZ1,RAC2,DDR1,CD36
GO: Biological Process	GO:0032271	regulation of protein polymerization		0.000928	1	0.031	0.2887	16	247	PFN1,SPTBN5,FES,CCR7,VIL1,CARMIL1,GBA2,AVIL,SCIN,MYO1C,ARFIP1,GMFB,CORO1B,COTL1,ARPC1B,CORO1A
GO: Biological Process	GO:0097021	lymphocyte migration into lymphoid organs		0.0009299	1	0.031	0.2887	3	8	CCR7,RET,CRTAM
GO: Biological Process	GO:0002513	tolerance induction to self antigen		0.0009299	1	0.031	0.2887	3	8	CCR7,BLK,LYN
GO: Biological Process	GO:0002819	regulation of adaptive immune response		0.0009512	1	0.03153	0.2937	14	201	ADA,ADCY7,SASH3,SLC22A13,CCR7,FADD,IRF1,IRF7,DUSP22,MALT1,PTPN6,SUSD4,ZBTB7B,TNFAIP3
GO: Biological Process	GO:0002294	CD4-positive, alpha-beta T cell differentiation involved in immune response		0.0009578	1	0.03159	0.2942	8	77	CCR7,TMEM98,MYB,IRF1,IRF4,BCL3,MALT1,ZBTB7B
GO: Biological Process	GO:0060341	regulation of cellular localization		0.0009678	1	0.03175	0.2957	42	959	NRG1,ABCA2,PDZK1,TAX1BP3,ACSL3,UCP2,FES,HRC,PLN,PLS1,VIL1,ATG7,AGR2,GTSE1,FERMT1,MACROH2A1,NR1D1,PPP2R5A,TMEM98,TP63,CYBA,TMEM30B,PSEN1,MYO1C,ABCA12,SRI,BARD1,ARFIP1,IQGAP1,BLK,PTN,RASSF5,PTPN6,CDT1,RAC2,F2RL3,SYNE1,OAZ1,CORO1A,CD36,VPS28,LYN
GO: Biological Process	GO:0051258	protein polymerization		0.0009946	1	0.03246	0.3023	19	322	PFN1,SPTBN5,MID1IP1,FES,CCR7,VIL1,CARMIL1,GBA2,AVIL,TPX2,SCIN,MYO1C,ARFIP1,GMFB,GPX4,CORO1B,COTL1,ARPC1B,CORO1A
GO: Biological Process	GO:0036258	multivesicular body assembly		0.001042	1	0.03317	0.309	5	30	STAM2,MVB12A,CHMP4C,IST1,VPS28
GO: Biological Process	GO:0002293	alpha-beta T cell differentiation involved in immune response		0.001043	1	0.03317	0.309	8	78	CCR7,TMEM98,MYB,IRF1,IRF4,BCL3,MALT1,ZBTB7B
GO: Biological Process	GO:0002287	alpha-beta T cell activation involved in immune response		0.001043	1	0.03317	0.309	8	78	CCR7,TMEM98,MYB,IRF1,IRF4,BCL3,MALT1,ZBTB7B
GO: Biological Process	GO:0002260	lymphocyte homeostasis		0.001043	1	0.03317	0.309	8	78	ADA,DOCK10,TNFSF14,FADD,CORO1A,CCNB2,TNFAIP3,LYN
GO: Biological Process	GO:2000514	regulation of CD4-positive, alpha-beta T cell activation		0.001043	1	0.03317	0.309	8	78	SASH3,CCR7,MYB,IRF1,IRF4,MALT1,RUNX3,ZBTB7B
GO: Biological Process	GO:0050865	regulation of cell activation		0.001081	1	0.03403	0.317	34	731	ADA,SASH3,FES,CCR7,TNIP2,CST7,NR1D1,ZAP70,PDE5A,ZP4,MYB,PDCD1LG2,PAG1,IL15RA,TOX,TNFSF14,FADD,IRF1,IRF4,DUSP22,PRDM1,BLK,MALT1,PTPN6,NFATC2,RAC2,RUNX3,ZBTB7B,CORO1A,EGR3,CRTAM,TNFAIP3,LYN,PCK1
GO: Biological Process	GO:0043900	regulation of multi-organism process		0.001097	1	0.03403	0.317	7	61	ADA,TPST2,PRDM1,P2RY1,CD36,TNFAIP3,CD180
GO: Biological Process	GO:0034134	toll-like receptor 2 signaling pathway		0.001098	1	0.03403	0.317	4	18	TNIP2,CYBA,TNFAIP3,LYN
GO: Biological Process	GO:0035461	vitamin transmembrane transport		0.001098	1	0.03403	0.317	4	18	STRA6,SLC23A1,SLC19A3,SCARB1
GO: Biological Process	GO:0051014	actin filament severing		0.001098	1	0.03403	0.317	4	18	VIL1,AVIL,SCIN,GMFB
GO: Biological Process	GO:1901701	cellular response to oxygen-containing compound		0.001109	1	0.03407	0.3174	54	1330	AOC1,NET1,NCF1,GNG2,ETS1,EZH2,ADCY7,ABCB4,SPON2,UCP2,OSBPL7,FES,HTR4,ATG7,TNIP2,SHC1,NR1D1,OSR1,CERS1,MYB,PDCD1LG2,PSEN1,SPI1,MYO1C,SRI,IRF1,ITPR3,PRDM1,PTN,MALT1,ALDH1A2,NEUROD1,GCLM,NFKB1,GOT1,SLC27A4,DNMT1,AGTRAP,DPEP1,RET,NCOA4,ZBTB7B,CCNA2,CCNB1,P2RY1,MAP4K1,CD36,SCARB1,NEURL1,FZD10,TNFAIP3,CD180,LYN,PCK1
GO: Biological Process	GO:0051208	sequestering of calcium ion		0.00111	1	0.03407	0.3174	11	138	HRC,CCR7,PLN,CYBA,PSEN1,SRI,ITPR3,PTPN6,F2RL3,CORO1A,LYN
GO: Biological Process	GO:1902100	negative regulation of metaphase/anaphase transition of cell cycle		0.001122	1	0.03413	0.3179	6	45	TTK,KNTC1,SPDL1,CDT1,CCNB1,MAD2L1
GO: Biological Process	GO:2000516	positive regulation of CD4-positive, alpha-beta T cell activation		0.001122	1	0.03413	0.3179	6	45	SASH3,CCR7,MYB,IRF1,MALT1,ZBTB7B
GO: Biological Process	GO:0008284	positive regulation of cell population proliferation		0.001133	1	0.03429	0.3194	47	1117	NRG1,ABCC4,ETS1,EZH2,ADA,TTK,F3,ADCYAP1,SASH3,PLAU,CCR7,KLB,SHC1,OSR2,ST6GAL1,ZAP70,TP63,OSR1,ZP4,MYB,PDCD1LG2,CYBA,HTRA1,TOX,ESRP1,FADD,HPSE,PTN,PTPN6,ALDH1A2,NFATC2,PTPRZ1,SCG2,LBH,RAC2,DNMT1,KRAS,TBX3,SYNE1,ODC1,CCNA2,CCNB1,CORO1A,OPTN,EGR3,TNFAIP3,LYN
GO: Biological Process	GO:0002274	myeloid leukocyte activation		0.001202	1	0.03585	0.3339	33	707	HEXB,AOC1,CHIT1,FES,PLAU,ATG7,TNIP2,CST7,RAB14,NR1D1,FRK,ARSA,CYBA,PSEN1,SPI1,IST1,IRF4,HPSE,ITGB6,IQGAP1,BLK,PTPN6,NBEAL2,NFKB1,PYGB,MVP,RAC2,COTL1,CD36,CD53,LTA4H,OSTF1,LYN
GO: Biological Process	GO:0007586	digestion		0.001208	1	0.03585	0.3339	12	161	CHIT1,FABP2,UGCG,ABCG2,PLS1,VIL1,MOGAT2,SLC5A1,CAPN9,NEUROD1,CD36,SCARB1
GO: Biological Process	GO:0055123	digestive system development		0.001208	1	0.03585	0.3339	12	161	CDKN1C,ADA,AGR2,GATA5,TP63,MYB,PRDM1,ALDH1A2,STRA6,CCDC40,RET,CCNB1
GO: Biological Process	GO:0030071	regulation of mitotic metaphase/anaphase transition		0.001209	1	0.03585	0.3339	7	62	TTK,KNTC1,DLGAP5,SPDL1,CDT1,CCNB1,MAD2L1
GO: Biological Process	GO:0036257	multivesicular body organization		0.001215	1	0.03585	0.3339	5	31	STAM2,MVB12A,CHMP4C,IST1,VPS28
GO: Biological Process	GO:0006869	lipid transport		0.001219	1	0.03585	0.3339	26	512	ABCC4,ABCA2,GLTP,TNFAIP8L3,SLCO2B1,ATP8B1,FABP2,ABCB4,ACSL3,MID1IP1,UGCG,OSBPL7,SLC66A2,SLC3A1,MYB,TMEM30B,PSEN1,ABCA12,ATP10B,NFKB1,STRA6,SLC27A4,ATP8B3,ATP10D,CD36,SCARB1
GO: Biological Process	GO:0051094	positive regulation of developmental process		0.001259	1	0.03626	0.3378	60	1525	NRG1,NET1,ETS1,EZH2,ADA,F3,DOCK5,SASH3,FES,CCR7,SLITRK6,PLS1,VIL1,CARMIL1,AGR2,RGCC,OSR2,MACROH2A1,GATA5,ZAP70,TP63,OSR1,PDE5A,SCIN,MYB,TRADD,IL15RA,PSEN1,TOX,TNFSF14,FADD,IST1,IRF1,HPSE,IQGAP1,PRDM1,PTN,AURKA,MALT1,JUND,NEUROD1,NFATC2,PTPRZ1,NFKB1,LBH,DDHD2,ADGRL2,KRAS,CORO1B,RET,RUNX3,ZBTB7B,CCNB1,EGR2,EGR3,CD36,NEURL1,CD53,LYN,PCK1
GO: Biological Process	GO:0033048	negative regulation of mitotic sister chromatid segregation		0.001262	1	0.03626	0.3378	6	46	TTK,KNTC1,SPDL1,CDT1,CCNB1,MAD2L1
GO: Biological Process	GO:0033046	negative regulation of sister chromatid segregation		0.001262	1	0.03626	0.3378	6	46	TTK,KNTC1,SPDL1,CDT1,CCNB1,MAD2L1
GO: Biological Process	GO:2000816	negative regulation of mitotic sister chromatid separation		0.001262	1	0.03626	0.3378	6	46	TTK,KNTC1,SPDL1,CDT1,CCNB1,MAD2L1
GO: Biological Process	GO:0045622	regulation of T-helper cell differentiation		0.001262	1	0.03626	0.3378	6	46	CCR7,MYB,IRF1,IRF4,MALT1,ZBTB7B
GO: Biological Process	GO:0044262	cellular carbohydrate metabolic process		0.001279	1	0.03651	0.3401	19	329	PFKFB3,BPNT1,ABCG2,IPPK,NAGK,MOGAT2,HKDC1,NR1D1,GALK1,INPP5B,GCKR,GAL3ST3,PYGB,GPT2,GOT1,P2RY1,TREH,CD36,PCK1
GO: Biological Process	GO:0051493	regulation of cytoskeleton organization		0.001287	1	0.03651	0.3401	28	569	SYNPO2,PFN1,SPTBN5,MID1IP1,FES,CCR7,TACC3,CHMP4C,VIL1,CARMIL1,RGCC,GBA2,PDLIM4,GAS2L1,AVIL,TPX2,SCIN,MYO1C,ARFIP1,IQGAP1,GMFB,RAC2,CORO1B,COTL1,ARPC1B,CORO1A,SORBS3,FZD10
GO: Biological Process	GO:0042325	regulation of phosphorylation		0.001289	1	0.03651	0.3401	61	1558	CDKN1C,NRG1,SYNPO2,TNFAIP8L3,NCF1,CCNP,PFKFB3,MDFI,EZH2,TTK,ADCY7,ADCYAP1,UBC,UCHL1,HRC,CCR7,VAV2,RGCC,SHC1,LMTK2,MACROH2A1,CLDN3,PARP14,PPP2R5A,TPX2,PDE5A,PSEN1,GAP43,BARD1,IRF1,PPP1R14D,GCKR,DUSP22,INKA2,IQGAP1,MALT1,PTPN6,PTPRZ1,DBF4,CCNA1,GMFB,MVP,RAC2,CCNJL,KRAS,DDR1,SH2D3A,RET,CCNA2,CCNB1,CCNT2,P2RY1,CCNB2,MAP4K1,CD36,NEURL1,FZD10,ROS1,TNFAIP3,LYN,PIK3R5
GO: Biological Process	GO:0003006	developmental process involved in reproduction		0.001301	1	0.03664	0.3413	48	1155	HEXB,CDKN1C,STRBP,MDFI,ADA,ADCYAP1,NPM2,HOOK1,ZNF296,SPINT2,NKD1,TP63,OSR1,TXNRD3,PDE5A,PABPC1L,HTRA1,TNFSF10,INPP5B,ADAM28,ST14,PRDM1,PTN,AURKA,PTPN6,SULF1,SGPL1,CCNA1,ACSBG2,DLX3,STRA6,KISS1,KNL1,TBX3,SYNE1,GPX4,PIWIL2,NCOA4,RNF17,RFX2,TFAP2C,GSR,CCNB1,ZGLP1,SEC23IP,NEURL1,H3-3B,ROS1
GO: Biological Process	GO:0033674	positive regulation of kinase activity		0.001305	1	0.03664	0.3413	32	682	NRG1,TNFAIP8L3,NCF1,MDFI,EZH2,ADCY7,ADCYAP1,UBC,CCR7,VAV2,RGCC,SHC1,LMTK2,TPX2,PDE5A,PSEN1,GAP43,GCKR,IQGAP1,MALT1,DBF4,KRAS,DDR1,RET,CCNB1,CCNT2,MAP4K1,NEURL1,FZD10,ROS1,LYN,PIK3R5
GO: Biological Process	GO:0031334	positive regulation of protein-containing complex assembly		0.001326	1	0.03707	0.3453	17	280	NRG1,PFN1,FES,CCR7,VIL1,CARMIL1,FERMT1,SCIN,MYO1C,ARFIP1,GMFB,CDT1,CORO1B,ARPC1B,CORO1A,CD36,CDH17
GO: Biological Process	GO:1905039	carboxylic acid transmembrane transport		0.001343	1	0.03722	0.3467	12	163	SLC6A19,MID1IP1,SLC36A4,SLC7A14,SLC3A1,PSEN1,STRA6,SLC23A1,SLC7A7,SLC13A2,ACE2,CD36
GO: Biological Process	GO:0090066	regulation of anatomical structure size		0.00136	1	0.03722	0.3467	29	599	NRG1,PFN1,DOCK5,SPTBN5,CCR7,PLS1,VAV2,VIL1,CARMIL1,SHC1,GBA2,SLC12A3,AVIL,PDE5A,SCIN,MYO1C,IST1,ARFIP1,KIAA0319,GCLM,SEMA3B,GMFB,CORO1B,RET,COTL1,ARPC1B,ACE2,CORO1A,P2RY1
GO: Biological Process	GO:0032823	regulation of natural killer cell differentiation		0.001361	1	0.03722	0.3467	4	19	IL15RA,TOX,IRF1,PRDM1
GO: Biological Process	GO:0072537	fibroblast activation		0.001361	1	0.03722	0.3467	4	19	RGCC,NR1D1,MYB,GCLM
GO: Biological Process	GO:0034501	protein localization to kinetochore		0.001361	1	0.03722	0.3467	4	19	TTK,SPDL1,CDT1,KNL1
GO: Biological Process	GO:0051126	negative regulation of actin nucleation		0.001368	1	0.03722	0.3467	3	9	GMFB,CORO1B,CORO1A
GO: Biological Process	GO:0022600	digestive system process		0.001403	1	0.03801	0.3541	10	121	FABP2,UGCG,ABCG2,PLS1,VIL1,MOGAT2,SLC5A1,NEUROD1,CD36,SCARB1
GO: Biological Process	GO:1902533	positive regulation of intracellular signal transduction		0.001409	1	0.03801	0.3541	47	1129	NRG1,TRAF1,TNFAIP8L3,NET1,NCF1,MDFI,EZH2,ADA,F3,ADCYAP1,UBC,AGO3,CCR7,KLB,TNIP2,SHC1,ZAP70,DOK4,PDE5A,TRADD,PSEN1,SPI1,TNFSF14,TNFSF10,FADD,IL20RA,HPSE,DUSP22,IQGAP1,MALT1,PTPN6,KISS1,RAC2,KRAS,GPR4,GPR18,F2RL3,REL,RET,CD8A,P2RY1,MAP4K1,CD36,SORBS3,FZD10,LYN,PIK3R5
GO: Biological Process	GO:1903825	organic acid transmembrane transport		0.001415	1	0.03802	0.3542	12	164	SLC6A19,MID1IP1,SLC36A4,SLC7A14,SLC3A1,PSEN1,STRA6,SLC23A1,SLC7A7,SLC13A2,ACE2,CD36
GO: Biological Process	GO:0002443	leukocyte mediated immunity		0.00146	1	0.03906	0.3638	41	950	HEXB,AOC1,NCF1,CHIT1,SASH3,SLC22A13,SPON2,FES,PLAU,ATG7,RAB14,FRK,ARSA,CYBA,PSEN1,FADD,IST1,IRF7,BCL3,HPSE,DUSP22,IQGAP1,BLK,MALT1,PTPN6,NBEAL2,NFKB1,PYGB,MVP,RAC2,SUSD4,COTL1,CORO1A,CD8A,CD36,CRTAM,CD53,LTA4H,OSTF1,LYN,CDH17
GO: Biological Process	GO:0019220	regulation of phosphate metabolic process		0.001476	1	0.03922	0.3653	68	1790	CDKN1C,NRG1,SYNPO2,ABCA2,TNFAIP8L3,NCF1,CCNP,PFKFB3,MDFI,EZH2,TTK,ADCY7,ADCYAP1,ACSL3,UBC,UCHL1,HRC,CCR7,VAV2,RGCC,SHC1,LMTK2,MACROH2A1,CLDN3,PARP14,SLC7A14,PPP2R5A,TPX2,PDE5A,PSEN1,GAP43,SYTL2,BARD1,IRF1,PPP1R14D,GCKR,DUSP22,INKA2,IQGAP1,PTN,MALT1,PTPN6,PTPRZ1,DBF4,CCNA1,GMFB,MVP,RAC2,KNL1,CCNJL,KRAS,DDR1,SH2D3A,RET,CCNA2,CCNB1,CCNT2,P2RY1,CCNB2,MAP4K1,CD36,SCARB1,NEURL1,FZD10,ROS1,TNFAIP3,LYN,P…
GO: Biological Process	GO:0032535	regulation of cellular component size		0.001489	1	0.03922	0.3653	23	438	NRG1,PFN1,SPTBN5,CCR7,PLS1,VAV2,VIL1,CARMIL1,GBA2,SLC12A3,AVIL,SCIN,MYO1C,IST1,ARFIP1,KIAA0319,SEMA3B,GMFB,CORO1B,RET,COTL1,ARPC1B,CORO1A
GO: Biological Process	GO:0010941	regulation of cell death		0.001493	1	0.03922	0.3653	73	1952	TRAF1,TNFAIP8L3,NET1,STK17B,ETS1,ADA,ADCYAP1,UBC,UCP2,NGEF,CCR7,VAV2,VIL1,ATG7,TNIP2,AGR2,RGCC,SHC1,ST6GAL1,CHST11,BABAM2,BCL11B,TP63,OSR1,PDE5A,SCIN,MYB,CHL1,TRADD,PSEN1,TNFSF14,TNFSF10,BARD1,FADD,IL20RA,IRF1,IRF7,BCL3,BLK,PTN,AURKA,RASSF5,MALT1,PTPN6,ALDH1A2,NEUROD1,TOMM22,GCLM,PTPRZ1,SCG2,NFKB1,TMC8,SLC27A4,DNMT1,KRAS,DPEP1,TBX3,SYNE1,GPX4,REL,RET,RUNX3,LDHA,NUAK2,CORO1A,OPTN,EGR3,CD36,NEURL1,…
GO: Biological Process	GO:0033043	regulation of organelle organization		0.001496	1	0.03922	0.3653	53	1317	SYNPO2,TBC1D2,PFN1,TTK,NPM2,SPTBN5,KPNA7,MID1IP1,FES,CCR7,TACC3,PIF1,CHMP4C,VIL1,CARMIL1,RGCC,MACROH2A1,GBA2,PDLIM4,GAS2L1,TP63,AVIL,TPX2,SCIN,MYB,KNTC1,PATL2,MYO1C,GAP43,TNFSF10,DLGAP5,TBC1D2B,ARFIP1,IQGAP1,SPDL1,AURKA,GMFB,CDT1,DDHD2,RAC2,DNMT1,SYNE1,PIWIL2,CORO1B,ZBTB7B,COTL1,ARPC1B,CCNB1,CORO1A,SORBS3,FZD10,H3-3B,MAD2L1
GO: Biological Process	GO:0051174	regulation of phosphorus metabolic process		0.001497	1	0.03922	0.3653	68	1791	CDKN1C,NRG1,SYNPO2,ABCA2,TNFAIP8L3,NCF1,CCNP,PFKFB3,MDFI,EZH2,TTK,ADCY7,ADCYAP1,ACSL3,UBC,UCHL1,HRC,CCR7,VAV2,RGCC,SHC1,LMTK2,MACROH2A1,CLDN3,PARP14,SLC7A14,PPP2R5A,TPX2,PDE5A,PSEN1,GAP43,SYTL2,BARD1,IRF1,PPP1R14D,GCKR,DUSP22,INKA2,IQGAP1,PTN,MALT1,PTPN6,PTPRZ1,DBF4,CCNA1,GMFB,MVP,RAC2,KNL1,CCNJL,KRAS,DDR1,SH2D3A,RET,CCNA2,CCNB1,CCNT2,P2RY1,CCNB2,MAP4K1,CD36,SCARB1,NEURL1,FZD10,ROS1,TNFAIP3,LYN,P…
GO: Biological Process	GO:0043085	positive regulation of catalytic activity		0.001507	1	0.03931	0.3662	62	1600	NRG1,TNFAIP8L3,NET1,NCF1,TBC1D2,MDFI,PFN1,EZH2,F3,ADCY7,ADCYAP1,NPM2,TAX1BP3,DOCK5,UBC,MID1IP1,NGEF,CCR7,VAV2,SEC23A,RGCC,SHC1,DOCK10,LMTK2,CLDN3,ARHGDIG,TPX2,PDE5A,CYBA,TRADD,PSEN1,GAP43,TNFSF10,TBC1D2B,FADD,PPP1R14D,GCKR,SNX13,IQGAP1,CHTF8,MALT1,GCLM,DBF4,KISS1,SLC27A4,KRAS,DDR1,GPR4,GPR18,F2RL3,RET,CCNB1,CCNT2,PLEKHG6,P2RY1,MAP4K1,SCARB1,NEURL1,FZD10,ROS1,LYN,PIK3R5
GO: Biological Process	GO:0019953	sexual reproduction		0.001519	1	0.03935	0.3665	43	1012	HEXB,STRBP,ADA,TTK,NPM2,HOOK1,ZNF296,PLAU,TPST2,ZAN,ARSA,NKD1,TP63,TXNRD3,PDE5A,PABPC1L,ZP4,PLB1,INPP5B,ADAM28,PRDM1,PTN,AURKA,SGPL1,CCNA1,ACSBG2,KNL1,ATP8B3,GNPDA1,SYNE1,GPX4,PIWIL2,RNF17,RFX2,GSR,CCNB1,ZGLP1,P2RY1,CCNB2,SEC23IP,NEURL1,H3-3B,ROS1
GO: Biological Process	GO:0046942	carboxylic acid transport		0.001521	1	0.03935	0.3665	19	334	ABCC4,SLCO2B1,ATP8B1,ABCB4,SLC22A13,ABCG2,SLC36A4,SLC3A1,PSEN1,SLC26A1,STRA6,SLC23A1,SLC27A4,SLC19A3,SLC7A7,SLC13A2,ACE2,SFXN5,CD36
GO: Biological Process	GO:0008154	actin polymerization or depolymerization		0.001533	1	0.03948	0.3677	15	235	PFN1,SPTBN5,CCR7,VIL1,CARMIL1,GBA2,AVIL,SCIN,MYO1C,ARFIP1,GMFB,CORO1B,COTL1,ARPC1B,CORO1A
GO: Biological Process	GO:0046579	positive regulation of Ras protein signal transduction		0.001565	1	0.04009	0.3734	8	83	NRG1,NET1,SHC1,KRAS,GPR4,GPR18,F2RL3,LYN
GO: Biological Process	GO:0002224	toll-like receptor signaling pathway		0.001569	1	0.04009	0.3734	12	166	UBC,TNIP2,NR1D1,CYBA,FADD,IRF1,IRF4,IRF7,SMPDL3B,CD36,TNFAIP3,LYN
GO: Biological Process	GO:1905819	negative regulation of chromosome separation		0.001582	1	0.04019	0.3744	6	48	TTK,KNTC1,SPDL1,CDT1,CCNB1,MAD2L1
GO: Biological Process	GO:0050866	negative regulation of cell activation		0.001598	1	0.04019	0.3744	15	236	CST7,NR1D1,PDE5A,PDCD1LG2,PAG1,IRF1,DUSP22,PRDM1,BLK,PTPN6,RUNX3,ZBTB7B,CRTAM,TNFAIP3,LYN
GO: Biological Process	GO:0031663	lipopolysaccharide-mediated signaling pathway		0.001599	1	0.04019	0.3744	7	65	PRDM1,MALT1,CD36,SCARB1,TNFAIP3,CD180,LYN
GO: Biological Process	GO:1902099	regulation of metaphase/anaphase transition of cell cycle		0.001599	1	0.04019	0.3744	7	65	TTK,KNTC1,DLGAP5,SPDL1,CDT1,CCNB1,MAD2L1
GO: Biological Process	GO:0070664	negative regulation of leukocyte proliferation		0.001631	1	0.04083	0.3803	9	103	PDE5A,PDCD1LG2,PRDM1,BLK,PTPN6,ZBTB7B,CRTAM,TNFAIP3,LYN
GO: Biological Process	GO:2001185	regulation of CD8-positive, alpha-beta T cell activation		0.001667	1	0.04138	0.3855	4	20	IRF1,RUNX3,ZBTB7B,CRTAM
GO: Biological Process	GO:0007096	regulation of exit from mitosis		0.001667	1	0.04138	0.3855	4	20	CDKN1C,NPM2,RGCC,KNTC1
GO: Biological Process	GO:0019725	cellular homeostasis		0.001698	1	0.04199	0.3912	46	1109	HEXB,ABCA2,CYBRD1,NCF1,ADCYAP1,MICU1,MELTF,UCP2,HRC,CCR7,ABCG2,PLN,LARGE2,SLC4A7,ATG7,FLVCR1,HKDC1,SCGN,NR1D1,SLC12A3,TXNRD3,CYBA,PSEN1,ABCA12,SRI,GCKR,ITPR3,PTPN6,NEUROD1,GCLM,KISS1,GOT1,RAC2,LETM2,GPR4,GPR18,F2RL3,NCOA4,RHAG,GSR,CORO1A,P2RY1,CD36,MICU2,LYN,PCK1
GO: Biological Process	GO:0048565	digestive tract development		0.001749	1	0.04309	0.4014	11	146	ADA,AGR2,GATA5,TP63,MYB,PRDM1,ALDH1A2,STRA6,CCDC40,RET,CCNB1
GO: Biological Process	GO:0051985	negative regulation of chromosome segregation		0.001763	1	0.0431	0.4015	6	49	TTK,KNTC1,SPDL1,CDT1,CCNB1,MAD2L1
GO: Biological Process	GO:0033047	regulation of mitotic sister chromatid segregation		0.001763	1	0.0431	0.4015	6	49	TTK,KNTC1,SPDL1,CDT1,CCNB1,MAD2L1
GO: Biological Process	GO:0032102	negative regulation of response to external stimulus		0.001774	1	0.04318	0.4022	23	444	ACP5,ETS1,ADA,ADCYAP1,PLAU,ST6GAL1,CST7,CLDN3,PARP14,NR1D1,HTRA1,PRDM1,KIAA0319,SMPDL3B,NFKB1,SEMA3B,NLRC3,SUSD4,GPR18,NT5E,NLRX1,CORO1B,TNFAIP3
GO: Biological Process	GO:0010639	negative regulation of organelle organization		0.001792	1	0.04346	0.4048	21	391	PFN1,TTK,SPTBN5,MID1IP1,PIF1,VIL1,CARMIL1,GAS2L1,AVIL,TPX2,SCIN,KNTC1,PATL2,SPDL1,GMFB,CDT1,CORO1B,CCNB1,CORO1A,H3-3B,MAD2L1
GO: Biological Process	GO:0042098	T cell proliferation		0.001808	1	0.04369	0.407	15	239	SASH3,CCR7,ZAP70,PDE5A,ZP4,PDCD1LG2,TNFSF14,FADD,IRF1,MALT1,PTPN6,RAC2,ZBTB7B,CORO1A,CRTAM
GO: Biological Process	GO:0032680	regulation of tumor necrosis factor production		0.001838	1	0.04424	0.4121	13	192	ACP5,SASH3,SPON2,CCR7,CYBA,PSEN1,FADD,BCL3,PTPN6,NLRC3,GPR18,CD36,TNFAIP3
GO: Biological Process	GO:0019637	organophosphate metabolic process		0.00185	1	0.04435	0.4131	49	1206	HEXB,ABCA2,PDE4A,TNFAIP8L3,PDE7A,NCF1,TMEM86B,PFKFB3,ADA,ADCY7,ACSL3,BPNT1,PIK3C2G,LIPH,SLC22A13,SULT6B1,PLCB3,MPI,IPPK,TPST2,HKDC1,RAB14,ACOT12,PLCH2,PDE5A,GDPD1,PLB1,GALK1,PSEN1,PLPP5,INPP5B,GCKR,SLC26A1,AK3,SMPDL3B,ACSBG2,GFPT2,DDHD2,NME3,GNPDA1,NT5E,GPX4,LDHA,CCNB1,MTMR6,P2RY1,SCARB1,PIK3R5,ENTPD8
GO: Biological Process	GO:0006468	protein phosphorylation		0.001902	1	0.04543	0.4232	67	1776	CDKN1C,NRG1,SYNPO2,STK17B,NCF1,CCNP,MDFI,EZH2,TTK,ADCY7,ADCYAP1,TYK2,UBC,UCHL1,FES,HRC,CCR7,RGCC,SHC1,LMTK2,MACROH2A1,CLDN3,PARP14,ZAP70,FRK,PPP2R5A,TPX2,PDE5A,PSEN1,GAP43,IRF1,DUSP22,INKA2,STAT4,IQGAP1,BLK,AURKA,MALT1,PTPN6,PTPRZ1,DBF4,CSNK1G1,CCNA1,GMFB,MVP,RAC2,CCNJL,KRAS,DDR1,SH2D3A,RET,RUNX3,CCNA2,CCNB1,NUAK2,CCNT2,P2RY1,CCNB2,MAP4K1,CD36,NEURL1,FZD10,ROS1,TNFAIP3,LYN,PIK3R5,PCK1
GO: Biological Process	GO:0070257	positive regulation of mucus secretion		0.001915	1	0.04557	0.4245	3	10	ATG7,CYBA,SYTL2
GO: Biological Process	GO:0032101	regulation of response to external stimulus		0.001932	1	0.04579	0.4265	47	1147	ACP5,ETS1,ADA,F3,ADCYAP1,PLAU,CCR7,ST6GAL1,CST7,CLDN3,PARP14,NR1D1,PDE5A,CYBA,TRADD,HTRA1,TNFSF14,FADD,IRF1,IRF7,HPSE,PRDM1,KIAA0319,PTN,MALT1,PTPN6,SMPDL3B,SCG2,NFKB1,SEMA3B,NLRC3,RAC2,KRAS,GPR4,SUSD4,GPR18,NT5E,NLRX1,GPX4,CORO1B,ACE2,OPTN,CD36,CRTAM,TNFAIP3,CD180,LYN
GO: Biological Process	GO:0033628	regulation of cell adhesion mediated by integrin		0.00196	1	0.04627	0.431	6	50	ADA,PLAU,FERMT1,PTPN6,RET,LYN
GO: Biological Process	GO:0050817	coagulation		0.001987	1	0.04638	0.4321	20	368	GNG2,F3,PLAU,VAV2,CARMIL1,GATA5,PSEN1,IRF1,HPSE,AK3,ITPR3,BLK,PTPN6,NBEAL2,F2RL3,P2RY1,CD36,H3-3B,LYN,PIK3R5
GO: Biological Process	GO:0009719	response to endogenous stimulus		0.00201	1	0.04638	0.4321	67	1780	CDKN1C,ABCA2,AOC1,GNG2,EZH2,ADCY7,ADCYAP1,UBC,UCP2,UGCG,CCR7,PLN,KLB,VIL1,HTR4,ATG7,FERMT1,SHC1,CHST11,GATA5,RAB14,NR1D1,GAS2L1,ARSA,SPINT2,TP63,HTRA1,PSEN1,GALNT3,MYO1C,TNFSF10,ESRP1,IRF1,DDC,DUSP22,ITGB6,STAT4,IQGAP1,ITPR3,PTN,JUND,GCLM,SULF1,NFKB1,LBH,GOT1,SLC27A4,DNMT1,AGTRAP,KRAS,CALD1,CORO1B,NCOA4,RUNX3,ZBTB7B,LDHA,ARPC1B,CCNA2,CORO1A,P2RY1,EGR2,EGR3,CD36,NEURL1,RXFP1,LYN,PCK1
GO: Biological Process	GO:1900006	positive regulation of dendrite development		0.002016	1	0.04638	0.4321	4	21	EZH2,IQGAP1,PTN,PTPRZ1
GO: Biological Process	GO:0060671	epithelial cell differentiation involved in embryonic placenta development		0.002054	1	0.04638	0.4321	2	3	SPINT2,ST14
GO: Biological Process	GO:0060672	epithelial cell morphogenesis involved in placental branching		0.002054	1	0.04638	0.4321	2	3	SPINT2,ST14
GO: Biological Process	GO:1902896	terminal web assembly		0.002054	1	0.04638	0.4321	2	3	PLS1,VIL1
GO: Biological Process	GO:0001951	intestinal D-glucose absorption		0.002054	1	0.04638	0.4321	2	3	PLS1,VIL1
GO: Biological Process	GO:0090233	negative regulation of spindle checkpoint		0.002054	1	0.04638	0.4321	2	3	AURKA,CDT1
GO: Biological Process	GO:0099040	ceramide translocation		0.002054	1	0.04638	0.4321	2	3	ABCA2,ABCB4
GO: Biological Process	GO:0036023	embryonic skeletal limb joint morphogenesis		0.002054	1	0.04638	0.4321	2	3	OSR2,OSR1
GO: Biological Process	GO:1902081	negative regulation of calcium ion import into sarcoplasmic reticulum		0.002054	1	0.04638	0.4321	2	3	HRC,PLN
GO: Biological Process	GO:0070667	negative regulation of mast cell proliferation		0.002054	1	0.04638	0.4321	2	3	BLK,LYN
GO: Biological Process	GO:0032655	regulation of interleukin-12 production		0.002081	1	0.04666	0.4346	7	68	ACP5,CCR7,IRF1,NFKB1,NLRC3,REL,CD36
GO: Biological Process	GO:0032387	negative regulation of intracellular transport		0.002081	1	0.04666	0.4346	7	68	ABCA2,HRC,PLN,FERMT1,BARD1,ARFIP1,CD36
GO: Biological Process	GO:1901880	negative regulation of protein depolymerization		0.002116	1	0.04726	0.4402	8	87	SPTBN5,MID1IP1,VIL1,CARMIL1,GAS2L1,AVIL,TPX2,SCIN
GO: Biological Process	GO:0030149	sphingolipid catabolic process		0.002129	1	0.0474	0.4415	5	35	HEXB,GBA2,PDXDC1,SMPDL3B,SGPL1
GO: Biological Process	GO:0051301	cell division		0.002153	1	0.04775	0.4448	32	704	SPC25,AGO3,TACC3,CHMP4C,KIF23,FERMT1,BABAM2,TP63,TPX2,MYB,KNTC1,ERCC6L,IST1,SPDL1,PTN,AURKA,CCNA1,LBH,TACC1,CDT1,KIF11,KNL1,TBX3,CDCA8,REEP3,CCNA2,CCNB1,KIF20A,CCNT2,CCNB2,MAD2L1,HELLS
GO: Biological Process	GO:0042129	regulation of T cell proliferation		0.002205	1	0.04865	0.4532	13	196	SASH3,CCR7,ZAP70,PDE5A,ZP4,PDCD1LG2,FADD,IRF1,PTPN6,RAC2,ZBTB7B,CORO1A,CRTAM
GO: Biological Process	GO:1901135	carbohydrate derivative metabolic process		0.002209	1	0.04865	0.4532	52	1310	HEXB,ABCA2,PDE4A,GLTP,PDE7A,PFKFB3,CHIT1,ADA,ADCY7,ACSL3,BPNT1,UGCG,UGDH,SULT6B1,CCR7,ABCG2,UAP1L1,MPI,LARGE2,TPST2,NAGK,HKDC1,ST6GAL1,CHST11,GBA2,ACOT12,GCNT7,HABP4,ARSA,PDE5A,UAP1,GALK1,PSEN1,GALNT3,GCKR,GALNT7,HPSE,SLC26A1,AK3,ST6GAL2,SULF1,NFKB1,GAL3ST3,ACSBG2,GFPT2,NME3,GNPDA1,NT5E,LDHA,CCNB1,TMTC1,GALNT5
GO: Biological Process	GO:0050777	negative regulation of immune response		0.002221	1	0.04875	0.4541	12	173	ADCYAP1,PARP14,IRF1,DUSP22,PTPN6,SMPDL3B,NLRC3,SUSD4,NLRX1,ZBTB7B,TNFAIP3,LYN
GO: Biological Process	GO:0032233	positive regulation of actin filament bundle assembly		0.002264	1	0.04952	0.4613	7	69	SYNPO2,PFN1,VIL1,CARMIL1,RGCC,PDLIM4,SORBS3
GO: Cellular Component	GO:0005884	actin filament		9.881e-12	6.176e-09	6.042e-09	4.239e-08	45	540	SYNPO2,CYBRD1,PDZK1,SLC6A19,ATP8B1,FABP2,MYO15B,ABCG2,PLS1,VIL1,SLC4A7,CARMIL1,SPECC1,SLC3A1,SLC5A1,PDLIM4,GAS2L1,AVIL,SCIN,CYBA,PLB1,MYO1C,GAP43,TPRN,AIF1L,ANKS4B,DUSP22,IQGAP1,ITPR3,PTPRZ1,SLC23A1,SLC27A4,RAC2,DPEP1,DDR1,CALD1,CORO1B,COTL1,ACE2,CORO1A,PLEKHG6,TREH,CD36,SCARB1,ENPEP
GO: Cellular Component	GO:0005903	brush border		1.933e-11	1.208e-08	6.042e-09	4.239e-08	22	141	CYBRD1,PDZK1,SLC6A19,ATP8B1,MYO15B,ABCG2,PLS1,VIL1,SLC3A1,SLC5A1,SCIN,PLB1,MYO1C,ANKS4B,ITPR3,SLC23A1,SLC27A4,DDR1,ACE2,TREH,CD36,ENPEP
GO: Cellular Component	GO:0032432	actin filament bundle		2.618e-10	1.637e-07	4.29e-08	3.01e-07	31	312	SYNPO2,CYBRD1,PDZK1,SLC6A19,ATP8B1,FABP2,MYO15B,ABCG2,PLS1,VIL1,SLC3A1,SLC5A1,PDLIM4,GAS2L1,SCIN,CYBA,PLB1,MYO1C,ANKS4B,ITPR3,SLC23A1,SLC27A4,DPEP1,DDR1,CORO1B,ACE2,PLEKHG6,TREH,CD36,SCARB1,ENPEP
GO: Cellular Component	GO:0098862	cluster of actin-based cell projections		2.745e-10	1.716e-07	4.29e-08	3.01e-07	25	208	CYBRD1,PDZK1,SLC6A19,ATP8B1,MYO15B,ABCG2,PLS1,VIL1,SLC4A7,SLC3A1,SLC5A1,SCIN,PLB1,MYO1C,TPRN,ANKS4B,ITPR3,SLC23A1,SLC27A4,DDR1,ACE2,CORO1A,TREH,CD36,ENPEP
GO: Cellular Component	GO:0005902	microvillus		3.5e-10	2.187e-07	4.374e-08	3.069e-07	26	227	CYBRD1,PDZK1,SLC6A19,ATP8B1,FABP2,MYO15B,ABCG2,PLS1,VIL1,SLC3A1,SLC5A1,SCIN,PLB1,MYO1C,ANKS4B,ITPR3,SLC23A1,SLC27A4,DPEP1,DDR1,ACE2,PLEKHG6,TREH,CD36,SCARB1,ENPEP
GO: Cellular Component	GO:0015629	actin cytoskeleton		1.272e-09	7.95e-07	1.325e-07	9.296e-07	54	837	SYNPO2,CYBRD1,STK17B,PDZK1,SLC6A19,PARVB,ATP8B1,FABP2,ABCB4,TAX1BP3,SPTBN5,MYO15B,ABCG2,PLS1,VIL1,SHROOM3,SLC4A7,CARMIL1,SPECC1,SLC3A1,SLC5A1,PDLIM4,GAS2L1,AVIL,SCIN,CYBA,KNTC1,PLB1,MYO1C,GAP43,TPRN,AIF1L,ANKS4B,PARVG,DUSP22,IQGAP1,ITPR3,PTPRZ1,SLC23A1,SLC27A4,RAC2,DPEP1,DDR1,CALD1,CORO1B,COTL1,ARPC1B,ACE2,CORO1A,PLEKHG6,TREH,CD36,SCARB1,ENPEP
GO: Cellular Component	GO:0098858	actin-based cell projection		2.967e-08	1.854e-05	2.649e-06	1.858e-05	31	380	CYBRD1,PDZK1,SLC6A19,ATP8B1,FABP2,MYO15B,ABCG2,PLS1,VIL1,SLC4A7,SLC3A1,SLC5A1,SCIN,PLB1,MYO1C,GAP43,TPRN,ANKS4B,ITPR3,PTPRZ1,SLC23A1,SLC27A4,DPEP1,DDR1,ACE2,CORO1A,PLEKHG6,TREH,CD36,SCARB1,ENPEP
GO: Cellular Component	GO:0099080	supramolecular complex		3.799e-07	0.0002374	2.968e-05	0.0002082	86	1895	SYNPO2,CYBRD1,PDZK1,SLC6A19,SPC25,PARVB,ATP8B1,TTK,FABP2,SPTBN5,PARP4,MYO15B,MID1IP1,AGO3,HOOK1,HRC,ABCG2,TUBA4B,PLS1,VIL1,SHROOM3,KIF23,SLC4A7,ATG7,CARMIL1,GTSE1,SPECC1,PPL,SLC3A1,SLC5A1,PDLIM4,GAS2L1,HABP4,PPP2R5A,AVIL,TPX2,NINL,PABPC1L,SCIN,CYBA,KNTC1,PATL2,PLB1,PSEN1,MYO1C,GAP43,ERCC6L,TPRN,SRI,BARD1,AIF1L,ANKS4B,DUSP22,IQGAP1,SPDL1,ITPR3,AURKA,RASSF5,PTPRZ1,CDT1,KIFC3,SLC23A1,SLC27A4,KIF11,R…
GO: Cellular Component	GO:0031526	brush border membrane		6.618e-07	0.0004136	4.596e-05	0.0003224	12	76	CYBRD1,PDZK1,SLC6A19,ATP8B1,ABCG2,SLC3A1,SLC5A1,PLB1,SLC27A4,ACE2,CD36,ENPEP
GO: Cellular Component	GO:0099513	polymeric cytoskeletal fiber		1.022e-06	0.0006388	6.388e-05	0.0004482	66	1357	SYNPO2,CYBRD1,PDZK1,SLC6A19,ATP8B1,FABP2,SPTBN5,PARP4,MYO15B,MID1IP1,HOOK1,ABCG2,TUBA4B,PLS1,VIL1,SHROOM3,KIF23,SLC4A7,ATG7,CARMIL1,GTSE1,SPECC1,PPL,SLC3A1,SLC5A1,PDLIM4,GAS2L1,AVIL,TPX2,NINL,SCIN,CYBA,KNTC1,PLB1,MYO1C,GAP43,TPRN,AIF1L,ANKS4B,DUSP22,IQGAP1,ITPR3,AURKA,RASSF5,PTPRZ1,KIFC3,SLC23A1,SLC27A4,KIF11,RAC2,CCDC40,DPEP1,DDR1,CALD1,CORO1B,LDHA,REEP3,COTL1,KIF20A,ACE2,CORO1A,PLEKHG6,TREH,CD3…
GO: Cellular Component	GO:0099512	supramolecular fiber		1.441e-06	0.0009004	8.185e-05	0.0005743	73	1572	SYNPO2,CYBRD1,PDZK1,SLC6A19,PARVB,ATP8B1,FABP2,SPTBN5,PARP4,MYO15B,MID1IP1,HOOK1,HRC,ABCG2,TUBA4B,PLS1,VIL1,SHROOM3,KIF23,SLC4A7,ATG7,CARMIL1,GTSE1,SPECC1,PPL,SLC3A1,SLC5A1,PDLIM4,GAS2L1,HABP4,PPP2R5A,AVIL,TPX2,NINL,SCIN,CYBA,KNTC1,PLB1,PSEN1,MYO1C,GAP43,TPRN,SRI,AIF1L,ANKS4B,DUSP22,IQGAP1,ITPR3,AURKA,RASSF5,PTPRZ1,KIFC3,SLC23A1,SLC27A4,KIF11,RAC2,CCDC40,DPEP1,DDR1,CALD1,SYNE1,CORO1B,LDHA,REEP3,C…
GO: Cellular Component	GO:0099081	supramolecular polymer		1.734e-06	0.001084	9.03e-05	0.0006336	73	1580	SYNPO2,CYBRD1,PDZK1,SLC6A19,PARVB,ATP8B1,FABP2,SPTBN5,PARP4,MYO15B,MID1IP1,HOOK1,HRC,ABCG2,TUBA4B,PLS1,VIL1,SHROOM3,KIF23,SLC4A7,ATG7,CARMIL1,GTSE1,SPECC1,PPL,SLC3A1,SLC5A1,PDLIM4,GAS2L1,HABP4,PPP2R5A,AVIL,TPX2,NINL,SCIN,CYBA,KNTC1,PLB1,PSEN1,MYO1C,GAP43,TPRN,SRI,AIF1L,ANKS4B,DUSP22,IQGAP1,ITPR3,AURKA,RASSF5,PTPRZ1,KIFC3,SLC23A1,SLC27A4,KIF11,RAC2,CCDC40,DPEP1,DDR1,CALD1,SYNE1,CORO1B,LDHA,REEP3,C…
GO: Cellular Component	GO:0045177	apical part of cell		1.557e-05	0.009734	0.0007197	0.005049	31	510	ABCC4,SLCO2B1,PDZK1,SLC6A19,ATP8B1,FABP2,ABCB4,SPTBN5,SLC22A13,ABCG2,SHROOM3,SLC4A7,SLC2A9,RAB14,SLC3A1,SLC5A1,SLC12A3,CYBA,CHL1,PLB1,PSEN1,ITPR3,CPO,KISS1,SLC23A1,DPEP1,UPK1A,ACE2,P2RY1,CD36,ENPEP
GO: Cellular Component	GO:0016324	apical plasma membrane		1.612e-05	0.01008	0.0007197	0.005049	27	414	ABCC4,SLCO2B1,PDZK1,SLC6A19,ATP8B1,ABCB4,SLC22A13,ABCG2,SHROOM3,SLC4A7,SLC2A9,RAB14,SLC3A1,SLC5A1,SLC12A3,CYBA,PLB1,PSEN1,CPO,KISS1,SLC23A1,DPEP1,UPK1A,ACE2,P2RY1,CD36,ENPEP
GO: Cellular Component	GO:0048471	perinuclear region of cytoplasm		6.696e-05	0.04185	0.00279	0.01958	42	846	PDE4A,ACSL3,OSBPL7,PLN,SEC23A,MAF1,ATG7,MOGAT2,LMTK2,RAB14,SLC5A1,PDLIM4,SLC2A12,CYBA,GDPD1,PSEN1,GALNT3,BCL3,UNC45A,ITPR3,PTN,AURKA,MALT1,ALDH1A2,RNF128,MVP,NLRC3,GOLGA1,DOK1,SYNE1,CORO1B,ODC1,CCNT2,MTMR6,OPTN,SEC23IP,NEURL1,ROS1,LYN,M6PR,VPS53,MAD2L1
GO: Cellular Component	GO:0000775	chromosome, centromeric region		0.0001337	0.08353	0.005123	0.03594	16	208	SPC25,TTK,CENPP,MACROH2A1,PPP2R5A,KNTC1,PSEN1,ERCC6L,SPDL1,CDT1,DNMT1,KNL1,CDCA8,CCNB1,MAD2L1,HELLS
GO: Cellular Component	GO:0000307	cyclin-dependent protein kinase holoenzyme complex		0.0001393	0.08709	0.005123	0.03594	7	44	CCNP,CCNA1,CCNJL,CCNA2,CCNB1,CCNT2,CCNB2
GO: Cellular Component	GO:0005925	focal adhesion		0.0001647	0.103	0.00572	0.04013	25	424	SYNPO2,EFS,PARVB,PFN1,ABCB4,CD99,FES,PLAU,APBB1IP,KIF23,FERMT1,AVIL,SNTB1,CYBA,AIF1L,PARVG,ITGB4,ITGB6,ITGB7,IQGAP1,RAC2,KRAS,CORO1B,ARPC1B,SORBS3
GO: Cellular Component	GO:0097124	cyclin A2-CDK2 complex		0.0001748	0.1092	0.00575	0.04034	3	5	CCNP,CCNA1,CCNA2
GO: Cellular Component	GO:0030055	cell-substrate junction		0.0002435	0.1522	0.007609	0.05339	25	435	SYNPO2,EFS,PARVB,PFN1,ABCB4,CD99,FES,PLAU,APBB1IP,KIF23,FERMT1,AVIL,SNTB1,CYBA,AIF1L,PARVG,ITGB4,ITGB6,ITGB7,IQGAP1,RAC2,KRAS,CORO1B,ARPC1B,SORBS3
GO: Cellular Component	GO:1990531	phospholipid-translocating ATPase complex		0.000588	0.3675	0.0175	0.1228	3	7	ATP8B1,ATP10B,ATP10D
GO: Cellular Component	GO:0031253	cell projection membrane		0.0006749	0.4218	0.01872	0.1314	22	388	NRG1,PDE4A,CYBRD1,PDZK1,SLC6A19,ATP8B1,ABCG2,FERMT1,SLC3A1,SLC5A1,PLB1,MYO1C,GAP43,AIF1L,PTPRZ1,SLC27A4,DPEP1,ACE2,MTMR6,CD36,SCARB1,ENPEP
GO: Cellular Component	GO:0019897	extrinsic component of plasma membrane		0.0006891	0.4307	0.01872	0.1314	14	195	CDH26,GNG2,FES,ZAP70,PPL,FRK,ARSA,SYTL2,ST14,IQGAP1,BLK,KRAS,LYN,CDH17
GO: Cellular Component	GO:0019898	extrinsic component of membrane		0.00089	0.5563	0.02318	0.1626	20	345	CDH26,NCF1,GNG2,PIK3C2G,FES,SEC23A,GBA2,ZAP70,PPL,FRK,ARSA,OSR1,SYTL2,ST14,IQGAP1,BLK,KRAS,LYN,PIK3R5,CDH17
GO: Cellular Component	GO:0070161	anchoring junction		0.001119	0.6991	0.02797	0.1962	39	880	CNKSR1,SYNPO2,AOC1,EFS,PARVB,PFN1,ABCB4,CD99,FES,PLAU,CLDN34,APBB1IP,SHROOM3,KIF23,FERMT1,CLDN3,ZAP70,PPL,SLC5A1,PDLIM4,AVIL,SNTB1,CYBA,AIF1L,PARVG,ITGB4,ITGB6,ITGB7,IQGAP1,PTPN6,KIFC3,RAC2,KRAS,CORO1B,ARPC1B,CORO1A,SORBS3,CD53,LYN
GO: Cellular Component	GO:0031226	intrinsic component of plasma membrane		0.001298	0.8115	0.03121	0.219	69	1818	NRG1,SLCO2B1,NCF1,SLC6A19,ATP8B1,F3,ADCY7,ABCB4,MELTF,CD99,SORCS2,SLITRK6,SLC2A9,HTR4,LMTK2,TMC4,CLDN3,SLC3A1,SLC5A1,SLC12A3,SLC13A1,CYBA,PSEN1,TNFSF10,SLCO4A1,ITGAE,ITGB4,SLC26A1,ITGB6,ITGB7,ST14,ITPR3,TMEM130,PTPRZ1,CPO,SEMA3B,TMC8,TMEM266,STRA6,ADGRL2,SLC23A1,TMEM150B,DDR1,GPR4,GPR18,UPK1A,F2RL3,SLC19A3,RET,SLC7A7,SLC13A2,RHAG,ATP10D,CD8A,P2RY1,TREH,CD36,SCARB1,CRTAM,CD53,FZD10,ROS1,RXFP1,TMC5…
GO: Cellular Component	GO:0008305	integrin complex		0.001606	1	0.03718	0.2608	5	33	ITGAE,ITGB4,ITGB6,ITGB7,LYN
GO: Cellular Component	GO:0005768	endosome		0.002122	1	0.04737	0.3324	43	1033	STAM2,ABCA2,TRAPPC5,MELTF,UBC,MVB12A,SORCS2,MMGT1,OCIAD2,STAMBPL1,CHMP4C,NAPSA,SLC66A2,HTR4,CARMIL1,SHC1,LMTK2,CST7,RAB14,MAMDC4,SLC5A1,CYTIP,PDLIM4,ARSA,CYBA,IL15RA,PSEN1,INPP5B,IRF7,SNX13,KIAA0319,AP1G2,NIPA2,RNF128,DOP1B,TMEM150B,RET,CORO1A,OPTN,ABCB9,VPS28,M6PR,VPS53
Pathway	M8104	Amino sugar and nucleotide sugar metabolism	MSigDB C2 BIOCARTA (v7.3)	5.971e-06	0.007177	0.005224	0.04006	9	44	HEXB,CHIT1,UGDH,MPI,NAGK,UAP1,GALK1,GFPT2,GNPDA1
Pathway	M39323	B Cell Receptor Signaling Pathway	MSigDB C2 BIOCARTA (v7.3)	8.692e-06	0.01045	0.005224	0.04006	13	98	ETS1,VAV2,SHC1,IRF4,BLK,MALT1,PTPN6,NFATC2,NFKB1,RAC2,REL,MAP4K1,LYN
Pathway	M10	BCR signaling pathway	MSigDB C2 BIOCARTA (v7.3)	1.954e-05	0.02349	0.007831	0.06006	10	63	ETS1,VAV2,SHC1,PAG1,MALT1,PTPN6,NFKB1,DOK1,MAP4K1,LYN
Pathway	PW:0000052	tyrosine metabolic	Pathway Ontology	8.758e-05	0.1053	0.02322	0.1781	5	16	AOC1,ALDH3A2,AOX1,DDC,GOT1
Pathway	PW:0000053	phenylalanine metabolic	Pathway Ontology	9.744e-05	0.1171	0.02322	0.1781	4	9	AOC1,ALDH3A2,DDC,GOT1
Pathway	PW:0000286	integrin signaling	Pathway Ontology	0.0001342	0.1614	0.02322	0.1781	7	38	PARVB,APBB1IP,ITGAE,PARVG,ITGB4,ITGB6,ITGB7
Pathway	M28	IL4-mediated signaling events	MSigDB C2 BIOCARTA (v7.3)	0.0001352	0.1626	0.02322	0.1781	9	64	ETS1,FES,SHC1,PARP14,MYB,SPI1,IRF4,PTPN6,EGR2
Pathway	M39695	Microglia Pathogen Phagocytosis Pathway	MSigDB C2 BIOCARTA (v7.3)	0.0001881	0.2261	0.02574	0.1974	7	40	NCF1,VAV2,CYBA,PTPN6,RAC2,ARPC1B,LYN
Pathway	M88	TCR signaling in na&#xef;ve CD8+ T cells	MSigDB C2 BIOCARTA (v7.3)	0.0001927	0.2316	0.02574	0.1974	8	53	SHC1,ZAP70,PAG1,RASSF5,MALT1,PTPN6,KRAS,CD8A
Pathway	M39688	Apoptosis-related network due to altered Notch3 in ovarian cancer	MSigDB C2 BIOCARTA (v7.3)	0.0002203	0.2648	0.02648	0.2031	8	54	NRG1,TRAF1,NET1,ETS1,BCL3,JUND,NFKB1,HELLS
Pathway	M39654	Apoptosis	MSigDB C2 BIOCARTA (v7.3)	0.0002902	0.3488	0.03087	0.2367	10	86	TRAF1,TP63,TRADD,TNFSF10,FADD,IRF1,IRF4,IRF7,NFKB1,HELLS
Pathway	M242	Aurora A signaling	MSigDB C2 BIOCARTA (v7.3)	0.0003082	0.3704	0.03087	0.2367	6	31	TACC3,TPX2,DLGAP5,AURKA,TACC1,OAZ1
Pathway	M5436	B cell receptor signaling pathway	MSigDB C2 BIOCARTA (v7.3)	0.0004589	0.5517	0.0395	0.303	9	75	VAV2,MALT1,PTPN6,NFATC2,NFKB1,RAC2,KRAS,LYN,PIK3R5
Pathway	M39725	T-Cell antigen Receptor (TCR) Signaling Pathway	MSigDB C2 BIOCARTA (v7.3)	0.0004601	0.553	0.0395	0.303	10	91	SHC1,ZAP70,IL15RA,IRF4,MALT1,NFATC2,NFKB1,REL,CD8A,MAP4K1
Pathway	M22007	The information-processing pathway at the IFN-beta enhancer	MSigDB C2 BIOCARTA (v7.3)	0.0005015	0.6028	0.04019	0.3082	4	13	IRF1,IRF4,IRF7,NFKB1
Pathway	M39843	Cancer immunotherapy by PD-1 blockade	MSigDB C2 BIOCARTA (v7.3)	0.0005652	0.6794	0.04246	0.3257	5	23	ZAP70,PDCD1LG2,NFATC2,NFKB1,CD8A
Pathway	SMP00045	Amino Sugar Metabolism	SMPDB	0.0006852	0.8236	0.04797	0.3679	4	14	CHIT1,NAGK,UAP1,GNPDA1
Pathway	M34	TCR signaling in na&#xef;ve CD4+ T cells	MSigDB C2 BIOCARTA (v7.3)	0.0007184	0.8635	0.04797	0.3679	8	64	SHC1,ZAP70,PAG1,RASSF5,MALT1,PTPN6,KRAS,MAP4K1

## Sheet: Downregulated GO
Supplementary Table S9. Over-representation analysis of differentially expressed genes in the Radiation vs control group
Category	ID	Name	Source	p-value	q-value Bonferroni	q-value FDR B&H	q-value FDR B&Y	Hit Count in Query List	Hit Count in Genome	Hit in Query List
GO: Molecular Function	GO:0016874	ligase activity		1.562e-06	0.0009699	0.0009699	0.006798	10	173	EPRS1,MTHFD1L,IARS1,GARS1,HLCS,NARS1,TPGS1,ACSF2,PAICS,PCCA
GO: Molecular Function	GO:0032553	ribonucleotide binding		3.537e-05	0.02197	0.01098	0.07698	33	1948	RAB12,EPHB4,EPRS1,HSP90B1,TRIO,MTHFD1L,ENPP1,IARS1,ARL13A,CDK19,GARS1,HLCS,NARS1,ACSF2,MAP3K6,PAICS,AR,DDX11,PRKD3,EEF2,BMPR2,RAB30,PKLR,MASTL,RAB40C,EIF2AK4,XYLB,MAP3K13,ULK1,RND2,PPIP5K2,PCCA,HAO2
GO: Molecular Function	GO:0035639	purine ribonucleoside triphosphate binding		6.358e-05	0.03948	0.01316	0.09224	31	1829	RAB12,EPHB4,EPRS1,HSP90B1,TRIO,MTHFD1L,ENPP1,IARS1,ARL13A,CDK19,GARS1,HLCS,NARS1,ACSF2,MAP3K6,PAICS,DDX11,PRKD3,EEF2,BMPR2,RAB30,PKLR,MASTL,RAB40C,EIF2AK4,XYLB,MAP3K13,ULK1,RND2,PPIP5K2,PCCA
GO: Molecular Function	GO:0032555	purine ribonucleotide binding		0.0001704	0.1058	0.0264	0.1851	31	1930	RAB12,EPHB4,EPRS1,HSP90B1,TRIO,MTHFD1L,ENPP1,IARS1,ARL13A,CDK19,GARS1,HLCS,NARS1,ACSF2,MAP3K6,PAICS,DDX11,PRKD3,EEF2,BMPR2,RAB30,PKLR,MASTL,RAB40C,EIF2AK4,XYLB,MAP3K13,ULK1,RND2,PPIP5K2,PCCA
GO: Molecular Function	GO:0017076	purine nucleotide binding		0.0002126	0.132	0.0264	0.1851	31	1954	RAB12,EPHB4,EPRS1,HSP90B1,TRIO,MTHFD1L,ENPP1,IARS1,ARL13A,CDK19,GARS1,HLCS,NARS1,ACSF2,MAP3K6,PAICS,DDX11,PRKD3,EEF2,BMPR2,RAB30,PKLR,MASTL,RAB40C,EIF2AK4,XYLB,MAP3K13,ULK1,RND2,PPIP5K2,PCCA
GO: Molecular Function	GO:0016875	ligase activity, forming carbon-oxygen bonds		0.0003382	0.21	0.03	0.2103	4	41	EPRS1,IARS1,GARS1,NARS1
GO: Molecular Function	GO:0004812	aminoacyl-tRNA ligase activity		0.0003382	0.21	0.03	0.2103	4	41	EPRS1,IARS1,GARS1,NARS1
GO: Molecular Function	GO:0005524	ATP binding		0.0004007	0.2488	0.0311	0.218	25	1485	EPHB4,EPRS1,HSP90B1,TRIO,MTHFD1L,ENPP1,IARS1,CDK19,GARS1,HLCS,NARS1,ACSF2,MAP3K6,PAICS,DDX11,PRKD3,BMPR2,PKLR,MASTL,EIF2AK4,XYLB,MAP3K13,ULK1,PPIP5K2,PCCA
GO: Molecular Function	GO:0016416	O-palmitoyltransferase activity		0.0006476	0.4022	0.04	0.2804	2	5	LRAT,CPT1B
GO: Molecular Function	GO:0004551	nucleotide diphosphatase activity		0.0007269	0.4514	0.04	0.2804	3	22	ENPP1,GARS1,ENPP5
GO: Molecular Function	GO:0016879	ligase activity, forming carbon-nitrogen bonds		0.0008436	0.5238	0.04	0.2804	4	52	MTHFD1L,HLCS,TPGS1,PAICS
GO: Molecular Function	GO:0032559	adenyl ribonucleotide binding		0.0008534	0.53	0.04	0.2804	25	1564	EPHB4,EPRS1,HSP90B1,TRIO,MTHFD1L,ENPP1,IARS1,CDK19,GARS1,HLCS,NARS1,ACSF2,MAP3K6,PAICS,DDX11,PRKD3,BMPR2,PKLR,MASTL,EIF2AK4,XYLB,MAP3K13,ULK1,PPIP5K2,PCCA
GO: Molecular Function	GO:0030554	adenyl nucleotide binding		0.0009602	0.5963	0.04	0.2804	25	1577	EPHB4,EPRS1,HSP90B1,TRIO,MTHFD1L,ENPP1,IARS1,CDK19,GARS1,HLCS,NARS1,ACSF2,MAP3K6,PAICS,DDX11,PRKD3,BMPR2,PKLR,MASTL,EIF2AK4,XYLB,MAP3K13,ULK1,PPIP5K2,PCCA
GO: Molecular Function	GO:0016406	carnitine O-acyltransferase activity		0.0009662	0.6	0.04	0.2804	2	6	CPT1B,CROT
GO: Molecular Function	GO:0009374	biotin binding		0.0009662	0.6	0.04	0.2804	2	6	HLCS,PCCA
GO: Molecular Function	GO:0060090	molecular adaptor activity		0.001189	0.7383	0.04614	0.3234	11	451	EPS8,CRADD,ENPP1,GRB14,IRS1,MEN1,SOCS2,PDE4DIP,DLG1,MEGF10,VTI1B
GO: Biological Process	GO:0043436	oxoacid metabolic process		4.201e-06	0.01426	0.006938	0.06041	24	1098	EPRS1,PHYKPL,MTHFD1L,ENPP1,IARS1,GARS1,HLCS,NARS1,IRS1,ACSF2,CPT1B,NUPR1,ELOVL2,CROT,PDP1,JMJD8,PKLR,C1QTNF2,XYLB,SERINC5,HAL,PCCA,HAO2,DCXR
GO: Biological Process	GO:0019637	organophosphate metabolic process		6.538e-06	0.0222	0.006938	0.06041	25	1206	ENPP1,GARS1,ACSF2,DNPH1,TYMP,NUPR1,PLBD2,PAICS,ELOVL2,SOCS2,CROT,PLA1A,PDP1,HPRT1,JMJD8,OSBPL5,PKLR,DLG1,ENPP5,XYLB,SERINC5,SLC5A8,PPIP5K2,DCXR,PIGM
GO: Biological Process	GO:0006082	organic acid metabolic process		6.831e-06	0.02319	0.006938	0.06041	24	1130	EPRS1,PHYKPL,MTHFD1L,ENPP1,IARS1,GARS1,HLCS,NARS1,IRS1,ACSF2,CPT1B,NUPR1,ELOVL2,CROT,PDP1,JMJD8,PKLR,C1QTNF2,XYLB,SERINC5,HAL,PCCA,HAO2,DCXR
GO: Biological Process	GO:0019752	carboxylic acid metabolic process		8.174e-06	0.02775	0.006938	0.06041	23	1064	EPRS1,PHYKPL,MTHFD1L,IARS1,GARS1,HLCS,NARS1,IRS1,ACSF2,CPT1B,NUPR1,ELOVL2,CROT,PDP1,JMJD8,PKLR,C1QTNF2,XYLB,SERINC5,HAL,PCCA,HAO2,DCXR
GO: Biological Process	GO:1901135	carbohydrate derivative metabolic process		2.66e-05	0.09032	0.01601	0.1394	25	1310	POGLUT3,SPAM1,ENPP1,HGSNAT,EXTL3,ACSF2,DNPH1,IDUA,TYMP,NUPR1,PAICS,ELOVL2,CHST13,FUT11,BMPR2,CROT,RNF5,PDP1,HPRT1,JMJD8,PKLR,DLG1,XYLB,DCXR,PIGM
GO: Biological Process	GO:0032787	monocarboxylic acid metabolic process		2.83e-05	0.09608	0.01601	0.1394	17	692	MTHFD1L,HLCS,IRS1,ACSF2,CPT1B,NUPR1,ELOVL2,CROT,PDP1,JMJD8,PKLR,C1QTNF2,XYLB,HAL,PCCA,HAO2,DCXR
GO: Biological Process	GO:0035239	tube morphogenesis		8.272e-05	0.2808	0.04012	0.3493	21	1068	EPHB4,NCOA3,FBLN5,PDE3B,NOX5,MTHFD1L,TYMP,AR,GREB1L,HHIP,BMPR2,PBRM1,APLN,NRXN1,MEGF8,ATOH8,JMJD8,MYDGF,DLG1,SMO,TCTN1
GO: Biological Process	GO:0072329	monocarboxylic acid catabolic process		0.0001032	0.3505	0.04381	0.3815	7	138	IRS1,CPT1B,CROT,XYLB,PCCA,HAO2,DCXR
GO: Biological Process	GO:0009117	nucleotide metabolic process		0.0001163	0.3948	0.04386	0.3819	16	701	ENPP1,GARS1,ACSF2,DNPH1,TYMP,NUPR1,PAICS,ELOVL2,CROT,PDP1,HPRT1,JMJD8,PKLR,DLG1,ENPP5,SLC5A8
GO: Biological Process	GO:0006753	nucleoside phosphate metabolic process		0.0001346	0.457	0.04415	0.3845	16	710	ENPP1,GARS1,ACSF2,DNPH1,TYMP,NUPR1,PAICS,ELOVL2,CROT,PDP1,HPRT1,JMJD8,PKLR,DLG1,ENPP5,SLC5A8
GO: Biological Process	GO:0000902	cell morphogenesis		0.000147	0.4991	0.04415	0.3845	22	1197	SOX6,EPHB4,EPS8,CUX2,TRIO,SPTBN2,IDUA,AR,LHX9,BMPR2,NRXN1,MEGF8,HPRT1,DLG1,AFDN,SMO,EIF2AK4,MAP3K13,ULK1,RND2,FERMT2,TCTN1
GO: Biological Process	GO:0046395	carboxylic acid catabolic process		0.0001561	0.5298	0.04415	0.3845	9	251	PHYKPL,IRS1,CPT1B,CROT,XYLB,HAL,PCCA,HAO2,DCXR
GO: Biological Process	GO:0042732	D-xylose metabolic process		0.0001789	0.6075	0.0449	0.3909	2	3	XYLB,DCXR
GO: Biological Process	GO:0019321	pentose metabolic process		0.0001953	0.6631	0.0449	0.3909	3	15	XYLB,FGGY,DCXR
GO: Biological Process	GO:0030307	positive regulation of cell growth		0.0002053	0.6969	0.0449	0.3909	8	205	NCOA3,EXTL3,DNPH1,BMPR2,MEGF8,AFDN,MAP3K13,RND2
GO: Biological Process	GO:0044282	small molecule catabolic process		0.0002211	0.7506	0.0449	0.3909	12	452	PHYKPL,IRS1,CPT1B,TYMP,CROT,HPRT1,PKLR,XYLB,HAL,PCCA,HAO2,DCXR
GO: Biological Process	GO:0005975	carbohydrate metabolic process		0.0002356	0.7998	0.0449	0.3909	15	670	SPAM1,ENPP1,SPATA20,IRS1,PCDH12,IDUA,NUPR1,CHST13,JMJD8,PKLR,C1QTNF2,XYLB,PPIP5K2,FGGY,DCXR
GO: Biological Process	GO:0016054	organic acid catabolic process		0.0002405	0.8163	0.0449	0.3909	9	266	PHYKPL,IRS1,CPT1B,CROT,XYLB,HAL,PCCA,HAO2,DCXR
GO: Biological Process	GO:0071495	cellular response to endogenous stimulus		0.0002551	0.8662	0.0449	0.3909	25	1510	RAB12,SOX6,EPRS1,NCOA3,HSP90B1,PDE3B,ENPP1,GRB14,APLP1,IRS1,ITGB5,AR,TFAP4,MEN1,DDX11,SOCS2,HHIP,EEF2,BMPR2,APLN,NRXN1,MEGF8,CPEB4,PKLR,FERMT2
GO: Biological Process	GO:0045927	positive regulation of growth		0.0002645	0.8979	0.0449	0.3909	10	330	NCOA3,EXTL3,DNPH1,BMPR2,MEGF8,DLG1,AFDN,SMO,MAP3K13,RND2
GO: Biological Process	GO:0048812	neuron projection morphogenesis		0.0003349	1	0.04705	0.4097	16	770	EPHB4,CUX2,TRIO,SPTBN2,LHX9,BMPR2,NRXN1,MEGF8,HPRT1,AFDN,SMO,EIF2AK4,MAP3K13,ULK1,RND2,TCTN1
GO: Biological Process	GO:0006575	cellular modified amino acid metabolic process		0.0003409	1	0.04705	0.4097	8	221	MTHFD1L,CPT1B,TG,CROT,PLA1A,OSBPL5,DIO2,SERINC5
GO: Biological Process	GO:0005997	xylulose metabolic process		0.000356	1	0.04705	0.4097	2	4	XYLB,DCXR
GO: Biological Process	GO:0006418	tRNA aminoacylation for protein translation		0.0004073	1	0.04705	0.4097	4	45	EPRS1,IARS1,GARS1,NARS1
GO: Biological Process	GO:0120039	plasma membrane bounded cell projection morphogenesis		0.0004138	1	0.04705	0.4097	16	785	EPHB4,CUX2,TRIO,SPTBN2,LHX9,BMPR2,NRXN1,MEGF8,HPRT1,AFDN,SMO,EIF2AK4,MAP3K13,ULK1,RND2,TCTN1
GO: Biological Process	GO:0021696	cerebellar cortex morphogenesis		0.0004435	1	0.04705	0.4097	4	46	SPTBN2,NRXN1,SMO,ULK1
GO: Biological Process	GO:0048858	cell projection morphogenesis		0.0004435	1	0.04705	0.4097	16	790	EPHB4,CUX2,TRIO,SPTBN2,LHX9,BMPR2,NRXN1,MEGF8,HPRT1,AFDN,SMO,EIF2AK4,MAP3K13,ULK1,RND2,TCTN1
GO: Biological Process	GO:0055086	nucleobase-containing small molecule metabolic process		0.0004435	1	0.04705	0.4097	16	790	ENPP1,GARS1,ACSF2,DNPH1,TYMP,NUPR1,PAICS,ELOVL2,CROT,PDP1,HPRT1,JMJD8,PKLR,DLG1,ENPP5,SLC5A8
GO: Biological Process	GO:0048638	regulation of developmental growth		0.0004541	1	0.04705	0.4097	11	420	AR,MEN1,SOCS2,BMPR2,MEGF8,DLG1,AFDN,SMO,MAP3K13,ULK1,RND2
GO: Biological Process	GO:0048667	cell morphogenesis involved in neuron differentiation		0.0004675	1	0.04705	0.4097	15	715	EPHB4,CUX2,TRIO,SPTBN2,LHX9,BMPR2,NRXN1,MEGF8,HPRT1,AFDN,SMO,MAP3K13,ULK1,RND2,TCTN1
GO: Biological Process	GO:0048646	anatomical structure formation involved in morphogenesis		0.00049	1	0.04705	0.4097	23	1395	EPHB4,FBLN5,PDE3B,CLASP1,NOX5,MTHFD1L,TYMP,ITGB5,AR,CCNG1,HHIP,BMPR2,PBRM1,APLN,NRXN1,MEGF8,ATOH8,JMJD8,MYDGF,SMO,ULK1,SDK1,TCTN1
GO: Biological Process	GO:0009123	nucleoside monophosphate metabolic process		0.0004997	1	0.04705	0.4097	5	84	DNPH1,TYMP,PAICS,HPRT1,DLG1
GO: Biological Process	GO:0043039	tRNA aminoacylation		0.0005224	1	0.04705	0.4097	4	48	EPRS1,IARS1,GARS1,NARS1
GO: Biological Process	GO:0000904	cell morphogenesis involved in differentiation		0.0005628	1	0.04705	0.4097	17	889	EPHB4,CUX2,TRIO,SPTBN2,AR,LHX9,BMPR2,NRXN1,MEGF8,HPRT1,AFDN,SMO,MAP3K13,ULK1,RND2,FERMT2,TCTN1
GO: Biological Process	GO:0043038	amino acid activation		0.0005655	1	0.04705	0.4097	4	49	EPRS1,IARS1,GARS1,NARS1
GO: Biological Process	GO:0032990	cell part morphogenesis		0.0005736	1	0.04705	0.4097	16	809	EPHB4,CUX2,TRIO,SPTBN2,LHX9,BMPR2,NRXN1,MEGF8,HPRT1,AFDN,SMO,EIF2AK4,MAP3K13,ULK1,RND2,TCTN1
GO: Biological Process	GO:1901880	negative regulation of protein depolymerization		0.000587	1	0.04705	0.4097	5	87	EPS8,CLASP1,SPTBN2,ATXN7,PLEKHH2
GO: Biological Process	GO:0051167	xylulose 5-phosphate metabolic process		0.0005904	1	0.04705	0.4097	2	5	XYLB,DCXR
GO: Biological Process	GO:1901159	xylulose 5-phosphate biosynthetic process		0.0005904	1	0.04705	0.4097	2	5	XYLB,DCXR
GO: Biological Process	GO:0019640	glucuronate catabolic process to xylulose 5-phosphate		0.0005904	1	0.04705	0.4097	2	5	XYLB,DCXR
GO: Biological Process	GO:0006064	glucuronate catabolic process		0.0005904	1	0.04705	0.4097	2	5	XYLB,DCXR
GO: Biological Process	GO:0016049	cell growth		0.0006126	1	0.04705	0.4097	13	580	NCOA3,ENPP1,EXTL3,DNPH1,SOCS2,BMPR2,MEGF8,AFDN,SMO,EIF2AK4,MAP3K13,ULK1,RND2
GO: Biological Process	GO:0019220	regulation of phosphate metabolic process		0.0006149	1	0.04705	0.4097	27	1790	EPHB4,HSP90B1,ENPP1,ATG14,IRS1,NUPR1,MAP3K6,AR,TFAP4,MPRIP,MEN1,SOCS2,PRKD3,CCNG1,BMPR2,APLN,NRXN1,ATXN7,PDP1,JMJD8,MASTL,MYDGF,DLG1,C1QTNF2,EIF2AK4,MAP3K13,FERMT2
GO: Biological Process	GO:0051174	regulation of phosphorus metabolic process		0.0006202	1	0.04705	0.4097	27	1791	EPHB4,HSP90B1,ENPP1,ATG14,IRS1,NUPR1,MAP3K6,AR,TFAP4,MPRIP,MEN1,SOCS2,PRKD3,CCNG1,BMPR2,APLN,NRXN1,ATXN7,PDP1,JMJD8,MASTL,MYDGF,DLG1,C1QTNF2,EIF2AK4,MAP3K13,FERMT2
GO: Biological Process	GO:1901701	cellular response to oxygen-containing compound		0.0006285	1	0.04705	0.4097	22	1330	RAB12,MPV17,EPRS1,NCOA3,HSP90B1,FBLN5,PDE3B,ENPP1,CDK19,GRB14,APLP1,IRS1,PDIA3,AR,TFAP4,DDX11,SOCS2,BNIP3,NRXN1,CPEB4,PKLR,SMO
GO: Biological Process	GO:0030534	adult behavior		0.0006375	1	0.04705	0.4097	7	186	EPS8,SPTBN2,TPGS1,IDUA,PCDH17,NRXN1,SDK1
GO: Biological Process	GO:0022603	regulation of anatomical structure morphogenesis		0.0006778	1	0.04896	0.4263	20	1160	EPHB4,EPS8,FBLN5,PDE3B,CUX2,CLASP1,AR,HHIP,BMPR2,BNIP3,MEGF8,JMJD8,MYDGF,DLG1,AFDN,SMO,MAP3K13,ULK1,RND2,FERMT2
GO: Cellular Component	GO:0097632	extrinsic component of phagophore assembly site membrane		5.931e-05	0.02373	0.02373	0.1559	2	2	ATG14,ULK1
GO: Cellular Component	GO:0097629	extrinsic component of omegasome membrane		0.0001757	0.07027	0.03514	0.2308	2	3	ATG14,ULK1
GO: Cellular Component	GO:1903349	omegasome membrane		0.0003496	0.1398	0.04661	0.3062	2	4	ATG14,ULK1
GO: Cellular Component	GO:1990462	omegasome		0.0005797	0.2319	0.04679	0.3074	2	5	ATG14,ULK1
GO: Cellular Component	GO:0005774	vacuolar membrane		0.0005849	0.2339	0.04679	0.3074	11	437	RAB12,ENPP1,HGSNAT,RNF13,ATG14,PLD3,STK11IP,SLC12A4,ZFYVE26,ULK1,VTI1B
Pathway	MAP00970_Aminoacyl_tRNA_biosynthesis	MAP00970 Aminoacyl tRNA biosynthesis	GenMAPP	1.996e-05	0.008665	0.008665	0.05763	4	18	EPRS1,IARS1,GARS1,NARS1
