# Supplementary material for: Investigating the effects of chronic low-dose radiation exposure in the liver of a hypothermic zebrafish model
Source: Sci Rep. 2023 Jan 17;13:918. doi: 10.1038/s41598-022-26976-4 (PMC9845366; doi:10.1038/s41598-022-26976-4)
Supplement: Supplementary file 9 — Supplementary Information 9. [file 41598_2022_26976_MOESM9_ESM.xlsx]

## Sheet: Table_S10_IPG_Radiation_vs_cont
Supplementary Table S10. IPathwayGuide impact analysis of differentially expressed genes in the Radiation vs control group
goId	goName	countDE	countAll	pv_fdr
GO:0022610	biological adhesion	93	480	4.33e-09
GO:0007155	cell adhesion	91	476	8.93e-09
GO:0006820	anion transport	51	251	6.87e-05
GO:0042110	T cell activation	38	164	8.7936e-05
GO:0001775	cell activation	86	532	8.7936e-05
GO:0030155	regulation of cell adhesion	50	259	0.000245357
GO:0046649	lymphocyte activation	48	245	0.000245357
GO:0008283	cell population proliferation	113	785	0.000257625
GO:0045321	leukocyte activation	76	473	0.000374727
GO:0015711	organic anion transport	41	200	0.000374727
GO:0050863	regulation of T cell activation	28	112	0.000374727
GO:0009605	response to external stimulus	135	999	0.0004122
GO:0007159	leukocyte cell-cell adhesion	27	107	0.0004122
GO:0070661	leukocyte proliferation	23	84	0.000539786
GO:0098609	cell-cell adhesion	49	265	0.0005496
GO:0032943	mononuclear cell proliferation	22	80	0.000687
GO:0046651	lymphocyte proliferation	22	80	0.000687
GO:0048468	cell development	120	883	0.0010305
GO:0046631	alpha-beta T cell activation	17	54	0.00126553
GO:0046632	alpha-beta T cell differentiation	15	45	0.002061
GO:0042127	regulation of cell population proliferation	92	644	0.00209371
GO:0030154	cell differentiation	195	1625	0.00253891
GO:0070663	regulation of leukocyte proliferation	18	63	0.00253891
GO:1903037	regulation of leukocyte cell-cell adhesion	24	101	0.00264231
GO:0015849	organic acid transport	28	128	0.00264231
GO:1902904	negative regulation of supramolecular fiber organization	17	58	0.00264231
GO:0006955	immune response	95	683	0.00353909
GO:0040011	locomotion	94	675	0.00353909
GO:0032501	multicellular organismal process	305	2772	0.00353909
GO:0008037	cell recognition	14	43	0.00353909
GO:0032944	regulation of mononuclear cell proliferation	17	60	0.00353909
GO:0050670	regulation of lymphocyte proliferation	17	60	0.00353909
GO:0006811	ion transport	85	597	0.00353909
GO:0002376	immune system process	141	1116	0.00363706
GO:0000902	cell morphogenesis	68	450	0.00372943
GO:0046942	carboxylic acid transport	27	126	0.0040075
GO:0032970	regulation of actin filament-based process	32	163	0.00464189
GO:0006869	lipid transport	31	156	0.00470053
GO:1901880	negative regulation of protein depolymerization	12	34	0.00475615
GO:0000904	cell morphogenesis involved in differentiation	52	321	0.00498075
GO:0050673	epithelial cell proliferation	33	172	0.00519067
GO:0009612	response to mechanical stimulus	19	75	0.00519067
GO:0051249	regulation of lymphocyte activation	31	158	0.00519067
GO:0015718	monocarboxylic acid transport	16	57	0.00519067
GO:0048869	cellular developmental process	196	1670	0.00519067
GO:0022407	regulation of cell-cell adhesion	29	144	0.00552587
GO:0048856	anatomical structure development	263	2357	0.00555447
GO:0036037	CD8-positive, alpha-beta T cell activation	6	9	0.00558188
GO:1901700	response to oxygen-containing compound	95	702	0.00588857
GO:0042221	response to chemical	205	1769	0.00646588
GO:0032956	regulation of actin cytoskeleton organization	29	146	0.00646588
GO:0033627	cell adhesion mediated by integrin	11	31	0.00726635
GO:0051179	localization	319	2961	0.00777736
GO:0010876	lipid localization	33	178	0.008015
GO:0030217	T cell differentiation	22	99	0.00855737
GO:0043242	negative regulation of protein-containing complex disassembly	12	37	0.00855737
GO:0046415	urate metabolic process	4	4	0.00855737
GO:0007167	enzyme linked receptor protein signaling pathway	65	443	0.00864672
GO:0030833	regulation of actin filament polymerization	18	73	0.00873305
GO:0046634	regulation of alpha-beta T cell activation	11	32	0.00875371
GO:0002250	adaptive immune response	26	128	0.00875371
GO:0097035	regulation of membrane lipid distribution	10	27	0.00875371
GO:0002695	negative regulation of leukocyte activation	15	55	0.0093309
GO:0030036	actin cytoskeleton organization	48	301	0.0093309
GO:0050678	regulation of epithelial cell proliferation	29	151	0.0093309
GO:0002694	regulation of leukocyte activation	34	189	0.0093309
GO:0007015	actin filament organization	34	189	0.0093309
GO:0055085	transmembrane transport	83	607	0.00959779
GO:0048870	cell motility	84	617	0.00967606
GO:0051674	localization of cell	84	617	0.00967606
GO:1902903	regulation of supramolecular fiber organization	29	152	0.00967606
GO:0043374	CD8-positive, alpha-beta T cell differentiation	5	7	0.0107065
GO:0008064	regulation of actin polymerization or depolymerization	19	82	0.0107065
GO:0030832	regulation of actin filament length	19	82	0.0107065
GO:0050870	positive regulation of T cell activation	17	69	0.0107065
GO:0007586	digestion	12	39	0.0107065
GO:0030838	positive regulation of actin filament polymerization	12	39	0.0107065
GO:0110053	regulation of actin filament organization	24	117	0.0113051
GO:0045580	regulation of T cell differentiation	15	57	0.0113051
GO:0030029	actin filament-based process	51	332	0.0117293
GO:0051494	negative regulation of cytoskeleton organization	17	70	0.0117293
GO:0090066	regulation of anatomical structure size	37	217	0.0117293
GO:0051094	positive regulation of developmental process	77	561	0.0124157
GO:0016477	cell migration	76	553	0.0129318
GO:0006928	movement of cell or subcellular component	103	802	0.0129318
GO:0002252	immune effector process	67	473	0.0134241
GO:0050728	negative regulation of inflammatory response	13	46	0.0134241
GO:1901701	cellular response to oxygen-containing compound	70	501	0.0140523
GO:1903039	positive regulation of leukocyte cell-cell adhesion	18	78	0.0146663
GO:0032535	regulation of cellular component size	31	173	0.0149348
GO:0009653	anatomical structure morphogenesis	137	1132	0.0149348
GO:0042098	T cell proliferation	15	59	0.0149348
GO:0045785	positive regulation of cell adhesion	29	158	0.0155129
GO:0042129	regulation of T cell proliferation	13	47	0.0156446
GO:0030098	lymphocyte differentiation	26	136	0.0156446
GO:0030835	negative regulation of actin filament depolymerization	8	20	0.0156446
GO:0030855	epithelial cell differentiation	40	246	0.0156446
GO:0042493	response to drug	62	434	0.0156446
GO:0046637	regulation of alpha-beta T cell differentiation	9	25	0.0156446
GO:0070664	negative regulation of leukocyte proliferation	9	25	0.0156446
GO:0006935	chemotaxis	36	214	0.0156446
GO:0042330	taxis	36	215	0.0173417
GO:0030041	actin filament polymerization	18	80	0.0173417
GO:0002819	regulation of adaptive immune response	14	54	0.0174991
GO:1901879	regulation of protein depolymerization	12	42	0.0174991
GO:0051250	negative regulation of lymphocyte activation	13	48	0.0174991
GO:0002286	T cell activation involved in immune response	10	31	0.0190833
GO:0050868	negative regulation of T cell activation	10	31	0.0190833
GO:0032271	regulation of protein polymerization	20	95	0.0195385
GO:0032273	positive regulation of protein polymerization	14	55	0.0200628
GO:0010715	regulation of extracellular matrix disassembly	4	5	0.0200628
GO:0045683	negative regulation of epidermis development	4	5	0.0200628
GO:0050892	intestinal absorption	8	21	0.0200628
GO:0050865	regulation of cell activation	34	202	0.0204895
GO:0015914	phospholipid transport	12	43	0.0209087
GO:0022409	positive regulation of cell-cell adhesion	20	96	0.0213207
GO:0050866	negative regulation of cell activation	15	62	0.0217256
GO:0120039	plasma membrane bounded cell projection morphogenesis	42	269	0.0225151
GO:0006952	defense response	71	523	0.0225151
GO:0015908	fatty acid transport	10	32	0.0229
GO:0048858	cell projection morphogenesis	42	270	0.0238463
GO:0032989	cellular component morphogenesis	47	313	0.024777
GO:0051240	positive regulation of multicellular organismal process	90	701	0.0248835
GO:0045582	positive regulation of T cell differentiation	9	27	0.0248835
GO:0009226	nucleotide-sugar biosynthetic process	7	17	0.0248835
GO:0046835	carbohydrate phosphorylation	7	17	0.0248835
GO:0007154	cell communication	261	2415	0.0248835
GO:0045619	regulation of lymphocyte differentiation	16	70	0.0251725
GO:0005975	carbohydrate metabolic process	45	297	0.0251725
GO:0034204	lipid translocation	8	22	0.0251725
GO:0038083	peptidyl-tyrosine autophosphorylation	8	22	0.0251725
GO:0002065	columnar/cuboidal epithelial cell differentiation	13	51	0.0268601
GO:0035710	CD4-positive, alpha-beta T cell activation	10	33	0.0268601
GO:0042060	wound healing	35	215	0.0275803
GO:0007338	single fertilization	12	45	0.0275803
GO:0007409	axonogenesis	31	183	0.0275803
GO:0002366	leukocyte activation involved in immune response	45	299	0.0275803
GO:0002263	cell activation involved in immune response	45	300	0.0298696
GO:0002456	T cell mediated immunity	9	28	0.0299336
GO:0072676	lymphocyte migration	9	28	0.0299336
GO:0048646	anatomical structure formation involved in morphogenesis	62	450	0.0306957
GO:0051251	positive regulation of lymphocyte activation	20	100	0.0307469
GO:0045597	positive regulation of cell differentiation	56	397	0.0307469
GO:0008154	actin polymerization or depolymerization	19	93	0.031353
GO:1902905	positive regulation of supramolecular fiber organization	18	86	0.031353
GO:0022600	digestive system process	10	34	0.031353
GO:1903038	negative regulation of leukocyte cell-cell adhesion	10	34	0.031353
GO:0002260	lymphocyte homeostasis	8	23	0.031353
GO:0006954	inflammatory response	36	226	0.031353
GO:0046638	positive regulation of alpha-beta T cell differentiation	7	18	0.0313927
GO:0051693	actin filament capping	7	18	0.0313927
GO:0061564	axon development	33	202	0.0325421
GO:0032502	developmental process	276	2590	0.0332275
GO:0009719	response to endogenous stimulus	88	693	0.0334578
GO:0009125	nucleoside monophosphate catabolic process	3	3	0.0334804
GO:0015747	urate transport	3	3	0.0334804
GO:0045906	negative regulation of vasoconstriction	3	3	0.0334804
GO:0097021	lymphocyte migration into lymphoid organs	3	3	0.0334804
GO:0007169	transmembrane receptor protein tyrosine kinase signaling pathway	47	321	0.0337019
GO:0072521	purine-containing compound metabolic process	37	236	0.0339206
GO:0002521	leukocyte differentiation	32	195	0.0341366
GO:0034121	regulation of toll-like receptor signaling pathway	9	29	0.0345607
GO:0043367	CD4-positive, alpha-beta T cell differentiation	9	29	0.0345607
GO:0071310	cellular response to organic substance	129	1090	0.0347689
GO:0048812	neuron projection morphogenesis	40	263	0.0371788
GO:0070887	cellular response to chemical stimulus	152	1320	0.0371788
GO:0007638	mechanosensory behavior	4	6	0.0371788
GO:0032102	negative regulation of response to external stimulus	24	133	0.0371788
GO:0032101	regulation of response to external stimulus	54	385	0.0371788
GO:0051125	regulation of actin nucleation	6	14	0.0371788
GO:0032945	negative regulation of mononuclear cell proliferation	8	24	0.0375453
GO:0050672	negative regulation of lymphocyte proliferation	8	24	0.0375453
GO:0006082	organic acid metabolic process	77	595	0.0377254
GO:0007275	multicellular organism development	232	2140	0.0398776
GO:0055065	metal ion homeostasis	36	231	0.0404349
GO:0023052	signaling	256	2392	0.0405253
GO:0050793	regulation of developmental process	131	1116	0.0405253
GO:0031348	negative regulation of defense response	16	75	0.0405253
GO:0019637	organophosphate metabolic process	73	560	0.0405443
GO:0050776	regulation of immune response	46	317	0.0405443
GO:0045682	regulation of epidermis development	9	30	0.0405443
GO:0031589	cell-substrate adhesion	27	158	0.0405443
GO:0048667	cell morphogenesis involved in neuron differentiation	37	240	0.0405443
GO:0009611	response to wounding	39	257	0.040629
GO:0006048	UDP-N-acetylglucosamine biosynthetic process	5	10	0.040629
GO:0051016	barbed-end actin filament capping	5	10	0.040629
GO:0008285	negative regulation of cell population proliferation	42	283	0.0411465
GO:0007186	G protein-coupled receptor signaling pathway	36	233	0.0439825
GO:0007610	behavior	33	208	0.0439825
GO:0003006	developmental process involved in reproduction	54	390	0.0449737
GO:0007165	signal transduction	239	2221	0.0449737
GO:0030834	regulation of actin filament depolymerization	8	25	0.0449737
GO:0031641	regulation of myelination	8	25	0.0449737
GO:0046579	positive regulation of Ras protein signal transduction	8	25	0.0449737
GO:0007166	cell surface receptor signaling pathway	135	1161	0.0450954
GO:0032990	cell part morphogenesis	42	285	0.0452158
GO:0002683	negative regulation of immune system process	26	152	0.045335
GO:0009617	response to bacterium	28	168	0.045453
GO:1903725	regulation of phospholipid metabolic process	11	43	0.0462603
GO:0008284	positive regulation of cell population proliferation	49	347	0.046716
GO:0048584	positive regulation of response to stimulus	110	918	0.047509
GO:1903523	negative regulation of blood circulation	6	15	0.0478206
GO:0009988	cell-cell recognition	7	20	0.0478206
GO:0045332	phospholipid translocation	7	20	0.0478206
GO:0051261	protein depolymerization	12	50	0.0506034
GO:0044281	small molecule metabolic process	120	1020	0.0543597
GO:0002285	lymphocyte activation involved in immune response	15	71	0.0548279
GO:0002682	regulation of immune system process	69	532	0.0548279
GO:0050727	regulation of inflammatory response	22	123	0.0548943
GO:0030042	actin filament depolymerization	8	26	0.0550251
GO:0030837	negative regulation of actin filament polymerization	8	26	0.0550251
GO:0051493	regulation of cytoskeleton organization	37	246	0.0550896
GO:1902105	regulation of leukocyte differentiation	20	108	0.0557986
GO:0045621	positive regulation of lymphocyte differentiation	10	38	0.0561799
GO:0010996	response to auditory stimulus	5	11	0.0586156
GO:0034035	purine ribonucleoside bisphosphate metabolic process	5	11	0.0586156
GO:0050427	3'-phosphoadenosine 5'-phosphosulfate metabolic process	5	11	0.0586156
GO:0090075	relaxation of muscle	5	11	0.0586156
GO:0001935	endothelial cell proliferation	14	65	0.0605438
GO:0051014	actin filament severing	4	7	0.0606901
GO:0070254	mucus secretion	4	7	0.0606901
GO:2001185	regulation of CD8-positive, alpha-beta T cell activation	4	7	0.0606901
GO:0006040	amino sugar metabolic process	7	21	0.0606901
GO:0007399	nervous system development	114	967	0.0619527
GO:0050900	leukocyte migration	23	133	0.0632763
GO:0051258	protein polymerization	23	133	0.0632763
GO:0043370	regulation of CD4-positive, alpha-beta T cell differentiation	6	16	0.0632763
GO:0097028	dendritic cell differentiation	6	16	0.0632763
GO:0044262	cellular carbohydrate metabolic process	24	141	0.0633
GO:0032680	regulation of tumor necrosis factor production	12	52	0.064239
GO:1903555	regulation of tumor necrosis factor superfamily cytokine production	12	52	0.064239
GO:0072523	purine-containing compound catabolic process	8	27	0.0649632
GO:0010647	positive regulation of cell communication	92	756	0.0649632
GO:0043244	regulation of protein-containing complex disassembly	13	59	0.0649632
GO:1903825	organic acid transmembrane transport	13	59	0.0649632
GO:1905039	carboxylic acid transmembrane transport	13	59	0.0649632
GO:0097435	supramolecular fiber organization	43	302	0.0649632
GO:0043550	regulation of lipid kinase activity	9	33	0.0649632
GO:0071260	cellular response to mechanical stimulus	9	33	0.0649632
GO:0002443	leukocyte mediated immunity	45	320	0.0658375
GO:0051338	regulation of transferase activity	64	493	0.0678448
GO:0035239	tube morphogenesis	50	366	0.0703893
GO:0048666	neuron development	60	457	0.0703893
GO:0002460	adaptive immune response based on somatic recombination of immune receptors built from immunoglobulin superfamily domains	18	96	0.0703893
GO:0022412	cellular process involved in reproduction in multicellular organism	23	135	0.0712032
GO:0032640	tumor necrosis factor production	12	53	0.0712032
GO:0071706	tumor necrosis factor superfamily cytokine production	12	53	0.0712032
GO:0016331	morphogenesis of embryonic epithelium	14	67	0.0719976
GO:0019751	polyol metabolic process	13	60	0.0719976
GO:0050680	negative regulation of epithelial cell proliferation	13	60	0.0719976
GO:0045010	actin nucleation	7	22	0.0725167
GO:0046635	positive regulation of alpha-beta T cell activation	7	22	0.0725167
GO:0098656	anion transmembrane transport	21	120	0.0735705
GO:0048731	system development	205	1897	0.0735705
GO:0070665	positive regulation of leukocyte proliferation	9	34	0.0735705
GO:0023056	positive regulation of signaling	92	762	0.0735705
GO:0043551	regulation of phosphatidylinositol 3-kinase activity	8	28	0.0735705
GO:0050896	response to stimulus	359	3536	0.0735705
GO:0002507	tolerance induction	3	4	0.0735705
GO:0006776	vitamin A metabolic process	3	4	0.0735705
GO:0010232	vascular transport	3	4	0.0735705
GO:0048102	autophagic cell death	3	4	0.0735705
GO:0048537	mucosal-associated lymphoid tissue development	3	4	0.0735705
GO:0048541	Peyer's patch development	3	4	0.0735705
GO:0051126	negative regulation of actin nucleation	3	4	0.0735705
GO:0060513	prostatic bud formation	3	4	0.0735705
GO:0070255	regulation of mucus secretion	3	4	0.0735705
GO:0150104	transport across blood-brain barrier	3	4	0.0735705
GO:0043436	oxoacid metabolic process	74	591	0.0742363
GO:0002335	mature B cell differentiation	5	12	0.0742363
GO:0006047	UDP-N-acetylglucosamine metabolic process	5	12	0.0742363
GO:0035115	embryonic forelimb morphogenesis	5	12	0.0742363
GO:0046349	amino sugar biosynthetic process	5	12	0.0742363
GO:0043549	regulation of kinase activity	56	424	0.0759712
GO:0016042	lipid catabolic process	25	153	0.0764444
GO:0007281	germ cell development	18	98	0.0789054
GO:0071495	cellular response to endogenous stimulus	74	593	0.0795344
GO:0009888	tissue development	93	775	0.0795344
GO:0048477	oogenesis	10	41	0.0795344
GO:1901135	carbohydrate derivative metabolic process	73	584	0.0802318
GO:0006163	purine nucleotide metabolic process	33	221	0.0816117
GO:1903708	positive regulation of hemopoiesis	15	76	0.0816117
GO:0006874	cellular calcium ion homeostasis	24	146	0.0822943
GO:0006855	drug transmembrane transport	9	35	0.0846095
GO:0033993	response to lipid	49	363	0.0846095
GO:1902107	positive regulation of leukocyte differentiation	12	55	0.0846606
GO:0010033	response to organic substance	151	1353	0.0846606
GO:0006875	cellular metal ion homeostasis	31	205	0.0846606
GO:0022008	neurogenesis	82	672	0.0846606
GO:0032272	negative regulation of protein polymerization	8	29	0.0846606
GO:0051057	positive regulation of small GTPase mediated signal transduction	8	29	0.0846606
GO:0032715	negative regulation of interleukin-6 production	4	8	0.0846606
GO:0034134	toll-like receptor 2 signaling pathway	4	8	0.0846606
GO:0043372	positive regulation of CD4-positive, alpha-beta T cell differentiation	4	8	0.0846606
GO:0044539	long-chain fatty acid import into cell	4	8	0.0846606
GO:0140354	lipid import into cell	4	8	0.0846606
GO:0007411	axon guidance	19	107	0.0846606
GO:0018212	peptidyl-tyrosine modification	24	147	0.0854729
GO:0055086	nucleobase-containing small molecule metabolic process	47	346	0.0854729
GO:0019932	second-messenger-mediated signaling	23	139	0.085875
GO:0045165	cell fate commitment	17	92	0.0871874
GO:0071496	cellular response to external stimulus	26	164	0.0887185
GO:0097485	neuron projection guidance	19	108	0.0910166
GO:0000079	regulation of cyclin-dependent protein serine/threonine kinase activity	13	63	0.0910166
GO:0010830	regulation of myotube differentiation	6	18	0.0910166
GO:0032720	negative regulation of tumor necrosis factor production	6	18	0.0910166
GO:0042130	negative regulation of T cell proliferation	6	18	0.0910166
GO:0043552	positive regulation of phosphatidylinositol 3-kinase activity	6	18	0.0910166
GO:0072678	T cell migration	6	18	0.0910166
GO:0090218	positive regulation of lipid kinase activity	6	18	0.0910166
GO:2000514	regulation of CD4-positive, alpha-beta T cell activation	6	18	0.0910166
GO:0009566	fertilization	12	56	0.0910166
GO:0022408	negative regulation of cell-cell adhesion	12	56	0.0910166
GO:0048565	digestive tract development	12	56	0.0910166
GO:0001816	cytokine production	40	286	0.0948714
GO:0032787	monocarboxylic acid metabolic process	43	313	0.0958756
GO:0009150	purine ribonucleotide metabolic process	31	208	0.0972369
GO:0060429	epithelium development	62	488	0.0972369
GO:0002292	T cell differentiation involved in immune response	7	24	0.0972369
GO:0006195	purine nucleotide catabolic process	7	24	0.0972369
GO:0009225	nucleotide-sugar metabolic process	7	24	0.0972369
GO:0033628	regulation of cell adhesion mediated by integrin	7	24	0.0972369
GO:0050854	regulation of antigen receptor-mediated signaling pathway	7	24	0.0972369
GO:0071300	cellular response to retinoic acid	7	24	0.0972369
GO:1903727	positive regulation of phospholipid metabolic process	7	24	0.0972369
GO:0071396	cellular response to lipid	35	243	0.0975709
GO:0044255	cellular lipid metabolic process	66	526	0.0980232
GO:0019953	sexual reproduction	43	314	0.0980232
GO:0048598	embryonic morphogenesis	36	252	0.0983517
GO:0002064	epithelial cell development	17	94	0.0995533
GO:0043588	skin development	17	94	0.0995533
GO:0030182	neuron differentiation	69	555	0.0995533
GO:0098771	inorganic ion homeostasis	38	270	0.0995533
GO:0050878	regulation of body fluid levels	31	209	0.0995533
GO:0035295	tube development	58	452	0.100076
GO:0002696	positive regulation of leukocyte activation	20	118	0.102846
GO:0051153	regulation of striated muscle cell differentiation	9	37	0.106414
GO:0055074	calcium ion homeostasis	24	151	0.106912
GO:0007162	negative regulation of cell adhesion	17	95	0.108623
GO:0009913	epidermal cell differentiation	13	65	0.109277
GO:1904029	regulation of cyclin-dependent protein kinase activity	13	65	0.109277
GO:2000241	regulation of reproductive process	13	65	0.109277
GO:0051239	regulation of multicellular organismal process	142	1277	0.110639
GO:0008544	epidermis development	19	111	0.110639
GO:0009607	response to biotic stimulus	61	483	0.111294
GO:1903556	negative regulation of tumor necrosis factor superfamily cytokine production	6	19	0.111294
GO:0001776	leukocyte homeostasis	8	31	0.111294
GO:0032946	positive regulation of mononuclear cell proliferation	8	31	0.111294
GO:0050671	positive regulation of lymphocyte proliferation	8	31	0.111294
GO:2000243	positive regulation of reproductive process	8	31	0.111294
GO:0043207	response to external biotic stimulus	59	465	0.113199
GO:0051707	response to other organism	59	465	0.113199
GO:0018108	peptidyl-tyrosine phosphorylation	23	144	0.113851
GO:0003008	system process	71	579	0.114188
GO:0010639	negative regulation of organelle organization	31	212	0.114188
GO:0002313	mature B cell differentiation involved in immune response	4	9	0.114188
GO:0002820	negative regulation of adaptive immune response	4	9	0.114188
GO:0002823	negative regulation of adaptive immune response based on somatic recombination of immune receptors built from immunoglobulin superfamily domains	4	9	0.114188
GO:0010831	positive regulation of myotube differentiation	4	9	0.114188
GO:0035025	positive regulation of Rho protein signal transduction	4	9	0.114188
GO:0035627	ceramide transport	4	9	0.114188
GO:0042572	retinol metabolic process	4	9	0.114188
GO:0051482	positive regulation of cytosolic calcium ion concentration involved in phospholipase C-activating G protein-coupled signaling pathway	4	9	0.114188
GO:0051797	regulation of hair follicle development	4	9	0.114188
GO:0061469	regulation of type B pancreatic cell proliferation	4	9	0.114188
GO:2000516	positive regulation of CD4-positive, alpha-beta T cell activation	4	9	0.114188
GO:0044242	cellular lipid catabolic process	20	120	0.114188
GO:0019725	cellular homeostasis	51	392	0.115371
GO:0006665	sphingolipid metabolic process	15	81	0.116355
GO:1903053	regulation of extracellular matrix organization	5	14	0.116355
GO:0034220	ion transmembrane transport	52	402	0.116355
GO:1903034	regulation of response to wounding	12	59	0.116355
GO:1902850	microtubule cytoskeleton organization involved in mitosis	16	89	0.116355
GO:0006029	proteoglycan metabolic process	10	45	0.116355
GO:0062207	regulation of pattern recognition receptor signaling pathway	10	45	0.116355
GO:0051146	striated muscle cell differentiation	17	97	0.116355
GO:0001763	morphogenesis of a branching structure	14	74	0.116355
GO:0051017	actin filament bundle assembly	14	74	0.116355
GO:0001771	immunological synapse formation	3	5	0.116355
GO:0006910	phagocytosis, recognition	3	5	0.116355
GO:0007494	midgut development	3	5	0.116355
GO:0031223	auditory behavior	3	5	0.116355
GO:0032530	regulation of microvillus organization	3	5	0.116355
GO:0034135	regulation of toll-like receptor 2 signaling pathway	3	5	0.116355
GO:0034144	negative regulation of toll-like receptor 4 signaling pathway	3	5	0.116355
GO:0048143	astrocyte activation	3	5	0.116355
GO:0070444	oligodendrocyte progenitor proliferation	3	5	0.116355
GO:0070445	regulation of oligodendrocyte progenitor proliferation	3	5	0.116355
GO:0075044	positive regulation by symbiont of host autophagy	3	5	0.116355
GO:0075071	modulation by symbiont of host autophagy	3	5	0.116355
GO:0106001	intestinal hexose absorption	3	5	0.116355
GO:1901077	regulation of relaxation of muscle	3	5	0.116355
GO:1901739	regulation of myoblast fusion	3	5	0.116355
GO:1901741	positive regulation of myoblast fusion	3	5	0.116355
GO:1902459	positive regulation of stem cell population maintenance	3	5	0.116355
GO:0051480	regulation of cytosolic calcium ion concentration	18	105	0.116582
GO:0001817	regulation of cytokine production	36	258	0.11923
GO:0044703	multi-organism reproductive process	49	376	0.120657
GO:0048513	animal organ development	155	1419	0.125355
GO:0006793	phosphorus metabolic process	171	1583	0.125355
GO:0031663	lipopolysaccharide-mediated signaling pathway	6	20	0.125355
GO:0032835	glomerulus development	7	26	0.125355
GO:0043900	regulation of multi-organism process	7	26	0.125355
GO:0048608	reproductive structure development	29	198	0.125355
GO:0046434	organophosphate catabolic process	14	75	0.125355
GO:0051208	sequestering of calcium ion	11	53	0.125355
GO:0050777	negative regulation of immune response	10	46	0.125355
GO:0055080	cation homeostasis	37	269	0.125355
GO:0050867	positive regulation of cell activation	20	123	0.125355
GO:0006873	cellular ion homeostasis	34	243	0.125355
GO:0051495	positive regulation of cytoskeleton organization	17	99	0.125355
GO:0035690	cellular response to drug	27	182	0.125355
GO:0009636	response to toxic substance	31	217	0.125355
GO:0001951	intestinal D-glucose absorption	2	2	0.125355
GO:0002513	tolerance induction to self antigen	2	2	0.125355
GO:0002923	regulation of humoral immune response mediated by circulating immunoglobulin	2	2	0.125355
GO:0002924	negative regulation of humoral immune response mediated by circulating immunoglobulin	2	2	0.125355
GO:0007185	transmembrane receptor protein tyrosine phosphatase signaling pathway	2	2	0.125355
GO:0007342	fusion of sperm to egg plasma membrane involved in single fertilization	2	2	0.125355
GO:0009128	purine nucleoside monophosphate catabolic process	2	2	0.125355
GO:0009158	ribonucleoside monophosphate catabolic process	2	2	0.125355
GO:0009169	purine ribonucleoside monophosphate catabolic process	2	2	0.125355
GO:0015798	myo-inositol transport	2	2	0.125355
GO:0015827	tryptophan transport	2	2	0.125355
GO:0015912	short-chain fatty acid transport	2	2	0.125355
GO:0031508	pericentric heterochromatin assembly	2	2	0.125355
GO:0034124	regulation of MyD88-dependent toll-like receptor signaling pathway	2	2	0.125355
GO:0038030	non-canonical Wnt signaling pathway via MAPK cascade	2	2	0.125355
GO:0038031	non-canonical Wnt signaling pathway via JNK cascade	2	2	0.125355
GO:0039519	modulation by virus of host autophagy	2	2	0.125355
GO:0042636	negative regulation of hair cycle	2	2	0.125355
GO:0042732	D-xylose metabolic process	2	2	0.125355
GO:0043084	penile erection	2	2	0.125355
GO:0043103	hypoxanthine salvage	2	2	0.125355
GO:0046100	hypoxanthine metabolic process	2	2	0.125355
GO:0046101	hypoxanthine biosynthetic process	2	2	0.125355
GO:0051799	negative regulation of hair follicle development	2	2	0.125355
GO:0060405	regulation of penile erection	2	2	0.125355
GO:0060671	epithelial cell differentiation involved in embryonic placenta development	2	2	0.125355
GO:0060672	epithelial cell morphogenesis involved in placental branching	2	2	0.125355
GO:0060685	regulation of prostatic bud formation	2	2	0.125355
GO:0060907	positive regulation of macrophage cytokine production	2	2	0.125355
GO:0061205	paramesonephric duct development	2	2	0.125355
GO:0070662	mast cell proliferation	2	2	0.125355
GO:0070666	regulation of mast cell proliferation	2	2	0.125355
GO:0070667	negative regulation of mast cell proliferation	2	2	0.125355
GO:0071593	lymphocyte aggregation	2	2	0.125355
GO:0071907	determination of digestive tract left/right asymmetry	2	2	0.125355
GO:0072007	mesangial cell differentiation	2	2	0.125355
GO:0072143	mesangial cell development	2	2	0.125355
GO:0099040	ceramide translocation	2	2	0.125355
GO:1902896	terminal web assembly	2	2	0.125355
GO:1903979	negative regulation of microglial cell activation	2	2	0.125355
GO:1904092	regulation of autophagic cell death	2	2	0.125355
GO:1904238	pericyte cell differentiation	2	2	0.125355
GO:1904271	L-proline import across plasma membrane	2	2	0.125355
GO:1904555	L-proline transmembrane transport	2	2	0.125355
GO:1904674	positive regulation of somatic stem cell population maintenance	2	2	0.125355
GO:1905598	negative regulation of low-density lipoprotein receptor activity	2	2	0.125355
GO:1905647	proline import across plasma membrane	2	2	0.125355
GO:1990379	lipid transport across blood-brain barrier	2	2	0.125355
GO:0009967	positive regulation of signal transduction	82	694	0.125355
GO:0051279	regulation of release of sequestered calcium ion into cytosol	8	33	0.125581
GO:0007052	mitotic spindle organization	14	76	0.125581
GO:0061572	actin filament bundle organization	14	76	0.125581
GO:0045595	regulation of cell differentiation	89	763	0.127102
GO:0061458	reproductive system development	29	200	0.127102
GO:0055082	cellular chemical homeostasis	41	307	0.127858
GO:0050679	positive regulation of epithelial cell proliferation	15	84	0.128758
GO:0035136	forelimb morphogenesis	5	15	0.129086
GO:0050856	regulation of T cell receptor signaling pathway	5	15	0.129086
GO:0009259	ribonucleotide metabolic process	31	218	0.130268
GO:0061041	regulation of wound healing	10	47	0.131155
GO:0065009	regulation of molecular function	143	1305	0.132037
GO:0032504	multicellular organism reproduction	41	308	0.133061
GO:0043647	inositol phosphate metabolic process	7	27	0.133647
GO:0065008	regulation of biological quality	184	1727	0.133851
GO:0048699	generation of neurons	75	629	0.133851
GO:0019752	carboxylic acid metabolic process	67	552	0.133851
GO:0001913	T cell mediated cytotoxicity	4	10	0.133851
GO:0035116	embryonic hindlimb morphogenesis	4	10	0.133851
GO:0045622	regulation of T-helper cell differentiation	4	10	0.133851
GO:0060571	morphogenesis of an epithelial fold	4	10	0.133851
GO:0060706	cell differentiation involved in embryonic placenta development	4	10	0.133851
GO:0010817	regulation of hormone levels	27	184	0.134142
GO:0003382	epithelial cell morphogenesis	6	21	0.135148
GO:0042063	gliogenesis	20	125	0.135148
GO:0046777	protein autophosphorylation	20	125	0.135148
GO:0015748	organophosphate ester transport	12	62	0.135305
GO:0019935	cyclic-nucleotide-mediated signaling	12	62	0.135305
GO:0055123	digestive system development	12	62	0.135305
GO:0071222	cellular response to lipopolysaccharide	12	62	0.135305
GO:0032675	regulation of interleukin-6 production	8	34	0.142128
GO:0048704	embryonic skeletal system morphogenesis	8	34	0.142128
GO:0008360	regulation of cell shape	13	70	0.142813
GO:0072507	divalent inorganic cation homeostasis	25	168	0.143079
GO:0002274	myeloid leukocyte activation	36	265	0.144173
GO:0002822	regulation of adaptive immune response based on somatic recombination of immune receptors built from immunoglobulin superfamily domains	10	48	0.144849
GO:0006629	lipid metabolic process	80	681	0.146487
GO:0002697	regulation of immune effector process	22	143	0.147293
GO:0007204	positive regulation of cytosolic calcium ion concentration	16	94	0.150401
GO:0015850	organic hydroxy compound transport	16	94	0.150401
GO:0051130	positive regulation of cellular component organization	69	576	0.154609
GO:0031175	neuron projection development	51	405	0.15662
GO:0072503	cellular divalent inorganic cation homeostasis	24	161	0.15767
GO:0019933	cAMP-mediated signaling	11	56	0.158173
GO:0002684	positive regulation of immune system process	46	359	0.158773
GO:0002709	regulation of T cell mediated immunity	5	16	0.158773
GO:0030888	regulation of B cell proliferation	5	16	0.158773
GO:0032611	interleukin-1 beta production	5	16	0.158773
GO:0034122	negative regulation of toll-like receptor signaling pathway	5	16	0.158773
GO:0043277	apoptotic cell clearance	5	16	0.158773
GO:0043902	positive regulation of multi-organism process	5	16	0.158773
GO:0042692	muscle cell differentiation	21	136	0.158773
GO:0000003	reproduction	71	597	0.158773
GO:0010810	regulation of cell-substrate adhesion	15	87	0.158773
GO:0035556	intracellular signal transduction	133	1214	0.158773
GO:0007010	cytoskeleton organization	75	636	0.158773
GO:0051209	release of sequestered calcium ion into cytosol	10	49	0.158773
GO:0002287	alpha-beta T cell activation involved in immune response	6	22	0.158773
GO:0002293	alpha-beta T cell differentiation involved in immune response	6	22	0.158773
GO:0002294	CD4-positive, alpha-beta T cell differentiation involved in immune response	6	22	0.158773
GO:0006749	glutathione metabolic process	6	22	0.158773
GO:0042093	T-helper cell differentiation	6	22	0.158773
GO:0042100	B cell proliferation	6	22	0.158773
GO:0014902	myotube differentiation	8	35	0.158773
GO:0007292	female gamete generation	12	64	0.158773
GO:0071219	cellular response to molecule of bacterial origin	12	64	0.158773
GO:0002315	marginal zone B cell differentiation	3	6	0.158773
GO:0002467	germinal center formation	3	6	0.158773
GO:0003161	cardiac conduction system development	3	6	0.158773
GO:0043252	sodium-independent organic anion transport	3	6	0.158773
GO:0043589	skin morphogenesis	3	6	0.158773
GO:0051182	coenzyme transport	3	6	0.158773
GO:0060572	morphogenesis of an epithelial bud	3	6	0.158773
GO:0060601	lateral sprouting from an epithelium	3	6	0.158773
GO:0072189	ureter development	3	6	0.158773
GO:0097048	dendritic cell apoptotic process	3	6	0.158773
GO:1903431	positive regulation of cell maturation	3	6	0.158773
GO:2000668	regulation of dendritic cell apoptotic process	3	6	0.158773
GO:0051234	establishment of localization	242	2349	0.163178
GO:0002224	toll-like receptor signaling pathway	13	72	0.164398
GO:0031347	regulation of defense response	35	260	0.165614
GO:0007584	response to nutrient	16	96	0.168719
GO:0006796	phosphate-containing compound metabolic process	167	1567	0.171813
GO:0035461	vitamin transmembrane transport	4	11	0.171875
GO:0044342	type B pancreatic cell proliferation	4	11	0.171875
GO:0048873	homeostasis of number of cells within a tissue	4	11	0.171875
GO:0050820	positive regulation of coagulation	4	11	0.171875
GO:0070734	histone H3-K27 methylation	4	11	0.171875
GO:0019693	ribose phosphate metabolic process	31	225	0.172061
GO:0001708	cell fate specification	7	29	0.172061
GO:0007156	homophilic cell adhesion via plasma membrane adhesion molecules	7	29	0.172061
GO:0051282	regulation of sequestering of calcium ion	10	50	0.172926
GO:0051283	negative regulation of sequestering of calcium ion	10	50	0.172926
GO:0007173	epidermal growth factor receptor signaling pathway	12	65	0.172981
GO:0030198	extracellular matrix organization	21	138	0.172981
GO:0043062	extracellular structure organization	21	138	0.172981
GO:0097237	cellular response to toxic substance	18	113	0.174392
GO:0051129	negative regulation of cellular component organization	43	335	0.175185
GO:0016999	antibiotic metabolic process	9	43	0.17671
GO:0032635	interleukin-6 production	8	36	0.177006
GO:0071229	cellular response to acid chemical	16	97	0.179255
GO:0043299	leukocyte degranulation	32	235	0.179302
GO:0001101	response to acid chemical	23	156	0.182876
GO:0001936	regulation of endothelial cell proliferation	11	58	0.182917
GO:0060562	epithelial tube morphogenesis	21	139	0.183522
GO:0001909	leukocyte mediated cytotoxicity	6	23	0.183522
GO:0051180	vitamin transport	6	23	0.183522
GO:0051704	multi-organism process	52	421	0.184887
GO:0030857	negative regulation of epithelial cell differentiation	5	17	0.188173
GO:0015893	drug transport	12	66	0.189405
GO:0022414	reproductive process	70	595	0.191353
GO:0007188	adenylate cyclase-modulating G protein-coupled receptor signaling pathway	10	51	0.191379
GO:0098542	defense response to other organism	44	347	0.193794
GO:0050886	endocrine process	7	30	0.198944
GO:0007589	body fluid secretion	9	44	0.198956
GO:0098742	cell-cell adhesion via plasma-membrane adhesion molecules	11	59	0.202534
GO:0050801	ion homeostasis	40	311	0.203964
GO:2000026	regulation of multicellular organismal development	98	874	0.205389
GO:0048732	gland development	29	211	0.206336
GO:0051235	maintenance of location	21	141	0.207747
GO:0007160	cell-matrix adhesion	16	99	0.207747
GO:0048872	homeostasis of number of cells	19	124	0.207747
GO:0042113	B cell activation	15	91	0.209969
GO:1901136	carbohydrate derivative catabolic process	15	91	0.209969
GO:0006790	sulfur compound metabolic process	26	185	0.212888
GO:0032355	response to estradiol	10	52	0.212993
GO:0009994	oocyte differentiation	6	24	0.217841
GO:0031507	heterochromatin assembly	6	24	0.217841
GO:0042102	positive regulation of T cell proliferation	6	24	0.217841
GO:0014002	astrocyte development	4	12	0.218117
GO:0030539	male genitalia development	4	12	0.218117
GO:0042451	purine nucleoside biosynthetic process	4	12	0.218117
GO:0042455	ribonucleoside biosynthetic process	4	12	0.218117
GO:0042491	inner ear auditory receptor cell differentiation	4	12	0.218117
GO:0042554	superoxide anion generation	4	12	0.218117
GO:0042634	regulation of hair cycle	4	12	0.218117
GO:0043029	T cell homeostasis	4	12	0.218117
GO:0045684	positive regulation of epidermis development	4	12	0.218117
GO:0046129	purine ribonucleoside biosynthetic process	4	12	0.218117
GO:0046426	negative regulation of receptor signaling pathway via JAK-STAT	4	12	0.218117
GO:1904893	negative regulation of receptor signaling pathway via STAT	4	12	0.218117
GO:0010469	regulation of signaling receptor activity	9	45	0.218117
GO:0042058	regulation of epidermal growth factor receptor signaling pathway	9	45	0.218117
GO:0048706	embryonic skeletal system development	9	45	0.218117
GO:0048534	hematopoietic or lymphoid organ development	51	417	0.218642
GO:0043067	regulation of programmed cell death	78	679	0.218642
GO:0008219	cell death	103	928	0.218734
GO:0030003	cellular cation homeostasis	32	240	0.219727
GO:0007631	feeding behavior	7	31	0.220273
GO:0050818	regulation of coagulation	7	31	0.220273
GO:0007189	adenylate cyclase-activating G protein-coupled receptor signaling pathway	8	38	0.220273
GO:0010522	regulation of calcium ion transport into cytosol	8	38	0.220273
GO:0038127	ERBB signaling pathway	13	76	0.220273
GO:0051241	negative regulation of multicellular organismal process	55	456	0.220273
GO:0009154	purine ribonucleotide catabolic process	5	18	0.220273
GO:0030149	sphingolipid catabolic process	5	18	0.220273
GO:1902745	positive regulation of lamellipodium organization	5	18	0.220273
GO:2000036	regulation of stem cell population maintenance	5	18	0.220273
GO:0051270	regulation of cellular component movement	47	380	0.220273
GO:0030097	hemopoiesis	49	399	0.220273
GO:0001865	NK T cell differentiation	3	7	0.220273
GO:0001912	positive regulation of leukocyte mediated cytotoxicity	3	7	0.220273
GO:0032688	negative regulation of interferon-beta production	3	7	0.220273
GO:0032958	inositol phosphate biosynthetic process	3	7	0.220273
GO:0046348	amino sugar catabolic process	3	7	0.220273
GO:0051451	myoblast migration	3	7	0.220273
GO:0051561	positive regulation of mitochondrial calcium ion concentration	3	7	0.220273
GO:0055119	relaxation of cardiac muscle	3	7	0.220273
GO:0060142	regulation of syncytium formation by plasma membrane fusion	3	7	0.220273
GO:0060143	positive regulation of syncytium formation by plasma membrane fusion	3	7	0.220273
GO:0060749	mammary gland alveolus development	3	7	0.220273
GO:0061377	mammary gland lobule development	3	7	0.220273
GO:0072537	fibroblast activation	3	7	0.220273
GO:0061061	muscle structure development	33	250	0.221007
GO:0042327	positive regulation of phosphorylation	52	428	0.221199
GO:0030534	adult behavior	10	53	0.222549
GO:0007264	small GTPase mediated signal transduction	31	232	0.222549
GO:0071417	cellular response to organonitrogen compound	36	278	0.224778
GO:0048609	multicellular organismal reproductive process	39	306	0.226571
GO:0009725	response to hormone	50	410	0.229321
GO:0031333	negative regulation of protein-containing complex assembly	11	61	0.230247
GO:0002444	myeloid leukocyte mediated immunity	32	242	0.230816
GO:0060401	cytosolic calcium ion transport	12	69	0.230816
GO:0061138	morphogenesis of a branching epithelium	12	69	0.230816
GO:0014013	regulation of gliogenesis	9	46	0.230816
GO:0098657	import into cell	13	77	0.230816
GO:1903706	regulation of hemopoiesis	28	206	0.230816
GO:0033674	positive regulation of kinase activity	35	270	0.230816
GO:0010562	positive regulation of phosphorus metabolic process	55	459	0.230816
GO:0045937	positive regulation of phosphate metabolic process	55	459	0.230816
GO:0002066	columnar/cuboidal epithelial cell development	6	25	0.230816
GO:0015909	long-chain fatty acid transport	6	25	0.230816
GO:0048806	genitalia development	6	25	0.230816
GO:0072348	sulfur compound transport	6	25	0.230816
GO:0030216	keratinocyte differentiation	8	39	0.230816
GO:0002275	myeloid cell activation involved in immune response	31	234	0.230816
GO:0031667	response to nutrient levels	31	234	0.230816
GO:0012501	programmed cell death	97	874	0.230816
GO:0072006	nephron development	10	54	0.230816
GO:0097553	calcium ion transmembrane import into cytosol	10	54	0.230816
GO:0001578	microtubule bundle formation	7	32	0.230816
GO:0030865	cortical cytoskeleton organization	7	32	0.230816
GO:0001916	positive regulation of T cell mediated cytotoxicity	2	3	0.230816
GO:0002314	germinal center B cell differentiation	2	3	0.230816
GO:0002921	negative regulation of humoral immune response	2	3	0.230816
GO:0002922	positive regulation of humoral immune response	2	3	0.230816
GO:0005997	xylulose metabolic process	2	3	0.230816
GO:0010886	positive regulation of cholesterol storage	2	3	0.230816
GO:0015791	polyol transport	2	3	0.230816
GO:0015824	proline transport	2	3	0.230816
GO:0021562	vestibulocochlear nerve development	2	3	0.230816
GO:0032261	purine nucleotide salvage	2	3	0.230816
GO:0032532	regulation of microvillus length	2	3	0.230816
GO:0032695	negative regulation of interleukin-12 production	2	3	0.230816
GO:0034316	negative regulation of Arp2/3 complex-mediated actin nucleation	2	3	0.230816
GO:0035524	proline transmembrane transport	2	3	0.230816
GO:0035799	ureter maturation	2	3	0.230816
GO:0036022	limb joint morphogenesis	2	3	0.230816
GO:0036023	embryonic skeletal limb joint morphogenesis	2	3	0.230816
GO:0038044	transforming growth factor-beta secretion	2	3	0.230816
GO:0042574	retinal metabolic process	2	3	0.230816
GO:0042756	drinking behavior	2	3	0.230816
GO:0043031	negative regulation of macrophage activation	2	3	0.230816
GO:0043096	purine nucleobase salvage	2	3	0.230816
GO:0043654	recognition of apoptotic cell	2	3	0.230816
GO:0045026	plasma membrane fusion	2	3	0.230816
GO:0045605	negative regulation of epidermal cell differentiation	2	3	0.230816
GO:0045988	negative regulation of striated muscle contraction	2	3	0.230816
GO:0046007	negative regulation of activated T cell proliferation	2	3	0.230816
GO:0046085	adenosine metabolic process	2	3	0.230816
GO:0046110	xanthine metabolic process	2	3	0.230816
GO:0048842	positive regulation of axon extension involved in axon guidance	2	3	0.230816
GO:0055118	negative regulation of cardiac muscle contraction	2	3	0.230816
GO:0060124	positive regulation of growth hormone secretion	2	3	0.230816
GO:0060920	cardiac pacemaker cell differentiation	2	3	0.230816
GO:0060926	cardiac pacemaker cell development	2	3	0.230816
GO:0061302	smooth muscle cell-matrix adhesion	2	3	0.230816
GO:0070257	positive regulation of mucus secretion	2	3	0.230816
GO:0090091	positive regulation of extracellular matrix disassembly	2	3	0.230816
GO:0098532	histone H3-K27 trimethylation	2	3	0.230816
GO:0099039	sphingolipid translocation	2	3	0.230816
GO:0150079	negative regulation of neuroinflammatory response	2	3	0.230816
GO:1902669	positive regulation of axon guidance	2	3	0.230816
GO:2000670	positive regulation of dendritic cell apoptotic process	2	3	0.230816
GO:0002449	lymphocyte mediated immunity	14	86	0.233308
GO:0051101	regulation of DNA binding	11	62	0.233852
GO:0002699	positive regulation of immune effector process	13	78	0.235322
GO:0009132	nucleoside diphosphate metabolic process	13	78	0.235322
GO:0006066	alcohol metabolic process	24	172	0.23673
GO:0031346	positive regulation of cell projection organization	25	181	0.237941
GO:0071900	regulation of protein serine/threonine kinase activity	33	254	0.240976
GO:0009261	ribonucleotide catabolic process	5	19	0.240976
GO:0022617	extracellular matrix disassembly	5	19	0.240976
GO:0032612	interleukin-1 production	5	19	0.240976
GO:0036258	multivesicular body assembly	5	19	0.240976
GO:0046466	membrane lipid catabolic process	5	19	0.240976
GO:0150076	neuroinflammatory response	5	19	0.240976
GO:0046903	secretion	73	638	0.241404
GO:0009991	response to extracellular stimulus	32	245	0.241482
GO:0042981	regulation of apoptotic process	76	668	0.241482
GO:0051651	maintenance of location in cell	15	95	0.241482
GO:0001782	B cell homeostasis	4	13	0.241482
GO:0002711	positive regulation of T cell mediated immunity	4	13	0.241482
GO:0007176	regulation of epidermal growth factor-activated receptor activity	4	13	0.241482
GO:0010712	regulation of collagen metabolic process	4	13	0.241482
GO:0032965	regulation of collagen biosynthetic process	4	13	0.241482
GO:0035137	hindlimb morphogenesis	4	13	0.241482
GO:0042759	long-chain fatty acid biosynthetic process	4	13	0.241482
GO:0048745	smooth muscle tissue development	4	13	0.241482
GO:0045055	regulated exocytosis	41	329	0.241482
GO:1901652	response to peptide	30	227	0.242653
GO:0040017	positive regulation of locomotion	29	218	0.243819
GO:0006575	cellular modified amino acid metabolic process	14	87	0.245251
GO:0002685	regulation of leukocyte migration	10	55	0.245251
GO:0007187	G protein-coupled receptor signaling pathway, coupled to cyclic nucleotide second messenger	10	55	0.245251
GO:0003018	vascular process in circulatory system	11	63	0.249801
GO:0043069	negative regulation of programmed cell death	47	387	0.249801
GO:0007272	ensheathment of neurons	12	71	0.249801
GO:0008366	axon ensheathment	12	71	0.249801
GO:0042552	myelination	12	71	0.249801
GO:0009167	purine ribonucleoside monophosphate metabolic process	6	26	0.2531
GO:0034308	primary alcohol metabolic process	6	26	0.2531
GO:0022604	regulation of cell morphogenesis	29	219	0.253683
GO:0003073	regulation of systemic arterial blood pressure	7	33	0.253711
GO:1902533	positive regulation of intracellular signal transduction	51	426	0.254043
GO:0043254	regulation of protein-containing complex assembly	28	210	0.254043
GO:0007276	gamete generation	33	256	0.25563
GO:0043066	negative regulation of apoptotic process	46	379	0.2628
GO:0060548	negative regulation of cell death	51	427	0.262908
GO:0010941	regulation of cell death	82	732	0.266852
GO:0045859	regulation of protein kinase activity	45	370	0.267684
GO:0048871	multicellular organismal homeostasis	26	193	0.267721
GO:0007229	integrin-mediated signaling pathway	10	56	0.267721
GO:0030326	embryonic limb morphogenesis	10	56	0.267721
GO:0035113	embryonic appendage morphogenesis	10	56	0.267721
GO:0006810	transport	231	2275	0.269045
GO:0006766	vitamin metabolic process	12	72	0.269045
GO:0051147	regulation of muscle cell differentiation	11	64	0.269045
GO:0009743	response to carbohydrate	15	97	0.269045
GO:0006643	membrane lipid metabolic process	17	114	0.269045
GO:0002707	negative regulation of lymphocyte mediated immunity	3	8	0.269045
GO:0006054	N-acetylneuraminate metabolic process	3	8	0.269045
GO:0021895	cerebral cortex neuron differentiation	3	8	0.269045
GO:0035563	positive regulation of chromatin binding	3	8	0.269045
GO:0043011	myeloid dendritic cell differentiation	3	8	0.269045
GO:0046006	regulation of activated T cell proliferation	3	8	0.269045
GO:0046640	regulation of alpha-beta T cell proliferation	3	8	0.269045
GO:0055075	potassium ion homeostasis	3	8	0.269045
GO:0060117	auditory receptor cell development	3	8	0.269045
GO:0060444	branching involved in mammary gland duct morphogenesis	3	8	0.269045
GO:0071731	response to nitric oxide	3	8	0.269045
GO:0080154	regulation of fertilization	3	8	0.269045
GO:1903055	positive regulation of extracellular matrix organization	3	8	0.269045
GO:1905331	negative regulation of morphogenesis of an epithelium	3	8	0.269045
GO:0002062	chondrocyte differentiation	8	41	0.269325
GO:1901292	nucleoside phosphate catabolic process	8	41	0.269325
GO:0019220	regulation of phosphate metabolic process	89	804	0.270974
GO:0051174	regulation of phosphorus metabolic process	89	804	0.270974
GO:0002067	glandular epithelial cell differentiation	5	20	0.270974
GO:0010458	exit from mitosis	5	20	0.270974
GO:0014009	glial cell proliferation	5	20	0.270974
GO:0036257	multivesicular body organization	5	20	0.270974
GO:0042246	tissue regeneration	5	20	0.270974
GO:0045604	regulation of epidermal cell differentiation	5	20	0.270974
GO:0050795	regulation of behavior	5	20	0.270974
GO:0051155	positive regulation of striated muscle cell differentiation	5	20	0.270974
GO:1901658	glycosyl compound catabolic process	5	20	0.270974
GO:1903036	positive regulation of response to wounding	5	20	0.270974
GO:0048705	skeletal system morphogenesis	14	89	0.272194
GO:0050778	positive regulation of immune response	31	240	0.273846
GO:0014070	response to organic cyclic compound	47	391	0.273847
GO:0033077	T cell differentiation in thymus	7	34	0.277309
GO:0048518	positive regulation of biological process	267	2663	0.277734
GO:1901184	regulation of ERBB signaling pathway	9	49	0.277734
GO:0032649	regulation of interferon-gamma production	6	27	0.280654
GO:0046173	polyol biosynthetic process	6	27	0.280654
GO:0002703	regulation of leukocyte mediated immunity	12	73	0.281584
GO:0050920	regulation of chemotaxis	12	73	0.281584
GO:0001838	embryonic epithelial tube formation	10	57	0.281704
GO:0044344	cellular response to fibroblast growth factor stimulus	10	57	0.281704
GO:0050790	regulation of catalytic activity	114	1060	0.281704
GO:0006144	purine nucleobase metabolic process	4	14	0.281704
GO:0007026	negative regulation of microtubule depolymerization	4	14	0.281704
GO:0007339	binding of sperm to zona pellucida	4	14	0.281704
GO:0009164	nucleoside catabolic process	4	14	0.281704
GO:0032651	regulation of interleukin-1 beta production	4	14	0.281704
GO:0032663	regulation of interleukin-2 production	4	14	0.281704
GO:0043171	peptide catabolic process	4	14	0.281704
GO:0043368	positive T cell selection	4	14	0.281704
GO:0060055	angiogenesis involved in wound healing	4	14	0.281704
GO:0061900	glial cell activation	4	14	0.281704
GO:0071711	basement membrane organization	4	14	0.281704
GO:0090322	regulation of superoxide metabolic process	4	14	0.281704
GO:1902042	negative regulation of extrinsic apoptotic signaling pathway via death domain receptors	4	14	0.281704
GO:0044089	positive regulation of cellular component biogenesis	33	260	0.284806
GO:0055072	iron ion homeostasis	8	42	0.292017
GO:0040012	regulation of locomotion	44	365	0.295771
GO:0006915	apoptotic process	93	850	0.301777
GO:0006753	nucleoside phosphate metabolic process	37	299	0.30238
GO:1901699	cellular response to nitrogen compound	37	299	0.30238
GO:0048589	developmental growth	34	271	0.305352
GO:0015698	inorganic anion transport	10	58	0.305444
GO:0060402	calcium ion transport into cytosol	10	58	0.305444
GO:1901222	regulation of NIK/NF-kappaB signaling	7	35	0.307736
GO:1901615	organic hydroxy compound metabolic process	32	253	0.314081
GO:0030204	chondroitin sulfate metabolic process	5	21	0.314081
GO:0060563	neuroepithelial cell differentiation	5	21	0.314081
GO:0051272	positive regulation of cellular component movement	28	216	0.315192
GO:0006801	superoxide metabolic process	6	28	0.316152
GO:0009126	purine nucleoside monophosphate metabolic process	6	28	0.316152
GO:0032609	interferon-gamma production	6	28	0.316152
GO:0070828	heterochromatin organization	6	28	0.316152
GO:0043434	response to peptide hormone	26	198	0.31964
GO:0035270	endocrine system development	8	43	0.322947
GO:0050921	positive regulation of chemotaxis	8	43	0.322947
GO:0006090	pyruvate metabolic process	12	75	0.322947
GO:0006814	sodium ion transport	12	75	0.322947
GO:1901137	carbohydrate derivative biosynthetic process	44	368	0.324284
GO:0001818	negative regulation of cytokine production	14	92	0.324284
GO:0035148	tube formation	11	67	0.324284
GO:0001944	vasculature development	38	311	0.324284
GO:0072358	cardiovascular system development	38	311	0.324284
GO:0006644	phospholipid metabolic process	31	245	0.324284
GO:0006959	humoral immune response	9	51	0.324284
GO:0071774	response to fibroblast growth factor	10	59	0.324284
GO:0042325	regulation of phosphorylation	79	714	0.324284
GO:0031334	positive regulation of protein-containing complex assembly	18	127	0.324284
GO:0048878	chemical homeostasis	55	476	0.324284
GO:0048522	positive regulation of cellular process	247	2464	0.324284
GO:0016052	carbohydrate catabolic process	15	101	0.324284
GO:0032496	response to lipopolysaccharide	15	101	0.324284
GO:0001667	ameboidal-type cell migration	24	181	0.324284
GO:0042445	hormone metabolic process	13	84	0.324284
GO:0032941	secretion by tissue	4	15	0.324284
GO:0035036	sperm-egg recognition	4	15	0.324284
GO:0140115	export across plasma membrane	4	15	0.324284
GO:0003333	amino acid transmembrane transport	7	36	0.324284
GO:0032963	collagen metabolic process	7	36	0.324284
GO:0001821	histamine secretion	3	9	0.324284
GO:0009113	purine nucleobase biosynthetic process	3	9	0.324284
GO:0009214	cyclic nucleotide catabolic process	3	9	0.324284
GO:0030890	positive regulation of B cell proliferation	3	9	0.324284
GO:0032743	positive regulation of interleukin-2 production	3	9	0.324284
GO:0034138	toll-like receptor 3 signaling pathway	3	9	0.324284
GO:0034315	regulation of Arp2/3 complex-mediated actin nucleation	3	9	0.324284
GO:0035338	long-chain fatty-acyl-CoA biosynthetic process	3	9	0.324284
GO:0045066	regulatory T cell differentiation	3	9	0.324284
GO:0045932	negative regulation of muscle contraction	3	9	0.324284
GO:0046058	cAMP metabolic process	3	9	0.324284
GO:0046633	alpha-beta T cell proliferation	3	9	0.324284
GO:0060512	prostate gland morphogenesis	3	9	0.324284
GO:0060740	prostate gland epithelium morphogenesis	3	9	0.324284
GO:0070633	transepithelial transport	3	9	0.324284
GO:0098856	intestinal lipid absorption	3	9	0.324284
GO:0150077	regulation of neuroinflammatory response	3	9	0.324284
GO:2000145	regulation of cell motility	42	351	0.324284
GO:0009117	nucleotide metabolic process	36	294	0.324284
GO:0030001	metal ion transport	36	294	0.324284
GO:0001890	placenta development	11	68	0.324284
GO:0009135	purine nucleoside diphosphate metabolic process	11	68	0.324284
GO:0009179	purine ribonucleoside diphosphate metabolic process	11	68	0.324284
GO:0048639	positive regulation of developmental growth	11	68	0.324284
GO:1901653	cellular response to peptide	23	173	0.324284
GO:0050817	coagulation	19	137	0.324284
GO:0002706	regulation of lymphocyte mediated immunity	8	44	0.324284
GO:0014812	muscle cell migration	8	44	0.324284
GO:0032526	response to retinoic acid	8	44	0.324284
GO:1901264	carbohydrate derivative transport	8	44	0.324284
GO:0001914	regulation of T cell mediated cytotoxicity	2	4	0.324284
GO:0002016	regulation of blood volume by renin-angiotensin	2	4	0.324284
GO:0002634	regulation of germinal center formation	2	4	0.324284
GO:0002713	negative regulation of B cell mediated immunity	2	4	0.324284
GO:0002890	negative regulation of immunoglobulin mediated immune response	2	4	0.324284
GO:0005984	disaccharide metabolic process	2	4	0.324284
GO:0006107	oxaloacetate metabolic process	2	4	0.324284
GO:0009838	abscission	2	4	0.324284
GO:0010744	positive regulation of macrophage derived foam cell differentiation	2	4	0.324284
GO:0014042	positive regulation of neuron maturation	2	4	0.324284
GO:0015696	ammonium transport	2	4	0.324284
GO:0015732	prostaglandin transport	2	4	0.324284
GO:0016102	diterpenoid biosynthetic process	2	4	0.324284
GO:0021781	glial cell fate commitment	2	4	0.324284
GO:0030578	PML body organization	2	4	0.324284
GO:0032274	gonadotropin secretion	2	4	0.324284
GO:0032275	luteinizing hormone secretion	2	4	0.324284
GO:0032691	negative regulation of interleukin-1 beta production	2	4	0.324284
GO:0033089	positive regulation of T cell differentiation in thymus	2	4	0.324284
GO:0034136	negative regulation of toll-like receptor 2 signaling pathway	2	4	0.324284
GO:0035589	G protein-coupled purinergic nucleotide receptor signaling pathway	2	4	0.324284
GO:0035860	glial cell-derived neurotrophic factor receptor signaling pathway	2	4	0.324284
GO:0038155	interleukin-23-mediated signaling pathway	2	4	0.324284
GO:0042297	vocal learning	2	4	0.324284
GO:0042659	regulation of cell fate specification	2	4	0.324284
GO:0042749	regulation of circadian sleep/wake cycle	2	4	0.324284
GO:0043129	surfactant homeostasis	2	4	0.324284
GO:0043376	regulation of CD8-positive, alpha-beta T cell differentiation	2	4	0.324284
GO:0043652	engulfment of apoptotic cell	2	4	0.324284
GO:0045059	positive thymic T cell selection	2	4	0.324284
GO:0045836	positive regulation of meiotic nuclear division	2	4	0.324284
GO:0051660	establishment of centrosome localization	2	4	0.324284
GO:0060123	regulation of growth hormone secretion	2	4	0.324284
GO:0060272	embryonic skeletal joint morphogenesis	2	4	0.324284
GO:0060282	positive regulation of oocyte development	2	4	0.324284
GO:0060623	regulation of chromosome condensation	2	4	0.324284
GO:0070486	leukocyte aggregation	2	4	0.324284
GO:0072177	mesonephric duct development	2	4	0.324284
GO:0072488	ammonium transmembrane transport	2	4	0.324284
GO:0098596	imitative learning	2	4	0.324284
GO:0098598	learned vocalization behavior or vocal learning	2	4	0.324284
GO:0099150	regulation of postsynaptic specialization assembly	2	4	0.324284
GO:0150052	regulation of postsynapse assembly	2	4	0.324284
GO:1901072	glucosamine-containing compound catabolic process	2	4	0.324284
GO:1901203	positive regulation of extracellular matrix assembly	2	4	0.324284
GO:1901897	regulation of relaxation of cardiac muscle	2	4	0.324284
GO:1904672	regulation of somatic stem cell population maintenance	2	4	0.324284
GO:1905516	positive regulation of fertilization	2	4	0.324284
GO:1905881	positive regulation of oogenesis	2	4	0.324284
GO:2000344	positive regulation of acrosome reaction	2	4	0.324284
GO:2000347	positive regulation of hepatocyte proliferation	2	4	0.324284
GO:2000394	positive regulation of lamellipodium morphogenesis	2	4	0.324284
GO:0007265	Ras protein signal transduction	21	155	0.324284
GO:0016101	diterpenoid metabolic process	6	29	0.324284
GO:0031529	ruffle organization	6	29	0.324284
GO:0032233	positive regulation of actin filament bundle assembly	6	29	0.324284
GO:0002520	immune system development	52	449	0.324284
GO:0045927	positive regulation of growth	15	102	0.324284
GO:0002283	neutrophil activation involved in immune response	27	210	0.324284
GO:0030335	positive regulation of cell migration	27	210	0.324284
GO:0043312	neutrophil degranulation	27	210	0.324284
GO:0034404	nucleobase-containing small molecule biosynthetic process	10	60	0.324593
GO:0007266	Rho protein signal transduction	9	52	0.32555
GO:0007200	phospholipase C-activating G protein-coupled receptor signaling pathway	5	22	0.326487
GO:0043124	negative regulation of I-kappaB kinase/NF-kappaB signaling	5	22	0.326487
GO:0045058	T cell selection	5	22	0.326487
GO:0045824	negative regulation of innate immune response	5	22	0.326487
GO:0033865	nucleoside bisphosphate metabolic process	12	77	0.335439
GO:0033875	ribonucleoside bisphosphate metabolic process	12	77	0.335439
GO:0034032	purine nucleoside bisphosphate metabolic process	12	77	0.335439
GO:0048736	appendage development	12	77	0.335439
GO:0060173	limb development	12	77	0.335439
GO:0010976	positive regulation of neuron projection development	18	129	0.335439
GO:0019216	regulation of lipid metabolic process	27	211	0.336302
GO:0060537	muscle tissue development	21	156	0.336666
GO:0048583	regulation of response to stimulus	179	1752	0.341651
GO:0044087	regulation of cellular component biogenesis	53	461	0.342226
GO:0046887	positive regulation of hormone secretion	7	37	0.342226
GO:0051785	positive regulation of nuclear division	7	37	0.342226
GO:0097581	lamellipodium organization	7	37	0.342226
GO:1905954	positive regulation of lipid localization	7	37	0.342226
GO:0051897	positive regulation of protein kinase B signaling	11	69	0.34244
GO:2000147	positive regulation of cell motility	27	212	0.349348
GO:0008217	regulation of blood pressure	10	61	0.349348
GO:0072175	epithelial tube formation	10	61	0.349348
GO:0001819	positive regulation of cytokine production	22	166	0.349514
GO:0032231	regulation of actin filament bundle assembly	8	45	0.349514
GO:0048638	regulation of developmental growth	18	130	0.349514
GO:0072659	protein localization to plasma membrane	18	130	0.349514
GO:0034329	cell junction assembly	19	139	0.349514
GO:0030193	regulation of blood coagulation	6	30	0.349514
GO:0055081	anion homeostasis	6	30	0.349514
GO:1900046	regulation of hemostasis	6	30	0.349514
GO:0042119	neutrophil activation	27	213	0.349514
GO:0001893	maternal placenta development	4	16	0.349514
GO:0030501	positive regulation of bone mineralization	4	16	0.349514
GO:0031111	negative regulation of microtubule polymerization or depolymerization	4	16	0.349514
GO:0031114	regulation of microtubule depolymerization	4	16	0.349514
GO:0032623	interleukin-2 production	4	16	0.349514
GO:0032729	positive regulation of interferon-gamma production	4	16	0.349514
GO:0034314	Arp2/3 complex-mediated actin nucleation	4	16	0.349514
GO:0034501	protein localization to kinetochore	4	16	0.349514
GO:0036120	cellular response to platelet-derived growth factor stimulus	4	16	0.349514
GO:0045823	positive regulation of heart contraction	4	16	0.349514
GO:0060251	regulation of glial cell proliferation	4	16	0.349514
GO:0090303	positive regulation of wound healing	4	16	0.349514
GO:0097366	response to bronchodilator	4	16	0.349514
GO:1990776	response to angiotensin	4	16	0.349514
GO:0048523	negative regulation of cellular process	219	2180	0.349514
GO:0009185	ribonucleoside diphosphate metabolic process	11	70	0.349514
GO:0003013	circulatory system process	25	195	0.349514
GO:0009311	oligosaccharide metabolic process	5	23	0.349514
GO:0031294	lymphocyte costimulation	5	23	0.349514
GO:0031295	T cell costimulation	5	23	0.349514
GO:0048599	oocyte development	5	23	0.349514
GO:0050654	chondroitin sulfate proteoglycan metabolic process	5	23	0.349514
GO:1902041	regulation of extrinsic apoptotic signaling pathway via death domain receptors	5	23	0.349514
GO:0046031	ADP metabolic process	10	62	0.349514
GO:0002446	neutrophil mediated immunity	27	214	0.349514
GO:0009166	nucleotide catabolic process	7	38	0.349514
GO:0031110	regulation of microtubule polymerization or depolymerization	7	38	0.349514
GO:0033273	response to vitamin	7	38	0.349514
GO:0044070	regulation of anion transport	7	38	0.349514
GO:0044092	negative regulation of molecular function	54	475	0.349514
GO:0071216	cellular response to biotic stimulus	12	79	0.349514
GO:0030856	regulation of epithelial cell differentiation	9	54	0.349514
GO:0002237	response to molecule of bacterial origin	15	105	0.349514
GO:0051347	positive regulation of transferase activity	38	319	0.349514
GO:0005976	polysaccharide metabolic process	8	46	0.349514
GO:0045087	innate immune response	34	281	0.349514
GO:0001773	myeloid dendritic cell activation	3	10	0.349514
GO:0001910	regulation of leukocyte mediated cytotoxicity	3	10	0.349514
GO:0002686	negative regulation of leukocyte migration	3	10	0.349514
GO:0003081	regulation of systemic arterial blood pressure by renin-angiotensin	3	10	0.349514
GO:0007096	regulation of exit from mitosis	3	10	0.349514
GO:0007190	activation of adenylate cyclase activity	3	10	0.349514
GO:0007520	myoblast fusion	3	10	0.349514
GO:0009309	amine biosynthetic process	3	10	0.349514
GO:0009595	detection of biotic stimulus	3	10	0.349514
GO:0010884	positive regulation of lipid storage	3	10	0.349514
GO:0030194	positive regulation of blood coagulation	3	10	0.349514
GO:0030540	female genitalia development	3	10	0.349514
GO:0031343	positive regulation of cell killing	3	10	0.349514
GO:0034143	regulation of toll-like receptor 4 signaling pathway	3	10	0.349514
GO:0035590	purinergic nucleotide receptor signaling pathway	3	10	0.349514
GO:0042401	cellular biogenic amine biosynthetic process	3	10	0.349514
GO:0045061	thymic T cell selection	3	10	0.349514
GO:0050798	activated T cell proliferation	3	10	0.349514
GO:0051608	histamine transport	3	10	0.349514
GO:0051974	negative regulation of telomerase activity	3	10	0.349514
GO:0055083	monovalent inorganic anion homeostasis	3	10	0.349514
GO:0072539	T-helper 17 cell differentiation	3	10	0.349514
GO:1900048	positive regulation of hemostasis	3	10	0.349514
GO:1902624	positive regulation of neutrophil migration	3	10	0.349514
GO:0044093	positive regulation of molecular function	86	797	0.349514
GO:0036230	granulocyte activation	27	215	0.349514
GO:0010001	glial cell differentiation	14	97	0.349514
GO:0050890	cognition	14	97	0.349514
GO:0030166	proteoglycan biosynthetic process	6	31	0.349514
GO:0032760	positive regulation of tumor necrosis factor production	6	31	0.349514
GO:0043392	negative regulation of DNA binding	6	31	0.349514
GO:0046128	purine ribonucleoside metabolic process	6	31	0.349514
GO:1903557	positive regulation of tumor necrosis factor superfamily cytokine production	6	31	0.349514
GO:2000146	negative regulation of cell motility	15	106	0.349514
GO:0035107	appendage morphogenesis	10	63	0.349514
GO:0035108	limb morphogenesis	10	63	0.349514
GO:0071375	cellular response to peptide hormone stimulus	20	151	0.349514
GO:0007611	learning or memory	12	80	0.349514
GO:0006812	cation transport	46	399	0.349514
GO:0030334	regulation of cell migration	39	331	0.349514
GO:0006096	glycolytic process	9	55	0.349514
GO:0120162	positive regulation of cold-induced thermogenesis	7	39	0.349514
GO:2000177	regulation of neural precursor cell proliferation	7	39	0.349514
GO:0008543	fibroblast growth factor receptor signaling pathway	8	47	0.349514
GO:0050864	regulation of B cell activation	8	47	0.349514
GO:0090100	positive regulation of transmembrane receptor protein serine/threonine kinase signaling pathway	8	47	0.349514
GO:0002221	pattern recognition receptor signaling pathway	14	98	0.349514
GO:0030336	negative regulation of cell migration	14	98	0.349514
GO:0009163	nucleoside biosynthetic process	5	24	0.349514
GO:0014015	positive regulation of gliogenesis	5	24	0.349514
GO:0034656	nucleobase-containing small molecule catabolic process	5	24	0.349514
GO:0001937	negative regulation of endothelial cell proliferation	4	17	0.349514
GO:0009187	cyclic nucleotide metabolic process	4	17	0.349514
GO:0014014	negative regulation of gliogenesis	4	17	0.349514
GO:0019400	alditol metabolic process	4	17	0.349514
GO:0030201	heparan sulfate proteoglycan metabolic process	4	17	0.349514
GO:0030511	positive regulation of transforming growth factor beta receptor signaling pathway	4	17	0.349514
GO:0032652	regulation of interleukin-1 production	4	17	0.349514
GO:0036119	response to platelet-derived growth factor	4	17	0.349514
GO:0060688	regulation of morphogenesis of a branching structure	4	17	0.349514
GO:1903846	positive regulation of cellular response to transforming growth factor beta stimulus	4	17	0.349514
GO:0003002	regionalization	18	134	0.349514
GO:0031668	cellular response to extracellular stimulus	18	134	0.349514
GO:0000302	response to reactive oxygen species	16	116	0.349514
GO:0031669	cellular response to nutrient levels	17	125	0.349514
GO:0022603	regulation of anatomical structure morphogenesis	54	480	0.349514
GO:0030595	leukocyte chemotaxis	10	64	0.349514
GO:0030879	mammary gland development	10	64	0.349514
GO:0043410	positive regulation of MAPK cascade	27	218	0.349514
GO:0051128	regulation of cellular component organization	121	1163	0.349514
GO:0006757	ATP generation from ADP	9	56	0.349514
GO:0006022	aminoglycan metabolic process	11	73	0.349514
GO:0046661	male sex differentiation	11	73	0.349514
GO:0001822	kidney development	17	126	0.349514
GO:0007249	I-kappaB kinase/NF-kappaB signaling	17	126	0.349514
GO:0051962	positive regulation of nervous system development	27	219	0.349514
GO:0006720	isoprenoid metabolic process	8	48	0.349514
GO:0007286	spermatid development	8	48	0.349514
GO:0007416	synapse assembly	8	48	0.349514
GO:0009123	nucleoside monophosphate metabolic process	8	48	0.349514
GO:0042742	defense response to bacterium	8	48	0.349514
GO:0098660	inorganic ion transmembrane transport	34	286	0.349514
GO:0001676	long-chain fatty acid metabolic process	7	40	0.349514
GO:0001675	acrosome assembly	2	5	0.349514
GO:0001767	establishment of lymphocyte polarity	2	5	0.349514
GO:0001768	establishment of T cell polarity	2	5	0.349514
GO:0002002	regulation of angiotensin levels in blood	2	5	0.349514
GO:0002003	angiotensin maturation	2	5	0.349514
GO:0002834	regulation of response to tumor cell	2	5	0.349514
GO:0002836	positive regulation of response to tumor cell	2	5	0.349514
GO:0002837	regulation of immune response to tumor cell	2	5	0.349514
GO:0002839	positive regulation of immune response to tumor cell	2	5	0.349514
GO:0002864	regulation of acute inflammatory response to antigenic stimulus	2	5	0.349514
GO:0006020	inositol metabolic process	2	5	0.349514
GO:0006063	uronic acid metabolic process	2	5	0.349514
GO:0006064	glucuronate catabolic process	2	5	0.349514
GO:0006114	glycerol biosynthetic process	2	5	0.349514
GO:0006152	purine nucleoside catabolic process	2	5	0.349514
GO:0006198	cAMP catabolic process	2	5	0.349514
GO:0006771	riboflavin metabolic process	2	5	0.349514
GO:0007158	neuron cell-cell adhesion	2	5	0.349514
GO:0010216	maintenance of DNA methylation	2	5	0.349514
GO:0010885	regulation of cholesterol storage	2	5	0.349514
GO:0010935	regulation of macrophage cytokine production	2	5	0.349514
GO:0015942	formate metabolic process	2	5	0.349514
GO:0016479	negative regulation of transcription by RNA polymerase I	2	5	0.349514
GO:0019262	N-acetylneuraminate catabolic process	2	5	0.349514
GO:0019401	alditol biosynthetic process	2	5	0.349514
GO:0019585	glucuronate metabolic process	2	5	0.349514
GO:0019640	glucuronate catabolic process to xylulose 5-phosphate	2	5	0.349514
GO:0023019	signal transduction involved in regulation of gene expression	2	5	0.349514
GO:0023035	CD40 signaling pathway	2	5	0.349514
GO:0032536	regulation of cell projection size	2	5	0.349514
GO:0032823	regulation of natural killer cell differentiation	2	5	0.349514
GO:0032836	glomerular basement membrane development	2	5	0.349514
GO:0035376	sterol import	2	5	0.349514
GO:0035723	interleukin-15-mediated signaling pathway	2	5	0.349514
GO:0035733	hepatic stellate cell activation	2	5	0.349514
GO:0045060	negative thymic T cell selection	2	5	0.349514
GO:0045624	positive regulation of T-helper cell differentiation	2	5	0.349514
GO:0045654	positive regulation of megakaryocyte differentiation	2	5	0.349514
GO:0045741	positive regulation of epidermal growth factor-activated receptor activity	2	5	0.349514
GO:0046130	purine ribonucleoside catabolic process	2	5	0.349514
GO:0048672	positive regulation of collateral sprouting	2	5	0.349514
GO:0048703	embryonic viscerocranium morphogenesis	2	5	0.349514
GO:0050860	negative regulation of T cell receptor signaling pathway	2	5	0.349514
GO:0051167	xylulose 5-phosphate metabolic process	2	5	0.349514
GO:0051351	positive regulation of ligase activity	2	5	0.349514
GO:0051798	positive regulation of hair follicle development	2	5	0.349514
GO:0052040	modulation by symbiont of host programmed cell death	2	5	0.349514
GO:0060046	regulation of acrosome reaction	2	5	0.349514
GO:0060670	branching involved in labyrinthine layer morphogenesis	2	5	0.349514
GO:0070508	cholesterol import	2	5	0.349514
GO:0070672	response to interleukin-15	2	5	0.349514
GO:0071318	cellular response to ATP	2	5	0.349514
GO:0071350	cellular response to interleukin-15	2	5	0.349514
GO:0071550	death-inducing signaling complex assembly	2	5	0.349514
GO:0072087	renal vesicle development	2	5	0.349514
GO:0072148	epithelial cell fate commitment	2	5	0.349514
GO:0090129	positive regulation of synapse maturation	2	5	0.349514
GO:0098597	observational learning	2	5	0.349514
GO:0150172	regulation of phosphatidylcholine metabolic process	2	5	0.349514
GO:1901159	xylulose 5-phosphate biosynthetic process	2	5	0.349514
GO:1901201	regulation of extracellular matrix assembly	2	5	0.349514
GO:1901844	regulation of cell communication by electrical coupling involved in cardiac conduction	2	5	0.349514
GO:1903961	positive regulation of anion transmembrane transport	2	5	0.349514
GO:1903978	regulation of microglial cell activation	2	5	0.349514
GO:1904796	regulation of core promoter binding	2	5	0.349514
GO:2000035	regulation of stem cell division	2	5	0.349514
GO:2000392	regulation of lamellipodium morphogenesis	2	5	0.349514
GO:2000543	positive regulation of gastrulation	2	5	0.349514
GO:0001568	blood vessel development	35	296	0.349514
GO:0006165	nucleoside diphosphate phosphorylation	10	65	0.349514
GO:0098662	inorganic cation transmembrane transport	31	258	0.349514
GO:0007596	blood coagulation	18	136	0.349514
GO:0140352	export from cell	66	604	0.349514
GO:0040013	negative regulation of locomotion	16	118	0.349514
GO:0048562	embryonic organ morphogenesis	16	118	0.349514
GO:0002063	chondrocyte development	3	11	0.349514
GO:0002704	negative regulation of leukocyte mediated immunity	3	11	0.349514
GO:0002902	regulation of B cell apoptotic process	3	11	0.349514
GO:0006658	phosphatidylserine metabolic process	3	11	0.349514
GO:0006691	leukotriene metabolic process	3	11	0.349514
GO:0010714	positive regulation of collagen metabolic process	3	11	0.349514
GO:0015693	magnesium ion transport	3	11	0.349514
GO:0019321	pentose metabolic process	3	11	0.349514
GO:0031424	keratinization	3	11	0.349514
GO:0031639	plasminogen activation	3	11	0.349514
GO:0031664	regulation of lipopolysaccharide-mediated signaling pathway	3	11	0.349514
GO:0032967	positive regulation of collagen biosynthetic process	3	11	0.349514
GO:0033081	regulation of T cell differentiation in thymus	3	11	0.349514
GO:0033198	response to ATP	3	11	0.349514
GO:0035883	enteroendocrine cell differentiation	3	11	0.349514
GO:0040018	positive regulation of multicellular organism growth	3	11	0.349514
GO:0040036	regulation of fibroblast growth factor receptor signaling pathway	3	11	0.349514
GO:0045730	respiratory burst	3	11	0.349514
GO:0045822	negative regulation of heart contraction	3	11	0.349514
GO:0051497	negative regulation of stress fiber assembly	3	11	0.349514
GO:0060603	mammary gland duct morphogenesis	3	11	0.349514
GO:1901836	regulation of transcription of nucleolar large rRNA by RNA polymerase I	3	11	0.349514
GO:1902622	regulation of neutrophil migration	3	11	0.349514
GO:1903830	magnesium ion transmembrane transport	3	11	0.349514
GO:0001523	retinoid metabolic process	5	25	0.349514
GO:0015807	L-amino acid transport	5	25	0.349514
GO:0030866	cortical actin cytoskeleton organization	5	25	0.349514
GO:0051148	negative regulation of muscle cell differentiation	5	25	0.349514
GO:0110110	positive regulation of animal organ morphogenesis	5	25	0.349514
GO:1902743	regulation of lamellipodium organization	5	25	0.349514
GO:1904036	negative regulation of epithelial cell apoptotic process	5	25	0.349514
GO:2001236	regulation of extrinsic apoptotic signaling pathway	11	74	0.349514
GO:0032103	positive regulation of response to external stimulus	23	183	0.349514
GO:0007599	hemostasis	18	137	0.349514
GO:0015918	sterol transport	8	49	0.349514
GO:0098754	detoxification	8	49	0.349514
GO:1903076	regulation of protein localization to plasma membrane	8	49	0.349514
GO:0001894	tissue homeostasis	13	92	0.349514
GO:0019229	regulation of vasoconstriction	4	18	0.349514
GO:0032964	collagen biosynthetic process	4	18	0.349514
GO:0035315	hair cell differentiation	4	18	0.349514
GO:0035850	epithelial cell differentiation involved in kidney development	4	18	0.349514
GO:0042987	amyloid precursor protein catabolic process	4	18	0.349514
GO:0043949	regulation of cAMP-mediated signaling	4	18	0.349514
GO:0044068	modulation by symbiont of host cellular process	4	18	0.349514
GO:0045736	negative regulation of cyclin-dependent protein serine/threonine kinase activity	4	18	0.349514
GO:0048536	spleen development	4	18	0.349514
GO:0048663	neuron fate commitment	4	18	0.349514
GO:0070169	positive regulation of biomineral tissue development	4	18	0.349514
GO:0085029	extracellular matrix assembly	4	18	0.349514
GO:0110151	positive regulation of biomineralization	4	18	0.349514
GO:1902895	positive regulation of pri-miRNA transcription by RNA polymerase II	4	18	0.349514
GO:1904030	negative regulation of cyclin-dependent protein kinase activity	4	18	0.349514
GO:0006977	DNA damage response, signal transduction by p53 class mediator resulting in cell cycle arrest	6	33	0.349514
GO:0048013	ephrin receptor signaling pathway	6	33	0.349514
GO:0055117	regulation of cardiac muscle contraction	6	33	0.349514
GO:0002831	regulation of response to biotic stimulus	21	165	0.349514
GO:0051271	negative regulation of cellular component movement	16	119	0.349514
GO:0007088	regulation of mitotic nuclear division	14	101	0.349514
GO:0006936	muscle contraction	15	110	0.349514
GO:0051783	regulation of nuclear division	15	110	0.349514
GO:0007259	receptor signaling pathway via JAK-STAT	7	41	0.349514
GO:0045834	positive regulation of lipid metabolic process	10	66	0.349514
GO:0046939	nucleotide phosphorylation	10	66	0.349514
GO:0043065	positive regulation of apoptotic process	34	289	0.349514
GO:0042592	homeostatic process	88	831	0.349514
GO:0009966	regulation of signal transduction	138	1349	0.349514
GO:0010243	response to organonitrogen compound	53	477	0.349514
GO:0007283	spermatogenesis	24	194	0.349514
GO:0006887	exocytosis	44	388	0.349514
GO:1905477	positive regulation of protein localization to membrane	9	58	0.349514
GO:0043086	negative regulation of catalytic activity	39	339	0.349514
GO:0051100	negative regulation of binding	12	84	0.349514
GO:0060560	developmental growth involved in morphogenesis	13	93	0.349514
GO:0043122	regulation of I-kappaB kinase/NF-kappaB signaling	15	111	0.349514
GO:0045666	positive regulation of neuron differentiation	20	157	0.349514
GO:1990778	protein localization to cell periphery	20	157	0.349514
GO:0006937	regulation of muscle contraction	8	50	0.349514
GO:0048709	oligodendrocyte differentiation	8	50	0.349514
GO:0008643	carbohydrate transport	10	67	0.349514
GO:0009100	glycoprotein metabolic process	26	214	0.349514
GO:0009112	nucleobase metabolic process	5	26	0.349514
GO:0021536	diencephalon development	5	26	0.349514
GO:0032608	interferon-beta production	5	26	0.349514
GO:0032648	regulation of interferon-beta production	5	26	0.349514
GO:0040014	regulation of multicellular organism growth	5	26	0.349514
GO:0042982	amyloid precursor protein metabolic process	5	26	0.349514
GO:0050732	negative regulation of peptidyl-tyrosine phosphorylation	5	26	0.349514
GO:0051984	positive regulation of chromosome segregation	5	26	0.349514
GO:0060113	inner ear receptor cell differentiation	5	26	0.349514
GO:0090277	positive regulation of peptide hormone secretion	5	26	0.349514
GO:1901659	glycosyl compound biosynthetic process	5	26	0.349514
GO:0030301	cholesterol transport	7	42	0.349514
GO:0061097	regulation of protein tyrosine kinase activity	7	42	0.349514
GO:0097696	receptor signaling pathway via STAT	7	42	0.349514
GO:0072001	renal system development	17	130	0.349514
GO:0001906	cell killing	6	34	0.349514
GO:0006721	terpenoid metabolic process	6	34	0.349514
GO:0006942	regulation of striated muscle contraction	6	34	0.349514
GO:0009119	ribonucleoside metabolic process	6	34	0.349514
GO:0009161	ribonucleoside monophosphate metabolic process	6	34	0.349514
GO:0034754	cellular hormone metabolic process	6	34	0.349514
GO:0042278	purine nucleoside metabolic process	6	34	0.349514
GO:0072431	signal transduction involved in mitotic G1 DNA damage checkpoint	6	34	0.349514
GO:1902400	intracellular signal transduction involved in G1 DNA damage checkpoint	6	34	0.349514
GO:0010720	positive regulation of cell development	28	234	0.349514
GO:0009746	response to hexose	12	85	0.349514
GO:0001655	urogenital system development	19	149	0.349514
GO:0070848	response to growth factor	36	312	0.349514
GO:0043068	positive regulation of programmed cell death	34	293	0.349514
GO:0000002	mitochondrial genome maintenance	4	19	0.349514
GO:0002755	MyD88-dependent toll-like receptor signaling pathway	4	19	0.349514
GO:0002920	regulation of humoral immune response	4	19	0.349514
GO:0015804	neutral amino acid transport	4	19	0.349514
GO:0050853	B cell receptor signaling pathway	4	19	0.349514
GO:0071459	protein localization to chromosome, centromeric region	4	19	0.349514
GO:0001556	oocyte maturation	3	12	0.349514
GO:0002369	T cell cytokine production	3	12	0.349514
GO:0009954	proximal/distal pattern formation	3	12	0.349514
GO:0019433	triglyceride catabolic process	3	12	0.349514
GO:0032232	negative regulation of actin filament bundle assembly	3	12	0.349514
GO:0032615	interleukin-12 production	3	12	0.349514
GO:0032655	regulation of interleukin-12 production	3	12	0.349514
GO:0033363	secretory granule organization	3	12	0.349514
GO:0033630	positive regulation of cell adhesion mediated by integrin	3	12	0.349514
GO:0035886	vascular smooth muscle cell differentiation	3	12	0.349514
GO:0039702	viral budding via host ESCRT complex	3	12	0.349514
GO:0043616	keratinocyte proliferation	3	12	0.349514
GO:0046823	negative regulation of nucleocytoplasmic transport	3	12	0.349514
GO:0050869	negative regulation of B cell activation	3	12	0.349514
GO:0060384	innervation	3	12	0.349514
GO:0070050	neuron cellular homeostasis	3	12	0.349514
GO:0070723	response to cholesterol	3	12	0.349514
GO:0072538	T-helper 17 type immune response	3	12	0.349514
GO:1903429	regulation of cell maturation	3	12	0.349514
GO:2000273	positive regulation of signaling receptor activity	3	12	0.349514
GO:2000404	regulation of T cell migration	3	12	0.349514
GO:0006468	protein phosphorylation	92	879	0.349514
GO:1901698	response to nitrogen compound	55	502	0.349514
GO:0031532	actin cytoskeleton reorganization	8	51	0.349514
GO:0000017	alpha-glucoside transport	1	1	0.349514
GO:0000032	cell wall mannoprotein biosynthetic process	1	1	0.349514
GO:0001100	negative regulation of exit from mitosis	1	1	0.349514
GO:0001173	DNA-templated transcriptional start site selection	1	1	0.349514
GO:0001174	transcriptional start site selection at RNA polymerase II promoter	1	1	0.349514
GO:0001579	medium-chain fatty acid transport	1	1	0.349514
GO:0001920	negative regulation of receptor recycling	1	1	0.349514
GO:0002038	positive regulation of L-glutamate import across plasma membrane	1	1	0.349514
GO:0002158	osteoclast proliferation	1	1	0.349514
GO:0002174	mammary stem cell proliferation	1	1	0.349514
GO:0002265	astrocyte activation involved in immune response	1	1	0.349514
GO:0002266	follicular dendritic cell activation	1	1	0.349514
GO:0002268	follicular dendritic cell differentiation	1	1	0.349514
GO:0002299	alpha-beta intraepithelial T cell differentiation	1	1	0.349514
GO:0002300	CD8-positive, alpha-beta intraepithelial T cell differentiation	1	1	0.349514
GO:0002304	gamma-delta intraepithelial T cell differentiation	1	1	0.349514
GO:0002305	CD8-positive, gamma-delta intraepithelial T cell differentiation	1	1	0.349514
GO:0002355	detection of tumor cell	1	1	0.349514
GO:0002361	CD4-positive, CD25-positive, alpha-beta regulatory T cell differentiation	1	1	0.349514
GO:0002362	CD4-positive, CD25-positive, alpha-beta regulatory T cell lineage commitment	1	1	0.349514
GO:0002364	NK T cell lineage commitment	1	1	0.349514
GO:0002408	myeloid dendritic cell chemotaxis	1	1	0.349514
GO:0002419	T cell mediated cytotoxicity directed against tumor cell target	1	1	0.349514
GO:0002525	acute inflammatory response to non-antigenic stimulus	1	1	0.349514
GO:0002541	activation of plasma proteins involved in acute inflammatory response	1	1	0.349514
GO:0002676	regulation of chronic inflammatory response	1	1	0.349514
GO:0002677	negative regulation of chronic inflammatory response	1	1	0.349514
GO:0002765	immune response-inhibiting signal transduction	1	1	0.349514
GO:0002767	immune response-inhibiting cell surface receptor signaling pathway	1	1	0.349514
GO:0002774	Fc receptor mediated inhibitory signaling pathway	1	1	0.349514
GO:0002852	regulation of T cell mediated cytotoxicity directed against tumor cell target	1	1	0.349514
GO:0002854	positive regulation of T cell mediated cytotoxicity directed against tumor cell target	1	1	0.349514
GO:0002865	negative regulation of acute inflammatory response to antigenic stimulus	1	1	0.349514
GO:0002877	regulation of acute inflammatory response to non-antigenic stimulus	1	1	0.349514
GO:0002878	negative regulation of acute inflammatory response to non-antigenic stimulus	1	1	0.349514
GO:0003083	negative regulation of renal output by angiotensin	1	1	0.349514
GO:0003106	negative regulation of glomerular filtration by angiotensin	1	1	0.349514
GO:0003162	atrioventricular node development	1	1	0.349514
GO:0003167	atrioventricular bundle cell differentiation	1	1	0.349514
GO:0003249	cell proliferation involved in heart valve morphogenesis	1	1	0.349514
GO:0003250	regulation of cell proliferation involved in heart valve morphogenesis	1	1	0.349514
GO:0003252	negative regulation of cell proliferation involved in heart valve morphogenesis	1	1	0.349514
GO:0003292	cardiac septum cell differentiation	1	1	0.349514
GO:0003312	pancreatic PP cell differentiation	1	1	0.349514
GO:0003326	pancreatic A cell fate commitment	1	1	0.349514
GO:0003329	pancreatic PP cell fate commitment	1	1	0.349514
GO:0003348	cardiac endothelial cell differentiation	1	1	0.349514
GO:0005993	trehalose catabolic process	1	1	0.349514
GO:0005998	xylulose catabolic process	1	1	0.349514
GO:0006003	fructose 2,6-bisphosphate metabolic process	1	1	0.349514
GO:0006056	mannoprotein metabolic process	1	1	0.349514
GO:0006057	mannoprotein biosynthetic process	1	1	0.349514
GO:0006065	UDP-glucuronate biosynthetic process	1	1	0.349514
GO:0006106	fumarate metabolic process	1	1	0.349514
GO:0006157	deoxyadenosine catabolic process	1	1	0.349514
GO:0006178	guanine salvage	1	1	0.349514
GO:0006196	AMP catabolic process	1	1	0.349514
GO:0006426	glycyl-tRNA aminoacylation	1	1	0.349514
GO:0006433	prolyl-tRNA aminoacylation	1	1	0.349514
GO:0006532	aspartate biosynthetic process	1	1	0.349514
GO:0006538	glutamate catabolic process	1	1	0.349514
GO:0006842	tricarboxylic acid transport	1	1	0.349514
GO:0006880	intracellular sequestering of iron ion	1	1	0.349514
GO:0007147	female meiosis II	1	1	0.349514
GO:0007198	adenylate cyclase-inhibiting serotonin receptor signaling pathway	1	1	0.349514
GO:0007371	ventral midline determination	1	1	0.349514
GO:0007497	posterior midgut development	1	1	0.349514
GO:0007499	ectoderm and mesoderm interaction	1	1	0.349514
GO:0007525	somatic muscle development	1	1	0.349514
GO:0008049	male courtship behavior	1	1	0.349514
GO:0008228	opsonization	1	1	0.349514
GO:0009159	deoxyribonucleoside monophosphate catabolic process	1	1	0.349514
GO:0009257	10-formyltetrahydrofolate biosynthetic process	1	1	0.349514
GO:0009305	protein biotinylation	1	1	0.349514
GO:0009820	alkaloid metabolic process	1	1	0.349514
GO:0009912	auditory receptor cell fate commitment	1	1	0.349514
GO:0010481	epidermal cell division	1	1	0.349514
GO:0010482	regulation of epidermal cell division	1	1	0.349514
GO:0010607	negative regulation of cytoplasmic mRNA processing body assembly	1	1	0.349514
GO:0010838	positive regulation of keratinocyte proliferation	1	1	0.349514
GO:0014719	skeletal muscle satellite cell activation	1	1	0.349514
GO:0014895	smooth muscle hypertrophy	1	1	0.349514
GO:0015670	carbon dioxide transport	1	1	0.349514
GO:0015727	lactate transport	1	1	0.349514
GO:0015730	propanoate transport	1	1	0.349514
GO:0015746	citrate transport	1	1	0.349514
GO:0015750	pentose transmembrane transport	1	1	0.349514
GO:0015756	fucose transmembrane transport	1	1	0.349514
GO:0015805	S-adenosyl-L-methionine transport	1	1	0.349514
GO:0015842	aminergic neurotransmitter loading into synaptic vesicle	1	1	0.349514
GO:0015878	biotin transport	1	1	0.349514
GO:0015879	carnitine transport	1	1	0.349514
GO:0015913	short-chain fatty acid import	1	1	0.349514
GO:0015920	lipopolysaccharide transport	1	1	0.349514
GO:0016108	tetraterpenoid metabolic process	1	1	0.349514
GO:0016116	carotenoid metabolic process	1	1	0.349514
GO:0016119	carotene metabolic process	1	1	0.349514
GO:0016121	carotene catabolic process	1	1	0.349514
GO:0018993	somatic sex determination	1	1	0.349514
GO:0019075	virus maturation	1	1	0.349514
GO:0019085	early viral transcription	1	1	0.349514
GO:0019102	male somatic sex determination	1	1	0.349514
GO:0019402	galactitol metabolic process	1	1	0.349514
GO:0019550	glutamate catabolic process to aspartate	1	1	0.349514
GO:0019551	glutamate catabolic process to 2-oxoglutarate	1	1	0.349514
GO:0019747	regulation of isoprenoid metabolic process	1	1	0.349514
GO:0021503	neural fold bending	1	1	0.349514
GO:0021569	rhombomere 3 development	1	1	0.349514
GO:0021593	rhombomere morphogenesis	1	1	0.349514
GO:0021594	rhombomere formation	1	1	0.349514
GO:0021595	rhombomere structural organization	1	1	0.349514
GO:0021650	vestibulocochlear nerve formation	1	1	0.349514
GO:0021658	rhombomere 3 morphogenesis	1	1	0.349514
GO:0021659	rhombomere 3 structural organization	1	1	0.349514
GO:0021660	rhombomere 3 formation	1	1	0.349514
GO:0021664	rhombomere 5 morphogenesis	1	1	0.349514
GO:0021665	rhombomere 5 structural organization	1	1	0.349514
GO:0021666	rhombomere 5 formation	1	1	0.349514
GO:0021778	oligodendrocyte cell fate specification	1	1	0.349514
GO:0021779	oligodendrocyte cell fate commitment	1	1	0.349514
GO:0021780	glial cell fate specification	1	1	0.349514
GO:0021840	directional guidance of interneurons involved in migration from the subpallium to the cortex	1	1	0.349514
GO:0021842	chemorepulsion involved in interneuron migration from the subpallium to the cortex	1	1	0.349514
GO:0021870	Cajal-Retzius cell differentiation	1	1	0.349514
GO:0021956	central nervous system interneuron axonogenesis	1	1	0.349514
GO:0030209	dermatan sulfate catabolic process	1	1	0.349514
GO:0030211	heparin catabolic process	1	1	0.349514
GO:0030432	peristalsis	1	1	0.349514
GO:0030450	regulation of complement activation, classical pathway	1	1	0.349514
GO:0030451	regulation of complement activation, alternative pathway	1	1	0.349514
GO:0030505	inorganic diphosphate transport	1	1	0.349514
GO:0030718	germ-line stem cell population maintenance	1	1	0.349514
GO:0031104	dendrite regeneration	1	1	0.349514
GO:0031506	cell wall glycoprotein biosynthetic process	1	1	0.349514
GO:0032263	GMP salvage	1	1	0.349514
GO:0032264	IMP salvage	1	1	0.349514
GO:0032276	regulation of gonadotropin secretion	1	1	0.349514
GO:0032278	positive regulation of gonadotropin secretion	1	1	0.349514
GO:0032378	negative regulation of intracellular lipid transport	1	1	0.349514
GO:0032381	negative regulation of intracellular sterol transport	1	1	0.349514
GO:0032384	negative regulation of intracellular cholesterol transport	1	1	0.349514
GO:0032497	detection of lipopolysaccharide	1	1	0.349514
GO:0032687	negative regulation of interferon-alpha production	1	1	0.349514
GO:0032796	uropod organization	1	1	0.349514
GO:0032803	regulation of low-density lipoprotein particle receptor catabolic process	1	1	0.349514
GO:0032805	positive regulation of low-density lipoprotein particle receptor catabolic process	1	1	0.349514
GO:0032959	inositol trisphosphate biosynthetic process	1	1	0.349514
GO:0032960	regulation of inositol trisphosphate biosynthetic process	1	1	0.349514
GO:0032962	positive regulation of inositol trisphosphate biosynthetic process	1	1	0.349514
GO:0033037	polysaccharide localization	1	1	0.349514
GO:0033076	isoquinoline alkaloid metabolic process	1	1	0.349514
GO:0033082	regulation of extrathymic T cell differentiation	1	1	0.349514
GO:0033141	positive regulation of peptidyl-serine phosphorylation of STAT protein	1	1	0.349514
GO:0033215	reductive iron assimilation	1	1	0.349514
GO:0033316	meiotic spindle assembly checkpoint	1	1	0.349514
GO:0033387	putrescine biosynthetic process from ornithine	1	1	0.349514
GO:0033564	anterior/posterior axon guidance	1	1	0.349514
GO:0033684	regulation of luteinizing hormone secretion	1	1	0.349514
GO:0033686	positive regulation of luteinizing hormone secretion	1	1	0.349514
GO:0034140	negative regulation of toll-like receptor 3 signaling pathway	1	1	0.349514
GO:0034146	toll-like receptor 5 signaling pathway	1	1	0.349514
GO:0034147	regulation of toll-like receptor 5 signaling pathway	1	1	0.349514
GO:0034148	negative regulation of toll-like receptor 5 signaling pathway	1	1	0.349514
GO:0034230	enkephalin processing	1	1	0.349514
GO:0034231	islet amyloid polypeptide processing	1	1	0.349514
GO:0035227	regulation of glutamate-cysteine ligase activity	1	1	0.349514
GO:0035229	positive regulation of glutamate-cysteine ligase activity	1	1	0.349514
GO:0035238	vitamin A biosynthetic process	1	1	0.349514
GO:0035262	gonad morphogenesis	1	1	0.349514
GO:0035378	carbon dioxide transmembrane transport	1	1	0.349514
GO:0035469	determination of pancreatic left/right asymmetry	1	1	0.349514
GO:0035482	gastric motility	1	1	0.349514
GO:0035873	lactate transmembrane transport	1	1	0.349514
GO:0035874	cellular response to copper ion starvation	1	1	0.349514
GO:0036146	cellular response to mycotoxin	1	1	0.349514
GO:0036333	hepatocyte homeostasis	1	1	0.349514
GO:0038002	endocrine signaling	1	1	0.349514
GO:0038115	chemokine (C-C motif) ligand 19 signaling pathway	1	1	0.349514
GO:0038116	chemokine (C-C motif) ligand 21 signaling pathway	1	1	0.349514
GO:0038145	macrophage colony-stimulating factor signaling pathway	1	1	0.349514
GO:0039520	induction by virus of host autophagy	1	1	0.349514
GO:0039521	suppression by virus of host autophagy	1	1	0.349514
GO:0042214	terpene metabolic process	1	1	0.349514
GO:0042321	negative regulation of circadian sleep/wake cycle, sleep	1	1	0.349514
GO:0042323	negative regulation of circadian sleep/wake cycle, non-REM sleep	1	1	0.349514
GO:0042404	thyroid hormone catabolic process	1	1	0.349514
GO:0042427	serotonin biosynthetic process	1	1	0.349514
GO:0042435	indole-containing compound biosynthetic process	1	1	0.349514
GO:0042546	cell wall biogenesis	1	1	0.349514
GO:0042667	auditory receptor cell fate specification	1	1	0.349514
GO:0042669	regulation of inner ear auditory receptor cell fate specification	1	1	0.349514
GO:0042989	sequestering of actin monomers	1	1	0.349514
GO:0043012	regulation of fusion of sperm to egg plasma membrane	1	1	0.349514
GO:0043375	CD8-positive, alpha-beta T cell lineage commitment	1	1	0.349514
GO:0043379	memory T cell differentiation	1	1	0.349514
GO:0043380	regulation of memory T cell differentiation	1	1	0.349514
GO:0043382	positive regulation of memory T cell differentiation	1	1	0.349514
GO:0043396	corticotropin-releasing hormone secretion	1	1	0.349514
GO:0043397	regulation of corticotropin-releasing hormone secretion	1	1	0.349514
GO:0044026	DNA hypermethylation	1	1	0.349514
GO:0044027	hypermethylation of CpG island	1	1	0.349514
GO:0044036	cell wall macromolecule metabolic process	1	1	0.349514
GO:0044038	cell wall macromolecule biosynthetic process	1	1	0.349514
GO:0044245	polysaccharide digestion	1	1	0.349514
GO:0044779	meiotic spindle checkpoint	1	1	0.349514
GO:0044785	metaphase/anaphase transition of meiotic cell cycle	1	1	0.349514
GO:0045065	cytotoxic T cell differentiation	1	1	0.349514
GO:0045188	regulation of circadian sleep/wake cycle, non-REM sleep	1	1	0.349514
GO:0045590	negative regulation of regulatory T cell differentiation	1	1	0.349514
GO:0045617	negative regulation of keratinocyte differentiation	1	1	0.349514
GO:0045720	negative regulation of integrin biosynthetic process	1	1	0.349514
GO:0045827	negative regulation of isoprenoid metabolic process	1	1	0.349514
GO:0045957	negative regulation of complement activation, alternative pathway	1	1	0.349514
GO:0045959	negative regulation of complement activation, classical pathway	1	1	0.349514
GO:0046038	GMP catabolic process	1	1	0.349514
GO:0046086	adenosine biosynthetic process	1	1	0.349514
GO:0046090	deoxyadenosine metabolic process	1	1	0.349514
GO:0046099	guanine biosynthetic process	1	1	0.349514
GO:0046111	xanthine biosynthetic process	1	1	0.349514
GO:0046124	purine deoxyribonucleoside catabolic process	1	1	0.349514
GO:0046219	indolalkylamine biosynthetic process	1	1	0.349514
GO:0046247	terpene catabolic process	1	1	0.349514
GO:0046352	disaccharide catabolic process	1	1	0.349514
GO:0046398	UDP-glucuronate metabolic process	1	1	0.349514
GO:0046458	hexadecanal metabolic process	1	1	0.349514
GO:0046680	response to DDT	1	1	0.349514
GO:0046684	response to pyrethroid	1	1	0.349514
GO:0046745	viral capsid secondary envelopment	1	1	0.349514
GO:0046884	follicle-stimulating hormone secretion	1	1	0.349514
GO:0048170	positive regulation of long-term neuronal synaptic plasticity	1	1	0.349514
GO:0048389	intermediate mesoderm development	1	1	0.349514
GO:0048627	myoblast development	1	1	0.349514
GO:0048817	negative regulation of hair follicle maturation	1	1	0.349514
GO:0051134	negative regulation of NK T cell activation	1	1	0.349514
GO:0051140	regulation of NK T cell proliferation	1	1	0.349514
GO:0051141	negative regulation of NK T cell proliferation	1	1	0.349514
GO:0051458	corticotropin secretion	1	1	0.349514
GO:0051459	regulation of corticotropin secretion	1	1	0.349514
GO:0051461	positive regulation of corticotropin secretion	1	1	0.349514
GO:0051466	positive regulation of corticotropin-releasing hormone secretion	1	1	0.349514
GO:0051481	negative regulation of cytosolic calcium ion concentration	1	1	0.349514
GO:0051563	smooth endoplasmic reticulum calcium ion homeostasis	1	1	0.349514
GO:0051638	barbed-end actin filament uncapping	1	1	0.349514
GO:0051695	actin filament uncapping	1	1	0.349514
GO:0051886	negative regulation of timing of anagen	1	1	0.349514
GO:0052314	phytoalexin metabolic process	1	1	0.349514
GO:0052746	inositol phosphorylation	1	1	0.349514
GO:0055095	lipoprotein particle mediated signaling	1	1	0.349514
GO:0055096	low-density lipoprotein particle mediated signaling	1	1	0.349514
GO:0055107	Golgi to secretory granule transport	1	1	0.349514
GO:0055113	epiboly involved in gastrulation with mouth forming second	1	1	0.349514
GO:0060007	linear vestibuloocular reflex	1	1	0.349514
GO:0060040	retinal bipolar neuron differentiation	1	1	0.349514
GO:0060086	circadian temperature homeostasis	1	1	0.349514
GO:0060112	generation of ovulation cycle rhythm	1	1	0.349514
GO:0060120	inner ear receptor cell fate commitment	1	1	0.349514
GO:0060169	negative regulation of adenosine receptor signaling pathway	1	1	0.349514
GO:0060327	cytoplasmic actin-based contraction involved in cell motility	1	1	0.349514
GO:0060406	positive regulation of penile erection	1	1	0.349514
GO:0060407	negative regulation of penile erection	1	1	0.349514
GO:0060467	negative regulation of fertilization	1	1	0.349514
GO:0060514	prostate induction	1	1	0.349514
GO:0060515	prostate field specification	1	1	0.349514
GO:0060520	activation of prostate induction by androgen receptor signaling pathway	1	1	0.349514
GO:0060596	mammary placode formation	1	1	0.349514
GO:0060599	lateral sprouting involved in mammary gland duct morphogenesis	1	1	0.349514
GO:0060686	negative regulation of prostatic bud formation	1	1	0.349514
GO:0060729	intestinal epithelial structure maintenance	1	1	0.349514
GO:0060730	regulation of intestinal epithelial structure maintenance	1	1	0.349514
GO:0060732	positive regulation of inositol phosphate biosynthetic process	1	1	0.349514
GO:0060748	tertiary branching involved in mammary gland duct morphogenesis	1	1	0.349514
GO:0060922	atrioventricular node cell differentiation	1	1	0.349514
GO:0060923	cardiac muscle cell fate commitment	1	1	0.349514
GO:0060928	atrioventricular node cell development	1	1	0.349514
GO:0060932	His-Purkinje system cell differentiation	1	1	0.349514
GO:0060956	endocardial cell differentiation	1	1	0.349514
GO:0061143	alveolar primary septum development	1	1	0.349514
GO:0061146	Peyer's patch morphogenesis	1	1	0.349514
GO:0061227	pattern specification involved in mesonephros development	1	1	0.349514
GO:0061402	positive regulation of transcription from RNA polymerase II promoter in response to acidic pH	1	1	0.349514
GO:0061611	mannose to fructose-6-phosphate metabolic process	1	1	0.349514
GO:0061622	glycolytic process through glucose-1-phosphate	1	1	0.349514
GO:0061623	glycolytic process from galactose	1	1	0.349514
GO:0061888	regulation of astrocyte activation	1	1	0.349514
GO:0061889	negative regulation of astrocyte activation	1	1	0.349514
GO:0061999	regulation of cardiac endothelial to mesenchymal transition	1	1	0.349514
GO:0062000	positive regulation of cardiac endothelial to mesenchymal transition	1	1	0.349514
GO:0062002	regulation of all-trans-retinyl-ester hydrolase, 11-cis retinol forming activity	1	1	0.349514
GO:0062003	negative regulation of all-trans-retinyl-ester hydrolase, 11-cis retinol forming activity	1	1	0.349514
GO:0070150	mitochondrial glycyl-tRNA aminoacylation	1	1	0.349514
GO:0070244	negative regulation of thymocyte apoptotic process	1	1	0.349514
GO:0070253	somatostatin secretion	1	1	0.349514
GO:0070256	negative regulation of mucus secretion	1	1	0.349514
GO:0070429	negative regulation of nucleotide-binding oligomerization domain containing 1 signaling pathway	1	1	0.349514
GO:0070489	T cell aggregation	1	1	0.349514
GO:0070543	response to linoleic acid	1	1	0.349514
GO:0070589	cellular component macromolecule biosynthetic process	1	1	0.349514
GO:0070668	positive regulation of mast cell proliferation	1	1	0.349514
GO:0070781	response to biotin	1	1	0.349514
GO:0070813	hydrogen sulfide metabolic process	1	1	0.349514
GO:0070881	regulation of proline transport	1	1	0.349514
GO:0071110	histone biotinylation	1	1	0.349514
GO:0071283	cellular response to iron(III) ion	1	1	0.349514
GO:0071314	cellular response to cocaine	1	1	0.349514
GO:0071554	cell wall organization or biogenesis	1	1	0.349514
GO:0071678	olfactory bulb axon guidance	1	1	0.349514
GO:0071846	actin filament debranching	1	1	0.349514
GO:0071874	cellular response to norepinephrine stimulus	1	1	0.349514
GO:0071938	vitamin A transport	1	1	0.349514
GO:0071939	vitamin A import	1	1	0.349514
GO:0071963	establishment or maintenance of cell polarity regulating cell shape	1	1	0.349514
GO:0072008	glomerular mesangial cell differentiation	1	1	0.349514
GO:0072036	mesenchymal to epithelial transition involved in renal vesicle formation	1	1	0.349514
GO:0072047	proximal/distal pattern formation involved in nephron development	1	1	0.349514
GO:0072061	inner medullary collecting duct development	1	1	0.349514
GO:0072081	specification of nephron tubule identity	1	1	0.349514
GO:0072098	anterior/posterior pattern specification involved in kidney development	1	1	0.349514
GO:0072131	kidney mesenchyme morphogenesis	1	1	0.349514
GO:0072133	metanephric mesenchyme morphogenesis	1	1	0.349514
GO:0072144	glomerular mesangial cell development	1	1	0.349514
GO:0072165	anterior mesonephric tubule development	1	1	0.349514
GO:0072166	posterior mesonephric tubule development	1	1	0.349514
GO:0072167	specification of mesonephric tubule identity	1	1	0.349514
GO:0072168	specification of anterior mesonephric tubule identity	1	1	0.349514
GO:0072169	specification of posterior mesonephric tubule identity	1	1	0.349514
GO:0072180	mesonephric duct morphogenesis	1	1	0.349514
GO:0072183	negative regulation of nephron tubule epithelial cell differentiation	1	1	0.349514
GO:0072184	renal vesicle progenitor cell differentiation	1	1	0.349514
GO:0072185	metanephric cap development	1	1	0.349514
GO:0072186	metanephric cap morphogenesis	1	1	0.349514
GO:0072190	ureter urothelium development	1	1	0.349514
GO:0072258	metanephric interstitial fibroblast differentiation	1	1	0.349514
GO:0072259	metanephric interstitial fibroblast development	1	1	0.349514
GO:0072285	mesenchymal to epithelial transition involved in metanephric renal vesicle formation	1	1	0.349514
GO:0072340	cellular lactam catabolic process	1	1	0.349514
GO:0072564	blood microparticle formation	1	1	0.349514
GO:0072573	tolerance induction to lipopolysaccharide	1	1	0.349514
GO:0072721	cellular response to dithiothreitol	1	1	0.349514
GO:0086092	regulation of the force of heart contraction by cardiac conduction	1	1	0.349514
GO:0090094	metanephric cap mesenchymal cell proliferation involved in metanephros development	1	1	0.349514
GO:0090233	negative regulation of spindle checkpoint	1	1	0.349514
GO:0090242	retinoic acid receptor signaling pathway involved in somitogenesis	1	1	0.349514
GO:0090247	cell motility involved in somitogenic axis elongation	1	1	0.349514
GO:0090249	regulation of cell motility involved in somitogenic axis elongation	1	1	0.349514
GO:0090273	regulation of somatostatin secretion	1	1	0.349514
GO:0090274	positive regulation of somatostatin secretion	1	1	0.349514
GO:0090281	negative regulation of calcium ion import	1	1	0.349514
GO:0090289	regulation of osteoclast proliferation	1	1	0.349514
GO:0090291	negative regulation of osteoclast proliferation	1	1	0.349514
GO:0090461	glutamate homeostasis	1	1	0.349514
GO:0090611	ubiquitin-independent protein catabolic process via the multivesicular body sorting pathway	1	1	0.349514
GO:0090647	modulation of age-related behavioral decline	1	1	0.349514
GO:0090713	immunological memory process	1	1	0.349514
GO:0090715	immunological memory formation process	1	1	0.349514
GO:0097022	lymphocyte migration into lymph node	1	1	0.349514
GO:0097029	mature conventional dendritic cell differentiation	1	1	0.349514
GO:0097037	heme export	1	1	0.349514
GO:0097116	gephyrin clustering involved in postsynaptic density assembly	1	1	0.349514
GO:0097155	fasciculation of sensory neuron axon	1	1	0.349514
GO:0097184	response to azide	1	1	0.349514
GO:0097185	cellular response to azide	1	1	0.349514
GO:0097376	interneuron axon guidance	1	1	0.349514
GO:0097377	spinal cord interneuron axon guidance	1	1	0.349514
GO:0097378	dorsal spinal cord interneuron axon guidance	1	1	0.349514
GO:0097380	dorsal spinal cord interneuron anterior axon guidance	1	1	0.349514
GO:0097534	lymphoid lineage cell migration	1	1	0.349514
GO:0097535	lymphoid lineage cell migration into thymus	1	1	0.349514
GO:0097577	sequestering of iron ion	1	1	0.349514
GO:0097744	urate salt excretion	1	1	0.349514
GO:0098700	neurotransmitter loading into synaptic vesicle	1	1	0.349514
GO:0098867	intramembranous bone growth	1	1	0.349514
GO:0098976	excitatory chemical synaptic transmission	1	1	0.349514
GO:0120045	stereocilium maintenance	1	1	0.349514
GO:0120126	response to copper ion starvation	1	1	0.349514
GO:0140321	negative regulation by symbiont of host autophagy	1	1	0.349514
GO:0150024	oxidised low-density lipoprotein particle clearance	1	1	0.349514
GO:0150173	positive regulation of phosphatidylcholine metabolic process	1	1	0.349514
GO:1900086	positive regulation of peptidyl-tyrosine autophosphorylation	1	1	0.349514
GO:1900108	negative regulation of nodal signaling pathway	1	1	0.349514
GO:1900127	positive regulation of hyaluronan biosynthetic process	1	1	0.349514
GO:1900226	negative regulation of NLRP3 inflammasome complex assembly	1	1	0.349514
GO:1900240	negative regulation of phenotypic switching	1	1	0.349514
GO:1900480	regulation of diacylglycerol biosynthetic process	1	1	0.349514
GO:1901079	positive regulation of relaxation of muscle	1	1	0.349514
GO:1901213	regulation of transcription from RNA polymerase II promoter involved in heart development	1	1	0.349514
GO:1901228	positive regulation of transcription from RNA polymerase II promoter involved in heart development	1	1	0.349514
GO:1901229	regulation of non-canonical Wnt signaling pathway via JNK cascade	1	1	0.349514
GO:1901231	positive regulation of non-canonical Wnt signaling pathway via JNK cascade	1	1	0.349514
GO:1901232	regulation of convergent extension involved in axis elongation	1	1	0.349514
GO:1901233	negative regulation of convergent extension involved in axis elongation	1	1	0.349514
GO:1901557	response to fenofibrate	1	1	0.349514
GO:1901810	beta-carotene metabolic process	1	1	0.349514
GO:1901876	regulation of calcium ion binding	1	1	0.349514
GO:1901877	negative regulation of calcium ion binding	1	1	0.349514
GO:1901899	positive regulation of relaxation of cardiac muscle	1	1	0.349514
GO:1901962	S-adenosyl-L-methionine transmembrane transport	1	1	0.349514
GO:1901994	negative regulation of meiotic cell cycle phase transition	1	1	0.349514
GO:1902080	regulation of calcium ion import into sarcoplasmic reticulum	1	1	0.349514
GO:1902081	negative regulation of calcium ion import into sarcoplasmic reticulum	1	1	0.349514
GO:1902102	regulation of metaphase/anaphase transition of meiotic cell cycle	1	1	0.349514
GO:1902103	negative regulation of metaphase/anaphase transition of meiotic cell cycle	1	1	0.349514
GO:1902109	negative regulation of mitochondrial membrane permeability involved in apoptotic process	1	1	0.349514
GO:1902214	regulation of interleukin-4-mediated signaling pathway	1	1	0.349514
GO:1902216	positive regulation of interleukin-4-mediated signaling pathway	1	1	0.349514
GO:1902232	regulation of positive thymic T cell selection	1	1	0.349514
GO:1902267	regulation of polyamine transmembrane transport	1	1	0.349514
GO:1902268	negative regulation of polyamine transmembrane transport	1	1	0.349514
GO:1902340	negative regulation of chromosome condensation	1	1	0.349514
GO:1902426	deactivation of mitotic spindle assembly checkpoint	1	1	0.349514
GO:1902464	regulation of histone H3-K27 trimethylation	1	1	0.349514
GO:1902466	positive regulation of histone H3-K27 trimethylation	1	1	0.349514
GO:1902595	regulation of DNA replication origin binding	1	1	0.349514
GO:1902834	regulation of proline import across plasma membrane	1	1	0.349514
GO:1902836	positive regulation of proline import across plasma membrane	1	1	0.349514
GO:1902961	positive regulation of aspartic-type endopeptidase activity involved in amyloid precursor protein catabolic process	1	1	0.349514
GO:1903096	protein localization to meiotic spindle midzone	1	1	0.349514
GO:1903226	positive regulation of endodermal cell differentiation	1	1	0.349514
GO:1903302	regulation of pyruvate kinase activity	1	1	0.349514
GO:1903760	regulation of voltage-gated potassium channel activity involved in ventricular cardiac muscle cell action potential repolarization	1	1	0.349514
GO:1903996	negative regulation of non-membrane spanning protein tyrosine kinase activity	1	1	0.349514
GO:1904022	positive regulation of G protein-coupled receptor internalization	1	1	0.349514
GO:1904373	response to kainic acid	1	1	0.349514
GO:1904389	rod bipolar cell differentiation	1	1	0.349514
GO:1904391	response to ciliary neurotrophic factor	1	1	0.349514
GO:1904397	negative regulation of neuromuscular junction development	1	1	0.349514
GO:1904556	L-tryptophan transmembrane transport	1	1	0.349514
GO:1904675	regulation of somatic stem cell division	1	1	0.349514
GO:1904677	positive regulation of somatic stem cell division	1	1	0.349514
GO:1904694	negative regulation of vascular smooth muscle contraction	1	1	0.349514
GO:1904772	response to tetrachloromethane	1	1	0.349514
GO:1904844	response to L-glutamine	1	1	0.349514
GO:1904845	cellular response to L-glutamine	1	1	0.349514
GO:1904897	regulation of hepatic stellate cell proliferation	1	1	0.349514
GO:1904899	positive regulation of hepatic stellate cell proliferation	1	1	0.349514
GO:1904975	response to bleomycin	1	1	0.349514
GO:1904976	cellular response to bleomycin	1	1	0.349514
GO:1905024	regulation of membrane repolarization during ventricular cardiac muscle cell action potential	1	1	0.349514
GO:1905132	regulation of meiotic chromosome separation	1	1	0.349514
GO:1905133	negative regulation of meiotic chromosome separation	1	1	0.349514
GO:1905183	negative regulation of protein serine/threonine phosphatase activity	1	1	0.349514
GO:1905184	positive regulation of protein serine/threonine phosphatase activity	1	1	0.349514
GO:1905247	positive regulation of aspartic-type peptidase activity	1	1	0.349514
GO:1905280	negative regulation of retrograde transport, endosome to Golgi	1	1	0.349514
GO:1905333	regulation of gastric motility	1	1	0.349514
GO:1905341	negative regulation of protein localization to kinetochore	1	1	0.349514
GO:1905359	protein localization to meiotic spindle	1	1	0.349514
GO:1905492	positive regulation of branching morphogenesis of a nerve	1	1	0.349514
GO:1905600	regulation of receptor-mediated endocytosis involved in cholesterol transport	1	1	0.349514
GO:1905601	negative regulation of receptor-mediated endocytosis involved in cholesterol transport	1	1	0.349514
GO:1905735	regulation of L-proline import across plasma membrane	1	1	0.349514
GO:1905737	positive regulation of L-proline import across plasma membrane	1	1	0.349514
GO:1905867	epididymis development	1	1	0.349514
GO:1905916	negative regulation of cell differentiation involved in phenotypic switching	1	1	0.349514
GO:1905931	negative regulation of vascular smooth muscle cell differentiation involved in phenotypic switching	1	1	0.349514
GO:1905962	glutamatergic neuron differentiation	1	1	0.349514
GO:1990114	RNA polymerase II core complex assembly	1	1	0.349514
GO:1990267	response to transition metal nanoparticle	1	1	0.349514
GO:1990654	sebum secreting cell proliferation	1	1	0.349514
GO:1990700	nucleolar chromatin organization	1	1	0.349514
GO:1990787	negative regulation of hh target transcription factor activity	1	1	0.349514
GO:1990922	hepatic stellate cell proliferation	1	1	0.349514
GO:2000101	regulation of mammary stem cell proliferation	1	1	0.349514
GO:2000103	positive regulation of mammary stem cell proliferation	1	1	0.349514
GO:2000137	negative regulation of cell proliferation involved in heart morphogenesis	1	1	0.349514
GO:2000332	regulation of blood microparticle formation	1	1	0.349514
GO:2000334	positive regulation of blood microparticle formation	1	1	0.349514
GO:2000349	negative regulation of CD40 signaling pathway	1	1	0.349514
GO:2000359	regulation of binding of sperm to zona pellucida	1	1	0.349514
GO:2000360	negative regulation of binding of sperm to zona pellucida	1	1	0.349514
GO:2000395	regulation of ubiquitin-dependent endocytosis	1	1	0.349514
GO:2000397	positive regulation of ubiquitin-dependent endocytosis	1	1	0.349514
GO:2000405	negative regulation of T cell migration	1	1	0.349514
GO:2000451	positive regulation of CD8-positive, alpha-beta T cell extravasation	1	1	0.349514
GO:2000454	positive regulation of CD8-positive, alpha-beta cytotoxic T cell extravasation	1	1	0.349514
GO:2000522	positive regulation of immunological synapse formation	1	1	0.349514
GO:2000523	regulation of T cell costimulation	1	1	0.349514
GO:2000525	positive regulation of T cell costimulation	1	1	0.349514
GO:2000526	positive regulation of glycoprotein biosynthetic process involved in immunological synapse formation	1	1	0.349514
GO:2000547	regulation of dendritic cell dendrite assembly	1	1	0.349514
GO:2000775	histone H3-S10 phosphorylation involved in chromosome condensation	1	1	0.349514
GO:2000793	cell proliferation involved in heart valve development	1	1	0.349514
GO:2000821	regulation of grooming behavior	1	1	0.349514
GO:2001142	nicotinate transport	1	1	0.349514
GO:2001201	regulation of transforming growth factor-beta secretion	1	1	0.349514
GO:2001203	positive regulation of transforming growth factor-beta secretion	1	1	0.349514
GO:2001247	positive regulation of phosphatidylcholine biosynthetic process	1	1	0.349514
GO:2001269	positive regulation of cysteine-type endopeptidase activity involved in apoptotic signaling pathway	1	1	0.349514
GO:0010256	endomembrane system organization	28	236	0.357499
GO:1904375	regulation of protein localization to cell periphery	9	60	0.360136
GO:0050769	positive regulation of neurogenesis	24	198	0.360136
GO:0007595	lactation	5	27	0.360136
GO:0045685	regulation of glial cell differentiation	5	27	0.360136
GO:1903078	positive regulation of protein localization to plasma membrane	5	27	0.360136
GO:0002688	regulation of leukocyte chemotaxis	6	35	0.360136
GO:0006879	cellular iron ion homeostasis	6	35	0.360136
GO:0046425	regulation of receptor signaling pathway via JAK-STAT	6	35	0.360136
GO:0072413	signal transduction involved in mitotic cell cycle checkpoint	6	35	0.360136
GO:1902402	signal transduction involved in mitotic DNA damage checkpoint	6	35	0.360136
GO:1902403	signal transduction involved in mitotic DNA integrity checkpoint	6	35	0.360136
GO:1904892	regulation of receptor signaling pathway via STAT	6	35	0.360136
GO:0051960	regulation of nervous system development	43	384	0.360136
GO:0051716	cellular response to stimulus	288	2960	0.360136
GO:1901888	regulation of cell junction assembly	10	69	0.360136
GO:0001759	organ induction	2	6	0.360136
GO:0001973	G protein-coupled adenosine receptor signaling pathway	2	6	0.360136
GO:0002093	auditory receptor cell morphogenesis	2	6	0.360136
GO:0002418	immune response to tumor cell	2	6	0.360136
GO:0002693	positive regulation of cellular extravasation	2	6	0.360136
GO:0007077	mitotic nuclear envelope disassembly	2	6	0.360136
GO:0007625	grooming behavior	2	6	0.360136
GO:0009143	nucleoside triphosphate catabolic process	2	6	0.360136
GO:0009750	response to fructose	2	6	0.360136
GO:0010649	regulation of cell communication by electrical coupling	2	6	0.360136
GO:0010958	regulation of amino acid import across plasma membrane	2	6	0.360136
GO:0015801	aromatic amino acid transport	2	6	0.360136
GO:0019372	lipoxygenase pathway	2	6	0.360136
GO:0021794	thalamus development	2	6	0.360136
GO:0030207	chondroitin sulfate catabolic process	2	6	0.360136
GO:0030252	growth hormone secretion	2	6	0.360136
GO:0032351	negative regulation of hormone metabolic process	2	6	0.360136
GO:0032372	negative regulation of sterol transport	2	6	0.360136
GO:0032375	negative regulation of cholesterol transport	2	6	0.360136
GO:0032692	negative regulation of interleukin-1 production	2	6	0.360136
GO:0033327	Leydig cell differentiation	2	6	0.360136
GO:0035588	G protein-coupled purinergic receptor signaling pathway	2	6	0.360136
GO:0036444	calcium import into the mitochondrion	2	6	0.360136
GO:0038111	interleukin-7-mediated signaling pathway	2	6	0.360136
GO:0042036	negative regulation of cytokine biosynthetic process	2	6	0.360136
GO:0042492	gamma-delta T cell differentiation	2	6	0.360136
GO:0042635	positive regulation of hair cycle	2	6	0.360136
GO:0042726	flavin-containing compound metabolic process	2	6	0.360136
GO:0042754	negative regulation of circadian rhythm	2	6	0.360136
GO:0043383	negative T cell selection	2	6	0.360136
GO:0043901	negative regulation of multi-organism process	2	6	0.360136
GO:0044406	adhesion of symbiont to host	2	6	0.360136
GO:0044546	NLRP3 inflammasome complex assembly	2	6	0.360136
GO:0044849	estrous cycle	2	6	0.360136
GO:0045655	regulation of monocyte differentiation	2	6	0.360136
GO:0045837	negative regulation of membrane potential	2	6	0.360136
GO:0046051	UTP metabolic process	2	6	0.360136
GO:0048535	lymph node development	2	6	0.360136
GO:0048670	regulation of collateral sprouting	2	6	0.360136
GO:0048875	chemical homeostasis within a tissue	2	6	0.360136
GO:0050927	positive regulation of positive chemotaxis	2	6	0.360136
GO:0051764	actin crosslink formation	2	6	0.360136
GO:0051957	positive regulation of amino acid transport	2	6	0.360136
GO:0060707	trophoblast giant cell differentiation	2	6	0.360136
GO:0072176	nephric duct development	2	6	0.360136
GO:0072498	embryonic skeletal joint development	2	6	0.360136
GO:0072683	T cell extravasation	2	6	0.360136
GO:0098698	postsynaptic specialization assembly	2	6	0.360136
GO:0099509	regulation of presynaptic cytosolic calcium ion concentration	2	6	0.360136
GO:1900225	regulation of NLRP3 inflammasome complex assembly	2	6	0.360136
GO:1902358	sulfate transmembrane transport	2	6	0.360136
GO:1902993	positive regulation of amyloid precursor protein catabolic process	2	6	0.360136
GO:1903789	regulation of amino acid transmembrane transport	2	6	0.360136
GO:1903862	positive regulation of oxidative phosphorylation	2	6	0.360136
GO:1905064	negative regulation of vascular smooth muscle cell differentiation	2	6	0.360136
GO:1990000	amyloid fibril formation	2	6	0.360136
GO:2000271	positive regulation of fibroblast apoptotic process	2	6	0.360136
GO:2000319	regulation of T-helper 17 cell differentiation	2	6	0.360136
GO:0043085	positive regulation of catalytic activity	70	657	0.360456
GO:0007626	locomotory behavior	11	78	0.361104
GO:0097305	response to alcohol	13	96	0.361932
GO:0034284	response to monosaccharide	12	87	0.361932
GO:0048017	inositol lipid-mediated signaling	12	87	0.361932
GO:0050730	regulation of peptidyl-tyrosine phosphorylation	12	87	0.361932
GO:0060326	cell chemotaxis	12	87	0.361932
GO:0001952	regulation of cell-matrix adhesion	8	52	0.36343
GO:0010811	positive regulation of cell-substrate adhesion	8	52	0.36343
GO:0048515	spermatid differentiation	8	52	0.36343
GO:0006631	fatty acid metabolic process	22	180	0.364146
GO:0016310	phosphorylation	114	1112	0.364789
GO:0003012	muscle system process	19	152	0.370515
GO:0017144	drug metabolic process	30	258	0.376416
GO:0001938	positive regulation of endothelial cell proliferation	7	44	0.37644
GO:0006641	triglyceride metabolic process	7	44	0.37644
GO:0042476	odontogenesis	7	44	0.37644
GO:0072395	signal transduction involved in cell cycle checkpoint	7	44	0.37644
GO:0072401	signal transduction involved in DNA integrity checkpoint	7	44	0.37644
GO:0072422	signal transduction involved in DNA damage checkpoint	7	44	0.37644
GO:1990748	cellular detoxification	7	44	0.37644
GO:0002720	positive regulation of cytokine production involved in immune response	4	20	0.376969
GO:0006775	fat-soluble vitamin metabolic process	4	20	0.376969
GO:0007019	microtubule depolymerization	4	20	0.376969
GO:0016266	O-glycan processing	4	20	0.376969
GO:0040019	positive regulation of embryonic development	4	20	0.376969
GO:0045742	positive regulation of epidermal growth factor receptor signaling pathway	4	20	0.376969
GO:0051642	centrosome localization	4	20	0.376969
GO:0061842	microtubule organizing center localization	4	20	0.376969
GO:0097755	positive regulation of blood vessel diameter	4	20	0.376969
GO:1902475	L-alpha-amino acid transmembrane transport	4	20	0.376969
GO:2000242	negative regulation of reproductive process	4	20	0.376969
GO:0043112	receptor metabolic process	11	79	0.380473
GO:0098655	cation transmembrane transport	34	298	0.383147
GO:0045454	cell redox homeostasis	6	36	0.384627
GO:0045839	negative regulation of mitotic nuclear division	6	36	0.384627
GO:1904035	regulation of epithelial cell apoptotic process	6	36	0.384627
GO:0051047	positive regulation of secretion	16	125	0.386254
GO:0007094	mitotic spindle assembly checkpoint	5	28	0.386576
GO:0030500	regulation of bone mineralization	5	28	0.386576
GO:0031577	spindle checkpoint	5	28	0.386576
GO:0042475	odontogenesis of dentin-containing tooth	5	28	0.386576
GO:0048708	astrocyte differentiation	5	28	0.386576
GO:0070830	bicellular tight junction assembly	5	28	0.386576
GO:0071173	spindle assembly checkpoint	5	28	0.386576
GO:0071174	mitotic spindle checkpoint	5	28	0.386576
GO:0001841	neural tube formation	8	53	0.386657
GO:0006767	water-soluble vitamin metabolic process	8	53	0.386657
GO:0015749	monosaccharide transmembrane transport	8	53	0.386657
GO:0034219	carbohydrate transmembrane transport	8	53	0.386657
GO:0061024	membrane organization	44	398	0.386657
GO:0007051	spindle organization	15	116	0.386657
GO:0030030	cell projection organization	75	713	0.386657
GO:0001990	regulation of systemic arterial blood pressure by hormone	3	13	0.386657
GO:0003156	regulation of animal organ formation	3	13	0.386657
GO:0007263	nitric oxide mediated signal transduction	3	13	0.386657
GO:0009620	response to fungus	3	13	0.386657
GO:0014072	response to isoquinoline alkaloid	3	13	0.386657
GO:0015701	bicarbonate transport	3	13	0.386657
GO:0019054	modulation by virus of host cellular process	3	13	0.386657
GO:0021983	pituitary gland development	3	13	0.386657
GO:0030574	collagen catabolic process	3	13	0.386657
GO:0033687	osteoblast proliferation	3	13	0.386657
GO:0033762	response to glucagon	3	13	0.386657
GO:0035336	long-chain fatty-acyl-CoA metabolic process	3	13	0.386657
GO:0035561	regulation of chromatin binding	3	13	0.386657
GO:0043278	response to morphine	3	13	0.386657
GO:0045616	regulation of keratinocyte differentiation	3	13	0.386657
GO:0045744	negative regulation of G protein-coupled receptor signaling pathway	3	13	0.386657
GO:0046112	nucleobase biosynthetic process	3	13	0.386657
GO:0051457	maintenance of protein location in nucleus	3	13	0.386657
GO:0060314	regulation of ryanodine-sensitive calcium-release channel activity	3	13	0.386657
GO:0061436	establishment of skin barrier	3	13	0.386657
GO:0090231	regulation of spindle checkpoint	3	13	0.386657
GO:0090266	regulation of mitotic cell cycle spindle assembly checkpoint	3	13	0.386657
GO:0090504	epiboly	3	13	0.386657
GO:1903504	regulation of mitotic spindle checkpoint	3	13	0.386657
GO:1903959	regulation of anion transmembrane transport	3	13	0.386657
GO:1990573	potassium ion import across plasma membrane	3	13	0.386657
GO:0071363	cellular response to growth factor stimulus	34	299	0.38695
GO:0120036	plasma membrane bounded cell projection organization	73	693	0.390398
GO:1905952	regulation of lipid localization	9	62	0.390514
GO:0007034	vacuolar transport	13	98	0.392451
GO:0034614	cellular response to reactive oxygen species	12	89	0.395086
GO:0021915	neural tube development	11	80	0.395567
GO:0030324	lung development	11	80	0.395567
GO:0051701	interaction with host	11	80	0.395567
GO:0009893	positive regulation of metabolic process	173	1740	0.39568
GO:0007612	learning	7	45	0.397262
GO:0022612	gland morphogenesis	7	45	0.397262
GO:0035150	regulation of tube size	7	45	0.397262
GO:0035296	regulation of tube diameter	7	45	0.397262
GO:0097549	chromatin organization involved in negative regulation of transcription	7	45	0.397262
GO:0097746	regulation of blood vessel diameter	7	45	0.397262
GO:0008015	blood circulation	22	183	0.397305
GO:0051348	negative regulation of transferase activity	18	145	0.398884
GO:0032940	secretion by cell	63	592	0.398884
GO:0040008	regulation of growth	32	281	0.406223
GO:0007178	transmembrane receptor protein serine/threonine kinase signaling pathway	17	136	0.406851
GO:0006338	chromatin remodeling	14	108	0.407201
GO:0033047	regulation of mitotic sister chromatid segregation	8	54	0.40915
GO:0034401	chromatin organization involved in regulation of transcription	8	54	0.40915
GO:0050806	positive regulation of synaptic transmission	8	54	0.40915
GO:0034097	response to cytokine	47	431	0.409886
GO:0001823	mesonephros development	6	37	0.409886
GO:0002821	positive regulation of adaptive immune response	6	37	0.409886
GO:0032387	negative regulation of intracellular transport	6	37	0.409886
GO:0060337	type I interferon signaling pathway	6	37	0.409886
GO:0071357	cellular response to type I interferon	6	37	0.409886
GO:2000106	regulation of leukocyte apoptotic process	6	37	0.409886
GO:0048568	embryonic organ development	22	184	0.411061
GO:0043281	regulation of cysteine-type endopeptidase activity involved in apoptotic process	12	90	0.413709
GO:1905475	regulation of protein localization to membrane	12	90	0.413709
GO:0033045	regulation of sister chromatid segregation	9	63	0.413709
GO:0014706	striated muscle tissue development	18	146	0.413709
GO:0010646	regulation of cell communication	149	1490	0.413709
GO:0015837	amine transport	4	21	0.413709
GO:0031102	neuron projection regeneration	4	21	0.413709
GO:0031638	zymogen activation	4	21	0.413709
[truncated: 4,872 more rows]
