# Supplementary material for: Investigating the effects of chronic low-dose radiation exposure in the liver of a hypothermic zebrafish model
Source: Sci Rep. 2023 Jan 17;13:918. doi: 10.1038/s41598-022-26976-4 (PMC9845366; doi:10.1038/s41598-022-26976-4)
Supplement: Supplementary file 10 — Supplementary Information 10. [file 41598_2022_26976_MOESM10_ESM.xlsx]

## Sheet: Upregulated
Supplementary Table S11. Over-representation analysis of upregulated genes shared in the liver and GIT of the Radiation vs contorl group
Category	ID	Name	Source	p-value	q-value Bonferroni	q-value FDR B&H	q-value FDR B&Y	Hit Count in Query List	Hit Count in Genome	Hit in Query List
GO: Biological Process	GO:0016485	protein processing		3.92e-05	0.0619	0.0249	0.197	5	254	ACE2,PLAU,MELTF,ENPEP,INPP5B
GO: Biological Process	GO:0060323	head morphogenesis		4.74e-05	0.0749	0.0249	0.197	3	46	STRA6,SGPL1,FLVCR1
GO: Biological Process	GO:0017085	response to insecticide		0.000102	0.161	0.0249	0.197	2	10	DDC,CCNB1
GO: Biological Process	GO:1905039	carboxylic acid transmembrane transport		0.000108	0.171	0.0249	0.197	4	163	ACE2,STRA6,SLC13A2,SLC6A19
GO: Biological Process	GO:1903825	organic acid transmembrane transport		0.000111	0.175	0.0249	0.197	4	164	ACE2,STRA6,SLC13A2,SLC6A19
GO: Biological Process	GO:0010171	body morphogenesis		0.000116	0.184	0.0249	0.197	3	62	STRA6,SGPL1,FLVCR1
GO: Biological Process	GO:0051604	protein maturation		0.000129	0.204	0.0249	0.197	5	327	ACE2,PLAU,MELTF,ENPEP,INPP5B
GO: Biological Process	GO:0046942	carboxylic acid transport		0.000143	0.225	0.0249	0.197	5	334	ACE2,ABCC4,STRA6,SLC13A2,ABCB4
GO: Biological Process	GO:0002003	angiotensin maturation		0.000149	0.235	0.0249	0.197	2	12	ACE2,ENPEP
GO: Biological Process	GO:0001822	kidney development		0.000171	0.269	0.0249	0.197	5	347	OSR2,STRA6,ENPEP,SGPL1,SLC5A1
GO: Biological Process	GO:0002002	regulation of angiotensin levels in blood		0.000176	0.277	0.0249	0.197	2	13	ACE2,ENPEP
GO: Biological Process	GO:0072001	renal system development		0.000202	0.319	0.0249	0.197	5	360	OSR2,STRA6,ENPEP,SGPL1,SLC5A1
GO: Biological Process	GO:0098656	anion transmembrane transport		0.000223	0.353	0.0249	0.197	6	583	ACE2,ABCC4,STRA6,SLC13A2,SLC5A1,SLC6A19
GO: Biological Process	GO:0055085	transmembrane transport		0.00023	0.363	0.0249	0.197	10	1794	OTOP2,ACE2,ABCC4,STRA6,SLC13A2,FLVCR1,CCNB1,SLC5A1,ABCB4,SLC6A19
GO: Biological Process	GO:0061029	eyelid development in camera-type eye		0.000236	0.373	0.0249	0.197	2	15	OSR2,STRA6
GO: Biological Process	GO:0006629	lipid metabolic process		0.000305	0.481	0.0301	0.239	9	1503	ACSBG2,ARSA,STRA6,NR1D1,SGPL1,PCK1,INPP5B,ABCB4,BCO1
GO: Biological Process	GO:0042246	tissue regeneration		0.000328	0.518	0.0305	0.242	3	88	TM4SF4,PLAU,CCNB1
GO: Biological Process	GO:0001655	urogenital system development		0.000352	0.556	0.0309	0.246	5	406	OSR2,STRA6,ENPEP,SGPL1,SLC5A1
GO: Biological Process	GO:0015711	organic anion transport		0.000453	0.716	0.0377	0.299	5	429	ACE2,ABCC4,STRA6,SLC13A2,ABCB4
GO: Biological Process	GO:0044242	cellular lipid catabolic process		0.00052	0.822	0.0405	0.322	4	246	ACSBG2,SGPL1,PCK1,BCO1
GO: Biological Process	GO:0042445	hormone metabolic process		0.000561	0.886	0.0405	0.322	4	251	ACE2,ENPEP,SGPL1,BCO1
GO: Biological Process	GO:0043413	macromolecule glycosylation		0.000613	0.968	0.0405	0.322	4	257	ST6GAL2,GCNT7,TMTC1,GFPT2
GO: Biological Process	GO:0006486	protein glycosylation		0.000613	0.968	0.0405	0.322	4	257	ST6GAL2,GCNT7,TMTC1,GFPT2
GO: Biological Process	GO:0001991	regulation of systemic arterial blood pressure by circulatory renin-angiotensin		0.000615	0.971	0.0405	0.322	2	24	ACE2,ENPEP
GO: Biological Process	GO:0031639	plasminogen activation		0.000723	1	0.0454	0.361	2	26	PLAU,MELTF
GO: Biological Process	GO:0070085	glycosylation		0.000748	1	0.0454	0.361	4	271	ST6GAL2,GCNT7,TMTC1,GFPT2
Pathway	M40050	SARS-CoV-2 and COVID-19 Pathway	MSigDB C2 BIOCARTA (v7.3)	0.000145	0.028	0.0151	0.088	2	10	ACE2,SLC6A19
Pathway	M39812	Proximal tubule transport	MSigDB C2 BIOCARTA (v7.3)	0.000156	0.0301	0.0151	0.088	3	58	ABCC4,SLC5A1,SLC6A19
Pathway	M39428	Nuclear Receptors Meta-Pathway	MSigDB C2 BIOCARTA (v7.3)	0.000236	0.0455	0.0152	0.0887	5	321	ABCC4,PCK1,SLC5A1,ABCB4,SLC6A19
Pathway	PW:0000492	renin-angiotensin system signaling	Pathway Ontology	0.000337	0.065	0.0163	0.0949	2	15	ACE2,ENPEP
Pathway	M17636	Renin-angiotensin system	MSigDB C2 BIOCARTA (v7.3)	0.000435	0.084	0.0168	0.0981	2	17	ACE2,ENPEP
Pathway	SMP00034	Sphingolipid Metabolism	SMPDB	0.000804	0.155	0.0259	0.151	2	23	ARSA,SGPL1
Pathway	P00001	Adrenaline and noradrenaline biosynthesis	PantherDB	0.0012	0.231	0.0326	0.19	2	28	DDC,SLC6A19
Pathway	PW:0000382	multidrug resistance protein mediated transport	Pathway Ontology	0.00186	0.358	0.0326	0.19	1	1	ABCB4
Pathway	SMP00336	Vitamin A Deficiency	SMPDB	0.00186	0.358	0.0326	0.19	1	1	BCO1
Pathway	SMP00347	Metachromatic Leukodystrophy (MLD)	SMPDB	0.00186	0.358	0.0326	0.19	1	1	ARSA
Pathway	SMP00170	Aromatic L-Aminoacid Decarboxylase Deficiency	SMPDB	0.00186	0.358	0.0326	0.19	1	1	DDC
Pathway	M39454	NRF2 pathway	MSigDB C2 BIOCARTA (v7.3)	0.00227	0.439	0.0344	0.201	3	145	ABCC4,SLC5A1,SLC6A19
Pathway	M15955	Sphingolipid metabolism	MSigDB C2 BIOCARTA (v7.3)	0.00231	0.447	0.0344	0.201	2	39	ARSA,SGPL1
Pathway	M11911	ABC transporters	MSigDB C2 BIOCARTA (v7.3)	0.00294	0.567	0.0376	0.22	2	44	ABCC4,ABCB4
Pathway	PW:0000245	angiotensin signaling	Pathway Ontology	0.0037	0.715	0.0376	0.22	1	2	ACE2
Pathway	PW:0000385	G2/M DNA replication checkpoint	Pathway Ontology	0.0037	0.715	0.0376	0.22	1	2	CCNB1
Pathway	PW:0000561	sodium-glucose cotransporter mediated glucose transport	Pathway Ontology	0.0037	0.715	0.0376	0.22	1	2	SLC5A1
Pathway	PW:0000096	G2/M checkpoint	Pathway Ontology	0.0037	0.715	0.0376	0.22	1	2	CCNB1
Pathway	PW:0000091	G2/M transition	Pathway Ontology	0.0037	0.715	0.0376	0.22	1	2	CCNB1
Pathway	PW:0000459	apelin signaling	Pathway Ontology	0.00555	1	0.0487	0.284	1	3	ACE2
Pathway	P04371	5-Hydroxytryptamine biosynthesis	PantherDB	0.00555	1	0.0487	0.284	1	3	DDC
Pathway	PW:0000088	G1/S transition	Pathway Ontology	0.00555	1	0.0487	0.284	1	3	CCNB1
