# Supplementary material for: Investigating the effects of chronic low-dose radiation exposure in the liver of a hypothermic zebrafish model
Source: Sci Rep. 2023 Jan 17;13:918. doi: 10.1038/s41598-022-26976-4 (PMC9845366; doi:10.1038/s41598-022-26976-4)
Supplement: Supplementary file 11 — Supplementary Information 11. [file 41598_2022_26976_MOESM11_ESM.xlsx]

## Sheet: Torpor_Radiation_vs_control_zeb
Supplementary Table S12. Differentially expressed genes in the Torpor+radiation group vs control
Symbol	Gene.name	Human.gene.name	Human.homology.type	baseMean	log2FoldChange	lfcSE	stat	pvalue	padj
ENSDARG00000000001	slc35a5	SLC35A5	ortholog_one2one	205.006	-0.814852	0.589589	-1.38207	0.166951	0.745557
ENSDARG00000000018	nrf1	NRF1	ortholog_one2one	429.016	0.217543	0.383776	0.566849	0.570817	0.954567
ENSDARG00000000019	ube2h	UBE2H	ortholog_one2one	964.402	-0.246867	0.259577	-0.951037	0.341585	0.873715
ENSDARG00000000069	dap	DAP	ortholog_one2one	4218.84	0.629307	0.689359	0.912887	0.361302	0.884846
ENSDARG00000000086	itsn1	ITSN1	ortholog_one2one	1136.81	-0.777589	0.491066	-1.58347	0.113315	0.676388
ENSDARG00000000103	myh10	MYH10	ortholog_one2one	2182.52	0.667729	0.935512	0.713758	0.475377	0.929564
ENSDARG00000000142	tmem267	TMEM267	ortholog_one2one	51.5928	0.467666	0.566549	0.825464	0.409108	0.904829
ENSDARG00000000175	hoxb2a	HOXB2	ortholog_one2one	6.59633	0.4078	1.17638	0.346658	0.728848	0.977868
ENSDARG00000000229	usp49	USP49	ortholog_one2one	118.376	-0.0941279	0.388	-0.242598	0.808317	0.991027
ENSDARG00000000241	slc40a1	SLC40A1	ortholog_one2one	1696.84	0.722688	0.685078	1.0549	0.291472	0.845348
ENSDARG00000000349	cfap300	CFAP300	ortholog_one2one	0.658189	-0.376906	3.43455	-0.10974	0.912616	NA
ENSDARG00000000442	slc39a13	SLC39A13	ortholog_one2one	208.234	-0.0780274	0.511143	-0.152653	0.878672	0.99824
ENSDARG00000000476	pms1	PMS1	ortholog_one2one	108.874	-0.86796	0.582956	-1.48889	0.136515	0.710919
ENSDARG00000000489	upf3b	UPF3B	ortholog_one2one	162.901	-0.280413	0.302598	-0.926686	0.354089	0.881497
ENSDARG00000000503	stx1b	STX1B	ortholog_one2one	3.35409	2.32385	2.4381	0.953138	0.34052	NA
ENSDARG00000000516	ankar	ANKAR	ortholog_one2one	4.50549	-0.474825	1.31036	-0.362361	0.717082	NA
ENSDARG00000000529	ofd1	OFD1	ortholog_one2one	114.227	-0.395283	0.503828	-0.78456	0.432711	0.913037
ENSDARG00000000542	gtf2e1	GTF2E1	ortholog_one2one	42.728	0.614927	0.695447	0.884219	0.376578	0.890738
ENSDARG00000000551	slc1a4	SLC1A4	ortholog_one2one	30.5943	0.499147	2.36015	0.21149	NA	NA
ENSDARG00000000568	ell	ELL	ortholog_one2one	832.014	-0.403024	0.416617	-0.967372	0.333358	0.87088
ENSDARG00000000588	grasp	TAMALIN	ortholog_one2one	67.2585	0.63537	0.57953	1.09635	0.272924	0.832555
ENSDARG00000000606	dnah6	DNAH6	ortholog_one2one	1.51539	-0.404409	3.08801	-0.130961	0.895806	NA
ENSDARG00000000651	osgepl1	OSGEPL1	ortholog_one2one	31.6897	-0.645673	0.604495	-1.06812	0.285467	0.842484
ENSDARG00000000656	psmb9a	PSMB9	ortholog_one2one	224.871	-0.822509	0.993914	-0.827545	NA	NA
ENSDARG00000000666	creg2	CREG2	ortholog_one2one	1625.63	-0.172401	0.620003	-0.278064	0.780963	0.988433
ENSDARG00000000729	daxx	DAXX	ortholog_one2one	295.978	-0.321215	0.442754	-0.725495	0.468149	0.92823
ENSDARG00000000747	lcmt2	LCMT2	ortholog_one2one	39.2657	0.692419	0.826136	0.838141	0.401951	0.899086
ENSDARG00000000760	znf511	ZNF511	ortholog_one2one	44.2978	-0.302294	0.54652	-0.553125	0.580178	0.957014
ENSDARG00000000767	spi1b	SPI1	ortholog_one2one	78.467	1.15143	0.86437	1.3321	0.182827	0.761071
ENSDARG00000000779	scfd1	SCFD1	ortholog_one2one	1226.74	0.274861	0.480221	0.572363	0.567076	0.954567
ENSDARG00000000796	nr4a1	NR4A1	ortholog_one2one	42.7481	1.42966	1.47059	0.972171	0.330965	0.868601
ENSDARG00000000804	rassf6	RASSF6	ortholog_one2one	122.394	0.450852	0.621151	0.725833	0.467941	0.92823
ENSDARG00000000830	telo2	TELO2	ortholog_one2one	85.2651	0.328465	0.509208	0.645051	0.518894	0.942607
ENSDARG00000000853	dstyk	DSTYK	ortholog_one2one	409.809	-0.942381	0.434871	-2.16704	0.0302321	0.441904
ENSDARG00000000861	scrib	SCRIB	ortholog_one2one	1810.32	-0.189447	0.323509	-0.5856	0.558144	0.953807
ENSDARG00000000906	skap2	SKAP2	ortholog_one2one	80.4211	-0.00913986	0.974303	-0.00938092	0.992515	1
ENSDARG00000000935	unk	UNK	ortholog_one2one	126.098	0.189498	0.334376	0.566721	0.570904	0.954567
ENSDARG00000000943	dzip1	DZIP1	ortholog_one2one	4.18668	0.799351	1.90067	0.420563	0.674074	NA
ENSDARG00000000966	ncor2	NCOR2	ortholog_one2one	1822.66	0.374631	0.496226	0.754961	0.450273	0.92169
ENSDARG00000001057	bysl	BYSL	ortholog_one2one	1389.76	-0.908608	0.660329	-1.37599	0.168824	0.748345
ENSDARG00000001129	dicer1	DICER1	ortholog_one2one	412.672	0.111617	0.3079	0.362512	0.71697	0.975992
ENSDARG00000001169	hsd17b8	HSD17B8	ortholog_one2one	259.755	0.0730334	0.392991	0.18584	0.85257	0.996878
ENSDARG00000001210	arl14ep	ARL14EP	ortholog_one2one	190.548	-0.0663848	0.402551	-0.16491	0.869015	0.997579
ENSDARG00000001220	mycbp2	MYCBP2	ortholog_one2one	487.081	-0.180257	0.332594	-0.541973	0.587837	0.958592
ENSDARG00000001249	pcgf1	PCGF1	ortholog_one2one	82.1236	0.106242	0.517046	0.205478	0.837199	0.995824
ENSDARG00000001303	psmb8a	PSMB8	ortholog_one2one	330.248	-1.32454	1.03973	-1.27393	0.202688	0.781666
ENSDARG00000001498	skap1	SKAP1	ortholog_one2one	23.0336	-0.220116	0.840813	-0.261789	0.793484	0.990188
ENSDARG00000001558	kifc1	KIFC1	ortholog_one2one	220.888	2.44956	0.923389	2.65279	0.00798298	0.241577
ENSDARG00000001559	csmd2	CR2	ortholog_one2one	3.95007	-0.385706	2.27178	-0.169782	0.865182	NA
ENSDARG00000001578	echs1	ECHS1	ortholog_one2one	1491.92	0.33945	0.30978	1.09578	0.273177	0.832555
ENSDARG00000001676	gpm6bb	GPM6B	ortholog_one2one	32.17	0.507093	1.13616	0.446321	0.655365	0.968414
ENSDARG00000001729	strn3	STRN3	ortholog_one2one	993.179	0.0748224	0.400894	0.186639	0.851944	0.996878
ENSDARG00000001734	fkbp8	FKBP8	ortholog_one2one	389.686	-0.0880667	0.355111	-0.247997	0.804136	0.991027
ENSDARG00000001754	noc2l	NOC2L	ortholog_one2one	241.396	-0.0452988	0.542628	-0.0834805	0.933469	1
ENSDARG00000001760	tnxba	TNXB	ortholog_one2one	2.24308	1.13229	1.86403	0.607441	0.543558	NA
ENSDARG00000001769	ptpra	PTPRA	ortholog_one2one	98.1031	0.179083	0.437308	0.409511	0.682165	0.974131
ENSDARG00000001777	nup155	NUP155	ortholog_one2one	505.756	-0.663227	0.475564	-1.39461	0.163133	0.741325
ENSDARG00000001781	tspan11	TSPAN11	ortholog_one2one	12.4224	0.566381	0.990778	0.571652	0.567558	0.954567
ENSDARG00000001785	irx2a	IRX2	ortholog_one2one	5.86086	1.46834	2.36237	0.621553	NA	NA
ENSDARG00000001807	tnfrsf21	TNFRSF21	ortholog_one2one	36.9848	1.05574	1.05822	0.997658	0.318445	0.861495
ENSDARG00000001825	cfap43	CFAP43	ortholog_one2one	5.2318	1.7357	2.06014	0.842518	0.399498	NA
ENSDARG00000001829	zgc:112982	BCLAF3	ortholog_one2one	465.782	-0.510546	0.335915	-1.51987	0.128545	0.701213
ENSDARG00000001835	nalcn	NALCN	ortholog_one2one	8.35533	-0.214098	1.94627	-0.110004	0.912406	1
ENSDARG00000001857	aff4	AFF4	ortholog_one2one	630.186	-0.321355	0.508819	-0.63157	0.527668	0.945066
ENSDARG00000001859	dbx1b	DBX1	ortholog_one2one	0.161127	0	4.9973	0	1	NA
ENSDARG00000001873	phgdh	PHGDH	ortholog_one2one	91.602	-0.560941	1.17988	-0.475424	0.634485	0.967541
ENSDARG00000001882	kbtbd12	KBTBD12	ortholog_one2one	14.0247	6.44676	1.99939	3.22437	NA	NA
ENSDARG00000001890	stt3b	STT3B	ortholog_one2one	2261.14	-1.03072	0.512868	-2.00972	0.0444604	0.500884
ENSDARG00000001898	manea	MANEA	ortholog_one2one	1356.86	0.489871	0.595073	0.823212	0.410388	0.905168
ENSDARG00000001909	vill	VILL	ortholog_one2one	5.31364	1.63569	3.11067	0.525831	0.599006	NA
ENSDARG00000001929	pink1	PINK1	ortholog_one2one	552.993	-0.387213	0.336424	-1.15097	0.249745	0.819589
ENSDARG00000001930	klhl15	KLHL15	ortholog_one2one	176.629	0.0586548	0.407851	0.143814	0.885647	0.99824
ENSDARG00000001939	b3gat3	B3GAT3	ortholog_one2one	70.1529	0.278899	0.624738	0.446425	0.65529	0.968414
ENSDARG00000001940	dnajc1	DNAJC1	ortholog_one2one	1484.24	-0.535089	0.618664	-0.864911	0.387088	0.895567
ENSDARG00000001950	ak1	AK1	ortholog_one2one	236.549	3.51567	1.42774	2.46241	0.0138007	0.314877
ENSDARG00000001953	pfkfb3	PFKFB3	ortholog_one2one	209.8	2.10034	1.22085	1.72038	0.0853629	0.614594
ENSDARG00000001968	dock5	DOCK5	ortholog_one2one	141.936	0.52074	1.07622	0.483858	0.628487	0.966898
ENSDARG00000001969	txlng	TXLNG	ortholog_one2one	317.835	-0.284572	0.40799	-0.697498	0.485491	0.932207
ENSDARG00000001975	hsd11b2	HSD11B2	ortholog_one2one	628.992	1.32272	1.05475	1.25406	0.209822	0.790691
ENSDARG00000001999	adamts18	ADAMTS18	ortholog_one2one	0.503371	0.380929	4.98265	0.0764509	0.93906	NA
ENSDARG00000002002	lmcd1	LMCD1	ortholog_one2one	69.8472	0.917074	0.648006	1.41522	0.157003	0.733945
ENSDARG00000002016	ppil2	PPIL2	ortholog_one2one	226.881	0.00344875	0.438193	0.0078704	0.99372	1
ENSDARG00000002021	pygb	PYGB	ortholog_one2one	344.198	0.678223	0.835265	0.811986	0.4168	0.907512
ENSDARG00000002071	adss2	ADSS2	ortholog_one2one	240.11	1.40376	0.676764	2.07422	0.0380585	0.474189
ENSDARG00000002077	mnat1	MNAT1	ortholog_one2one	73.4759	-0.32538	0.466528	-0.69745	0.485521	0.932207
ENSDARG00000002084	lamb2	LAMB2	ortholog_one2one	34.7618	1.2653	1.04398	1.21199	0.225516	0.801592
ENSDARG00000002127	stam	STAM	ortholog_one2one	730.664	-0.219124	0.434273	-0.504577	0.613856	0.965321
ENSDARG00000002128	cwf19l1	CWF19L1	ortholog_one2one	239.484	0.26923	0.375791	0.716436	0.473722	0.929564
ENSDARG00000002165	psme1	PSME1	ortholog_one2one	697.2	-0.107942	0.611002	-0.176664	0.859772	0.997579
ENSDARG00000002167	cacnb1	CACNB1	ortholog_one2one	138.177	-0.0935738	0.455774	-0.205308	0.837332	0.995824
ENSDARG00000002168	tra2b	TRA2B	ortholog_one2one	271.908	0.317819	0.620162	0.512478	0.608317	0.962536
ENSDARG00000002174	itfg2	ITFG2	ortholog_one2one	144.028	-0.664416	0.438011	-1.51689	0.129294	0.702711
ENSDARG00000002192	aspn	ASPN	ortholog_one2one	1.8286	2.48936	4.06864	0.611841	0.540643	NA
ENSDARG00000002197	pygl	PYGL	ortholog_one2one	22905	0.443437	0.713711	0.621312	0.534394	0.947402
ENSDARG00000002213	invs	INVS	ortholog_one2one	340.572	-0.59276	0.658342	-0.900384	0.367916	0.887038
ENSDARG00000002215	rtca	RTCA	ortholog_one2one	340.181	0.531831	0.47782	1.11304	0.265693	0.829761
ENSDARG00000002216	tbx3a	TBX3	ortholog_one2one	124.675	5.01155	3.10695	1.61301	0.106741	0.659737
ENSDARG00000002220	C5H9orf78	C9orf78	ortholog_one2one	143.639	0.120535	0.426533	0.282592	0.77749	0.988348
ENSDARG00000002240	psmb6	PSMB6	ortholog_one2one	830.925	0.093905	0.351825	0.266908	0.78954	0.989645
ENSDARG00000002249	tbxas1	TBXAS1	ortholog_one2one	1474.19	-0.31158	0.493397	-0.6315	0.527714	0.945066
ENSDARG00000002264	mrpl41	MRPL41	ortholog_one2one	181.761	-0.294795	0.312599	-0.943044	0.345658	0.87597
ENSDARG00000002267	dcaf13	DCAF13	ortholog_one2one	550.647	0.541864	0.440337	1.23057	0.218484	0.795467
ENSDARG00000002298	ankrd22	ANKRD22	ortholog_one2one	80.6082	1.09768	1.14707	0.956939	0.338598	0.872584
ENSDARG00000002299	arsh	ARSD	ortholog_one2one	212.842	-0.944766	0.567752	-1.66405	0.0961031	0.638508
ENSDARG00000002300	p2rx2	P2RX2	ortholog_one2one	0.665973	1.11045	2.87311	0.386496	0.699129	NA
ENSDARG00000002304	gins2	GINS2	ortholog_one2one	55.9113	3.95997	1.7153	2.30862	0.0209649	0.377229
ENSDARG00000002305	me3	ME3	ortholog_one2one	396.19	0.728928	1.09439	0.666062	0.505372	0.93867
ENSDARG00000002332	frmd6	FRMD6	ortholog_one2one	203.447	0.125618	0.663652	0.189283	0.849871	0.996878
ENSDARG00000002339	sgf29	SGF29	ortholog_one2one	134.122	-0.1416	0.471296	-0.300449	0.763835	0.987447
ENSDARG00000002365	cers5	CERS5	ortholog_one2one	305.139	-0.622269	0.499009	-1.24701	0.212394	0.792106
ENSDARG00000002369	UBB	UBB	ortholog_one2one	50.7798	-0.329552	0.518461	-0.635635	0.525014	0.943389
ENSDARG00000002377	mief2	MIEF2	ortholog_one2one	236.33	-0.922227	0.385199	-2.39416	0.0166586	0.339876
ENSDARG00000002385	atm	ATM	ortholog_one2one	260.748	-0.51802	0.564025	-0.918435	0.358391	0.883966
ENSDARG00000002391	tlcd1	TLCD1	ortholog_one2one	7.07822	1.32654	1.55755	0.851686	0.394388	0.89745
ENSDARG00000002401	gale	GALE	ortholog_one2one	195.999	0.502042	0.842399	0.595967	0.551197	0.951894
ENSDARG00000002402	ercc3	ERCC3	ortholog_one2one	340.717	-0.480773	0.226777	-2.12003	0.0340035	0.461395
ENSDARG00000002406	zmynd10	ZMYND10	ortholog_one2one	1.94401	0	2.98943	0	1	NA
ENSDARG00000002445	prdm1a	PRDM1	ortholog_one2one	28.745	1.08192	1.01191	1.06918	0.284988	0.841893
ENSDARG00000002463	arhgef37	ARHGEF37	ortholog_one2one	8.10992	-1.58941	1.27391	-1.24766	0.212154	0.792106
ENSDARG00000002479	ercc6l	ERCC6L	ortholog_one2one	167.614	3.13804	1.12725	2.7838	0.00537256	0.196728
ENSDARG00000002487	noc3l	NOC3L	ortholog_one2one	419.717	0.259133	0.548934	0.472065	0.63688	0.967541
ENSDARG00000002494	itgb6	ITGB6	ortholog_one2one	135.351	0.474113	1.94919	0.243236	0.807823	0.991027
ENSDARG00000002506	C7H16orf87	C16orf87	ortholog_one2one	200.795	0.869722	0.53436	1.6276	0.103611	0.653304
ENSDARG00000002507	itga10	ITGA10	ortholog_one2one	12.3131	-0.105039	1.60077	-0.065618	0.947682	1
ENSDARG00000002523	hsdl2	HSDL2	ortholog_one2one	4695.59	0.572799	0.326556	1.75406	0.0794202	0.601472
ENSDARG00000002533	adora2b	ADORA2B	ortholog_one2one	4.09738	1.9622	2.76791	0.708908	0.478381	NA
ENSDARG00000002536	tm9sf4	TM9SF4	ortholog_one2one	1484.44	-0.190966	0.437855	-0.436139	0.662736	0.97022
ENSDARG00000002538	smu1a	SMU1	ortholog_one2one	449.267	0.185033	0.393873	0.469779	0.638513	0.967541
ENSDARG00000002571	tmod2	TMOD3	ortholog_one2one	110.299	0.371417	0.424521	0.874907	0.381625	0.892692
ENSDARG00000002582	tbx15	TBX15	ortholog_one2one	16.0386	2.8522	1.75833	1.6221	NA	NA
ENSDARG00000002587	dpysl3	DPYSL3	ortholog_one2one	28.0298	0.630065	1.04875	0.600776	0.547989	0.950572
ENSDARG00000002591	ruvbl1	RUVBL1	ortholog_one2one	337.681	0.851029	0.495675	1.71691	0.0859958	0.615984
ENSDARG00000002593	slc45a2	SLC45A2	ortholog_one2one	1.40089	2.34973	2.23387	1.05187	0.29286	NA
ENSDARG00000002597	pabpc1l	PABPC1L	ortholog_one2one	289.018	-0.780919	1.29767	-0.601787	0.547316	0.95056
ENSDARG00000002600	pcsk1	PCSK1	ortholog_one2one	8.34554	2.24743	2.38779	0.941219	0.346593	0.876629
ENSDARG00000002613	rpa3	RPA3	ortholog_one2one	86.1172	0.786868	0.683686	1.15092	0.249765	0.819589
ENSDARG00000002634	b4galt1	B4GALT1	ortholog_one2one	129.279	0.264763	0.565136	0.468494	0.639432	0.967541
ENSDARG00000002644	rgs5a	RGS5	ortholog_one2one	131.104	0.457894	0.894802	0.511727	0.608842	0.962911
ENSDARG00000002663	optn	OPTN	ortholog_one2one	340.613	0.523266	0.504264	1.03768	0.299418	0.852567
ENSDARG00000002670	ATG14	ATG14	ortholog_one2one	321.307	-0.721182	0.314974	-2.28965	0.0220413	0.385863
ENSDARG00000002690	rabif	RABIF	ortholog_one2one	19.7455	1.18108	0.677126	1.74426	0.081114	0.604842
ENSDARG00000002701	rasl12	RASL12	ortholog_one2one	5.96938	3.91777	1.91254	2.04846	0.0405147	0.48429
ENSDARG00000002720	utp15	UTP15	ortholog_one2one	439.669	0.288384	0.460379	0.626406	0.531049	0.946301
ENSDARG00000002722	ankrd2	ANKRD2	ortholog_one2one	0.323862	1.03484	4.96014	0.208631	0.834736	NA
ENSDARG00000002731	sdc2	SDC2	ortholog_one2one	3274.92	-0.426807	0.67138	-0.635716	0.524962	0.943389
ENSDARG00000002732	spon2b	SPON2	ortholog_one2one	24.1062	6.41495	1.74907	3.66763	0.000244805	0.0328959
ENSDARG00000002758	dedd1	DEDD2	ortholog_one2one	1473.3	0.870597	0.391229	2.22529	0.026062	0.417243
ENSDARG00000002760	gdf5	GDF5	ortholog_one2one	0.918716	0	3.61672	0	1	NA
ENSDARG00000002764	miox	MIOX	ortholog_one2one	2570.08	0.00060325	0.831716	0.000725307	0.999421	1
ENSDARG00000002795	meis3	MEIS3	ortholog_one2one	2.87245	-0.511838	1.5394	-0.332493	0.739517	NA
ENSDARG00000002826	cep57l1	CEP57L1	ortholog_one2one	88.5211	-0.415522	0.764043	-0.543847	0.586547	0.958592
ENSDARG00000002830	trmt2a	TRMT2A	ortholog_one2one	198.041	0.715024	0.542759	1.31739	0.187708	0.766306
ENSDARG00000002831	col4a4	COL4A4	ortholog_one2one	4.05614	0	2.3959	0	1	NA
ENSDARG00000002847	fndc1	FNDC1	ortholog_one2one	28.2439	6.2693	2.22881	2.81285	NA	NA
ENSDARG00000002877	reps1	REPS1	ortholog_one2one	369.175	-0.623709	0.444189	-1.40415	0.160273	0.737726
ENSDARG00000002894	aven	AVEN	ortholog_one2one	165.903	0.112137	0.428034	0.261981	0.793336	0.990188
ENSDARG00000002897	si:ch211-160o17.2	INPP1	ortholog_one2one	566.66	2.16309	0.920977	2.34869	0.0188397	0.356922
ENSDARG00000002909	tjp3	TJP3	ortholog_one2one	789.948	-0.358319	0.369101	-0.970789	0.331653	0.868705
ENSDARG00000002916	sec31b	SEC31B	ortholog_one2one	311.165	0.447541	0.474517	0.943151	0.345604	0.87597
ENSDARG00000002933	gbx2	GBX2	ortholog_one2one	0	NA	NA	NA	NA	NA
ENSDARG00000002949	ppp6c	PPP6C	ortholog_one2one	755.036	0.170981	0.216164	0.790975	0.428958	0.912907
ENSDARG00000002952	smo	SMO	ortholog_one2one	76.0964	-0.264996	0.376505	-0.703831	0.481538	0.93088
ENSDARG00000002967	pdap1b	PDAP1	ortholog_one2one	403.081	0.483116	0.498764	0.968627	0.332731	0.870261
ENSDARG00000002968	a1cf	A1CF	ortholog_one2one	8540.08	-0.0250179	0.420769	-0.0594576	0.952588	1
ENSDARG00000002970	ss18	SS18	ortholog_one2one	507.077	-0.153526	0.467054	-0.328712	0.742373	0.981279
ENSDARG00000002986	gda	GDA	ortholog_one2one	1712.7	0.24359	0.597544	0.407652	0.683529	0.974535
ENSDARG00000003027	scnm1	SCNM1	ortholog_one2one	81.6227	0.270458	0.660572	0.409429	0.682225	0.974131
ENSDARG00000003035	hspa9	HSPA9	ortholog_one2one	2039.31	0.415574	0.333317	1.24678	0.212478	0.792106
ENSDARG00000003058	fgfr1op	CEP43	ortholog_one2one	205.254	0.391488	0.35069	1.11634	0.264278	0.828646
ENSDARG00000003061	cd276	CD276	ortholog_one2one	24.0499	-0.40365	0.591058	-0.682928	0.494653	0.934442
ENSDARG00000003069	btbd7	BTBD7	ortholog_one2one	149.167	-0.0920686	0.452808	-0.203328	0.838879	0.995824
ENSDARG00000003077	gpx9	GPX1	ortholog_one2one	0.019248	0	4.9973	0	1	NA
ENSDARG00000003084	spire2	SPIRE2	ortholog_one2one	9.69007	-0.401911	2.45492	-0.163717	0.869954	0.997579
ENSDARG00000003085	stambpl1	STAMBPL1	ortholog_one2one	45.38	1.80345	0.659012	2.7366	0.00620771	0.21138
ENSDARG00000003087	ubxn6	UBXN6	ortholog_one2one	173.137	-0.166575	0.395579	-0.421092	0.673688	0.972451
ENSDARG00000003113	ada	ADA	ortholog_one2one	1710.49	0.0156731	1.29971	0.012059	0.990379	1
ENSDARG00000003127	zgc:123105	KIAA1191	ortholog_one2one	1956.51	0.330716	0.495456	0.667499	0.504453	0.938508
ENSDARG00000003132	apip	APIP	ortholog_one2one	546.455	0.0979595	0.248884	0.393596	0.69388	0.97467
ENSDARG00000003144	pxmp2	PXMP2	ortholog_one2one	1425.18	0.458586	0.612569	0.748628	0.454082	0.923209
ENSDARG00000003151	skp1	SKP1	ortholog_one2one	2293.92	0.0341432	0.286707	0.119088	0.905206	0.999507
ENSDARG00000003153	nudt21	NUDT21	ortholog_one2one	230.346	0.159611	0.407841	0.391356	0.695534	0.97467
ENSDARG00000003157	nfkbil1	NFKBIL1	ortholog_one2one	79.0076	-0.245579	0.485357	-0.505975	0.612874	0.964832
ENSDARG00000003167	mlst8	MLST8	ortholog_one2one	86.8951	0.130151	0.514553	0.25294	0.800315	0.990832
ENSDARG00000003189	psmd1	PSMD1	ortholog_one2one	2051.99	0.000490568	0.402933	0.0012175	0.999029	1
ENSDARG00000003200	foxm1	FOXM1	ortholog_one2one	98.652	2.60038	1.26958	2.04821	0.0405393	0.48429
ENSDARG00000003205	ngly1	NGLY1	ortholog_one2one	233.578	0.0705197	0.294255	0.239655	0.810598	0.991027
ENSDARG00000003207	mterf3	MTERF3	ortholog_one2one	93.2242	0.068239	0.535312	0.127475	0.898564	0.999028
ENSDARG00000003208	pomk	POMK	ortholog_one2one	13.2502	-0.566648	0.704644	-0.804162	0.421304	0.910958
ENSDARG00000003217	urb2	URB2	ortholog_one2one	784.404	1.40338	0.650814	2.15634	0.0310571	0.443097
ENSDARG00000003229	gdf9	GDF9	ortholog_one2one	61.0903	-3.44325	1.56535	-2.19966	0.0278307	0.426208
ENSDARG00000003235	nup88	NUP88	ortholog_one2one	225.91	0.159413	0.371029	0.429653	0.667448	0.97148
ENSDARG00000003250	pik3cd	PIK3CD	ortholog_one2one	105.213	-0.302	0.741772	-0.407133	0.68391	0.974633
ENSDARG00000003259	loxa	LOX	ortholog_one2one	5.20046	3.31937	2.13262	1.55647	0.119595	NA
ENSDARG00000003269	clcn3	CLCN3	ortholog_one2one	211.188	-0.55653	0.619741	-0.898004	0.369184	0.887038
ENSDARG00000003281	pik3ip1	PIK3IP1	ortholog_one2one	348.841	-0.789152	0.645274	-1.22297	0.221341	0.797972
ENSDARG00000003287	wdr12	WDR12	ortholog_one2one	309.909	0.511423	0.49617	1.03074	0.302662	0.854128
ENSDARG00000003308	emc2	EMC2	ortholog_one2one	285.236	-0.00561116	0.242491	-0.0231397	0.981539	1
ENSDARG00000003311	pank2	PANK2	ortholog_one2one	358.978	-0.750535	0.342771	-2.18961	0.0285525	0.431383
ENSDARG00000003320	fam91a1	FAM91A1	ortholog_one2one	212.923	0.459543	0.492543	0.933001	0.350819	0.879171
ENSDARG00000003328	slf2	SLF2	ortholog_one2one	54.8635	-0.810124	0.556292	-1.45629	0.145311	0.719431
ENSDARG00000003373	commd2	COMMD2	ortholog_one2one	174.283	-0.22468	0.323394	-0.694755	0.487209	0.932759
ENSDARG00000003382	cwc25	CWC25	ortholog_one2one	347.948	0.00865123	0.274369	0.0315313	0.974846	1
ENSDARG00000003383	asb8	ASB8	ortholog_one2one	237.628	-0.169759	0.389539	-0.435794	0.662986	0.97022
ENSDARG00000003403	tenm1	TENM1	ortholog_one2one	137.144	-1.39787	0.98296	-1.4221	0.154996	0.730232
ENSDARG00000003411	foxa2	FOXA2	ortholog_one2one	896.04	-0.704665	0.818676	-0.860738	0.389382	0.896257
ENSDARG00000003414	capslb	CAPSL	ortholog_one2one	1.15347	-0.405673	3.72334	-0.108954	0.913239	NA
ENSDARG00000003420	chrna5	CHRNA5	ortholog_one2one	11.533	-0.570534	1.0836	-0.526518	0.598528	0.960894
ENSDARG00000003429	hnrnpdl	HNRNPDL	ortholog_one2one	418.822	-0.28342	0.274789	-1.03141	0.302347	0.854128
ENSDARG00000003444	dhrs7	DHRS7	ortholog_one2one	1035.26	-1.11943	0.428146	-2.6146	0.00893327	0.256567
ENSDARG00000003446	ippk	IPPK	ortholog_one2one	253.84	0.875089	0.719903	1.21557	0.22415	0.801592
ENSDARG00000003449	pde10a	PDE10A	ortholog_one2one	21.0658	1.3248	0.956801	1.38462	0.16617	0.744891
ENSDARG00000003462	fech	FECH	ortholog_one2one	106.923	0.543018	0.548853	0.989368	0.322483	0.86527
ENSDARG00000003487	nup93	NUP93	ortholog_one2one	311.982	0.207346	0.400525	0.517686	0.604678	0.962295
ENSDARG00000003495	madd	MADD	ortholog_one2one	164.099	0.320568	0.471155	0.680387	0.496259	0.934642
ENSDARG00000003512	anks1b	ANKS1B	ortholog_one2one	163.856	1.17922	0.543116	2.17121	0.0299153	0.439058
ENSDARG00000003517	impa1	IMPA1	ortholog_one2one	138.36	-0.142757	0.713712	-0.200021	0.841464	0.99613
ENSDARG00000003519	aprt	APRT	ortholog_one2one	422.288	0.934608	0.51768	1.80538	0.0710155	0.587029
ENSDARG00000003520	tbc1d14	TBC1D14	ortholog_one2one	322.079	-0.0657916	0.464826	-0.14154	0.887443	0.99824
ENSDARG00000003526	psma5	PSMA5	ortholog_one2one	650.511	0.151827	0.330436	0.459475	0.645893	0.967541
ENSDARG00000003527	mak16	MAK16	ortholog_one2one	557.595	0.028926	0.529197	0.0546601	0.956409	1
ENSDARG00000003531	tcea1	TCEA1	ortholog_one2one	358.913	-0.167237	0.409756	-0.408139	0.683172	0.974512
ENSDARG00000003533	col8a1b	COL8A1	ortholog_one2one	5.52283	2.58597	2.49229	1.03759	0.299461	0.852567
ENSDARG00000003570	hsp90b1	HSP90B1	ortholog_one2one	9494.18	-2.14392	0.707761	-3.02916	0.00245237	0.12642
ENSDARG00000003573	dctn5	DCTN5	ortholog_one2one	162.556	0.133432	0.382776	0.348592	0.727396	0.977348
ENSDARG00000003576	klhl32	KLHL32	ortholog_one2one	179.751	0.315041	0.612949	0.513976	0.607269	0.962295
ENSDARG00000003584	pla2g7	PLA2G7	ortholog_one2one	702.414	0.147767	0.425719	0.3471	0.728516	0.977868
ENSDARG00000003592	surf1	SURF1	ortholog_one2one	335.273	0.768214	0.253864	3.02608	0.00247746	0.127264
ENSDARG00000003599	rpl3	RPL3	ortholog_one2one	103362	-0.742764	0.653902	-1.1359	0.256001	0.821967
ENSDARG00000003641	tfg	TFG	ortholog_one2one	301.786	0.412287	0.630364	0.654046	0.513082	0.94027
ENSDARG00000003642	zfyve19	ZFYVE19	ortholog_one2one	379.165	0.614544	0.644416	0.953645	0.340263	0.872745
ENSDARG00000003655	tmem59l	TMEM59L	ortholog_one2one	70.2808	1.07488	0.841496	1.27735	0.201479	0.780095
ENSDARG00000003675	cryl1	CRYL1	ortholog_one2one	249.029	0.0613355	0.428729	0.143064	0.88624	0.99824
ENSDARG00000003680	runx1t1	RUNX1T1	ortholog_one2one	51.3708	-0.360627	0.833987	-0.432413	0.665441	0.971101
ENSDARG00000003681	eif5	EIF5	ortholog_one2one	4563.57	0.21784	0.327572	0.665014	0.506041	0.93867
ENSDARG00000003699	atp7a	ATP7A	ortholog_one2one	372.749	0.146628	0.392169	0.37389	0.708486	0.97467
ENSDARG00000003706	ryr2b	RYR2	ortholog_one2one	39.1301	0.33064	1.25131	0.264235	0.791599	0.989937
ENSDARG00000003749	polb	POLB	ortholog_one2one	103.979	0.601182	0.507253	1.18517	0.235949	0.808374
ENSDARG00000003750	pfas	PFAS	ortholog_one2one	569.878	-0.266656	0.674792	-0.395167	0.69272	0.97467
ENSDARG00000003751	lats1	LATS1	ortholog_one2one	157.395	-0.526245	0.283603	-1.85557	0.0635153	0.56408
ENSDARG00000003757	cnpy1	CNPY1	ortholog_one2one	755.353	-1.48449	0.624904	-2.37555	0.0175228	0.350047
ENSDARG00000003769	tada2b	TADA2B	ortholog_one2one	110.079	-0.786666	0.445932	-1.7641	0.0777159	0.598432
ENSDARG00000003789	dennd5b	DENND5B	ortholog_one2one	2720.17	-1.13138	0.601835	-1.87989	0.0601231	0.553221
ENSDARG00000003795	idh2	IDH2	ortholog_one2one	1475.19	-1.40215	0.536508	-2.61348	0.00896262	0.256866
ENSDARG00000003803	LHX3	LHX3	ortholog_one2one	0.611859	-2.51529	2.64554	-0.950767	0.341722	NA
ENSDARG00000003818	prkag1	PRKAG1	ortholog_one2one	319.314	-0.0200778	0.389154	-0.0515933	0.958853	1
ENSDARG00000003822	ankrd16	ANKRD16	ortholog_one2one	12.9475	-0.301608	0.846326	-0.356373	0.721561	0.97726
ENSDARG00000003829	galnt2	GALNT2	ortholog_one2one	588.141	0.328794	0.354651	0.927092	0.353879	0.881323
ENSDARG00000003841	usb1	USB1	ortholog_one2one	80.368	0.0729113	0.431666	0.168907	0.86587	0.997579
ENSDARG00000003846	mrpl21	MRPL21	ortholog_one2one	220.426	0.648261	0.374471	1.73114	0.0834273	0.607425
ENSDARG00000003860	cbx3a	CBX3	ortholog_one2one	576.118	0.833876	0.400992	2.07954	0.0375682	0.471017
ENSDARG00000003865	pard6b	PARD6B	ortholog_one2one	112.049	0.286966	0.547444	0.524192	0.600145	0.960894
ENSDARG00000003866	tm9sf2	TM9SF2	ortholog_one2one	1436.05	-0.0745533	0.413282	-0.180393	0.856844	0.997579
ENSDARG00000003867	cdk20	CDK20	ortholog_one2one	11.8414	0.351487	0.87408	0.402122	0.687594	0.97467
ENSDARG00000003869	decr1	DECR1	ortholog_one2one	1175.68	0.487324	0.459437	1.0607	0.288827	0.843988
ENSDARG00000003872	ccdc102a	CCDC102A	ortholog_one2one	185.7	-0.579724	0.678355	-0.854603	0.392771	0.896776
ENSDARG00000003877	pbrm1	PBRM1	ortholog_one2one	88.8608	-0.236871	0.504533	-0.469485	0.638723	0.967541
ENSDARG00000003903	hapln2	HAPLN2	ortholog_one2one	0.996781	2.72005	4.91347	0.553591	0.579859	NA
ENSDARG00000003904	sycp1	SYCP1	ortholog_one2one	132.926	0.25826	1.26851	0.203593	0.838671	0.995824
ENSDARG00000003927	cldn12	CLDN12	ortholog_one2one	539.954	-0.0425978	0.286967	-0.148442	0.881994	0.99824
ENSDARG00000003931	cndp2	CNDP2	ortholog_one2one	1439.83	0.104934	0.971968	0.107961	0.914027	1
ENSDARG00000003934	nxnl2	NXNL2	ortholog_one2one	31.7075	0.0192889	1.15821	0.0166541	0.986713	1
ENSDARG00000003938	rpa1	RPA1	ortholog_one2one	467.45	1.0304	0.55045	1.87192	0.0612181	0.557851
ENSDARG00000003940	mtfr1l	MTFR1L	ortholog_one2one	59.3834	0.210164	0.493998	0.425434	0.67052	0.972055
ENSDARG00000003941	rrs1	RRS1	ortholog_one2one	607.201	0.985026	0.57545	1.71175	0.086943	0.618038
ENSDARG00000003961	parp3	PARP3	ortholog_one2one	189.065	-0.0711789	0.753231	-0.0944981	0.924713	1
ENSDARG00000003965	tlx1	TLX1	ortholog_one2one	1.4513	-1.80375	2.58901	-0.696697	0.485993	NA
ENSDARG00000003984	LTN1	LTN1	ortholog_one2one	599.234	0.134981	0.473069	0.285331	0.775391	0.988348
ENSDARG00000004015	adcyap1a	ADCYAP1	ortholog_one2one	33.1251	12.6071	2.66975	4.72219	2.33e-06	0.000975555
ENSDARG00000004018	CHST13	CHST13	ortholog_one2one	163.307	-1.36759	0.71482	-1.9132	0.0557223	0.53978
ENSDARG00000004023	isl1	ISL1	ortholog_one2one	4.53692	1.49555	2.70577	0.552727	0.58045	NA
ENSDARG00000004034	arhgdig	ARHGDIG	ortholog_one2one	575.199	0.867213	1.07792	0.804528	0.421092	0.91094
ENSDARG00000004037	cog2	COG2	ortholog_one2one	781.093	-0.291412	0.579182	-0.503144	0.614863	0.965684
ENSDARG00000004046	phf6	PHF6	ortholog_one2one	84.2787	-0.53318	0.549197	-0.970835	0.33163	0.868705
ENSDARG00000004055	uhrf1bp1l	UHRF1BP1L	ortholog_one2one	1858.63	-0.348145	0.470646	-0.739717	0.459472	0.924756
ENSDARG00000004059	galk2	GALK2	ortholog_one2one	27.5997	-2.25229	1.34391	-1.67592	0.093754	0.63371
ENSDARG00000004060	bhlhe40	BHLHE40	ortholog_one2one	4303.73	-0.375235	0.46772	-0.802263	0.422401	0.911617
ENSDARG00000004074	bach2b	BACH2	ortholog_one2one	19.181	-0.376644	0.953612	-0.394966	0.692868	0.97467
ENSDARG00000004094	acsbg2	ACSBG2	ortholog_one2one	844.007	0.397163	1.0605	0.374507	0.708027	0.97467
ENSDARG00000004105	tie1	TIE1	ortholog_one2one	78.7766	-1.0605	0.580834	-1.82582	0.0678775	0.577576
ENSDARG00000004111	esr1	ESR1	ortholog_one2one	1777.25	0.0629379	1.13122	0.0556373	0.955631	1
ENSDARG00000004114	tti1	TTI1	ortholog_one2one	72.2242	-0.695428	0.358709	-1.9387	0.0525383	0.532718
ENSDARG00000004115	mgat4b	MGAT4B	ortholog_one2one	195.47	-0.0454676	1.02557	-0.0443339	0.964638	1
ENSDARG00000004130	mvk	MVK	ortholog_one2one	68.009	1.49159	0.627513	2.37699	0.0174547	0.349712
ENSDARG00000004131	rttn	RTTN	ortholog_one2one	77.2881	1.67285	0.763476	2.1911	0.0284444	0.43079
ENSDARG00000004132	usp19	USP19	ortholog_one2one	900.836	0.130287	0.226404	0.575463	0.564978	0.954567
ENSDARG00000004151	rab23	RAB23	ortholog_one2one	137.079	-0.0310106	0.612528	-0.0506272	0.959623	1
ENSDARG00000004158	tmem63c	TMEM63C	ortholog_one2one	2.43239	-0.701854	2.4065	-0.291649	0.770555	NA
ENSDARG00000004161	ik	IK	ortholog_one2one	837.618	0.129702	0.218733	0.592968	0.553203	0.95243
ENSDARG00000004171	rabac1	RABAC1	ortholog_one2one	374.996	0.449431	0.494221	0.909373	0.363153	0.885042
ENSDARG00000004173	copa	COPA	ortholog_one2one	3008.91	-0.174207	0.541979	-0.321427	0.747887	0.983552
ENSDARG00000004174	cnot1	CNOT1	ortholog_one2one	1238.53	0.0875576	0.42701	0.205048	0.837534	0.995824
ENSDARG00000004184	nf1b	NF1	ortholog_one2one	67.65	-0.200017	0.510659	-0.391684	0.695291	0.97467
ENSDARG00000004199	spam1	SPAM1	ortholog_one2one	1314.18	0.423169	0.678763	0.623442	0.532994	0.946626
ENSDARG00000004204	efhc2	EFHC2	ortholog_one2one	6.01051	-1.05786	1.44918	-0.729968	0.46541	0.927261
ENSDARG00000004219	slc6a3	SLC6A3	ortholog_one2one	3.59127	0.490945	2.5605	0.191738	0.847947	NA
ENSDARG00000004227	pde3a	PDE3A	ortholog_one2one	18.2544	0.998259	0.997264	1.001	0.316828	0.861075
ENSDARG00000004246	slit2	SLIT2	ortholog_one2one	15.8904	-0.75427	1.02376	-0.736762	0.461267	0.925464
ENSDARG00000004260	cul5b	CUL5	ortholog_one2one	4.33701	1.69423	2.31551	0.731685	0.464361	NA
ENSDARG00000004261	tmed9	TMED9	ortholog_one2one	1710.59	0.644175	0.555439	1.15976	0.246147	0.815055
ENSDARG00000004270	atl3	ATL3	ortholog_one2one	843.627	0.541947	0.433146	1.25119	0.210866	0.791639
ENSDARG00000004280	seh1l	SEH1L	ortholog_one2one	396.873	0.136256	0.26941	0.505757	0.613027	0.964832
ENSDARG00000004296	ambp	AMBP	ortholog_one2one	45655.7	0.372228	0.73613	0.505655	0.613099	0.964832
ENSDARG00000004297	irf2bpl	IRF2BPL	ortholog_one2one	64.3925	-0.842585	0.939894	-0.896468	0.370003	0.887038
ENSDARG00000004302	slc45a1	SLC45A1	ortholog_one2one	3.65483	0.250932	2.21862	0.113102	0.909949	NA
ENSDARG00000004305	vangl1	VANGL1	ortholog_one2one	28.1207	0.00901007	0.54102	0.0166539	0.986713	1
ENSDARG00000004306	klhl18	KLHL18	ortholog_one2one	119.719	0.520492	0.435804	1.19432	0.232351	0.805619
ENSDARG00000004307	lypd6	LYPD6	ortholog_one2one	5.3504	-0.0390932	1.63406	-0.0239239	0.980913	NA
ENSDARG00000004325	casp9	CASP9	ortholog_one2one	349.59	-0.0717838	0.513955	-0.139669	0.888921	0.99824
ENSDARG00000004336	exoc4	EXOC4	ortholog_one2one	270.46	0.408449	0.282635	1.44514	0.148417	0.723143
ENSDARG00000004343	nelfe	NELFE	ortholog_one2one	347.339	0.0751734	0.247519	0.303707	0.761351	0.987272
ENSDARG00000004372	fmnl3	FMNL3	ortholog_one2one	88.5421	-0.0946667	0.592945	-0.159655	0.873153	0.997579
ENSDARG00000004378	yrk	FGR	ortholog_one2one	240.427	0.233486	0.445473	0.524132	0.600187	0.960894
ENSDARG00000004402	elovl6	ELOVL6	ortholog_one2one	616.548	1.40774	0.895019	1.57286	0.115751	0.682102
ENSDARG00000004415	tcf7l2	TCF7L2	ortholog_one2one	221.227	-0.593867	0.429264	-1.38346	0.166525	0.745557
ENSDARG00000004427	dpy30	DPY30	ortholog_one2one	208.432	0.0133049	0.385594	0.0345048	0.972475	1
ENSDARG00000004433	btk	BTK	ortholog_one2one	57.6036	0.395913	0.554893	0.713493	0.475541	0.929564
ENSDARG00000004436	fam92a1	CIBAR1	ortholog_one2one	84.0899	0.0494461	0.821688	0.0601762	0.952015	1
ENSDARG00000004447	aplnr2	APLNR	ortholog_one2one	12.6852	0.43635	2.06928	0.21087	0.832988	0.994809
ENSDARG00000004460	desi2	DESI2	ortholog_one2one	134.77	-0.430784	0.656098	-0.656585	0.511448	0.94027
ENSDARG00000004470	prkcsh	PRKCSH	ortholog_one2one	3727.47	0.265166	0.535711	0.494979	0.620615	0.966689
ENSDARG00000004472	atat1	ATAT1	ortholog_one2one	17.4582	0.066558	0.696521	0.0955577	0.923872	1
ENSDARG00000004497	tspan33a	TSPAN33	ortholog_one2one	303.878	-0.304826	0.716343	-0.425531	0.670449	0.972055
ENSDARG00000004502	rcor3	RCOR3	ortholog_one2one	59.5148	-1.35531	0.55202	-2.45519	0.0140811	0.316852
ENSDARG00000004517	ppat	PPAT	ortholog_one2one	207.328	0.60638	0.551696	1.09912	0.271716	0.831946
ENSDARG00000004525	C2H1orf35	C1orf35	ortholog_one2one	134.103	0.338635	0.359033	0.943187	0.345585	0.87597
ENSDARG00000004527	pin4	PIN4	ortholog_one2one	336.625	-0.202995	0.328303	-0.618317	0.536366	0.94784
ENSDARG00000004574	gtf3c2	GTF3C2	ortholog_one2one	148.671	1.77852	0.401439	4.43035	9.41e-06	0.00268489
ENSDARG00000004576	plk4	PLK4	ortholog_one2one	68.4908	0.653675	0.982261	0.66548	0.505744	0.93867
ENSDARG00000004580	nmnat2	NMNAT2	ortholog_one2one	0.8375	1.44022	3.32629	0.432979	0.66503	NA
ENSDARG00000004581	sel1l	SEL1L	ortholog_one2one	1042.63	0.274975	0.516099	0.532796	0.594174	0.960423
ENSDARG00000004586	ntrk1	NTRK1	ortholog_one2one	5.56613	1.49188	2.29691	0.649515	NA	NA
ENSDARG00000004616	mtmr2	MTMR2	ortholog_one2one	126.925	-0.287859	0.532072	-0.541016	0.588497	0.958592
ENSDARG00000004627	panx3	PANX3	ortholog_one2one	3.64475	-0.403887	2.91113	-0.138739	0.889656	NA
ENSDARG00000004634	osbp	OSBP	ortholog_one2one	704.15	0.00353209	0.368261	0.00959126	0.992347	1
ENSDARG00000004636	ccdc9	CCDC9	ortholog_one2one	428.956	-0.205932	0.39962	-0.515318	0.606331	0.962295
ENSDARG00000004687	acaa1	ACAA1	ortholog_one2one	3588.52	0.299228	0.427588	0.699805	0.484049	0.931489
ENSDARG00000004696	eefsec	EEFSEC	ortholog_one2one	292.367	0.570425	0.35448	1.60919	0.107575	0.660965
ENSDARG00000004706	syf2	SYF2	ortholog_one2one	670.635	-0.0371929	0.194583	-0.191141	0.848415	0.996878
ENSDARG00000004713	mad2l1	MAD2L1	ortholog_one2one	170.759	2.77212	1.05784	2.62055	0.00877872	0.25375
ENSDARG00000004724	tcea3	TCEA3	ortholog_one2one	954.01	-0.906457	0.362464	-2.50082	0.0123907	0.301307
ENSDARG00000004726	trappc11	TRAPPC11	ortholog_one2one	796.886	0.167063	0.222365	0.7513	0.452472	0.92204
ENSDARG00000004745	lmbr1l	LMBR1L	ortholog_one2one	1253.38	-0.241877	0.651096	-0.371492	0.710271	0.974935
ENSDARG00000004757	ybx1	YBX1	ortholog_one2one	38828.8	-0.797256	0.706603	-1.12829	0.259196	0.822825
ENSDARG00000004774	wdr36	WDR36	ortholog_one2one	618.865	0.277277	0.528425	0.524724	0.599775	0.960894
ENSDARG00000004782	fgfr3	FGFR3	ortholog_one2one	14.7305	0.188669	1.68071	0.112255	0.910621	1
ENSDARG00000004785	cops2	COPS2	ortholog_one2one	731.934	-0.501198	0.244274	-2.05178	0.0401909	0.482371
ENSDARG00000004794	ccdc146	CCDC146	ortholog_one2one	25.3608	-0.134988	1.03097	-0.130933	0.895828	0.998754
ENSDARG00000004806	grwd1	GRWD1	ortholog_one2one	94.1108	-0.215896	0.54305	-0.397562	0.690953	0.97467
ENSDARG00000004823	asz1	ANKRD34C	ortholog_one2one	77.7232	-2.03152	1.40435	-1.44659	0.148011	0.723088
ENSDARG00000004840	rassf1	RASSF1	ortholog_one2one	78.2859	-0.54893	0.519393	-1.05687	0.290571	0.845063
ENSDARG00000004851	hinfp	HINFP	ortholog_one2one	115.862	-0.120383	0.512161	-0.23505	0.81417	0.991027
ENSDARG00000004864	foxr1	FOXR2	ortholog_one2one	25.6264	-3.47	1.83198	-1.89413	0.0582077	0.548202
ENSDARG00000004866	mindy1	MINDY1	ortholog_one2one	364.18	0.360262	0.259443	1.3886	0.164956	0.743838
ENSDARG00000004870	psen1	PSEN1	ortholog_one2one	565.765	0.178928	0.598692	0.298866	0.765043	0.987699
ENSDARG00000004874	spata6l	SPATA6L	ortholog_one2one	18.5767	-0.318162	1.3548	-0.23484	0.814333	0.991027
ENSDARG00000004880	acsm3	ACSM3	ortholog_one2one	61.4848	0.767204	1.26443	0.606757	0.544012	0.949157
ENSDARG00000004889	aga	AGA	ortholog_one2one	303.441	0.199101	0.351452	0.566508	0.571048	0.954567
ENSDARG00000004904	gys2	GYS2	ortholog_one2one	4166.01	-0.780088	0.840227	-0.928425	0.353187	0.880714
ENSDARG00000004906	stip1	STIP1	ortholog_one2one	1137.55	0.321582	0.355084	0.90565	0.365121	0.88654
ENSDARG00000004925	immp2l	IMMP2L	ortholog_one2one	128.256	-0.3226	0.583283	-0.553076	0.580212	0.957014
ENSDARG00000004931	slc8a3	SLC8A3	ortholog_one2one	1.59394	0.539522	2.88339	0.187114	0.851571	NA
ENSDARG00000004937	skp2	SKP2	ortholog_one2one	55.3919	-0.137333	1.12973	-0.121562	0.903246	0.999507
ENSDARG00000004948	bccip	BCCIP	ortholog_one2one	1903.39	-0.676068	0.51432	-1.31449	0.188682	0.767144
ENSDARG00000004952	rsad2	RSAD2	ortholog_one2one	118.232	-2.5454	1.06332	-2.39383	0.0166734	0.339876
ENSDARG00000004956	zmat2	ZMAT2	ortholog_one2one	477.966	-0.0105358	0.27751	-0.0379653	0.969715	1
ENSDARG00000004979	elovl5	ELOVL5	ortholog_one2one	1449.55	-1.39092	0.884591	-1.57238	0.115862	0.682276
ENSDARG00000005004	slc5a12	SLC5A12	ortholog_one2one	1.34314	1.94394	2.58592	0.751741	0.452207	NA
ENSDARG00000005023	fkbp9	FKBP9	ortholog_one2one	35.2958	0.893891	0.698486	1.27975	0.200631	0.7791
ENSDARG00000005026	tshz1	TSHZ1	ortholog_one2one	255.424	-0.300898	0.542203	-0.554955	0.578926	0.956387
ENSDARG00000005034	crppa	CRPPA	ortholog_one2one	151.898	-0.0731257	0.322774	-0.226554	0.82077	0.992804
ENSDARG00000005049	rab20	RAB20	ortholog_one2one	464.52	-0.843306	0.520366	-1.6206	0.105103	0.656446
ENSDARG00000005057	dimt1l	DIMT1	ortholog_one2one	160.689	0.190389	0.681273	0.279461	0.779891	0.988433
ENSDARG00000005058	ncapd2	NCAPD2	ortholog_one2one	571.131	2.34404	0.881753	2.65839	0.00785148	0.239664
ENSDARG00000005078	eif4e3	EIF4E3	ortholog_one2one	1161.59	0.183978	0.266941	0.689208	0.490692	0.934251
ENSDARG00000005104	limk2	LIMK2	ortholog_one2one	1341.14	-0.396401	0.550391	-0.720216	0.471392	0.929457
ENSDARG00000005112	cdh17	CDH17	ortholog_one2one	3104.64	0.561451	1.35936	0.413027	0.679586	0.974131
ENSDARG00000005115	calub	CALU	ortholog_one2one	658.84	1.34896	0.548714	2.4584	0.0139556	0.315995
ENSDARG00000005122	atp2a2b	ATP2A2	ortholog_one2one	2975.85	0.45159	0.605779	0.74547	0.455988	0.923893
ENSDARG00000005126	large1	LARGE1	ortholog_one2one	29.5746	0.611063	0.619029	0.987131	0.323578	0.865292
ENSDARG00000005128	rnaseh2b	RNASEH2B	ortholog_one2one	81.0303	0.216158	0.517111	0.418012	0.675939	0.972897
ENSDARG00000005150	tbx20	TBX20	ortholog_one2one	1.10602	-1.8007	2.86877	-0.627689	0.530208	NA
ENSDARG00000005154	aspa	ASPA	ortholog_one2one	105.169	-0.27641	0.550361	-0.502234	0.615503	0.965777
ENSDARG00000005162	tpm3	TPM3	ortholog_one2one	1138.66	-0.115733	0.627754	-0.184361	0.85373	0.997207
ENSDARG00000005163	efr3a	EFR3A	ortholog_one2one	296.216	0.0292773	0.554914	0.0527602	0.957923	1
ENSDARG00000005179	dglucy	DGLUCY	ortholog_one2one	184.809	1.76528	0.72971	2.41915	0.0155568	0.32821
ENSDARG00000005186	sp4	SP4	ortholog_one2one	181.591	-0.27648	0.311602	-0.887285	0.374926	0.889876
ENSDARG00000005191	ahcy	AHCY	ortholog_one2one	71838	-0.756876	0.714479	-1.05934	0.289445	0.843988
ENSDARG00000005218	wrnip1	WRNIP1	ortholog_one2one	131.41	0.00327935	0.458785	0.0071479	0.994297	1
ENSDARG00000005220	pdcd6	PDCD6	ortholog_one2one	168.726	0.682501	0.638183	1.06944	0.28487	0.841893
ENSDARG00000005230	ssr2	SSR2	ortholog_one2one	10877.5	-0.665993	0.799924	-0.83257	0.405087	0.900457
ENSDARG00000005246	asb3	ASB3	ortholog_one2one	147.683	0.0496177	0.578761	0.0857308	0.93168	1
ENSDARG00000005274	rad52	RAD52	ortholog_one2one	9.46834	2.93689	1.88261	1.56001	0.118758	0.685855
ENSDARG00000005284	fbxl15	FBXL15	ortholog_one2one	40.0597	-0.0371583	0.517695	-0.0717763	0.94278	1
ENSDARG00000005315	celf1	CELF1	ortholog_one2one	1054.91	0.16901	0.345587	0.489051	0.624806	0.966898
ENSDARG00000005318	stam2	STAM2	ortholog_one2one	599.462	-0.0468273	0.259435	-0.180497	0.856763	0.997579
ENSDARG00000005320	nipsnap1	NIPSNAP1	ortholog_one2one	621.813	0.49692	0.409705	1.21287	0.225178	0.801592
ENSDARG00000005355	larp6a	LARP6	ortholog_one2one	730.917	-1.35679	0.767801	-1.76712	0.0772088	0.597438
ENSDARG00000005356	tyro3	TYRO3	ortholog_one2one	121.1	-0.964114	0.507795	-1.89863	0.0576133	0.54597
ENSDARG00000005359	sucla2	SUCLA2	ortholog_one2one	1598.89	-0.271907	0.551061	-0.493424	0.621713	0.966689
ENSDARG00000005371	gprc6a	GPRC6A	ortholog_one2one	1.75056	0.957679	2.77957	0.344543	0.730438	NA
ENSDARG00000005372	camk4	CAMK4	ortholog_one2one	7.73804	-0.00140504	1.11149	-0.00126411	0.998991	1
ENSDARG00000005374	tubgcp4	TUBGCP4	ortholog_one2one	147.876	-0.111924	0.284136	-0.393909	0.693648	0.97467
ENSDARG00000005392	slc5a5	SLC5A5	ortholog_one2one	10.6347	2.7036	2.0413	1.32445	0.185355	0.764332
ENSDARG00000005416	map3k5	MAP3K5	ortholog_one2one	360.177	-0.545744	0.414255	-1.31741	0.187701	0.766306
ENSDARG00000005448	mtfmt	MTFMT	ortholog_one2one	140.176	0.186389	0.424865	0.4387	0.660879	0.96932
ENSDARG00000005451	gdi2	GDI2	ortholog_one2one	2066.96	-0.234898	0.231691	-1.01384	0.310658	0.857696
ENSDARG00000005453	foxp2	FOXP2	ortholog_one2one	13.5311	0.151585	1.29166	0.117356	0.906578	0.999507
ENSDARG00000005454	tacc3	TACC3	ortholog_one2one	714.243	2.03446	0.843729	2.41127	0.0158971	0.33004
ENSDARG00000005456	katnb1	KATNB1	ortholog_one2one	228.59	-0.110814	0.356891	-0.310497	0.756183	0.986131
ENSDARG00000005462	kif4	KIF4A	ortholog_one2one	433.911	1.99537	0.902686	2.21048	0.0270721	0.421239
ENSDARG00000005464	dnase1l1	DNASE1L1	ortholog_one2one	126.055	0.27614	0.403815	0.683828	0.494084	0.934442
ENSDARG00000005468	irf2bp1	IRF2BP1	ortholog_one2one	493.923	-0.377585	0.512889	-0.736193	0.461613	0.92575
ENSDARG00000005476	nav3	NAV3	ortholog_one2one	35.5789	1.16168	0.985755	1.17847	0.23861	0.810469
ENSDARG00000005479	tenm3	TENM3	ortholog_one2one	85.2252	0.577693	0.657832	0.878177	0.379848	0.89259
ENSDARG00000005482	rapgef2	RAPGEF2	ortholog_one2one	255.602	-0.185725	0.4987	-0.372419	0.709581	0.974752
ENSDARG00000005513	naca	NACA	ortholog_one2one	24881.6	-0.793887	0.56133	-1.4143	0.157275	0.734603
ENSDARG00000005518	slc5a9	SLC5A9	ortholog_one2one	167.484	0.447159	1.01945	0.438627	0.660932	0.96932
ENSDARG00000005522	galr1a	GALR1	ortholog_one2one	4.15966	0	4.43514	0	1	NA
ENSDARG00000005540	xpo7	XPO7	ortholog_one2one	201.469	-0.236449	0.452751	-0.52225	0.601497	0.961373
ENSDARG00000005541	wif1	WIF1	ortholog_one2one	25.0067	0.206972	1.06554	0.194241	0.845987	0.996878
ENSDARG00000005547	rint1	RINT1	ortholog_one2one	175.82	0.239057	0.512519	0.466434	0.640905	0.967541
ENSDARG00000005559	pou4f1	POU4F1	ortholog_one2one	1.02662	0	4.9973	0	1	NA
ENSDARG00000005560	ywhah	YWHAH	ortholog_one2one	406.59	0.122672	0.818826	0.149815	0.880911	0.99824
ENSDARG00000005561	gfm2	GFM2	ortholog_one2one	209.321	0.803868	0.660678	1.21673	0.223707	0.800926
ENSDARG00000005565	entpd8	ENTPD8	ortholog_one2one	573.018	1.22956	0.727943	1.68909	0.0912014	0.628482
ENSDARG00000005574	vsx2	VSX2	ortholog_one2one	9.96222	0.8969	0.906579	0.989323	0.322505	0.86527
ENSDARG00000005576	mphosph8	MPHOSPH8	ortholog_one2one	282.448	0.196426	0.257406	0.763097	0.445405	0.91871
ENSDARG00000005586	zbtb20	ZBTB20	ortholog_one2one	89.7222	0.208644	0.466675	0.447087	0.654812	0.968394
ENSDARG00000005590	mtf2	MTF2	ortholog_one2one	174.169	-0.0464434	0.546623	-0.0849641	0.93229	1
ENSDARG00000005595	adgb	ADGB	ortholog_one2one	7.51657	1.95605	1.98383	0.985996	0.324135	0.865292
ENSDARG00000005606	paxip1	PAXIP1	ortholog_one2one	344.208	0.145098	0.480562	0.301933	0.762703	0.987272
ENSDARG00000005612	aph1b	APH1B	ortholog_one2one	158.413	0.184223	0.388227	0.474523	0.635127	0.967541
ENSDARG00000005619	nek2	NEK2	ortholog_one2one	396.905	1.12866	1.03843	1.08689	0.277087	0.837063
ENSDARG00000005640	adat3	ADAT3	ortholog_one2one	187.823	-0.118373	0.489051	-0.242046	0.808744	0.991027
ENSDARG00000005643	gcat	GCAT	ortholog_one2one	841.544	-0.849482	0.639194	-1.32899	0.183852	0.762331
ENSDARG00000005652	man1a1	MAN1A1	ortholog_one2one	1077.99	-1.05104	0.50516	-2.0806	0.0374707	0.470534
ENSDARG00000005713	ethe1	ETHE1	ortholog_one2one	550.905	0.259331	0.714603	0.362903	0.716677	0.975957
ENSDARG00000005738	rpf1	RPF1	ortholog_one2one	171.854	0.349982	0.48085	0.727842	0.46671	0.927909
ENSDARG00000005749	cand2	CAND2	ortholog_one2one	3.19367	2.88198	3.70088	0.778727	NA	NA
ENSDARG00000005772	tsr2	TSR2	ortholog_one2one	582.85	-0.685861	0.557506	-1.23023	0.218611	0.795467
ENSDARG00000005786	ppm1f	PPM1F	ortholog_one2one	3.87924	-0.23013	1.0863	-0.211848	0.832226	NA
ENSDARG00000005789	enpp1	ENPP1	ortholog_one2one	1112.2	-0.47601	0.469084	-1.01477	0.310217	0.857646
ENSDARG00000005791	rpl28	RPL28	ortholog_one2one	26994.1	-0.579332	0.627762	-0.922853	0.356084	0.882673
ENSDARG00000005799	smim14	SMIM14	ortholog_one2one	532.776	0.443138	0.511534	0.866291	0.38633	0.895124
ENSDARG00000005821	ncf2	NCF2	ortholog_one2one	28.2251	1.55608	0.870853	1.78685	0.0739621	0.594024
ENSDARG00000005823	slc39a10	SLC39A10	ortholog_one2one	282.022	-1.44298	0.940747	-1.53387	0.125062	0.696773
ENSDARG00000005834	gatad2b	GATAD2B	ortholog_one2one	176.687	0.051698	0.401166	0.128869	0.897461	0.998754
ENSDARG00000005853	slc25a6	SLC25A6	ortholog_one2one	1.05582	1.6944	2.7632	0.613202	0.539743	NA
ENSDARG00000005861	ralgapa2	RALGAPA2	ortholog_one2one	1172.91	-0.391	0.200353	-1.95156	0.050991	0.526575
ENSDARG00000005891	cyb5r3	CYB5R3	ortholog_one2one	358.041	0.0474279	0.490012	0.0967892	0.922894	1
ENSDARG00000005894	slc7a9	SLC7A9	ortholog_one2one	236.121	-0.0357175	1.15126	-0.0310245	NA	NA
ENSDARG00000005897	dera	DERA	ortholog_one2one	544.265	-0.799046	0.507157	-1.57554	0.115132	0.680173
ENSDARG00000005908	clk4b	CLK1	ortholog_one2one	460.002	-0.174202	0.290788	-0.59907	0.549126	0.950806
ENSDARG00000005916	srpk3	SRPK3	ortholog_one2one	88.1858	-0.290183	0.459393	-0.631666	0.527605	0.945066
ENSDARG00000005926	ak2	AK2	ortholog_one2one	4755.24	-0.790103	0.392298	-2.01404	0.0440053	0.49842
ENSDARG00000005927	tbc1d17	TBC1D17	ortholog_one2one	511.208	0.138075	0.252937	0.545886	0.585144	0.958445
ENSDARG00000005941	clul1	YES1	ortholog_one2one	829.506	0.256268	0.396193	0.646827	0.517744	0.942254
ENSDARG00000005943	htra4	HTRA4	ortholog_one2one	3.31665	0.24826	1.98884	0.124826	0.900661	NA
ENSDARG00000005972	ric8b	RIC8B	ortholog_one2one	229.723	-0.0298209	0.228926	-0.130265	0.896357	0.998754
ENSDARG00000005980	sfswap	SFSWAP	ortholog_one2one	895.566	0.984438	0.444623	2.2141	0.0268221	0.421161
ENSDARG00000005989	rgl1	RGL1	ortholog_one2one	75.3527	1.16626	0.972767	1.19891	0.230561	0.804363
ENSDARG00000006008	dct	DCT	ortholog_one2one	7.0685	-0.987567	2.17026	-0.455045	0.649077	0.967541
ENSDARG00000006011	klhl42	KLHL42	ortholog_one2one	74.2273	-0.197271	0.354104	-0.557097	0.577461	0.956077
ENSDARG00000006019	tktb	TKTL2	ortholog_one2one	5498.72	0.138209	0.490237	0.281922	0.778003	0.988348
ENSDARG00000006029	lta4h	LTA4H	ortholog_one2one	428.767	0.688265	0.484276	1.42123	0.155251	0.730834
ENSDARG00000006031	abat	ABAT	ortholog_one2one	12728.2	0.173949	0.458009	0.379795	0.704098	0.97467
ENSDARG00000006038	aebp2	AEBP2	ortholog_one2one	127.524	-0.291504	0.618205	-0.471533	0.63726	0.967541
ENSDARG00000006040	cyp20a1	CYP20A1	ortholog_one2one	842.267	-0.273861	0.413619	-0.662108	0.507902	0.938816
ENSDARG00000006065	znf385b	ZNF385B	ortholog_one2one	3.32065	2.54218	2.48009	1.02504	0.305347	NA
ENSDARG00000006093	cdk15	CDK15	ortholog_one2one	2.05216	1.37623	1.85765	0.740844	0.458788	NA
ENSDARG00000006094	igf2r	IGF2R	ortholog_one2one	765.133	-0.435243	0.399884	-1.08842	0.276409	0.836343
ENSDARG00000006128	cep170aa	CEP170	ortholog_one2one	40.7955	-0.867648	0.679807	-1.27631	0.201844	0.780589
ENSDARG00000006137	star	STAR	ortholog_one2one	9.59731	3.88357	1.68425	2.30582	0.0211206	0.37897
ENSDARG00000006169	lrrk2	LRRK2	ortholog_one2one	570.117	-0.504415	0.329922	-1.52889	0.126291	0.699226
ENSDARG00000006174	lrrc23	LRRC23	ortholog_one2one	0.743973	-0.405724	3.76871	-0.107656	0.914268	NA
ENSDARG00000006192	gatad2ab	GATAD2A	ortholog_one2one	342.661	-0.186023	0.352283	-0.528049	0.597465	0.960642
ENSDARG00000006196	sav1	SAV1	ortholog_one2one	443.052	-0.550005	0.379013	-1.45115	0.146738	0.721608
ENSDARG00000006206	pou4f3	POU4F3	ortholog_one2one	0.05361	0	4.9973	0	1	NA
ENSDARG00000006219	gnl3	GNL3	ortholog_one2one	990.238	0.70183	0.571078	1.22896	0.219089	0.796126
ENSDARG00000006242	ptp4a1	PTP4A1	ortholog_one2one	613.564	0.187721	0.199215	0.942304	0.346037	0.876202
ENSDARG00000006251	ell2	ELL2	ortholog_one2one	1415.33	0.115834	0.313968	0.368936	0.712175	0.975111
ENSDARG00000006257	vldlr	VLDLR	ortholog_one2one	918.687	0.411921	1.05481	0.390517	NA	NA
ENSDARG00000006279	rragd	RRAGD	ortholog_one2one	27.2283	1.12108	0.890041	1.25959	0.207819	0.78943
ENSDARG00000006288	prdm5	PRDM5	ortholog_one2one	19.5502	0.403165	0.821583	0.490717	0.623626	0.966824
ENSDARG00000006290	ndufs5	NDUFS5	ortholog_one2one	1146.13	0.153438	0.35247	0.435323	0.663328	0.970392
ENSDARG00000006307	shisa4	SHISA4	ortholog_one2one	3.68686	3.06729	2.16288	1.41815	0.156147	NA
ENSDARG00000006314	itgav	ITGAV	ortholog_one2one	507.529	0.0331876	0.366457	0.0905633	0.92784	1
ENSDARG00000006316	rpl23a	RPL23A	ortholog_one2one	49533.7	-0.667148	0.692324	-0.963636	0.335228	0.871096
ENSDARG00000006332	snx14	SNX14	ortholog_one2one	657.062	-0.402354	0.195545	-2.0576	0.0396286	0.479464
ENSDARG00000006341	tas1r3	TAS1R3	ortholog_one2one	12.4231	2.36017	1.34275	1.75771	0.0787964	0.600288
ENSDARG00000006350	nkx1.2la	NKX1-2	ortholog_one2one	0.236044	-0.372809	4.99562	-0.0746272	0.940511	NA
ENSDARG00000006370	atp6v1h	ATP6V1H	ortholog_one2one	452.284	-0.0200274	0.365357	-0.054816	0.956285	1
ENSDARG00000006383	stxbp5l	STXBP5L	ortholog_one2one	0.510314	0.380975	4.98265	0.0764602	0.939053	NA
ENSDARG00000006392	exosc9	EXOSC9	ortholog_one2one	160.232	0.746909	0.529501	1.41059	0.158366	0.73623
ENSDARG00000006395	rbm25b	RBM25	ortholog_one2one	829.839	-0.30186	0.374328	-0.806406	0.420009	0.909995
ENSDARG00000006396	nrcama	NRCAM	ortholog_one2one	61.2883	0.532819	0.580104	0.918489	0.358363	0.883966
ENSDARG00000006397	laptm4a	LAPTM4A	ortholog_one2one	2243.01	0.305026	0.279549	1.09114	0.275213	0.835217
ENSDARG00000006399	ywhae1	YWHAE	ortholog_one2one	549.213	-0.151437	0.329684	-0.459341	0.645989	0.967541
ENSDARG00000006413	rpl38	RPL38	ortholog_one2one	13726.6	-0.578303	0.572402	-1.01031	0.312347	0.859326
ENSDARG00000006427	fabp2	FABP2	ortholog_one2one	8309.87	0.831974	1.22333	0.680088	0.496449	0.934721
ENSDARG00000006434	polr1e	POLR1E	ortholog_one2one	196.175	0.57909	0.603929	0.958871	0.337624	0.871961
ENSDARG00000006456	pdgfrl	PDGFRL	ortholog_one2one	14.9375	1.50436	1.0751	1.39928	0.16173	0.739111
ENSDARG00000006474	saxo2	SAXO2	ortholog_one2one	15.0781	0.176575	1.00604	0.175515	0.860675	0.997579
ENSDARG00000006494	asb7	ASB7	ortholog_one2one	125.922	0.770291	0.439844	1.75129	0.0798968	0.603303
ENSDARG00000006514	her6	HES1	ortholog_one2one	21.4436	-0.745135	0.781873	-0.953013	0.340584	0.872745
ENSDARG00000006522	otop2	OTOP2	ortholog_one2one	59.1616	0.0772276	3.16234	0.024421	0.980517	1
ENSDARG00000006524	supt6h	SUPT6H	ortholog_one2one	1248.84	0.0361302	0.252715	0.142969	0.886315	0.99824
ENSDARG00000006545	rgp1	RGP1	ortholog_one2one	234.754	0.729539	0.54941	1.32786	0.184225	0.76257
ENSDARG00000006546	ak4	AK4	ortholog_one2one	2009.17	0.508602	0.469118	1.08417	0.278291	0.838229
ENSDARG00000006553	rras	RRAS	ortholog_one2one	452.664	0.608953	0.66211	0.919716	0.357721	0.883933
ENSDARG00000006560	irf4a	IRF4	ortholog_one2one	20.6923	1.32804	1.43307	0.926711	0.354077	0.881497
ENSDARG00000006584	phf8	PHF8	ortholog_one2one	436.276	-0.0632598	0.247742	-0.255346	0.798456	0.990752
ENSDARG00000006585	DMWD	DMWD	ortholog_one2one	26.6669	-1.5951	0.659155	-2.41992	0.015524	0.32821
ENSDARG00000006607	gpr27	GPR27	ortholog_one2one	2.18762	-0.542929	1.70131	-0.319124	0.749633	NA
ENSDARG00000006621	pspc1	PSPC1	ortholog_one2one	131.488	-0.711608	0.34427	-2.06701	0.0387334	0.476652
ENSDARG00000006636	slitrk2	SLITRK2	ortholog_one2one	3.72095	0.994628	3.23432	0.307523	0.758446	NA
ENSDARG00000006642	drg2	DRG2	ortholog_one2one	493.998	-0.112273	0.317995	-0.353066	0.724039	0.97726
ENSDARG00000006666	bud13	BUD13	ortholog_one2one	57.1985	-0.0510132	0.531969	-0.0958951	0.923604	1
ENSDARG00000006672	fam49a	CYRIA	ortholog_one2one	176.102	-0.0174372	0.587137	-0.0296987	0.976307	1
ENSDARG00000006677	ripk1l	RIPK1	ortholog_one2one	120.062	-0.25306	0.513145	-0.493156	0.621903	0.966689
ENSDARG00000006683	arhgef6	ARHGEF6	ortholog_one2one	537.858	-0.185259	0.221312	-0.837095	0.402539	0.899308
ENSDARG00000006691	rpl12	RPL12	ortholog_one2one	42579.8	-0.669873	0.641236	-1.04466	0.296181	0.849037
ENSDARG00000006754	mllt3	MLLT3	ortholog_one2one	52.0222	-0.0531329	1.40525	-0.0378103	0.969839	1
ENSDARG00000006758	fam234b	FAM234B	ortholog_one2one	66.5169	-0.17374	0.682272	-0.254649	0.798994	0.990752
ENSDARG00000006760	slc24a3	SLC24A3	ortholog_one2one	98.4141	0.708016	0.807409	0.876899	0.380542	0.89266
ENSDARG00000006766	snd1	SND1	ortholog_one2one	14860.7	-1.80111	0.77791	-2.31532	0.0205957	0.37398
ENSDARG00000006775	cass4	CASS4	ortholog_one2one	12.133	-1.40447	0.874067	-1.60683	0.108092	0.662122
ENSDARG00000006782	rb1	RB1	ortholog_one2one	180.283	-0.848101	0.490178	-1.73019	0.0835959	0.6081
ENSDARG00000006786	copz2	COPZ2	ortholog_one2one	315.281	1.43043	0.637114	2.24517	0.0247573	0.405863
ENSDARG00000006797	nt5dc1	NT5DC1	ortholog_one2one	92.8809	0.897415	0.397453	2.25791	0.023951	0.4002
ENSDARG00000006818	urod	UROD	ortholog_one2one	337.867	0.545782	0.397877	1.37174	0.170145	0.749918
ENSDARG00000006832	galnt9	GALNT9	ortholog_one2one	3.1312	1.44714	2.17889	0.664164	0.506586	NA
ENSDARG00000006837	mycn	MYCN	ortholog_one2one	9.82515	0.215424	0.956954	0.225114	0.82189	0.99295
ENSDARG00000006838	eef1a2	EEF1A2	ortholog_one2one	0.188346	0	4.9973	0	1	NA
ENSDARG00000006840	gnmt	GNMT	ortholog_one2one	4355.43	0.573151	0.558332	1.02654	0.304637	0.854128
ENSDARG00000006848	parp9	PARP9	ortholog_one2one	149.12	-0.585045	0.868793	-0.6734	0.500693	0.936533
ENSDARG00000006849	asic2	ASIC2	ortholog_one2one	8.93365	-1.78564	1.08011	-1.65321	0.0982881	0.64266
ENSDARG00000006859	nkain1	NKAIN1	ortholog_one2one	31.8222	-0.396825	0.919837	-0.431408	0.666171	0.971213
ENSDARG00000006863	si:ch1073-349o24.2	CFAP65	ortholog_one2one	25.667	0.620063	1.87853	0.330078	0.741341	0.981054
ENSDARG00000006868	trh	TRH	ortholog_one2one	0.509839	-0.406807	4.9962	-0.0814232	0.935105	NA
ENSDARG00000006869	stx17	STX17	ortholog_one2one	124.328	0.0328088	0.354174	0.0926347	0.926194	1
ENSDARG00000006877	enpp4	ENPP4	ortholog_one2one	6.36707	0.326916	1.10864	0.294881	0.768085	0.987895
ENSDARG00000006892	myo3b	MYO3B	ortholog_one2one	15.2373	1.83943	1.76652	1.04127	0.29775	0.851072
ENSDARG00000006894	oprk1	OPRK1	ortholog_one2one	0.606228	-0.40602	4.00275	-0.101435	0.919205	NA
ENSDARG00000006899	far1	FAR1	ortholog_one2one	52.1984	1.52617	1.09971	1.38778	0.165203	0.743838
ENSDARG00000006900	impdh2	IMPDH2	ortholog_one2one	656.343	0.278302	0.452086	0.615596	0.538161	0.94841
ENSDARG00000006911	wnt8b	WNT8B	ortholog_one2one	0.435387	0.230725	4.46192	0.0517098	0.95876	NA
ENSDARG00000006921	lrp5	LRP5	ortholog_one2one	821.717	-0.451528	0.556179	-0.811841	0.416883	0.907512
ENSDARG00000006924	fbxo38	FBXO38	ortholog_one2one	314.748	-0.14016	0.675441	-0.207509	0.835613	0.995682
ENSDARG00000006963	cse1l	CSE1L	ortholog_one2one	836.833	0.456896	0.486705	0.938753	0.347857	0.877378
ENSDARG00000006978	zak	MAP3K20	ortholog_one2one	78.9427	-1.32151	0.538611	-2.45355	0.0141454	0.31731
ENSDARG00000006981	ccdc113	CCDC113	ortholog_one2one	4.09087	2.51951	1.99158	1.26508	0.205842	NA
ENSDARG00000007025	ttc9c	TTC9C	ortholog_one2one	76.6529	-1.50495	0.54291	-2.77201	0.00557121	0.198441
ENSDARG00000007040	tmigd1	TMIGD1	ortholog_one2one	9.40597	-0.614191	2.32986	-0.263616	NA	NA
ENSDARG00000007065	mrps18b	MRPS18B	ortholog_one2one	279.371	0.902002	0.384622	2.34516	0.0190188	0.358165
ENSDARG00000007092	xab2	XAB2	ortholog_one2one	347.352	0.0807971	0.344945	0.234232	0.814805	0.991095
ENSDARG00000007108	lipia	LIPH	ortholog_one2one	81.2992	-0.105602	1.1557	-0.0913753	0.927194	1
ENSDARG00000007125	asb6	ASB6	ortholog_one2one	59.4424	-0.168118	0.367815	-0.457072	0.647619	0.967541
ENSDARG00000007127	acat2	ACAT2	ortholog_one2one	1830.02	0.650616	0.898463	0.724143	0.468978	0.928403
ENSDARG00000007130	mrto4	MRTO4	ortholog_one2one	110.787	0.174809	0.627521	0.278571	0.780574	0.988433
ENSDARG00000007141	psmc3	PSMC3	ortholog_one2one	1054.17	0.325786	0.375238	0.868211	0.385279	0.893572
ENSDARG00000007149	l1cama	L1CAM	ortholog_one2one	67.0077	0.494891	0.616012	0.803379	0.421756	0.911338
ENSDARG00000007169	itgb1bp1	ITGB1BP1	ortholog_one2one	99.5964	-0.406946	0.541224	-0.751899	0.452112	0.92204
ENSDARG00000007171	aig1	AIG1	ortholog_one2one	3.1794	1.71158	1.95628	0.874917	0.381619	NA
ENSDARG00000007172	plxna3	PLXNA3	ortholog_one2one	145.794	0.56295	0.915738	0.614751	0.538719	0.94841
ENSDARG00000007175	recql	RECQL	ortholog_one2one	212.951	-0.293495	0.370545	-0.792062	0.428325	0.912639
ENSDARG00000007180	slc30a4	SLC30A4	ortholog_one2one	668.197	0.116861	0.389093	0.300343	0.763916	0.987447
ENSDARG00000007181	nadk2	NADK2	ortholog_one2one	89.5751	0.541412	0.572142	0.94629	0.344001	0.875638
ENSDARG00000007184	zbtb16a	ZBTB16	ortholog_one2one	470.521	0.130144	0.966901	0.134599	0.892929	0.99824
ENSDARG00000007196	rae1	RAE1	ortholog_one2one	230.3	0.113471	0.338644	0.335076	0.737568	0.980079
ENSDARG00000007198	mta1	MTA1	ortholog_one2one	432.878	2.01574	0.383691	5.25353	1.49e-07	0.000124815
ENSDARG00000007216	abce1	ABCE1	ortholog_one2one	2556.32	-0.0277434	0.601666	-0.0461109	0.963222	1
ENSDARG00000007217	wdr55	WDR55	ortholog_one2one	220.933	-0.120438	0.503842	-0.239039	0.811075	0.991027
ENSDARG00000007219	actn1	ACTN1	ortholog_one2one	110.491	0.0792821	0.850164	0.0932551	0.925701	1
ENSDARG00000007221	pbk	PBK	ortholog_one2one	69.2241	4.64831	1.22425	3.79686	0.000146539	0.0215953
ENSDARG00000007231	ryk	RYK	ortholog_one2one	338.256	-0.775007	0.333195	-2.32599	0.0200193	0.368071
ENSDARG00000007244	acp2	ACP2	ortholog_one2one	1410.08	-0.417555	0.405241	-1.03039	0.302828	0.854128
ENSDARG00000007247	ric8a	RIC8A	ortholog_one2one	45.0269	1.72477	1.41994	1.21467	NA	NA
ENSDARG00000007250	use1	USE1	ortholog_one2one	238.551	0.808349	0.577933	1.39869	0.161906	0.739111
ENSDARG00000007264	nipsnap2	NIPSNAP2	ortholog_one2one	150.236	-0.0611394	0.439505	-0.13911	0.889364	0.99824
ENSDARG00000007271	mynn	ZBTB32	ortholog_one2one	282.997	-0.322803	0.470677	-0.685826	0.492823	0.934442
ENSDARG00000007277	myf5	MYF5	ortholog_one2one	11.7251	1.121	1.46975	0.762717	0.445632	0.918915
ENSDARG00000007278	ect2	ECT2	ortholog_one2one	249.834	2.22006	0.876866	2.53181	0.0113475	0.286138
ENSDARG00000007279	yipf5	YIPF5	ortholog_one2one	573.264	0.854441	0.531746	1.60686	0.108086	0.662122
ENSDARG00000007285	mrpl57	MRPL57	ortholog_one2one	244.254	0.597664	0.296844	2.01339	0.0440735	0.498677
ENSDARG00000007294	aco2	ACO2	ortholog_one2one	1054.57	0.483128	0.471828	1.02395	0.305859	0.855295
ENSDARG00000007320	rpl7	RPL7	ortholog_one2one	56244	-0.88067	0.6404	-1.37519	0.169073	0.748895
ENSDARG00000007344	tcap	TCAP	ortholog_one2one	53.4707	20.2086	4.07678	4.957	NA	NA
ENSDARG00000007347	degs1	DEGS1	ortholog_one2one	732.524	-0.259003	0.693525	-0.373459	0.708807	0.97467
ENSDARG00000007349	dmrt1	DMRT1	ortholog_one2one	24.8724	0.640285	1.30741	0.489736	0.624321	0.966898
ENSDARG00000007359	UBL4A	UBL4A	ortholog_one2one	122.111	0.472428	0.441698	1.06957	0.284811	0.841893
ENSDARG00000007362	sft2d1	SFT2D1	ortholog_one2one	188.081	0.121372	0.316805	0.383111	0.701637	0.97467
ENSDARG00000007366	AMDHD1	AMDHD1	ortholog_one2one	327.889	-1.11354	0.817231	-1.36258	0.173016	0.750767
ENSDARG00000007370	dysf	DYSF	ortholog_one2one	89.6684	0.499272	0.497253	1.00406	0.31535	0.860119
ENSDARG00000007377	odc1	ODC1	ortholog_one2one	579.197	3.34569	0.883451	3.78708	0.000152431	0.0221012
ENSDARG00000007383	kcnk6	KCNK6	ortholog_one2one	965.645	-0.224868	0.60845	-0.369576	0.711699	0.975111
ENSDARG00000007385	cct7	CCT7	ortholog_one2one	4385.96	-0.271525	0.483478	-0.561609	0.574383	0.955445
ENSDARG00000007398	lrrk1	LRRK1	ortholog_one2one	92.7296	-0.503512	0.456002	-1.10419	0.269512	0.831744
ENSDARG00000007405	strap	STRAP	ortholog_one2one	631.299	0.484593	0.322608	1.50211	0.133068	0.706624
ENSDARG00000007406	phox2a	PHOX2A	ortholog_one2one	2.76376	-3.18334	2.5466	-1.25003	0.211287	NA
ENSDARG00000007407	barx1	BARX1	ortholog_one2one	1.3715	1.14715	2.16493	0.529877	0.596198	NA
ENSDARG00000007413	arid2	ARID2	ortholog_one2one	344.821	-0.797112	0.586473	-1.35916	0.174095	0.75153
ENSDARG00000007418	chmp4c	CHMP4C	ortholog_one2one	39.0818	1.17704	1.68963	0.696628	0.486035	0.932231
ENSDARG00000007421	ftcd	FTCD	ortholog_one2one	10208.8	-0.714628	0.721336	-0.9907	0.321832	0.864257
ENSDARG00000007429	ndor1	NDOR1	ortholog_one2one	147.462	0.65524	0.465653	1.40714	0.159385	0.73623
ENSDARG00000007430	prdm12b	PRDM12	ortholog_one2one	14.1692	-0.526512	1.11115	-0.473844	0.635611	0.967541
ENSDARG00000007443	fbxl18	FBXL18	ortholog_one2one	29.6486	-0.0966023	0.842308	-0.114688	0.908693	1
ENSDARG00000007444	ift81	IFT81	ortholog_one2one	47.593	-0.551793	0.657075	-0.839773	0.401036	0.899086
ENSDARG00000007461	srgap1a	SRGAP1	ortholog_one2one	76.0479	0.393461	0.619024	0.635615	0.525027	0.943389
ENSDARG00000007465	tdrd1	TDRD1	ortholog_one2one	146.378	-2.33916	1.07334	-2.17933	0.029307	0.435784
ENSDARG00000007477	fbxo8	FBXO8	ortholog_one2one	249.191	0.694581	0.306595	2.26547	0.023484	0.397468
ENSDARG00000007485	epc2	EPC2	ortholog_one2one	355.789	-0.41629	0.431404	-0.964964	0.334563	0.871096
ENSDARG00000007490	adrb1	ADRB1	ortholog_one2one	5.19469	4.71097	2.12403	2.21794	0.0265592	NA
ENSDARG00000007496	ufl1	UFL1	ortholog_one2one	997.025	-0.95463	0.564604	-1.6908	0.0908759	0.627325
ENSDARG00000007523	kmt2e	KMT2E	ortholog_one2one	332.487	-0.582523	0.489101	-1.19101	0.233651	0.807072
ENSDARG00000007526	ndufs2	NDUFS2	ortholog_one2one	1823.52	0.0784165	0.312559	0.250886	0.801902	0.991027
ENSDARG00000007531	zcchc9	ZCCHC9	ortholog_one2one	481.962	0.236955	0.342011	0.692829	0.488417	0.933457
ENSDARG00000007560	sema3bl	SEMA3G	ortholog_one2one	12.3842	1.63633	1.09155	1.49909	0.13385	0.707244
ENSDARG00000007561	cdh23	CDH23	ortholog_one2one	12.3062	-0.0626201	0.971052	-0.0644869	0.948583	1
ENSDARG00000007566	appbp2	APPBP2	ortholog_one2one	430.819	0.0154071	0.285754	0.0539175	0.957001	1
ENSDARG00000007597	bloc1s4	BLOC1S4	ortholog_one2one	111.312	-0.211666	0.341939	-0.619018	0.535905	0.947525
ENSDARG00000007603	stxbp2	STXBP2	ortholog_one2one	586.928	-0.398432	0.29389	-1.35572	0.175189	0.751621
ENSDARG00000007614	wwox	WWOX	ortholog_one2one	105.99	-0.177888	0.48754	-0.364869	0.715209	0.97551
ENSDARG00000007624	gins1	GINS1	ortholog_one2one	72.2675	1.96053	0.94611	2.0722	0.0382468	0.474957
ENSDARG00000007630	mkrn2	MKRN2	ortholog_one2one	132.139	0.0766045	0.422029	0.181515	0.855963	0.997579
ENSDARG00000007657	ccnh	CCNH	ortholog_one2one	183.214	0.443746	0.496008	0.894635	0.370982	0.88743
ENSDARG00000007663	amph	AMPH	ortholog_one2one	1.59419	-0.402959	2.66712	-0.151084	0.87991	NA
ENSDARG00000007708	nsa2	NSA2	ortholog_one2one	19643	-1.32927	0.64678	-2.05521	0.0398583	0.480893
ENSDARG00000007711	rab3il1	RAB3IL1	ortholog_one2one	64.9427	0.103361	0.820367	0.125993	0.899737	0.999358
ENSDARG00000007715	lgsn	LGSN	ortholog_one2one	4.50403	-2.08169	1.3208	-1.57608	0.115007	NA
ENSDARG00000007723	efnb1	EFNB1	ortholog_one2one	23.8771	0.00898656	0.70577	0.012733	0.989841	1
ENSDARG00000007734	stn1	STN1	ortholog_one2one	141.868	0.686016	0.336878	2.03639	0.0417108	0.490097
ENSDARG00000007744	tsr1	TSR1	ortholog_one2one	951.344	0.231439	0.498621	0.464157	0.642535	0.967541
ENSDARG00000007745	uqcrfs1	UQCRFS1	ortholog_one2one	2954.31	0.0844877	0.355686	0.237535	0.812242	0.991027
ENSDARG00000007753	cpne2	CPNE2	ortholog_one2one	5.57107	2.21035	2.79367	0.791202	0.428826	0.912907
ENSDARG00000007755	wdr61	WDR61	ortholog_one2one	225.917	0.502656	0.348632	1.4418	0.14936	0.724269
ENSDARG00000007760	spg21	SPG21	ortholog_one2one	222.743	-0.248904	0.29486	-0.844141	0.39859	0.899086
ENSDARG00000007764	klhdc10	KLHDC10	ortholog_one2one	322.136	0.0671009	0.420312	0.159645	0.87316	0.997579
ENSDARG00000007774	vash2	VASH2	ortholog_one2one	53.9916	0.67726	0.557574	1.21465	0.224498	0.801592
ENSDARG00000007804	gas6	GAS6	ortholog_one2one	242.821	0.511649	0.523815	0.976775	0.328681	0.868428
ENSDARG00000007813	rnpepl1	RNPEPL1	ortholog_one2one	253.843	-0.710133	0.423314	-1.67756	0.0934336	0.632947
ENSDARG00000007823	atf3	ATF3	ortholog_one2one	168.371	1.51993	0.914932	1.66125	0.0966628	0.638818
ENSDARG00000007825	map2k1	MAP2K1	ortholog_one2one	74.303	-0.323169	0.884599	-0.365328	0.714866	0.97551
ENSDARG00000007863	tra2a	TRA2A	ortholog_one2one	633.814	-0.033553	0.35968	-0.0932857	0.925677	1
ENSDARG00000007867	dazap2	DAZAP2	ortholog_one2one	1143.59	0.47953	0.423348	1.13271	0.257337	0.822393
ENSDARG00000007869	ehd3	EHD3	ortholog_one2one	194.829	-0.0165126	0.751275	-0.0219795	0.982464	1
ENSDARG00000007885	fancl	FANCL	ortholog_one2one	4.24383	1.39538	1.9172	0.727821	0.466723	NA
ENSDARG00000007886	slc35b2	SLC35B2	ortholog_one2one	162.379	-0.623047	0.355946	-1.7504	0.0800495	0.603386
ENSDARG00000007891	meox1	MEOX1	ortholog_one2one	1.40705	3.08114	3.77145	0.816965	0.413948	NA
ENSDARG00000007892	pdcd2	PDCD2	ortholog_one2one	24.4381	0.523179	0.69636	0.751305	0.452469	0.92204
ENSDARG00000007901	crnkl1	CRNKL1	ortholog_one2one	368.26	-0.381821	0.320945	-1.18968	0.234172	0.807305
ENSDARG00000007916	xpnpep3	XPNPEP3	ortholog_one2one	108.328	0.496448	0.335303	1.48059	0.138715	0.713754
ENSDARG00000007918	ttc27	TTC27	ortholog_one2one	215.036	0.175204	0.677795	0.258492	0.796027	0.990752
ENSDARG00000007923	ptpn1	PTPN1	ortholog_one2one	754.329	0.158679	0.414755	0.382586	0.702027	0.97467
ENSDARG00000007955	iars1	IARS1	ortholog_one2one	2064.92	-1.98907	0.674028	-2.95101	0.00316734	0.147146
ENSDARG00000007959	hibadhb	HIBADH	ortholog_one2one	439.449	0.316725	0.21135	1.49858	0.133983	0.707244
ENSDARG00000007971	cks1b	CKS1B	ortholog_one2one	40.8464	2.68875	1.08915	2.46866	0.0135619	0.312202
ENSDARG00000007982	onecut1	ONECUT1	ortholog_one2one	1.02337	0.69242	2.63184	0.263094	0.792478	NA
ENSDARG00000007988	masp2	MASP2	ortholog_one2one	6428.94	-0.679487	0.826449	-0.822176	0.410977	0.905168
ENSDARG00000008014	nudt17	NUDT17	ortholog_one2one	695.521	0.0835996	0.59152	0.14133	0.887609	0.99824
ENSDARG00000008020	med31	MED31	ortholog_one2one	184.563	0.517771	0.435534	1.18882	0.23451	0.807305
ENSDARG00000008032	sart3	SART3	ortholog_one2one	505.606	-0.0452774	0.49294	-0.0918519	0.926816	1
ENSDARG00000008060	scara3	SCARA3	ortholog_one2one	22.5924	2.12288	1.20605	1.76019	0.078375	0.599772
ENSDARG00000008068	tma16	TMA16	ortholog_one2one	163.15	-0.379489	0.550644	-0.689173	0.490714	0.934251
ENSDARG00000008097	srsf9	SRSF9	ortholog_one2one	538.322	0.362943	0.273197	1.3285	0.184012	0.762413
ENSDARG00000008107	src	SRC	ortholog_one2one	80.7045	-0.96903	0.7204	-1.34513	0.178584	0.754585
ENSDARG00000008119	si:ch211-195d17.2	E2F6	ortholog_one2one	134.645	-0.587607	0.409312	-1.4356	0.151118	0.726473
ENSDARG00000008133	foxl1	FOXL1	ortholog_one2one	0	NA	NA	NA	NA	NA
ENSDARG00000008141	rbl1	RBL1	ortholog_one2one	150.233	-0.672057	0.3512	-1.9136	0.0556711	0.539748
ENSDARG00000008142	stxbp3	STXBP3	ortholog_one2one	701.725	0.225915	0.212893	1.06116	0.288615	0.843988
ENSDARG00000008153	serinc5	SERINC5	ortholog_one2one	776.431	-0.307731	0.470038	-0.654692	0.512666	0.94027
ENSDARG00000008155	sms	SMS	ortholog_one2one	163.06	0.625741	0.515208	1.21454	0.224541	0.801592
ENSDARG00000008186	syk	SYK	ortholog_one2one	111.874	0.0501256	0.771595	0.0649636	0.948203	1
ENSDARG00000008188	sf1	SF1	ortholog_one2one	976.511	-0.190018	0.440979	-0.430901	0.666541	0.971213
ENSDARG00000008218	znf410	ZNF410	ortholog_one2one	435.354	-0.445507	0.360062	-1.23731	0.215974	0.794393
ENSDARG00000008224	vps35	VPS35	ortholog_one2one	967.245	0.293275	0.31471	0.93189	0.351393	0.87978
ENSDARG00000008235	cog5	COG5	ortholog_one2one	141.555	-0.0992757	0.437727	-0.226798	0.820581	0.992804
ENSDARG00000008237	sars1	SARS1	ortholog_one2one	2411.36	-0.815978	0.636863	-1.28125	0.200107	0.7791
ENSDARG00000008238	manba	MANBA	ortholog_one2one	195.61	0.370303	0.65072	0.569067	0.569311	0.954567
ENSDARG00000008239	mocs3	MOCS3	ortholog_one2one	121.82	0.321044	0.486964	0.659277	0.509718	0.939797
ENSDARG00000008243	cct8	CCT8	ortholog_one2one	6146.35	-0.711925	0.499662	-1.42481	0.154211	0.728798
ENSDARG00000008249	ptchd4	PTCHD4	ortholog_one2one	2.39629	-0.379994	2.87809	-0.13203	0.894961	NA
ENSDARG00000008278	rcor2	RCOR2	ortholog_one2one	95.773	3.05787	1.83605	1.66546	0.0958217	0.638066
ENSDARG00000008279	map2k7	MAP2K7	ortholog_one2one	59.098	-0.0162163	0.466273	-0.0347786	0.972256	1
ENSDARG00000008287	fam114a1	FAM114A1	ortholog_one2one	213.162	0.531353	0.41273	1.28741	0.197951	0.777723
ENSDARG00000008305	hand2	HAND2	ortholog_one2one	72.2417	0.128936	0.607264	0.212322	0.831856	0.994809
ENSDARG00000008329	asic1a	ASIC1	ortholog_one2one	4.37562	1.89356	2.20076	0.860411	0.389562	NA
ENSDARG00000008372	spred2b	SPRED2	ortholog_one2one	128.442	0.21397	0.594311	0.36003	0.718825	0.97666
ENSDARG00000008377	epn2	EPN2	ortholog_one2one	345.785	-0.454419	0.280746	-1.61862	0.10553	0.65788
ENSDARG00000008380	brd7	BRD7	ortholog_one2one	370.28	0.249089	0.402395	0.619017	0.535905	0.947525
ENSDARG00000008384	hdac6	HDAC6	ortholog_one2one	164.236	0.0435012	0.362017	0.120164	0.904354	0.999507
ENSDARG00000008395	snupn	SNUPN	ortholog_one2one	221.866	0.662661	0.509088	1.30166	0.193031	0.771892
ENSDARG00000008398	cacna1c	CACNA1C	ortholog_one2one	20.2969	3.44686	1.90566	1.80875	0.0704905	0.587029
ENSDARG00000008403	phospho1	PHOSPHO1	ortholog_one2one	5.58385	-0.192166	1.43508	-0.133906	0.893477	0.99824
ENSDARG00000008413	atp11a	ATP11A	ortholog_one2one	35.3469	0.385826	0.605263	0.637452	0.52383	0.943389
ENSDARG00000008433	unc45b	UNC45B	ortholog_one2one	62.5021	0.536418	0.727401	0.737444	0.460853	0.9252
ENSDARG00000008434	bcl2l1	BCL2L1	ortholog_one2one	357.055	0.220596	0.332733	0.662981	0.507343	0.93867
ENSDARG00000008439	atxn10	ATXN10	ortholog_one2one	79.27	0.792647	0.478918	1.65508	0.0979081	0.642441
ENSDARG00000008447	fkbp4	FKBP4	ortholog_one2one	1370.72	0.0780378	0.466362	0.167333	0.867108	0.997579
ENSDARG00000008461	anapc5	ANAPC5	ortholog_one2one	127.683	0.719578	0.452227	1.59119	0.111567	0.671308
ENSDARG00000008472	apex2	APEX2	ortholog_one2one	143.458	-0.267398	0.529701	-0.504809	0.613693	0.965215
ENSDARG00000008480	trmt61a	TRMT61A	ortholog_one2one	166.829	0.719177	0.61931	1.16125	0.245538	0.814627
ENSDARG00000008485	lrp3	LRP3	ortholog_one2one	11.8188	0.185496	0.927077	0.200087	0.841412	0.99613
ENSDARG00000008487	dmd	DMD	ortholog_one2one	58.3977	3.34267	1.77037	1.88812	0.0590092	0.550273
ENSDARG00000008502	pno1	PNO1	ortholog_one2one	5900.47	-1.10192	0.711453	-1.54884	0.121421	0.690832
ENSDARG00000008503	glcci1a	GLCCI1	ortholog_one2one	214.629	0.168267	0.502839	0.334634	0.737901	0.980079
ENSDARG00000008540	sox21b	SOX21	ortholog_one2one	0.019248	0	4.9973	0	1	NA
ENSDARG00000008542	yod1	YOD1	ortholog_one2one	154.199	-0.1729	0.36594	-0.472483	0.636582	0.967541
ENSDARG00000008560	brap	BRAP	ortholog_one2one	187.332	0.334605	0.35841	0.933581	0.35052	0.878861
ENSDARG00000008573	fam20b	FAM20B	ortholog_one2one	537.495	-0.180586	0.501262	-0.360263	0.718651	0.97666
ENSDARG00000008575	lyst	LYST	ortholog_one2one	104.477	1.0068	0.565153	1.78146	0.0748379	0.594024
ENSDARG00000008592	mtmr8	MTMR8	ortholog_one2one	86.3921	-0.0998733	0.385065	-0.259367	0.795352	0.990395
ENSDARG00000008593	nbas	NBAS	ortholog_one2one	540.713	-1.70206	0.468483	-3.63312	0.000280012	0.0357045
ENSDARG00000008623	cops3	COPS3	ortholog_one2one	372.393	0.523446	0.236152	2.21657	0.0266527	0.42108
ENSDARG00000008637	mttp	MTTP	ortholog_one2one	4693.67	0.146161	0.493335	0.296271	0.767023	0.987895
ENSDARG00000008660	coro1b	CORO1B	ortholog_one2one	44.0979	1.94981	0.807813	2.41369	0.0157918	0.328233
ENSDARG00000008662	fign	FIGN	ortholog_one2one	12.2204	-0.128275	0.948386	-0.135256	0.89241	0.99824
ENSDARG00000008678	snx3	SNX3	ortholog_one2one	1154.8	0.0117237	0.360999	0.0324759	0.974093	1
ENSDARG00000008706	paip2b	PAIP2B	ortholog_one2one	1031.06	-0.465362	0.39479	-1.17876	0.238495	0.810469
ENSDARG00000008720	lmo3	LMO3	ortholog_one2one	0.019248	0	4.9973	0	1	NA
ENSDARG00000008735	atp6ap2	ATP6AP2	ortholog_one2one	588.056	0.698541	0.334613	2.08761	0.0368334	0.468336
ENSDARG00000008740	esf1	ESF1	ortholog_one2one	473.841	0.201698	0.487793	0.413491	0.679247	0.974131
ENSDARG00000008757	entpd6	ENTPD6	ortholog_one2one	110.429	0.183896	0.359502	0.511529	0.60898	0.96296
ENSDARG00000008765	tmed5	TMED5	ortholog_one2one	471.34	-0.218437	0.819924	-0.266411	0.789923	0.989645
ENSDARG00000008785	dldh	DLD	ortholog_one2one	3981.67	-0.272725	0.321361	-0.848657	0.396072	0.898282
ENSDARG00000008805	orc3	ORC3	ortholog_one2one	178.433	0.105859	0.605162	0.174926	0.861138	0.997579
ENSDARG00000008808	eml2	EML2	ortholog_one2one	524.024	1.87187	1.09532	1.70897	NA	NA
ENSDARG00000008811	cmtm3	CMTM3	ortholog_one2one	10.232	0.454681	0.772726	0.588412	0.556256	0.953274
ENSDARG00000008829	chga	CHGB	ortholog_one2one	3.01846	1.48509	2.51026	0.591609	0.554113	NA
ENSDARG00000008832	neu1	NEU1	ortholog_one2one	246.449	-0.339223	0.674697	-0.502778	0.615121	0.965684
ENSDARG00000008852	elp4	ELP4	ortholog_one2one	123.095	0.161945	0.405941	0.398938	0.689939	0.97467
ENSDARG00000008858	cyp7b1	CYP7B1	ortholog_one2one	61.2566	-0.814059	0.768137	-1.05978	0.289243	0.843988
ENSDARG00000008861	tfap2e	TFAP2E	ortholog_one2one	1.84271	-0.40131	2.36323	-0.169814	0.865156	NA
ENSDARG00000008866	cabp4	CABP2	ortholog_one2one	0.292869	-0.406813	4.9962	-0.0814244	0.935104	NA
ENSDARG00000008867	rap1b	RAP1B	ortholog_one2one	531.153	0.187123	0.510899	0.366262	0.71417	0.97551
ENSDARG00000008880	usp28	USP28	ortholog_one2one	31.0419	19.4933	3.77428	5.16477	NA	NA
ENSDARG00000008884	hprt1	HPRT1	ortholog_one2one	469.387	0.518371	0.50215	1.0323	0.30193	0.854128
ENSDARG00000008890	ctns	CTNS	ortholog_one2one	119.494	-0.551657	0.429192	-1.28534	0.198674	0.778036
ENSDARG00000008931	renbp	RENBP	ortholog_one2one	23.4051	1.08327	1.01519	1.06706	0.285944	0.842892
ENSDARG00000008936	sec11a	SEC11A	ortholog_one2one	346.968	-0.706027	0.70967	-0.994867	0.319801	0.861788
ENSDARG00000008947	rtf1	RTF1	ortholog_one2one	1532.23	-0.152949	0.203091	-0.753109	0.451385	0.92204
ENSDARG00000008953	pofut1	POFUT1	ortholog_one2one	208.033	-0.666302	0.510171	-1.30604	0.19154	0.771439
ENSDARG00000008969	fgb	FGB	ortholog_one2one	131598	-0.40131	0.846913	-0.47385	0.635607	0.967541
ENSDARG00000008976	mdn1	MDN1	ortholog_one2one	1781.63	0.07386	0.614834	0.12013	0.90438	0.999507
ENSDARG00000008979	golga1	GOLGA1	ortholog_one2one	515.137	0.65344	0.375661	1.73944	0.0819578	0.605896
ENSDARG00000008982	casq2	CASQ2	ortholog_one2one	7.59643	0.632083	2.604	0.242736	0.80821	0.991027
ENSDARG00000008986	e2f7	E2F7	ortholog_one2one	13.2054	2.06373	1.14026	1.80988	0.0703143	0.587029
ENSDARG00000009001	pdia6	PDIA6	ortholog_one2one	3327.71	-1.00659	0.72714	-1.38431	NA	NA
ENSDARG00000009018	rhbg	RHBG	ortholog_one2one	18.1066	0.106821	2.57971	0.0414083	0.96697	1
ENSDARG00000009020	cnr1	CNR1	ortholog_one2one	0.859354	2.15975	3.96049	0.545324	0.585531	NA
ENSDARG00000009021	chrna1	CHRNA1	ortholog_one2one	40.6679	2.20476	0.958291	2.30072	0.0214074	0.381451
ENSDARG00000009046	nphp1	NPHP1	ortholog_one2one	38.335	0.0607663	0.814328	0.0746214	0.940516	1
ENSDARG00000009074	cbr4	CBR4	ortholog_one2one	750.6	0.330483	0.805093	0.41049	0.681446	0.974131
ENSDARG00000009106	serinc1	SERINC1	ortholog_one2one	2365.34	-0.0931827	0.555563	-0.167727	0.866798	0.997579
ENSDARG00000009113	pigc	PIGC	ortholog_one2one	57.4195	-0.318627	0.448915	-0.709771	0.477846	0.930585
ENSDARG00000009131	slc10a4	SLC10A4	ortholog_one2one	111.422	-0.685207	1.09208	-0.627435	0.530374	0.946093
ENSDARG00000009134	hlx1	HLX	ortholog_one2one	126.49	0.0854634	0.588821	0.145143	0.884598	0.99824
ENSDARG00000009160	kmo	KMO	ortholog_one2one	3205.65	0.0668387	0.672602	0.0993734	0.920842	1
ENSDARG00000009169	mob1ba	MOB1B	ortholog_one2one	281.133	0.962683	0.460578	2.09016	0.0366032	0.467392
ENSDARG00000009170	ctr9	CTR9	ortholog_one2one	669.972	-0.181855	0.29525	-0.615936	0.537937	0.94841
ENSDARG00000009178	zfand1	ZFAND1	ortholog_one2one	82.4057	-0.369487	0.49691	-0.74357	0.457137	0.924005
ENSDARG00000009214	mfsd13a	MFSD13A	ortholog_one2one	92.8096	0.22358	0.525944	0.425101	0.670763	0.972229
ENSDARG00000009218	mars2	MARS2	ortholog_one2one	10.0758	-1.0912	0.882148	-1.23698	0.216095	0.794532
ENSDARG00000009242	fev	FEV	ortholog_one2one	66.9202	1.50715	1.81935	0.828401	0.407443	0.903481
ENSDARG00000009250	etfb	ETFB	ortholog_one2one	3948.18	-0.372559	0.348248	-1.06981	0.284705	0.841893
ENSDARG00000009252	napepld	NAPEPLD	ortholog_one2one	184.16	0.418968	0.516027	0.81191	0.416843	0.907512
ENSDARG00000009253	rtraf	RTRAF	ortholog_one2one	429.125	0.454131	0.355935	1.27588	0.201997	0.78075
ENSDARG00000009262	FAR2	FAR2	ortholog_one2one	16.992	-1.33072	0.774499	-1.71816	0.0857668	0.615851
ENSDARG00000009266	uevld	UEVLD	ortholog_one2one	48.4269	-0.44186	0.625122	-0.706839	0.479667	0.93088
ENSDARG00000009285	rpl15	RPL15	ortholog_one2one	52243.6	-0.522945	0.682579	-0.766132	0.443598	0.918354
ENSDARG00000009299	dusp8a	DUSP8	ortholog_one2one	120.743	-0.0427861	0.510812	-0.083761	0.933246	1
ENSDARG00000009313	napsa	NAPSA	ortholog_one2one	215.541	0.990886	0.759502	1.30465	0.192011	0.771847
ENSDARG00000009315	clgn	CLGN	ortholog_one2one	197.666	0.413333	0.350879	1.17799	0.2388	0.810469
ENSDARG00000009336	aif1l	AIF1L	ortholog_one2one	325.636	-0.409616	1.1612	-0.352751	0.724275	0.97726
ENSDARG00000009341	nrap	NRAP	ortholog_one2one	29.0124	7.63667	2.75665	2.77027	NA	NA
ENSDARG00000009342	txndc5	TXNDC5	ortholog_one2one	1498.78	1.32802	0.37847	3.50893	0.000449922	0.0463485
ENSDARG00000009350	atg3	ATG3	ortholog_one2one	536.289	0.26503	0.329654	0.803966	0.421417	0.910984
ENSDARG00000009387	robo4	CNTN2	ortholog_one2one	78.1385	0.0242712	0.494489	0.0490833	0.960853	1
ENSDARG00000009390	npl	NPL	ortholog_one2one	442.388	0.65923	0.405569	1.62545	0.104068	0.653304
ENSDARG00000009418	mef2cb	MEF2C	ortholog_one2one	74.4122	0.674519	0.665256	1.01392	0.310619	0.857696
ENSDARG00000009436	ubxn7	UBXN7	ortholog_one2one	269.34	-0.23547	0.421941	-0.558064	0.576801	0.956077
ENSDARG00000009438	myog	MYOG	ortholog_one2one	0.964272	1.99249	2.85251	0.698503	0.484862	NA
ENSDARG00000009459	slc35e4	SLC35E4	ortholog_one2one	1.02595	1.91502	2.06913	0.925521	0.354695	NA
ENSDARG00000009470	hnf1a	HNF1A	ortholog_one2one	984.672	-0.122352	0.48163	-0.254037	0.799467	0.990752
ENSDARG00000009480	pdcl	PDCL	ortholog_one2one	369.558	-0.221669	0.382211	-0.579965	0.561938	0.954061
ENSDARG00000009488	gipc2	GIPC2	ortholog_one2one	377.696	0.424458	1.06564	0.398315	0.690398	0.97467
ENSDARG00000009493	MAP3K13	MAP3K13	ortholog_one2one	49.1241	-0.368329	0.78176	-0.471153	0.637531	0.967541
ENSDARG00000009505	prelid3b	PRELID3B	ortholog_one2one	767.382	0.840353	0.376857	2.2299	0.0257541	0.414904
ENSDARG00000009534	wls	WLS	ortholog_one2one	223.191	0.387373	0.673091	0.575513	0.564944	0.954567
ENSDARG00000009549	ubr4	UBR4	ortholog_one2one	1192.86	-0.453655	0.400902	-1.13159	0.257808	0.8225
ENSDARG00000009553	gng3	GNG3	ortholog_one2one	0.91676	-0.378186	3.17055	-0.119281	0.905053	NA
ENSDARG00000009557	wrap73	WRAP73	ortholog_one2one	106.903	-0.937098	0.48288	-1.94065	0.0523014	0.532718
ENSDARG00000009585	papola	PAPOLA	ortholog_one2one	1832.35	-0.473869	0.377867	-1.25406	0.209819	0.790691
ENSDARG00000009607	ccnc	CCNC	ortholog_one2one	371.451	0.590019	0.357388	1.65092	0.0987546	0.64266
ENSDARG00000009629	unc119.1	UNC119B	ortholog_one2one	142.634	0.942521	0.548733	1.71763	0.0858636	0.615851
ENSDARG00000009640	psmb1	PSMB1	ortholog_one2one	994.245	0.318832	0.340614	0.936049	0.349248	0.877829
ENSDARG00000009657	fgfr1op2	FGFR1OP2	ortholog_one2one	385.941	-0.493126	0.308243	-1.5998	0.109644	0.666677
ENSDARG00000009681	med27	MED27	ortholog_one2one	120.648	0.300708	0.474715	0.63345	0.52644	0.944756
ENSDARG00000009685	ppa2	PPA2	ortholog_one2one	148.2	0.285915	0.358771	0.796929	0.425492	0.911617
ENSDARG00000009693	llgl1	LLGL1	ortholog_one2one	320.842	0.0541315	0.524394	0.103227	0.917783	1
ENSDARG00000009724	rpn2	RPN2	ortholog_one2one	6927.93	-0.220727	0.513589	-0.429774	0.66736	0.97148
ENSDARG00000009733	kif21b	KIF21B	ortholog_one2one	40.8705	0.489011	0.838105	0.583472	0.559575	0.953821
ENSDARG00000009735	gigyf2	GIGYF2	ortholog_one2one	565.783	-0.107376	0.456951	-0.234985	0.814221	0.991027
ENSDARG00000009743	efhc1	EFHC1	ortholog_one2one	9.70834	-0.243523	1.26034	-0.19322	0.846787	0.996878
ENSDARG00000009745	fbxw2	FBXW2	ortholog_one2one	320.822	0.197189	0.376085	0.524322	0.600055	0.960894
ENSDARG00000009748	dffb	DFFB	ortholog_one2one	106.071	0.400496	0.323967	1.23623	0.216374	0.794727
ENSDARG00000009753	sf3b6	SF3B6	ortholog_one2one	499.053	0.396214	0.27705	1.43012	0.152683	0.728642
ENSDARG00000009764	srek1	SREK1	ortholog_one2one	49.808	-1.35825	0.584674	-2.32308	0.0201747	0.370012
ENSDARG00000009771	ppme1	PPME1	ortholog_one2one	567.844	0.459473	0.303664	1.51309	0.130256	0.704218
ENSDARG00000009783	slc49a4	SLC49A4	ortholog_one2one	477.118	-0.401082	0.308886	-1.29848	0.194123	0.771892
ENSDARG00000009806	smfn	REXO2	ortholog_one2one	193.459	0.937119	0.535355	1.75046	0.0800387	0.603386
ENSDARG00000009830	hdlbpa	HDLBP	ortholog_one2one	94344	-1.24756	0.779836	-1.59978	0.109648	0.666677
ENSDARG00000009837	agk	AGK	ortholog_one2one	150.311	-0.202921	0.340772	-0.595474	0.551527	0.951894
ENSDARG00000009851	wdr41	WDR41	ortholog_one2one	287.667	-0.314057	0.21716	-1.4462	0.148122	0.723088
ENSDARG00000009862	dcps	DCPS	ortholog_one2one	131.232	0.478513	0.49229	0.972014	0.331044	0.868601
ENSDARG00000009864	ddx55	DDX55	ortholog_one2one	324.709	0.196993	0.466866	0.421949	0.673062	0.972451
ENSDARG00000009871	snrpc	SNRPC	ortholog_one2one	285.822	0.445709	0.45736	0.974526	0.329795	0.868601
ENSDARG00000009886	rnf114	RNF114	ortholog_one2one	388.647	0.131165	0.334652	0.391945	0.695099	0.97467
ENSDARG00000009901	slc38a5a	SLC38A5	ortholog_one2one	16.0609	0.473006	1.34723	0.351096	0.725517	0.97726
ENSDARG00000009939	micu2	MICU2	ortholog_one2one	862.813	0.251491	0.522665	0.48117	0.630396	0.966966
ENSDARG00000009942	cdc6	CDC6	ortholog_one2one	150.162	1.45339	1.2171	1.19414	0.232424	0.805619
ENSDARG00000009950	edf1	EDF1	ortholog_one2one	2352.08	-0.905895	0.220625	-4.10605	4.02e-05	0.00851336
ENSDARG00000009953	med14	MED14	ortholog_one2one	378.76	-0.52497	0.463256	-1.13322	0.257123	0.822393
ENSDARG00000009958	cbl	CBL	ortholog_one2one	183.773	-0.278922	0.528861	-0.5274	0.597916	0.960894
ENSDARG00000009961	rundc3b	RUNDC3B	ortholog_one2one	7.7066	3.04574	1.74381	1.7466	0.0807064	0.604089
ENSDARG00000009982	fam199x	FAM199X	ortholog_one2one	425.815	0.287656	0.365245	0.787571	0.430947	0.913037
ENSDARG00000010010	trim13	TRIM13	ortholog_one2one	3.92284	1.53205	1.66664	0.919246	0.357967	NA
ENSDARG00000010018	qki2	QKI	ortholog_one2one	28.5895	1.57772	0.895461	1.76191	0.0780841	0.598922
ENSDARG00000010021	grpel1	GRPEL1	ortholog_one2one	422.699	0.544669	0.381612	1.42729	0.153497	0.728723
ENSDARG00000010032	cmtm7	CMTM7	ortholog_one2one	28.7322	-1.14263	0.65789	-1.7368	0.0824219	0.606389
ENSDARG00000010035	engase	ENGASE	ortholog_one2one	77.2044	-0.0750581	0.514508	-0.145883	0.884014	0.99824
ENSDARG00000010051	ufd1l	UFD1	ortholog_one2one	674.561	0.432101	0.319991	1.35035	0.176902	0.7523
ENSDARG00000010059	itpkb	ITPKB	ortholog_one2one	50.2474	0.34749	0.6022	0.577033	0.563917	0.954451
ENSDARG00000010070	adam9	ADAM9	ortholog_one2one	428.049	-0.531965	0.362593	-1.46711	0.142345	0.71848
ENSDARG00000010078	nup133	NUP133	ortholog_one2one	315.724	-0.245422	0.4168	-0.588825	0.555979	0.953215
ENSDARG00000010085	p4ha2	P4HA2	ortholog_one2one	169.781	0.266541	0.710483	0.375154	0.707546	0.97467
ENSDARG00000010096	slc1a6	SLC1A6	ortholog_one2one	0.674706	1.74519	4.11861	0.423733	0.671761	NA
ENSDARG00000010108	bri3bp	BRI3BP	ortholog_one2one	76.4396	1.17206	0.436867	2.68289	0.00729896	0.231443
ENSDARG00000010130	smpdl3b	SMPDL3B	ortholog_one2one	296.019	0.302352	1.46443	0.206464	0.836429	0.995721
ENSDARG00000010149	atp5fa1	ATP5F1A	ortholog_one2one	13321.8	-0.174753	0.212193	-0.823559	0.41019	0.905168
ENSDARG00000010169	myd88	MYD88	ortholog_one2one	245.416	0.106258	0.533477	0.19918	0.842122	0.996302
ENSDARG00000010181	asap2a	ASAP2	ortholog_one2one	57.8806	-0.173414	0.613903	-0.282478	0.777577	0.988348
ENSDARG00000010186	myo3a	MYO3A	ortholog_one2one	30.8378	5.70365	2.21755	2.57205	NA	NA
ENSDARG00000010238	rbm22	RBM22	ortholog_one2one	231.701	0.0565206	0.347972	0.162429	0.870968	0.997579
ENSDARG00000010244	rpl22l1	RPL22L1	ortholog_one2one	9435.88	-0.849175	0.772512	-1.09924	0.271664	0.831946
ENSDARG00000010246	prmt1	PRMT1	ortholog_one2one	2046.59	1.2035	0.42721	2.81712	0.00484563	0.189391
ENSDARG00000010250	nqo1	NQO1	ortholog_one2one	1178.58	1.86502	1.10041	1.69484	NA	NA
ENSDARG00000010266	igf2bp3	IGF2BP3	ortholog_one2one	356.391	-0.569858	0.644594	-0.884056	0.376666	0.890753
ENSDARG00000010270	fezf1	FEZF1	ortholog_one2one	0.019248	0	4.9973	0	1	NA
ENSDARG00000010280	clasp1a	CLASP1	ortholog_one2one	858.131	-0.125358	0.294221	-0.426069	0.670058	0.972055
ENSDARG00000010281	xpo4	XPO4	ortholog_one2one	176.302	0.730698	0.581811	1.2559	0.209151	0.790498
ENSDARG00000010300	traf3ip1	TRAF3IP1	ortholog_one2one	65.5125	-0.830311	0.661516	-1.25517	0.209419	0.790498
ENSDARG00000010301	b4galt6	B4GALT5	ortholog_one2one	340.276	-0.0274907	0.400153	-0.0687003	0.945228	1
ENSDARG00000010312	cp	CP	ortholog_one2one	96240.5	-0.767048	0.8504	-0.901985	0.367065	0.886673
ENSDARG00000010316	qars1	QARS1	ortholog_one2one	817.402	0.336644	0.718053	0.468829	0.639192	0.967541
ENSDARG00000010318	srpx	SRPX	ortholog_one2one	17.4228	1.52129	1.31819	1.15407	0.248471	0.817709
ENSDARG00000010331	radx	RADX	ortholog_one2one	13.4449	1.45311	1.08027	1.34513	0.178582	0.754585
ENSDARG00000010347	acer1	ACER1	ortholog_one2one	6.95154	-0.384227	2.39679	-0.160309	0.872638	0.997579
ENSDARG00000010381	rnf2	RNF2	ortholog_one2one	998.548	0.0127469	0.263281	0.0484158	0.961385	1
ENSDARG00000010400	lrrfip2	LRRFIP2	ortholog_one2one	400.999	0.00747334	0.384809	0.0194209	0.984505	1
ENSDARG00000010407	ppp4r4	PPP4R4	ortholog_one2one	25.7589	0.0572122	1.74505	0.0327855	0.973846	1
ENSDARG00000010415	sirt4	SIRT4	ortholog_one2one	98.636	0.434716	0.464964	0.934946	0.349816	0.878114
ENSDARG00000010425	scara5	SCARA5	ortholog_one2one	56.3069	5.83143	1.93437	3.01464	0.0025728	0.131038
ENSDARG00000010432	eaf2	EAF2	ortholog_one2one	276.873	0.212433	0.40224	0.528126	0.597412	0.960642
ENSDARG00000010434	clu	CLU	ortholog_one2one	131.111	3.74063	1.69262	2.20996	0.0271079	0.421239
ENSDARG00000010437	tent5c	TENT5C	ortholog_one2one	481.583	-0.32138	0.901028	-0.356681	0.72133	0.97726
ENSDARG00000010445	trabd	TRABD	ortholog_one2one	785.803	-0.194111	0.790826	-0.245454	0.806105	0.991027
ENSDARG00000010472	atp1a2a	ATP1A2	ortholog_one2one	19.8883	5.67306	2.40715	2.35676	NA	NA
ENSDARG00000010487	sae1	SAE1	ortholog_one2one	94.7546	0.262152	0.768902	0.340943	0.733146	0.979459
ENSDARG00000010514	cxcr5	CXCR5	ortholog_one2one	3.51056	0.526015	2.19262	0.239903	0.810405	NA
ENSDARG00000010516	rpl21	RPL21	ortholog_one2one	22449.3	-0.647027	0.596523	-1.08466	0.278071	0.837832
ENSDARG00000010519	per3	PER3	ortholog_one2one	1539.9	-1.62164	0.365632	-4.43518	9.2e-06	0.00266767
ENSDARG00000010553	mmgt1	MMGT1	ortholog_one2one	134.811	0.512887	0.423361	1.21146	0.225718	0.801592
ENSDARG00000010565	aqp4	AQP4	ortholog_one2one	0.48417	0.914096	4.96599	0.184071	0.853957	NA
ENSDARG00000010571	ezh2	EZH2	ortholog_one2one	319.785	1.14817	0.706575	1.62498	0.104168	0.653304
ENSDARG00000010586	tex9	TEX9	ortholog_one2one	36.4666	2.28846	2.03622	1.12388	0.261064	0.824714
ENSDARG00000010591	foxn4	FOXN4	ortholog_one2one	8.9415	-0.836905	0.865214	-0.967281	0.333404	0.87088
ENSDARG00000010596	slc7a6os	SLC7A6OS	ortholog_one2one	570.149	0.480498	0.350357	1.37146	0.170233	0.749918
ENSDARG00000010601	mtmr10	MTMR10	ortholog_one2one	189.634	-0.330816	0.364051	-0.908707	0.363505	0.885203
ENSDARG00000010610	sarm1	SARM1	ortholog_one2one	47.2371	-2.26919	0.834687	-2.71861	0.00655561	0.219187
ENSDARG00000010619	themis	THEMIS	ortholog_one2one	53.8794	-0.332529	1.03498	-0.321291	0.74799	0.983552
ENSDARG00000010625	clic2	CLIC2	ortholog_one2one	104.227	0.237205	0.429441	0.552359	0.580703	0.957269
ENSDARG00000010630	hoxb6a	HOXB6	ortholog_one2one	13.0067	0.0447349	1.07844	0.0414813	0.966912	1
ENSDARG00000010658	insig1	INSIG1	ortholog_one2one	104.146	0.841894	0.546864	1.53949	0.123684	0.693824
ENSDARG00000010700	il17d	IL17D	ortholog_one2one	0	NA	NA	NA	NA	NA
ENSDARG00000010717	chchd10	CHCHD10	ortholog_one2one	218.385	0.660707	0.573992	1.15107	0.249701	0.819589
ENSDARG00000010721	2006-09-01	SEPTIN6	ortholog_one2one	478.944	-0.0304116	0.322423	-0.094322	0.924853	1
ENSDARG00000010728	scin	SCIN	ortholog_one2one	212.171	0.289183	1.35857	0.212859	0.831437	0.994762
ENSDARG00000010756	nod2	NOD2	ortholog_one2one	88.3341	-0.0720753	0.769193	-0.0937025	0.925345	1
ENSDARG00000010773	pnpla6	PNPLA6	ortholog_one2one	1847.9	0.0375328	0.404288	0.0928368	0.926033	1
ENSDARG00000010779	tlk2	TLK2	ortholog_one2one	230.731	-0.174674	0.485373	-0.359876	0.71894	0.97666
ENSDARG00000010784	ppp1r12a	PPP1R12A	ortholog_one2one	408.092	-0.0915736	0.318712	-0.287324	0.773864	0.988348
ENSDARG00000010794	tfeb	TFEB	ortholog_one2one	45.5145	1.70748	1.15729	1.47542	0.1401	0.715787
ENSDARG00000010816	slc7a14a	SLC7A14	ortholog_one2one	24.095	4.07549	1.87253	2.17646	0.0295208	0.437127
ENSDARG00000010823	memo1	MEMO1	ortholog_one2one	158.598	0.602293	0.450505	1.33693	0.181246	0.759233
ENSDARG00000010831	churc1	CHURC1	ortholog_one2one	74.629	0.0368418	0.393644	0.0935917	0.925434	1
ENSDARG00000010844	kras	KRAS	ortholog_one2one	175.892	0.683927	0.554125	1.23425	0.21711	0.795049
ENSDARG00000010873	DDX17	DDX17	ortholog_one2one	544.375	-0.573199	0.34099	-1.68099	0.0927656	0.63053
ENSDARG00000010878	cdkn1ca	CDKN1C	ortholog_one2one	11.3337	16.7699	2.94793	5.68871	1.28e-08	1.53e-05
ENSDARG00000010905	mettl13	EEF1AKNMT	ortholog_one2one	123.793	0.569843	0.484714	1.17563	0.239744	0.811636
ENSDARG00000010918	nprl3	NPRL3	ortholog_one2one	208.138	-0.304028	0.302578	-1.00479	0.314997	0.860119
ENSDARG00000010934	syt14a	SYT14	ortholog_one2one	3.14163	-1.6547	1.58635	-1.04308	0.296909	NA
ENSDARG00000010936	abcb4	ABCB4	ortholog_one2one	3016.36	-0.278312	0.761534	-0.365462	0.714767	0.97551
ENSDARG00000010941	pomgnt2	POMGNT2	ortholog_one2one	30.5443	-1.33413	0.996734	-1.3385	0.180733	0.7589
ENSDARG00000010948	kif11	KIF11	ortholog_one2one	509.711	2.33688	0.83292	2.80564	0.00502163	0.192503
ENSDARG00000010962	fkbp7	FKBP7	ortholog_one2one	12.861	1.28357	1.1498	1.11635	0.264273	0.828646
ENSDARG00000010965	psma8	PSMA8	ortholog_one2one	1541.05	0.475071	0.229909	2.06634	0.0387961	0.476794
ENSDARG00000010978	trmt1	TRMT1	ortholog_one2one	236.325	0.279016	0.550865	0.506505	0.612502	0.964832
ENSDARG00000010981	zdhhc3a	ZDHHC3	ortholog_one2one	116.652	-0.852766	0.565711	-1.50742	0.131702	0.705984
ENSDARG00000011000	gtf2a1	GTF2A1	ortholog_one2one	857.052	0.0181984	0.430809	0.0422425	0.966305	1
ENSDARG00000011042	pgbd5	PGBD5	ortholog_one2one	16.826	1.80528	1.21891	1.48106	0.13859	0.713712
ENSDARG00000011055	fbxo9	FBXO9	ortholog_one2one	2705.61	-0.316927	0.509869	-0.621585	0.534215	0.947402
ENSDARG00000011066	glra3	GLRA3	ortholog_one2one	0.367121	0	4.9973	0	1	NA
ENSDARG00000011072	ddx11	DDX11	ortholog_one2one	832.061	0.511543	0.595347	0.859235	0.390211	0.896257
ENSDARG00000011079	wdr3	WDR3	ortholog_one2one	1446.54	0.399273	0.551881	0.723477	0.469387	0.928776
ENSDARG00000011094	ccna2	CCNA2	ortholog_one2one	753.681	1.2206	0.900148	1.356	0.1751	0.751621
ENSDARG00000011113	chrna10a	CHRNA10	ortholog_one2one	0.453394	-0.404238	3.03551	-0.133169	0.894059	NA
ENSDARG00000011125	snrpb	SNRPB	ortholog_one2one	1107.5	-0.528583	0.43148	-1.22505	0.220558	0.797573
ENSDARG00000011146	uqcrb	UQCRB	ortholog_one2one	12.0638	-0.208057	0.793305	-0.262266	0.793117	0.990176
ENSDARG00000011152	rpp14	RPP14	ortholog_one2one	316.88	0.5347	0.393916	1.3574	0.174656	0.751621
ENSDARG00000011170	ndrg2	NDRG2	ortholog_one2one	4918.69	1.10142	0.583132	1.8888	0.0589192	0.550082
ENSDARG00000011175	atp6v1d	ATP6V1D	ortholog_one2one	669.063	0.278863	0.403758	0.69067	0.489773	0.934163
ENSDARG00000011201	rplp2l	RPLP2	ortholog_one2one	19956.3	-0.660514	0.60738	-1.08748	0.276824	0.836692
ENSDARG00000011222	ccdc28b	CCDC28B	ortholog_one2one	106.387	2.31361	0.746584	3.09893	0.00194221	0.114259
ENSDARG00000011235	otx2b	OTX2	ortholog_one2one	0.474945	-0.406406	4.37685	-0.0928536	0.92602	NA
ENSDARG00000011240	ift46	IFT46	ortholog_one2one	46.8259	-0.67134	0.620496	-1.08194	0.279279	0.839183
ENSDARG00000011245	esrp1	ESRP1	ortholog_one2one	109.634	0.3134	1.67153	0.187494	0.851274	0.996878
ENSDARG00000011246	krr1	KRR1	ortholog_one2one	296.231	0.252897	0.42115	0.600491	0.548179	0.950654
ENSDARG00000011247	rnpc3	RNPC3	ortholog_one2one	219.495	-0.238217	0.311351	-0.765108	0.444207	0.918589
ENSDARG00000011257	enpp2	ENPP2	ortholog_one2one	13.5575	0.581876	0.900482	0.646183	0.518161	0.942592
ENSDARG00000011262	traip	TRAIP	ortholog_one2one	54.2313	1.87317	1.20222	1.5581	0.11921	0.686728
ENSDARG00000011272	uqcc2	UQCC2	ortholog_one2one	257.496	0.177474	0.359187	0.494101	0.621235	0.966689
ENSDARG00000011299	blzf1	BLZF1	ortholog_one2one	520.327	-0.615002	0.348413	-1.76515	0.0775382	0.598052
ENSDARG00000011301	nae1	NAE1	ortholog_one2one	343.336	0.60845	0.285448	2.13156	0.0330431	0.455235
ENSDARG00000011312	stk3	STK3	ortholog_one2one	319.965	0.166821	0.254445	0.655626	0.512065	0.94027
ENSDARG00000011360	nfatc2ip	NFATC2IP	ortholog_one2one	87.8145	-0.662337	0.494896	-1.33834	0.180787	0.7589
ENSDARG00000011370	fyna	FYN	ortholog_one2one	45.9106	-0.239036	1.56896	-0.152353	0.878909	0.99824
ENSDARG00000011400	tnnc1a	TNNC1	ortholog_one2one	0.0962401	0	4.9973	0	1	NA
ENSDARG00000011404	fen1	FEN1	ortholog_one2one	254.71	1.4427	0.667105	2.16262	0.03057	0.442066
ENSDARG00000011405	rps9	RPS9	ortholog_one2one	29852.3	-0.683769	0.609512	-1.12183	0.261934	0.825898
ENSDARG00000011410	aadat	AADAT	ortholog_one2one	147.222	0.848385	0.507306	1.67233	0.094459	0.63543
ENSDARG00000011418	sigmar1	SIGMAR1	ortholog_one2one	474.617	-1.11985	0.503396	-2.2246	0.0261081	0.417243
ENSDARG00000011422	ryr1a	RYR1	ortholog_one2one	21.0546	3.2533	1.57698	2.063	0.0391128	0.478054
ENSDARG00000011449	fes	FES	ortholog_one2one	41.8311	2.57679	1.30635	1.97251	0.0485509	0.518762
ENSDARG00000011466	afg1la	AFG1L	ortholog_one2one	94.7326	0.848337	0.575338	1.4745	0.140347	0.716235
ENSDARG00000011490	scube3	SCUBE3	ortholog_one2one	29.0176	0.0158972	0.733646	0.0216688	0.982712	1
ENSDARG00000011493	dcun1d3	DCUN1D3	ortholog_one2one	215.296	-0.0524034	0.419669	-0.124868	0.900628	0.999358
ENSDARG00000011506	lpcat1	LPCAT1	ortholog_one2one	89.6906	1.29598	0.798386	1.62325	0.104537	0.653955
ENSDARG00000011510	rcc2	RCC2	ortholog_one2one	218.86	0.53368	0.475592	1.12214	0.261803	0.825898
ENSDARG00000011521	upb1	UPB1	ortholog_one2one	739.53	-0.0526539	0.64829	-0.0812196	0.935267	1
ENSDARG00000011533	sema6dl	SEMA6D	ortholog_one2one	163.349	0.210895	0.814793	0.258833	0.795764	0.990656
ENSDARG00000011553	atp5pb	ATP5PB	ortholog_one2one	5196.36	-0.00128509	0.313173	-0.00410344	0.996726	1
ENSDARG00000011555	spag7	SPAG7	ortholog_one2one	458.685	1.20904	0.278429	4.34236	1.41e-05	0.0034717
ENSDARG00000011564	sfpq	SFPQ	ortholog_one2one	841.186	-0.243448	0.278196	-0.875096	0.381521	0.89266
ENSDARG00000011570	pou6f1	POU6F1	ortholog_one2one	98.863	-0.426294	0.396851	-1.07419	0.282738	0.840761
ENSDARG00000011571	calcrlb	CALCRL	ortholog_one2one	46.703	1.78259	0.563868	3.16135	0.00157037	0.103034
ENSDARG00000011582	sox5	SOX5	ortholog_one2one	630.039	-0.16288	0.459718	-0.354305	0.723111	0.97726
ENSDARG00000011597	atxn2l	ATXN2L	ortholog_one2one	317.21	0.0112023	0.535005	0.0209387	0.983295	1
ENSDARG00000011602	CRACD	CRACD	ortholog_one2one	56.321	0.657907	1.46765	0.448272	0.653957	0.968333
ENSDARG00000011605	dennd6b	DENND6B	ortholog_one2one	81.719	0.0788969	0.708812	0.111309	0.911372	1
ENSDARG00000011611	actr1	ACTR1A	ortholog_one2one	893.839	0.186673	0.239643	0.778961	0.436003	0.913944
ENSDARG00000011613	rbm39a	RBM39	ortholog_one2one	2771.44	-0.0216333	0.261021	-0.0828798	0.933947	1
ENSDARG00000011615	mybpc3	MYBPC3	ortholog_one2one	20.5932	1.03048	1.10402	0.933385	NA	NA
ENSDARG00000011618	slc26a2	SLC26A2	ortholog_one2one	639.523	1.42734	0.736344	1.93842	0.0525724	0.532718
ENSDARG00000011648	snrpd1	SNRPD1	ortholog_one2one	249.987	-0.0824231	0.572797	-0.143896	0.885583	0.99824
ENSDARG00000011662	chuk	CHUK	ortholog_one2one	1200.64	0.0352719	0.249764	0.141221	0.887695	0.99824
ENSDARG00000011671	pde6b	PDE6B	ortholog_one2one	2.44739	-2.60849	2.27341	-1.14739	0.251221	NA
ENSDARG00000011672	sema3b	SEMA3B	ortholog_one2one	56.0854	0.335399	0.690648	0.485629	0.62723	0.966898
ENSDARG00000011673	si:ch211-246m6.5	VWDE	ortholog_one2one	4.56984	3.43181	1.91925	1.7881	0.0737596	NA
ENSDARG00000011693	ttc36	TTC36	ortholog_one2one	1578.49	-0.0469204	0.799715	-0.0586714	0.953214	1
ENSDARG00000011723	C2H5orf22	C5orf22	ortholog_one2one	52.4369	0.165146	0.592269	0.278837	0.78037	0.988433
ENSDARG00000011724	marveld1	MARVELD1	ortholog_one2one	10.4314	1.01784	0.871271	1.16823	0.242716	0.813678
ENSDARG00000011727	b9d1	B9D1	ortholog_one2one	48.5733	-1.6414	0.608229	-2.69865	0.00696208	0.225128
ENSDARG00000011743	pigo	PIGO	ortholog_one2one	177.496	0.189477	0.493568	0.383892	0.701059	0.97467
ENSDARG00000011764	ints13	INTS13	ortholog_one2one	294.837	0.138184	0.370177	0.373293	0.708931	0.974678
ENSDARG00000011769	cpm	CPM	ortholog_one2one	84.451	-0.111153	0.68194	-0.162995	0.870522	0.997579
ENSDARG00000011777	cttn	CTTN	ortholog_one2one	779.396	-0.360902	0.367199	-0.982852	0.32568	0.866137
ENSDARG00000011785	tbx6	TBX6	ortholog_one2one	58.1046	-1.44485	0.471077	-3.06712	0.00216129	0.118831
ENSDARG00000011801	wars2	WARS2	ortholog_one2one	53.1706	1.1416	0.645688	1.76804	0.0770548	0.597339
ENSDARG00000011809	mical1	MICAL1	ortholog_one2one	154.362	-0.916928	0.418421	-2.1914	0.0284228	0.43079
ENSDARG00000011818	batf	BATF	ortholog_one2one	16.4513	1.35468	2.04258	0.663219	0.507191	0.93867
ENSDARG00000011819	pcnx1	PCNX1	ortholog_one2one	849.482	0.725937	0.362138	2.00459	0.0450072	0.504165
ENSDARG00000011821	plod2	PLOD2	ortholog_one2one	28.1332	1.31716	0.969765	1.35823	0.174391	0.751621
ENSDARG00000011825	cetn3	CETN3	ortholog_one2one	87.2148	-0.232294	0.695519	-0.333986	0.73839	0.980249
ENSDARG00000011837	C13H9orf72	C9orf72	ortholog_one2one	111.701	-0.755293	0.422279	-1.78861	0.0736774	0.594024
ENSDARG00000011851	map2k5	MAP2K5	ortholog_one2one	159.374	0.00544	0.308996	0.0176054	0.985954	1
ENSDARG00000011879	foxn1	FOXN1	ortholog_one2one	0.482608	0.231359	4.26325	0.0542683	0.956721	NA
ENSDARG00000011885	mrpl19	MRPL19	ortholog_one2one	312.542	0.00050987	0.363563	0.00140243	0.998881	1
ENSDARG00000011909	itpr2	ITPR2	ortholog_one2one	330.072	-0.248648	0.599945	-0.414451	0.678544	0.974093
ENSDARG00000011921	txnl1	TXNL1	ortholog_one2one	1660	-0.126484	0.613026	-0.206327	0.836536	0.995721
ENSDARG00000011925	spns1	SPNS1	ortholog_one2one	562.748	0.0173043	0.290196	0.0596297	0.952451	1
ENSDARG00000011926	tpgs2	TPGS2	ortholog_one2one	25.0487	0.117562	1.16869	0.100593	0.919874	1
ENSDARG00000011945	slc35e1	SLC35E1	ortholog_one2one	363.148	1.07567	0.454144	2.36856	0.0178574	0.351205
ENSDARG00000011958	ctnnbl1	CTNNBL1	ortholog_one2one	281.855	0.136639	0.410633	0.332751	0.739323	0.980642
ENSDARG00000011961	csrp2	CSRP2	ortholog_one2one	53.3809	0.497906	0.467426	1.06521	0.286781	0.84318
ENSDARG00000011998	bfsp2	BFSP2	ortholog_one2one	1.68466	0.989106	2.73531	0.361606	0.717646	NA
ENSDARG00000012002	slc38a7	SLC38A7	ortholog_one2one	301.975	0.492582	0.511451	0.963108	0.335493	0.871096
ENSDARG00000012013	cpa6	CPA6	ortholog_one2one	1.14827	0.247112	2.24038	0.110299	0.912172	NA
ENSDARG00000012016	hpgd	HPGD	ortholog_one2one	18.9742	-0.467193	0.681163	-0.685876	0.492791	0.934442
ENSDARG00000012019	glra1	GLRA1	ortholog_one2one	103.569	0.4494	0.927163	0.484705	0.627886	0.966898
ENSDARG00000012021	kdsr	KDSR	ortholog_one2one	990.52	-0.290445	0.479672	-0.605507	0.544842	0.949396
ENSDARG00000012025	hs6st2	HS6ST2	ortholog_one2one	204.678	-0.260687	0.378292	-0.689117	0.49075	0.934251
ENSDARG00000012030	dnaaf1	DNAAF1	ortholog_one2one	2.15454	0.056458	4.12853	0.0136751	0.989089	NA
ENSDARG00000012039	ttc26	TTC26	ortholog_one2one	61.1188	-0.113103	0.703161	-0.16085	0.872212	0.997579
ENSDARG00000012040	rnf19a	RNF19A	ortholog_one2one	781.737	-0.258536	0.419025	-0.616993	0.537239	0.948018
ENSDARG00000012051	mettl21a	METTL21A	ortholog_one2one	67.8537	-0.0220891	0.579533	-0.0381154	0.969596	1
ENSDARG00000012066	dcn	DCN	ortholog_one2one	74.6432	1.8961	1.40216	1.35227	0.176289	0.7523
ENSDARG00000012072	dmac2l	DMAC2L	ortholog_one2one	233.333	-0.203139	0.356938	-0.569116	0.569277	0.954567
ENSDARG00000012073	kif15	KIF15	ortholog_one2one	148.799	1.50713	0.749107	2.0119	0.0442305	0.49951
ENSDARG00000012078	meis1b	MEIS1	ortholog_one2one	125.025	0.115892	0.444482	0.260735	0.794297	0.990344
ENSDARG00000012113	c19h1orf109	C1orf109	ortholog_one2one	158.081	-0.101607	0.650028	-0.156312	0.875787	0.997616
ENSDARG00000012135	fbxl2	FBXL2	ortholog_one2one	466.765	-0.351414	0.470968	-0.746152	0.455575	0.923893
ENSDARG00000012138	sgce	SGCE	ortholog_one2one	46.3552	0.136029	0.612544	0.222072	0.824258	0.993356
ENSDARG00000012141	papolg	PAPOLG	ortholog_one2one	1561.1	-0.115997	0.412959	-0.280891	0.778794	0.988348
ENSDARG00000012196	fer	FER	ortholog_one2one	62.2013	0.351675	0.520296	0.675914	0.499095	0.935714
ENSDARG00000012199	gpt2	GPT2	ortholog_one2one	252.213	3.13922	0.751401	4.17782	2.94e-05	0.00661439
ENSDARG00000012204	CDK18	CDK18	ortholog_one2one	21.739	0.0455128	2.52846	0.0180002	0.985639	1
ENSDARG00000012215	umps	UMPS	ortholog_one2one	314.918	0.670904	0.593506	1.13041	0.258305	0.822825
ENSDARG00000012222	nup35	NUP35	ortholog_one2one	239.179	0.139276	0.503125	0.276822	0.781917	0.988433
ENSDARG00000012234	psme3	PSME3	ortholog_one2one	271.846	0.680637	0.476444	1.42858	0.153126	0.728723
ENSDARG00000012244	ube2e3	UBE2E3	ortholog_one2one	547.518	0.3891	0.328511	1.18444	0.236241	0.808374
ENSDARG00000012248	rgma	RGMA	ortholog_one2one	18.5271	1.29818	1.3109	0.990293	0.322031	0.864277
ENSDARG00000012261	eftud2	EFTUD2	ortholog_one2one	483.684	0.193525	0.504327	0.383729	0.70118	0.97467
ENSDARG00000012271	pacc1	PACC1	ortholog_one2one	59.3403	-0.188863	0.454843	-0.415226	0.677977	0.973938
ENSDARG00000012275	katnal2	KATNAL2	ortholog_one2one	13.9797	-0.215456	1.07616	-0.200209	0.841317	0.99613
ENSDARG00000012295	bcs1l	BCS1L	ortholog_one2one	131.482	0.425327	0.460253	0.924116	0.355426	0.882316
ENSDARG00000012306	syt13	SYT13	ortholog_one2one	63.7037	-1.07875	1.20054	-0.898551	0.368892	0.887038
ENSDARG00000012314	usp25	USP25	ortholog_one2one	502.883	-0.394936	0.329221	-1.19961	0.230291	0.804038
ENSDARG00000012341	capn9	CAPN9	ortholog_one2one	21.3134	0.462093	2.81856	0.163946	0.869773	0.997579
ENSDARG00000012347	nacad	NACAD	ortholog_one2one	5.5785	2.99823	2.14184	1.39984	0.161561	0.739095
ENSDARG00000012353	vipr2	VIPR2	ortholog_one2one	23.0477	0.597338	0.913689	0.653765	0.513263	0.940332
ENSDARG00000012366	fbp2	FBP2	ortholog_one2one	2.55221	2.22561	2.50507	0.888443	0.374302	NA
ENSDARG00000012368	ttc21b	TTC21B	ortholog_one2one	106.747	-0.792643	0.560914	-1.41313	0.157618	0.734603
ENSDARG00000012378	naa35	NAA35	ortholog_one2one	565.671	0.255957	0.338614	0.755896	0.449712	0.921269
ENSDARG00000012389	adar	ADAR	ortholog_one2one	643.263	0.0230879	0.293008	0.0787961	0.937195	1
ENSDARG00000012397	eya4	EYA4	ortholog_one2one	22.6353	1.29011	0.90811	1.42066	0.155416	0.73109
ENSDARG00000012422	col11a2	COL11A2	ortholog_one2one	3.85077	-0.0134085	2.21364	-0.00605722	0.995167	NA
ENSDARG00000012426	neflb	NEFL	ortholog_one2one	6.78133	-0.464278	1.59688	-0.290741	0.771249	0.98795
ENSDARG00000012432	fam76b	FAM76B	ortholog_one2one	344.325	0.332161	0.416747	0.797032	0.425433	0.911617
ENSDARG00000012435	spic	SPIC	ortholog_one2one	9.3456	-0.403606	2.82814	-0.142711	NA	NA
ENSDARG00000012450	vmp1	VMP1	ortholog_one2one	1399.38	-0.238216	0.696956	-0.341794	0.732506	0.97939
ENSDARG00000012453	rnls	RNLS	ortholog_one2one	101.519	0.421236	0.642184	0.655943	0.511861	0.94027
ENSDARG00000012458			ortholog_one2one	181.04	-0.418258	0.276184	-1.51442	0.12992	0.704113
ENSDARG00000012468	aacs	AACS	ortholog_one2one	234.246	0.150624	0.727331	0.207091	0.835939	0.995682
ENSDARG00000012485	aurka	AURKA	ortholog_one2one	334.704	0.690081	0.865774	0.797069	0.425411	0.911617
ENSDARG00000012495	mphosph10	MPHOSPH10	ortholog_one2one	666.223	0.20486	0.48303	0.424115	0.671482	0.972398
ENSDARG00000012506	rnpep	RNPEP	ortholog_one2one	54.1523	0.956242	0.790272	1.21002	0.226272	0.801606
ENSDARG00000012555	ak5	AK5	ortholog_one2one	8.39461	-1.39586	1.58223	-0.882208	0.377664	0.891315
ENSDARG00000012563	pdss2	PDSS2	ortholog_one2one	104.331	0.941144	0.473678	1.98688	0.0469353	0.510089
ENSDARG00000012572	polr3f	POLR3F	ortholog_one2one	65.8344	0.386876	0.639831	0.604653	0.545409	0.949448
ENSDARG00000012586	fmnl2a	FMNL2	ortholog_one2one	59.8266	-0.056596	0.752164	-0.0752443	0.94002	1
ENSDARG00000012593	col5a1	COL5A1	ortholog_one2one	350.325	-0.201703	0.516927	-0.390197	0.696391	0.97467
ENSDARG00000012640	cideb	CIDEB	ortholog_one2one	581.138	-0.893414	0.412044	-2.16825	0.0301397	0.441272
ENSDARG00000012656	atf6	ATF6	ortholog_one2one	2440.37	-0.120592	0.730995	-0.16497	0.868968	0.997579
ENSDARG00000012667	tfap2b	TFAP2B	ortholog_one2one	15.9009	3.04286	1.30213	2.33683	0.0194481	0.363092
ENSDARG00000012672	gtf2e2	GTF2E2	ortholog_one2one	245.282	0.22033	0.303142	0.726822	0.467335	0.927909
ENSDARG00000012674	rpusd4	RPUSD4	ortholog_one2one	102.073	0.295249	0.444002	0.664973	0.506068	0.93867
ENSDARG00000012688	eif1	EIF1	ortholog_one2one	3349.62	0.248722	0.418679	0.594064	0.552469	0.95243
ENSDARG00000012699	bbx	BBX	ortholog_one2one	32.8536	-0.430839	0.6167	-0.69862	0.484789	0.931598
ENSDARG00000012718	wee2	WEE2	ortholog_one2one	122.641	-0.136317	1.76454	-0.0772535	0.938422	1
ENSDARG00000012729	hcls1	HCLS1	ortholog_one2one	405.846	1.08665	0.719349	1.5106	0.130891	0.705382
ENSDARG00000012747	rer1	RER1	ortholog_one2one	906.323	0.368444	0.446667	0.824874	0.409443	0.905031
ENSDARG00000012763	arl13b	ARL13B	ortholog_one2one	116.452	-0.593629	0.41359	-1.43531	0.1512	0.726473
ENSDARG00000012776	smarca1	SMARCA1	ortholog_one2one	355.678	-1.39194	0.441607	-3.15198	0.00162166	0.104501
ENSDARG00000012789	plek2	PLEK2	ortholog_one2one	60.5405	3.74655	1.18747	3.15508	0.00160456	0.104146
ENSDARG00000012790	tmem161a	TMEM161A	ortholog_one2one	291.065	0.163938	0.429751	0.381474	0.702852	0.97467
ENSDARG00000012796	hnmt	HNMT	ortholog_one2one	165.792	0.933754	0.467262	1.99835	0.0456787	0.506534
ENSDARG00000012820	nop56	NOP56	ortholog_one2one	3953.53	-0.00355675	0.505156	-0.0070409	0.994382	1
ENSDARG00000012827	mettl3	METTL3	ortholog_one2one	114.658	0.111858	0.500951	0.223292	0.823308	0.993197
ENSDARG00000012848	arih2	ARIH2	ortholog_one2one	631.007	0.41955	0.294148	1.42632	0.153776	0.728798
ENSDARG00000012871	npepl1	NPEPL1	ortholog_one2one	1355.06	0.354408	0.277516	1.27707	0.201576	0.780095
ENSDARG00000012892	ammecr1	AMMECR1	ortholog_one2one	210.547	-0.0465504	0.341812	-0.136187	0.891673	0.99824
ENSDARG00000012899	ddx49	DDX49	ortholog_one2one	196.527	0.487569	0.498937	0.977217	0.328462	0.868428
ENSDARG00000012927	tcea2	TCEA2	ortholog_one2one	137.415	0.23949	0.503907	0.475266	0.634598	0.967541
ENSDARG00000012929	eif2d	EIF2D	ortholog_one2one	206.074	0.0252821	0.34255	0.0738055	0.941165	1
ENSDARG00000012932	mat2b	MAT2B	ortholog_one2one	355.132	0.504156	0.24441	2.06275	0.0391366	0.478054
ENSDARG00000012942	itgb5	ITGB5	ortholog_one2one	282.288	-0.783372	0.411205	-1.90507	0.0567714	0.541769
ENSDARG00000012945	tnfsf13b	TNFSF13B	ortholog_one2one	14.9765	-2.8707	1.01682	-2.82322	0.00475444	0.186638
ENSDARG00000012946	syap1	SYAP1	ortholog_one2one	903.53	0.408813	0.249579	1.63801	0.10142	0.649627
ENSDARG00000012949	scml2	SCML2	ortholog_one2one	55.3499	-0.252635	0.526007	-0.480288	0.631023	0.967027
ENSDARG00000012981	osbpl7	OSBPL7	ortholog_one2one	148.301	-0.469681	1.28586	-0.365266	0.714913	0.97551
ENSDARG00000012986	adal	ADAL	ortholog_one2one	18.5181	0.457039	0.784369	0.582685	0.560106	0.954053
ENSDARG00000013000	ppfia2	PPFIA2	ortholog_one2one	18.5508	-0.130645	0.916922	-0.142482	0.886699	0.99824
ENSDARG00000013005	opcml	NTM	ortholog_one2one	1.92442	1.08901	2.28705	0.476162	0.633959	NA
ENSDARG00000013006	pibf1	PIBF1	ortholog_one2one	0	NA	NA	NA	NA	NA
ENSDARG00000013009	ubiad1	UBIAD1	ortholog_one2one	203.363	0.146347	0.307564	0.475826	0.634199	0.967541
ENSDARG00000013016	pole4	POLE4	ortholog_one2one	13.1249	0.118133	1.00414	0.117646	0.906348	0.999507
ENSDARG00000013023	nsun3	NSUN3	ortholog_one2one	40.1397	-0.833986	0.633028	-1.31746	0.187686	0.766306
ENSDARG00000013025	ints6	INTS6	ortholog_one2one	227.408	-0.0625002	0.59649	-0.10478	0.91655	1
ENSDARG00000013031	mta2	MTA2	ortholog_one2one	1497.31	0.34573	0.281019	1.23027	0.218595	0.795467
ENSDARG00000013044	ndufv2	NDUFV2	ortholog_one2one	959.37	-0.0505457	0.27266	-0.18538	0.852931	0.996885
ENSDARG00000013050	abcc12	ABCC12	ortholog_one2one	2846.51	0.331071	0.423496	0.781758	0.434357	0.913037
ENSDARG00000013058	ascc2	ASCC2	ortholog_one2one	278.931	-0.00145422	0.314971	-0.004617	0.996316	1
ENSDARG00000013075	mrpl11	MRPL11	ortholog_one2one	126.165	-0.271186	0.318785	-0.850688	0.394943	0.897708
ENSDARG00000013079	tubgcp2	TUBGCP2	ortholog_one2one	270.097	0.0193358	0.345778	0.0559197	0.955406	1
ENSDARG00000013082	uap1l1	UAP1L1	ortholog_one2one	34.3949	1.30679	1.54848	0.84392	0.398714	0.899086
ENSDARG00000013095	gclc	GCLC	ortholog_one2one	827.58	-0.0450812	0.372042	-0.121172	0.903554	0.999507
ENSDARG00000013110	dmtn	DMTN	ortholog_one2one	22.9365	0.642548	1.06686	0.602278	0.546989	0.950436
ENSDARG00000013125	dlx1a	DLX1	ortholog_one2one	0.129059	0	4.9973	0	1	NA
ENSDARG00000013128	pdk1	PDK1	ortholog_one2one	149.775	-0.899705	0.516865	-1.7407	0.0817369	0.605896
ENSDARG00000013150	dhx16	DHX16	ortholog_one2one	551.65	0.185947	0.372321	0.499428	0.617478	0.966
ENSDARG00000013236	dhcr24	DHCR24	ortholog_one2one	421.471	-1.0007	0.741441	-1.34967	0.177123	0.7523
ENSDARG00000013250	tars1	TARS1	ortholog_one2one	697.665	-0.874473	0.630857	-1.38617	0.165696	0.744352
ENSDARG00000013251	hsf4	HSF4	ortholog_one2one	0.233628	0	4.9973	0	1	NA
ENSDARG00000013252	tmc5	TMC5	ortholog_one2one	612.416	0.908758	0.941931	0.964783	0.334654	0.871096
ENSDARG00000013266	colec11	COLEC11	ortholog_one2one	412.699	0.184328	0.59369	0.310478	0.756198	0.986131
ENSDARG00000013279	znf76	ZNF76	ortholog_one2one	172.745	-0.640757	0.396953	-1.61419	0.106486	0.659616
ENSDARG00000013302	gpx8	GPX8	ortholog_one2one	80.2269	0.267597	0.812071	0.329525	0.741759	0.981054
ENSDARG00000013307	rpl19	RPL19	ortholog_one2one	45098.3	-0.559762	0.616387	-0.908134	0.363807	0.885524
ENSDARG00000013310	map3k15	MAP3K15	ortholog_one2one	7.40825	-1.16018	1.81968	-0.637575	0.52375	0.943389
ENSDARG00000013312	cadps2	CADPS2	ortholog_one2one	63.2067	2.64093	1.19635	2.20748	0.0272805	0.42246
ENSDARG00000013329	ttc5	TTC5	ortholog_one2one	40.3944	-0.568559	0.553092	-1.02796	0.303967	0.854128
ENSDARG00000013333	ndufa10	NDUFA10	ortholog_one2one	1421.2	0.476785	0.380664	1.25251	0.210384	0.790917
ENSDARG00000013335	anxa6	ANXA6	ortholog_one2one	20.8578	2.64882	1.75192	1.51196	0.130545	0.704617
ENSDARG00000013343	kif26ba	KIF26B	ortholog_one2one	15.031	3.96112	2.05759	1.92513	0.0542132	0.535598
ENSDARG00000013371	isoc2	ISOC2	ortholog_one2one	1302.2	-0.300197	0.531887	-0.5644	0.572482	0.954854
ENSDARG00000013379	ppp6r3	PPP6R3	ortholog_one2one	1077.98	0.11284	0.322224	0.350192	0.726194	0.97726
ENSDARG00000013382	cwc15	CWC15	ortholog_one2one	20.1893	1.31125	0.78201	1.67677	0.0935874	0.633512
ENSDARG00000013389	gabra4	GABRA4	ortholog_one2one	0.057744	0	4.9973	0	1	NA
ENSDARG00000013390	CABZ01088367.1	ARHGAP9	ortholog_one2one	17.7131	-0.307378	1.07931	-0.28479	0.775805	0.988348
ENSDARG00000013393	guca1b	GUCA1B	ortholog_one2one	0.252876	0	4.9973	0	1	NA
ENSDARG00000013397	bnip2	BNIP2	ortholog_one2one	465.252	0.599434	0.528345	1.13455	0.256563	0.821967
ENSDARG00000013414	lin7a	LIN7A	ortholog_one2one	13.0791	1.36747	1.1981	1.14136	0.253719	0.820865
ENSDARG00000013415	lmna	LMNA	ortholog_one2one	809.004	-0.631137	0.554297	-1.13863	0.254859	0.821686
ENSDARG00000013434	hira	HIRA	ortholog_one2one	431.306	0.178239	0.413392	0.431161	0.666351	0.971213
ENSDARG00000013441	hey2	HEY2	ortholog_one2one	10.4768	2.37098	1.93918	1.22267	0.221454	0.798031
ENSDARG00000013453	tdrd9	TDRD9	ortholog_one2one	132.918	0.528533	1.05584	0.500583	0.616665	0.965967
ENSDARG00000013457	mtrex	MTREX	ortholog_one2one	715.181	0.0582702	0.497308	0.117171	0.906724	0.999507
ENSDARG00000013461	supt7l	SUPT7L	ortholog_one2one	52.3423	0.525367	0.625847	0.839451	0.401216	0.899086
ENSDARG00000013475	cct4	CCT4	ortholog_one2one	5230.02	-0.97123	0.490561	-1.97984	0.047722	0.514385
ENSDARG00000013476	arhgef39	ARHGEF39	ortholog_one2one	21.8018	5.16059	1.87972	2.74541	0.00604355	0.209473
ENSDARG00000013478	rrp15	RRP15	ortholog_one2one	438.11	0.116834	0.50171	0.232871	0.815862	0.991561
ENSDARG00000013491	map3k9	MAP3K9	ortholog_one2one	2.58864	-0.402969	2.6708	-0.15088	0.880071	NA
ENSDARG00000013492	zbtb34	ZBTB34	ortholog_one2one	68.777	-0.0563199	0.382663	-0.147179	0.882991	0.99824
ENSDARG00000013500	abca2	ABCA2	ortholog_one2one	197.883	1.26831	1.12495	1.12744	0.259555	0.822909
ENSDARG00000013522	pck1	PCK1	ortholog_one2one	3729.38	4.46107	0.94357	4.72787	2.27e-06	0.000971261
ENSDARG00000013526	svep1	SVEP1	ortholog_one2one	24.2999	0.218946	1.05347	0.207832	0.83536	0.995682
ENSDARG00000013528	mcm9	MCM9	ortholog_one2one	83.9105	0.508129	0.906616	0.560468	0.57516	0.95549
ENSDARG00000013533	hoxb4a	HOXB4	ortholog_one2one	22.2694	-0.184643	0.849085	-0.217461	0.827849	0.993595
ENSDARG00000013539	ikzf1	IKZF1	ortholog_one2one	44.1882	-0.721248	0.985912	-0.731553	0.464441	0.926409
ENSDARG00000013542	lpgat1	LPGAT1	ortholog_one2one	4866.81	-0.230857	0.857528	-0.269212	0.787766	0.989147
ENSDARG00000013575	rfx2	RFX2	ortholog_one2one	136.465	0.110244	0.867631	0.127064	0.89889	0.999205
ENSDARG00000013615	pbx3b	PBX3	ortholog_one2one	5.20557	3.04749	2.84148	1.0725	0.283495	NA
ENSDARG00000013623	vdac2	VDAC2	ortholog_one2one	11586.1	-0.902668	0.303893	-2.97035	0.00297458	0.140737
ENSDARG00000013649	casr	CASR	ortholog_one2one	5.57282	1.42594	2.31818	0.615109	0.538483	0.94841
ENSDARG00000013653	adgrl4	ADGRL4	ortholog_one2one	127.548	0.397973	0.532222	0.747757	0.454607	0.923453
ENSDARG00000013659	brox	BROX	ortholog_one2one	165.92	-0.252388	0.466047	-0.54155	0.588129	0.958592
ENSDARG00000013667	tbck	TBCK	ortholog_one2one	132.099	-0.397862	0.406638	-0.978418	0.327868	0.868428
ENSDARG00000013670	hyou1	HYOU1	ortholog_one2one	3600.5	1.20456	0.772263	1.55978	0.118811	0.685855
ENSDARG00000013687	cilp2	CILP2	ortholog_one2one	5.49089	4.77408	3.04526	1.56771	NA	NA
ENSDARG00000013705	ccm2	CCM2	ortholog_one2one	76.8138	-0.253214	0.349593	-0.72431	0.468876	0.928403
ENSDARG00000013719	gtse1	GTSE1	ortholog_one2one	237.931	2.55509	0.927842	2.75379	0.00589089	0.206232
ENSDARG00000013726	ap4b1	AP4B1	ortholog_one2one	115.685	-0.270261	0.289204	-0.934497	0.350047	0.878164
ENSDARG00000013732	vta1	VTA1	ortholog_one2one	278.932	-0.609149	0.446395	-1.3646	0.17238	0.750767
ENSDARG00000013741	lancl1	LANCL1	ortholog_one2one	454.159	2.65996	0.462002	5.75748	8.54e-09	1.18e-05
ENSDARG00000013776	thop1	THOP1	ortholog_one2one	985.648	0.742381	0.579892	1.2802	0.200473	0.7791
ENSDARG00000013777	ppp1r13l	PPP1R13L	ortholog_one2one	1021.45	0.571609	0.595756	0.959468	0.337323	0.871961
ENSDARG00000013787	gucy1a1	GUCY1A1	ortholog_one2one	1.73882	0.438378	3.12331	0.140357	0.888378	NA
ENSDARG00000013795	hps4	HPS4	ortholog_one2one	114.837	0.174322	0.517625	0.336772	0.736289	0.980067
ENSDARG00000013802	pcid2	PCID2	ortholog_one2one	379.064	-0.117052	0.41655	-0.281004	0.778707	0.988348
ENSDARG00000013822	anapc16	ANAPC16	ortholog_one2one	213.028	-0.564368	0.452802	-1.24639	0.212621	0.792106
ENSDARG00000013828	snx13	SNX13	ortholog_one2one	262.75	0.702664	0.588697	1.19359	0.232638	0.805711
ENSDARG00000013834	arhgef3	ARHGEF3	ortholog_one2one	24.3647	-0.696174	0.640949	-1.08616	0.277407	0.83722
ENSDARG00000013837	spo11	SPO11	ortholog_one2one	19.4171	0	2.43447	0	1	1
ENSDARG00000013838	sulf2b	SULF2	ortholog_one2one	22.1263	2.07031	1.32186	1.5662	0.117301	0.685581
ENSDARG00000013839	aldh3b1	ALDH3B2	ortholog_one2one	95.2006	0.429094	0.74473	0.576174	0.564498	0.954567
ENSDARG00000013841	abl2	ABL2	ortholog_one2one	322.306	0.154989	0.493465	0.314083	0.753458	0.985456
ENSDARG00000013842	tbc1d19	TBC1D19	ortholog_one2one	78.1081	1.47309	0.589336	2.49957	0.0124343	0.301481
ENSDARG00000013845	ttc14	TTC14	ortholog_one2one	1376.15	-1.22096	0.348212	-3.50636	0.000454275	0.0464057
ENSDARG00000013855	slc12a3	SLC12A3	ortholog_one2one	15.6343	17.9053	4.52849	3.95392	7.69e-05	0.0132906
ENSDARG00000013860	ptpmt1	PTPMT1	ortholog_one2one	133.511	0.388774	0.526693	0.738142	0.460428	0.9252
ENSDARG00000013861	armc1	ARMC1	ortholog_one2one	292.539	0.145978	0.402657	0.362536	0.716952	0.975992
ENSDARG00000013871	slc5a1	SLC5A1	ortholog_one2one	4222.04	-0.0744298	1.59428	-0.0466856	0.962764	1
ENSDARG00000013880	spata20	SPATA20	ortholog_one2one	220.691	-1.2536	0.380399	-3.29549	0.00098249	0.0757174
ENSDARG00000013881	pi4k2b	PI4K2B	ortholog_one2one	1058.44	0.416315	0.461908	0.901293	0.367433	0.886764
ENSDARG00000013892	sorl1	SORL1	ortholog_one2one	379.561	-0.486193	0.486216	-0.999952	0.317334	0.861075
ENSDARG00000013928	plekhb2	PLEKHB2	ortholog_one2one	103.852	-0.234376	0.624248	-0.375453	0.707324	0.97467
ENSDARG00000013931	eif3m	EIF3M	ortholog_one2one	6927.76	-0.655108	0.507571	-1.29067	0.196817	0.775462
ENSDARG00000013933	XRCC2	XRCC2	ortholog_one2one	22.7726	0.407028	0.947691	0.429494	0.667564	0.97148
ENSDARG00000013938	psmb3	PSMB3	ortholog_one2one	839.252	0.250183	0.450434	0.555427	0.578602	0.956218
ENSDARG00000013950	pdf	PDF	ortholog_one2one	53.4036	0.497053	0.411813	1.20699	0.227438	0.802158
ENSDARG00000013961	slc31a1	SLC31A1	ortholog_one2one	2097.87	0.955481	0.819431	1.16603	0.243602	0.813678
ENSDARG00000013965	cul2	CUL2	ortholog_one2one	617.859	0.348296	0.286113	1.21734	0.223477	0.800926
ENSDARG00000013968	psap	PSAP	ortholog_one2one	14124.8	0.737599	0.253634	2.90813	0.00363598	0.161013
ENSDARG00000014003	stard8	STARD8	ortholog_one2one	86.4102	0.00736548	0.635102	0.0115973	0.990747	1
ENSDARG00000014004	eif2b4	EIF2B4	ortholog_one2one	445.046	0.103357	0.272957	0.378657	0.704942	0.97467
ENSDARG00000014005	lrrc45	LRRC45	ortholog_one2one	90.4612	-0.449666	0.462217	-0.972845	0.33063	0.868601
ENSDARG00000014008	cwc22	CWC22	ortholog_one2one	603.427	0.0868454	0.479285	0.181198	0.856212	0.997579
ENSDARG00000014013	lbr	LBR	ortholog_one2one	193.006	0.0449184	0.482068	0.0931786	0.925762	1
ENSDARG00000014017	rrm1	RRM1	ortholog_one2one	710.469	1.54724	0.817622	1.89237	0.0584417	0.548931
ENSDARG00000014031	abcc2	ABCC6	ortholog_one2one	12667.8	0.568752	0.537306	1.05853	0.289816	0.843988
ENSDARG00000014039	si:dkeyp-93d12.1	TDRD15	ortholog_one2one	194.821	-1.73364	1.25408	-1.3824	0.166849	0.745557
ENSDARG00000014058	rab36	RAB36	ortholog_one2one	2.06255	1.22103	3.48827	0.350038	0.72631	NA
ENSDARG00000014083	wdr82	WDR82	ortholog_one2one	313.464	0.408918	0.434832	0.940404	0.34701	0.876629
ENSDARG00000014091	osr1	OSR1	ortholog_one2one	16.2939	4.4079	2.22987	1.97675	0.0480699	0.515661
ENSDARG00000014098	pkd2	PKD2	ortholog_one2one	52.6386	0.666879	0.582885	1.1441	0.252581	0.82033
ENSDARG00000014106	cfl2	CFL2	ortholog_one2one	130.241	-1.80419	0.860658	-2.09629	0.0360567	0.467392
ENSDARG00000014138	acot8	ACOT8	ortholog_one2one	101.967	0.15521	0.4321	0.359199	0.719446	0.976737
ENSDARG00000014139	srp72	SRP72	ortholog_one2one	1959.32	-0.565509	0.587063	-0.963285	0.335404	0.871096
ENSDARG00000014148	med22	MED22	ortholog_one2one	145.762	0.425372	0.324861	1.3094	0.1904	0.76998
ENSDARG00000014161	ercc4	ERCC4	ortholog_one2one	205.934	0.950024	0.49715	1.91094	0.0560124	0.540723
ENSDARG00000014165	ssr3	SSR3	ortholog_one2one	3892.09	-1.03225	0.77567	-1.33079	0.183259	0.761805
ENSDARG00000014215	cdh13	CDH13	ortholog_one2one	0.587755	-1.97232	3.56495	-0.553252	0.580091	NA
ENSDARG00000014218	mecp2	MECP2	ortholog_one2one	32.3948	-0.86863	0.493792	-1.7591	0.0785603	0.60027
ENSDARG00000014230	dlst	DLST	ortholog_one2one	1622.98	-1.16431	0.414166	-2.81122	0.00493536	0.191362
ENSDARG00000014259	eya1	EYA1	ortholog_one2one	8.21449	1.93829	1.66748	1.16241	0.24507	0.814186
ENSDARG00000014274	rfc2	RFC2	ortholog_one2one	183.591	0.642875	0.607059	1.059	0.2896	0.843988
ENSDARG00000014287	eno2	ENO2	ortholog_one2one	1.52534	-0.402925	2.65929	-0.151516	0.879569	NA
ENSDARG00000014292	med15	MED15	ortholog_one2one	251.257	0.457823	0.352086	1.30032	0.193492	0.771892
ENSDARG00000014303	vac14	VAC14	ortholog_one2one	310.428	0.631283	0.407136	1.55055	0.121011	0.689426
ENSDARG00000014311	pgghg	PGGHG	ortholog_one2one	43.9081	-0.633957	0.748197	-0.847313	0.39682	0.898326
ENSDARG00000014333	ormdl1	ORMDL1	ortholog_one2one	1733.52	0.32336	0.516937	0.625531	0.531623	0.946301
ENSDARG00000014348	stk17b	STK17B	ortholog_one2one	121.262	0.290664	0.692797	0.419551	0.674813	0.972451
ENSDARG00000014357	amh	AMH	ortholog_one2one	6.20184	1.39129	1.24736	1.11539	0.264684	0.829357
ENSDARG00000014366	luc7l3	LUC7L3	ortholog_one2one	776.428	-0.575835	0.281285	-2.04716	0.0406423	0.484439
ENSDARG00000014373	ddx4	DDX4	ortholog_one2one	188.106	-0.810262	1.14054	-0.710418	0.477445	0.930211
ENSDARG00000014378	slc12a4	SLC12A4	ortholog_one2one	3470.07	-0.770846	0.750894	-1.02657	0.304623	0.854128
ENSDARG00000014402	smc1b	SMC1B	ortholog_one2one	6.56059	0.0981144	2.70119	0.0363227	0.971025	1
ENSDARG00000014420	elavl3	ELAVL3	ortholog_one2one	1.99445	0.433285	3.20537	0.135175	0.892474	NA
ENSDARG00000014428	ppp2r5d	PPP2R5D	ortholog_one2one	735.741	0.0525859	0.240268	0.218863	0.826757	0.993595
ENSDARG00000014462	rab3c	RAB3C	ortholog_one2one	1.11767	0.0986968	2.22233	0.0444115	0.964576	NA
ENSDARG00000014474	yipf1	YIPF1	ortholog_one2one	351.619	0.322987	0.376155	0.858653	0.390532	0.896257
ENSDARG00000014479	ptf1a	PTF1A	ortholog_one2one	11.2925	16.6964	3.02986	5.51062	NA	NA
ENSDARG00000014490	tac1	TAC1	ortholog_one2one	2.73117	3.09875	2.25252	1.37568	0.16892	NA
ENSDARG00000014496	trpv6	TRPV6	ortholog_one2one	0.0452817	0	4.9973	0	1	NA
ENSDARG00000014498	ythdf2	YTHDF2	ortholog_one2one	460.655	-0.353813	0.372603	-0.949571	0.34233	0.874752
ENSDARG00000014517	usp5	USP5	ortholog_one2one	572.225	-0.113405	0.337041	-0.336473	0.736514	0.980067
ENSDARG00000014522	cdh6	CDH6	ortholog_one2one	13.1977	3.24965	2.31948	1.40103	0.161206	0.739095
ENSDARG00000014531	atg4a	ATG4A	ortholog_one2one	190.85	0.351002	0.447851	0.783745	0.433189	0.913037
ENSDARG00000014532	aida	AIDA	ortholog_one2one	377.615	0.831844	0.471118	1.76568	0.0774495	0.597822
ENSDARG00000014536	pfdn1	PFDN1	ortholog_one2one	291.566	-0.181039	0.431121	-0.419926	0.67454	0.972451
ENSDARG00000014550	rfx3	RFX3	ortholog_one2one	51.0769	-0.649242	0.688501	-0.94298	0.345691	0.87597
ENSDARG00000014565	eif4e1b	EIF4E1B	ortholog_one2one	167.271	-1.88855	1.07175	-1.76213	0.0780478	0.5989
ENSDARG00000014569	hnrnpr	HNRNPR	ortholog_one2one	1103.88	0.25942	0.45951	0.564558	0.572374	0.954854
ENSDARG00000014571	ctnnb1	CTNNB1	ortholog_one2one	3080.5	0.130868	0.41963	0.311865	0.755143	0.98555
ENSDARG00000014572	chpt1	CHPT1	ortholog_one2one	11326.6	-0.74792	0.564308	-1.32537	0.185047	0.763718
ENSDARG00000014577	rhpn2	RHPN2	ortholog_one2one	1064.58	-0.362065	0.477067	-0.758941	0.447888	0.91998
ENSDARG00000014582	exoc3	EXOC3	ortholog_one2one	140.997	-0.00217206	0.36719	-0.00591535	0.99528	1
ENSDARG00000014591	ilf2	ILF2	ortholog_one2one	786.958	0.768914	0.434284	1.77053	0.0766387	0.596488
ENSDARG00000014592	dennd1a	DENND1A	ortholog_one2one	171.141	-0.577664	0.439296	-1.31498	0.188518	0.766996
ENSDARG00000014626	dlx3b	DLX3	ortholog_one2one	55.0429	0.498076	2.50877	0.198534	0.842627	0.996402
ENSDARG00000014634	mbtps1	MBTPS1	ortholog_one2one	415.496	-0.232743	0.260552	-0.89327	0.371713	0.88743
ENSDARG00000014652	ankrd13b	ANKRD13B	ortholog_one2one	2.46027	1.69498	2.31024	0.733681	0.463143	NA
ENSDARG00000014674	acsl3b	ACSL3	ortholog_one2one	291.972	0.879012	0.474825	1.85123	0.0641363	0.565808
ENSDARG00000014676	bckdhb	BCKDHB	ortholog_one2one	706.559	-0.179249	0.465751	-0.38486	0.700341	0.97467
ENSDARG00000014685	esco2	ESCO2	ortholog_one2one	168.828	2.08865	0.977276	2.13721	0.0325805	0.452329
ENSDARG00000014692	znf622	ZNF622	ortholog_one2one	880.08	-0.282018	0.359255	-0.785009	0.432448	0.913037
ENSDARG00000014704	pgm2l1	PGM2L1	ortholog_one2one	144.3	-0.00934641	0.479572	-0.0194891	0.984451	1
ENSDARG00000014717	dync1h1	DYNC1H1	ortholog_one2one	569.595	0.220841	0.485516	0.454859	0.649211	0.967541
ENSDARG00000014727	acox1	ACOX1	ortholog_one2one	6148.68	0.507543	0.659034	0.770133	0.441221	0.917187
ENSDARG00000014731	cacybp	CACYBP	ortholog_one2one	376.757	-0.913521	0.495999	-1.84178	0.0655075	0.568616
ENSDARG00000014746	rbfox1	RBFOX1	ortholog_one2one	7.9411	4.40299	2.35371	1.87066	0.0613918	0.558412
ENSDARG00000014761	mfsd6l	MFSD6L	ortholog_one2one	310.904	-0.786744	0.647019	-1.21595	0.224003	0.801464
ENSDARG00000014763	arf2a	ARF1	ortholog_one2one	3300.39	0.240422	0.396919	0.605721	0.5447	0.94939
ENSDARG00000014796	wnt11	WNT11	ortholog_one2one	8.38339	-0.474868	1.21706	-0.390176	0.696407	0.97467
ENSDARG00000014805	fhl5	FHL5	ortholog_one2one	2.69795	2.65352	3.77772	0.702412	0.482422	NA
ENSDARG00000014817	ranbp1	RANBP2	ortholog_one2one	1662.72	-0.369188	0.37269	-0.990604	0.321879	0.864257
ENSDARG00000014849	pih1d2	PIH1D2	ortholog_one2one	0.36186	0	4.9973	0	1	NA
ENSDARG00000014854	reep1	REEP1	ortholog_one2one	2.89073	1.10468	1.39175	0.793732	0.427351	NA
ENSDARG00000014867	rpl8	RPL8	ortholog_one2one	54695.2	-0.710969	0.628227	-1.13171	0.257758	0.8225
ENSDARG00000014891	robo2	ROBO2	ortholog_one2one	664.93	-1.47705	0.838045	-1.7625	0.0779854	0.5989
ENSDARG00000014907	htra1b	HTRA1	ortholog_one2one	27.9439	4.0269	2.19038	1.83845	0.0659961	0.570728
ENSDARG00000014914	lamp2	LAMP2	ortholog_one2one	2132.81	-0.22824	0.435718	-0.523824	0.600401	0.960894
ENSDARG00000014916	slc10a2	SLC10A2	ortholog_one2one	1.31714	0.0417577	2.22504	0.0187672	0.985027	NA
ENSDARG00000014927	uts1	UCN	ortholog_one2one	1.5496	0.380088	2.15225	0.1766	0.859822	NA
ENSDARG00000014929	p2ry11	P2RY11	ortholog_one2one	3.96746	0.0857942	1.96107	0.0437487	0.965105	NA
ENSDARG00000014939	kcnn2	KCNN2	ortholog_one2one	1.14499	0	3.37968	0	1	NA
ENSDARG00000014941	tprkb	TPRKB	ortholog_one2one	11.7771	0.321275	0.68292	0.470444	0.638038	0.967541
ENSDARG00000014943	kif23	KIF23	ortholog_one2one	228.5	2.50603	0.907151	2.76252	0.00573562	0.203394
ENSDARG00000014945	znf598	ZNF598	ortholog_one2one	476.595	-0.180924	0.43978	-0.411395	0.680783	0.974131
ENSDARG00000014946	angpt2a	ANGPT2	ortholog_one2one	24.3624	-0.800319	0.689589	-1.16057	0.245815	0.814958
ENSDARG00000014953	cnih3	CNIH3	ortholog_one2one	0.416058	-0.406812	4.9962	-0.0814242	0.935105	NA
ENSDARG00000014954	snx33	SNX33	ortholog_one2one	27.3721	0.631302	0.847149	0.745208	0.456146	0.923893
ENSDARG00000014966	ccdc82	CCDC82	ortholog_one2one	301.716	-0.000676469	0.413316	-0.00163669	0.998694	1
ENSDARG00000014994	tbp	TBP	ortholog_one2one	333.458	0.120214	0.482472	0.249163	0.803235	0.991027
ENSDARG00000014995	jagn1b	JAGN1	ortholog_one2one	723.841	-0.490249	0.634006	-0.773256	0.439371	0.916072
ENSDARG00000015002	cdh4	CDH4	ortholog_one2one	29.7209	-0.76908	0.724512	-1.06151	0.288456	0.843988
ENSDARG00000015006	dnm1l	DNM1L	ortholog_one2one	677.888	0.604742	0.265564	2.2772	0.0227744	0.391161
ENSDARG00000015010	ccdc114	ODAD1	ortholog_one2one	7.15292	2.00731	1.93334	1.03826	0.29915	0.852093
ENSDARG00000015033	slc23a1	SLC23A1	ortholog_one2one	566.011	1.62736	1.19956	1.35663	0.174899	0.751621
ENSDARG00000015053	grip1	GRIP1	ortholog_one2one	13.048	2.14524	1.67299	1.28228	0.199746	0.7791
ENSDARG00000015057	ube2d4	UBE2D4	ortholog_one2one	71.8692	0.840157	0.403821	2.08052	0.037478	0.470534
ENSDARG00000015072	dmrt2a	DMRT2	ortholog_one2one	0.482369	0	4.9973	0	1	NA
ENSDARG00000015110	slc18a2	SLC18A2	ortholog_one2one	5.7131	-2.05339	1.01313	-2.02678	0.0426845	0.493838
ENSDARG00000015126	gorasp2	GORASP2	ortholog_one2one	965.276	-0.0157259	0.511962	-0.030717	0.975495	1
ENSDARG00000015128	rpl27	RPL27	ortholog_one2one	30390.2	-0.517381	0.59527	-0.869153	0.384764	0.893279
ENSDARG00000015153	wdr91	WDR91	ortholog_one2one	153.782	-0.557077	0.340403	-1.63652	0.101731	0.649837
ENSDARG00000015156	fbln2	FBLN2	ortholog_one2one	127.194	-0.574434	0.5519	-1.04083	0.297954	0.851251
ENSDARG00000015158	slc50a1	SLC50A1	ortholog_one2one	75.0662	-0.124481	0.42534	-0.292663	0.76978	0.987895
ENSDARG00000015176	ror1	ROR1	ortholog_one2one	18.9221	-0.510467	1.1165	-0.457201	0.647527	0.967541
ENSDARG00000015199	cblb	CBLB	ortholog_one2one	38.5795	-0.737422	0.605733	-1.2174	0.223451	0.800926
ENSDARG00000015201	pcmt	PCMT1	ortholog_one2one	497.727	-0.426464	0.197043	-2.16431	0.0304403	0.442066
ENSDARG00000015208	rbb4l	RBBP7	ortholog_one2one	352.201	-0.0211862	0.416666	-0.0508468	0.959448	1
ENSDARG00000015221	nsrp1	NSRP1	ortholog_one2one	278.896	0.481219	0.328179	1.46633	0.142559	0.718951
ENSDARG00000015224	cd2ap	CD2AP	ortholog_one2one	1172.06	-0.475295	0.278303	-1.70783	0.0876671	0.619563
ENSDARG00000015228	ero1a	ERO1A	ortholog_one2one	243.451	-2.11146	0.789624	-2.67401	0.00749513	0.234825
ENSDARG00000015236	pycr3	PYCR3	ortholog_one2one	194.426	-0.148643	0.631949	-0.235213	0.814043	0.991027
ENSDARG00000015239	prpf19	PRPF19	ortholog_one2one	797.275	0.248416	0.365807	0.67909	0.497081	0.934985
ENSDARG00000015240	cdkl5	CDKL5	ortholog_one2one	8.31329	1.34654	2.09574	0.642515	0.520539	0.942769
ENSDARG00000015254	fzr1a	FZR1	ortholog_one2one	439.934	-0.0758223	0.355003	-0.213582	0.830873	0.994593
ENSDARG00000015266	mab21l2	MAB21L2	ortholog_one2one	6.15605	1.33766	2.23304	0.599031	0.549152	0.950806
ENSDARG00000015278	plxnc1	PLXNC1	ortholog_one2one	140.57	0.0113749	0.670489	0.016965	0.986465	1
ENSDARG00000015292	ube2g1a	UBE2G1	ortholog_one2one	71.0772	0.419361	0.419002	1.00086	0.316896	0.861075
ENSDARG00000015293	fam110a	FAM110A	ortholog_one2one	110.98	0.224607	0.914957	0.245484	0.806082	0.991027
ENSDARG00000015314	zc4h2	ZC4H2	ortholog_one2one	45.8703	-0.270549	0.580476	-0.466082	0.641157	0.967541
ENSDARG00000015315	psmc5	PSMC5	ortholog_one2one	1015.74	0.0647689	0.32937	0.196645	0.844106	0.996878
ENSDARG00000015343	pgd	PGD	ortholog_one2one	1201.48	2.21508	0.824575	2.68633	0.00722408	0.230287
ENSDARG00000015352	lsg1	LSG1	ortholog_one2one	707.457	0.252194	0.392985	0.641739	0.521042	0.942795
ENSDARG00000015356	fcho1	FCHO1	ortholog_one2one	37.8757	-0.927685	0.869702	-1.06667	0.286121	0.842892
ENSDARG00000015385	ndufs3	NDUFS3	ortholog_one2one	612.901	4.42e-05	0.332795	0.00013276	0.999894	1
ENSDARG00000015392	dhx15	DHX15	ortholog_one2one	1417.03	0.633128	0.338197	1.87207	0.0611969	0.557851
ENSDARG00000015394	thoc7	THOC7	ortholog_one2one	201.346	0.500615	0.412523	1.21354	0.224922	0.801592
ENSDARG00000015399	foxf1	FOXF1	ortholog_one2one	44.0909	-1.28902	0.788379	-1.63502	0.102044	0.649974
ENSDARG00000015422	ppil1	PPIL1	ortholog_one2one	115.937	-0.138728	0.859488	-0.161407	0.871773	0.997579
ENSDARG00000015427	hdac1	HDAC1	ortholog_one2one	1367.87	0.337329	0.343981	0.980662	0.32676	0.867515
ENSDARG00000015460	racgap1	RACGAP1	ortholog_one2one	140.749	2.95819	1.00221	2.95168	0.00316052	0.147146
ENSDARG00000015471	chd1l	CHD1L	ortholog_one2one	214.537	-0.405639	0.365087	-1.11108	0.266535	0.830063
ENSDARG00000015472	gpc4	GPC4	ortholog_one2one	756.207	-0.0225074	0.355424	-0.0633255	0.949507	1
ENSDARG00000015476	iqch	IQCH	ortholog_one2one	0.509751	0	4.25692	0	1	NA
ENSDARG00000015495	klf3	KLF3	ortholog_one2one	55.5486	0.0261106	0.859493	0.0303791	0.975765	1
ENSDARG00000015515	mc4r	MC4R	ortholog_one2one	0.269176	0.380983	4.98265	0.0764619	0.939052	NA
ENSDARG00000015531	slc4a8	SLC4A8	ortholog_one2one	1.88091	-0.404061	2.9655	-0.136254	0.891621	NA
ENSDARG00000015536	sox6	SOX6	ortholog_one2one	426.423	-0.101993	0.595925	-0.171151	0.864105	0.997579
ENSDARG00000015537	gad2	GAD2	ortholog_one2one	5.13688	1.07152	2.60157	0.411875	0.680431	NA
ENSDARG00000015543	s100a1	S100A1	ortholog_one2one	236.347	-1.5839	1.16914	-1.35476	0.175495	0.751621
ENSDARG00000015546	alpl	ALPL	ortholog_one2one	123.961	0.660902	0.507279	1.30284	0.19263	0.771892
ENSDARG00000015563	zgc:123305	LPIN3	ortholog_one2one	268.122	-0.222231	0.464501	-0.47843	0.632344	0.967039
ENSDARG00000015567	zic1	ZIC1	ortholog_one2one	1.84012	0	4.68007	0	1	NA
ENSDARG00000015592	c1ql2	C1QL2	ortholog_one2one	0.701477	-0.334988	3.45918	-0.0968403	0.922853	NA
ENSDARG00000015610	tubg1	TUBG1	ortholog_one2one	185.717	0.0333582	0.364979	0.0913976	0.927177	1
ENSDARG00000015611	rasl11b	RASL11B	ortholog_one2one	140.091	1.22985	0.969929	1.26798	0.204806	0.784034
ENSDARG00000015627	rgs6	RGS6	ortholog_one2one	3.02988	1.58733	2.84085	0.558751	0.576331	NA
ENSDARG00000015628	psmd10	PSMD10	ortholog_one2one	39.7916	-0.510518	0.662216	-0.770924	0.440752	0.917162
ENSDARG00000015638	gemin2	GEMIN2	ortholog_one2one	217.918	0.31153	0.395448	0.787791	0.430819	0.913037
ENSDARG00000015649	rap2c	RAP2C	ortholog_one2one	297.924	-0.22941	0.461115	-0.497513	0.618828	0.966461
ENSDARG00000015653	tnip1	TNIP1	ortholog_one2one	1336.93	-1.08595	0.560604	-1.93711	0.0527314	0.532718
ENSDARG00000015662	pla2g12b	PLA2G12B	ortholog_one2one	10219.3	0.0335201	0.459509	0.0729476	0.941848	1
ENSDARG00000015676	nmd3	NMD3	ortholog_one2one	792.097	0.544876	0.605911	0.899268	0.36851	0.887038
ENSDARG00000015686	bmp6	BMP6	ortholog_one2one	117.986	0.196023	0.493239	0.397421	0.691057	0.97467
ENSDARG00000015734	aicda	AICDA	ortholog_one2one	0.819305	0.236372	3.26591	0.0723757	0.942303	NA
ENSDARG00000015749	hps3	HPS3	ortholog_one2one	123.804	-0.663135	0.511274	-1.29702	0.194623	0.772774
ENSDARG00000015752	zap70	ZAP70	ortholog_one2one	46.1735	1.85765	1.89914	0.978151	0.327999	0.868428
ENSDARG00000015757	tmem50a	TMEM50A	ortholog_one2one	1051.87	0.558591	0.174518	3.20076	0.00137066	0.0958876
ENSDARG00000015759	tspan7	TSPAN6	ortholog_one2one	963.351	0.291985	0.539804	0.54091	0.58857	0.958592
ENSDARG00000015765	iah1	IAH1	ortholog_one2one	43.6856	2.86697	0.927677	3.09048	0.00199833	0.116272
ENSDARG00000015780	ankrd46b	ANKRD46	ortholog_one2one	164.669	-0.564452	0.704814	-0.800853	0.423217	0.911617
ENSDARG00000015793	creb3l1	CREB3L1	ortholog_one2one	9.81486	2.97751	2.9748	1.00091	0.316869	0.861075
ENSDARG00000015805	cgnl1	CGNL1	ortholog_one2one	353.929	-0.257442	0.467809	-0.550315	0.582103	0.957405
ENSDARG00000015807	rab22a	RAB22A	ortholog_one2one	97.9118	0.587445	0.50494	1.1634	0.244669	0.814186
ENSDARG00000015822	sesn3	SESN3	ortholog_one2one	554.949	0.373901	0.51857	0.721023	0.470896	0.92913
ENSDARG00000015824	lemd3	LEMD3	ortholog_one2one	359.119	-0.41658	0.406925	-1.02373	0.305964	0.855295
ENSDARG00000015851	pnn	PNN	ortholog_one2one	1499.48	-0.275043	0.46914	-0.586271	0.557693	0.953807
ENSDARG00000015854	chata	CHAT	ortholog_one2one	1.06556	0.657657	4.86605	0.135152	0.892492	NA
ENSDARG00000015860	mtmr9	MTMR9	ortholog_one2one	132.474	-0.708986	0.417979	-1.69623	0.0898432	0.624045
ENSDARG00000015869	slc22a16	SLC22A16	ortholog_one2one	70.9999	6.8451	2.35133	2.91117	NA	NA
ENSDARG00000015876	npas1	NPAS1	ortholog_one2one	1.15473	-0.593056	3.49032	-0.169914	0.865077	NA
ENSDARG00000015879	pax8	PAX8	ortholog_one2one	0.633022	0.395731	4.18429	0.0945754	0.924652	NA
ENSDARG00000015889	zc3h15	ZC3H15	ortholog_one2one	961.936	-0.0514507	0.420446	-0.122372	0.902605	0.999507
ENSDARG00000015902	stat6	STAT6	ortholog_one2one	370.243	-0.374968	0.392041	-0.956451	0.338844	0.872584
ENSDARG00000015905	lztr1	LZTR1	ortholog_one2one	187.646	-0.609104	0.526207	-1.15754	0.247053	0.815902
ENSDARG00000015907	dcbld1	DCBLD1	ortholog_one2one	322.537	-0.568831	0.458476	-1.2407	0.214717	0.792799
ENSDARG00000015917	rnft1	RNFT1	ortholog_one2one	147.955	-0.0916322	0.326915	-0.280294	0.779252	0.988348
ENSDARG00000015918	dlat	DLAT	ortholog_one2one	452.484	-0.241756	0.514273	-0.470093	0.638288	0.967541
ENSDARG00000015921	pwp1	PWP1	ortholog_one2one	606.209	0.313328	0.498171	0.628958	0.529377	0.945968
ENSDARG00000015930	rwdd1	RWDD1	ortholog_one2one	775.666	0.392718	0.293576	1.33771	0.180992	0.759202
ENSDARG00000015937	kptn	KPTN	ortholog_one2one	191.449	-0.346672	0.303798	-1.14113	0.253817	0.820865
ENSDARG00000015947	matn4	MATN4	ortholog_one2one	24.3965	1.11739	1.7124	0.652527	0.514061	0.940674
ENSDARG00000015966	yaf2	YAF2	ortholog_one2one	157.619	0.0450132	0.358642	0.12551	0.90012	0.999358
ENSDARG00000015970	phip	PHIP	ortholog_one2one	86.7049	0.278627	0.514087	0.541985	0.587829	0.958592
ENSDARG00000015985	abcc9	ABCC9	ortholog_one2one	124.956	0.414559	0.594579	0.697231	0.485658	0.932231
ENSDARG00000015997	mfsd5	MFSD5	ortholog_one2one	130.694	-0.831302	0.50774	-1.63726	0.101576	0.649837
ENSDARG00000015998	wdhd1	WDHD1	ortholog_one2one	182.974	1.19017	0.681562	1.74624	0.0807686	0.604302
ENSDARG00000016010	nup107	NUP107	ortholog_one2one	515.134	0.419618	0.301138	1.39344	0.163487	0.741735
ENSDARG00000016011	gpcpd1	GPCPD1	ortholog_one2one	2355.72	0.225107	0.721759	0.311886	0.755127	0.98555
ENSDARG00000016022	zic5	ZIC5	ortholog_one2one	11.553	0	2.16347	0	1	1
ENSDARG00000016038	hacd3	HACD3	ortholog_one2one	500.165	0.61827	0.719723	0.859039	0.390319	0.896257
ENSDARG00000016044	gins4	GINS4	ortholog_one2one	40.5113	2.43983	1.10165	2.21469	0.0267811	0.421161
ENSDARG00000016074	cryz	CRYZ	ortholog_one2one	1211.35	0.268237	0.368114	0.728679	0.466198	0.927909
ENSDARG00000016080	nob1	NOB1	ortholog_one2one	1009.09	0.590565	0.359575	1.6424	0.100508	0.647167
ENSDARG00000016085	mbnl3	MBNL3	ortholog_one2one	1178.09	-0.320093	0.30683	-1.04322	0.296845	0.849803
ENSDARG00000016089	bicral	BICRAL	ortholog_one2one	172.841	-0.435602	0.415551	-1.04825	0.294523	0.847498
ENSDARG00000016093	qtrt2	QTRT2	ortholog_one2one	48.9526	0.429424	0.781871	0.549226	0.58285	0.957595
ENSDARG00000016095	htr6	HTR6	ortholog_one2one	40.5011	-0.682911	0.500769	-1.36372	0.172654	0.750767
ENSDARG00000016112	bbs12	BBS12	ortholog_one2one	34.2839	-0.42288	0.567116	-0.745668	0.455868	0.923893
ENSDARG00000016117	exd2	EXD2	ortholog_one2one	402.221	-1.02173	0.489188	-2.08862	0.0367422	0.468295
ENSDARG00000016122	ptrhd1	PTRHD1	ortholog_one2one	178.445	0.828437	0.440581	1.88033	0.0600636	0.553221
ENSDARG00000016128	ap3m2	AP3M2	ortholog_one2one	114.325	-0.334455	0.409878	-0.815987	0.414508	0.90552
ENSDARG00000016138	nme6	NME6	ortholog_one2one	92.7673	-0.219372	0.378258	-0.579954	0.561945	0.954061
ENSDARG00000016139	mkks	MKKS	ortholog_one2one	30.8609	-0.751466	0.876353	-0.857492	0.391173	0.89666
ENSDARG00000016141	slc6a2	SLC6A2	ortholog_one2one	3.87567	3.21363	2.58442	1.24346	0.213697	NA
ENSDARG00000016153	dag1	DAG1	ortholog_one2one	472.578	-0.8701	0.554978	-1.56781	0.116925	0.685015
ENSDARG00000016156	fam53b	FAM53B	ortholog_one2one	425.356	0.568426	0.501411	1.13365	0.25694	0.822393
ENSDARG00000016160	gmpr	GMPR	ortholog_one2one	5.57639	1.78287	1.74747	1.02026	0.307607	0.855446
ENSDARG00000016161	ccdc170	CCDC170	ortholog_one2one	1.86448	-0.402633	2.59662	-0.155061	0.876774	NA
ENSDARG00000016163	usp33	USP33	ortholog_one2one	791.633	0.955907	0.473425	2.01913	0.0434737	0.496263
ENSDARG00000016173	cct3	CCT3	ortholog_one2one	4855.48	-0.165265	0.432378	-0.382223	0.702296	0.97467
ENSDARG00000016181	trim33	TRIM33	ortholog_one2one	372.473	-0.224873	0.390473	-0.5759	0.564683	0.954567
ENSDARG00000016200	trib3	TRIB3	ortholog_one2one	248.25	0.700884	0.486071	1.44194	0.14932	0.724269
ENSDARG00000016231	bcap29	BCAP29	ortholog_one2one	370.297	0.443339	0.651116	0.680891	0.49594	0.934604
ENSDARG00000016239	psmd13	PSMD13	ortholog_one2one	574.378	0.445474	0.267477	1.66547	0.0958199	0.638066
ENSDARG00000016260	fxr2	FXR2	ortholog_one2one	118.81	-0.152422	0.545932	-0.279195	0.780095	0.988433
ENSDARG00000016280	eif1ad	EIF1AD	ortholog_one2one	254.173	-0.0919624	0.425927	-0.215911	0.829057	0.993986
ENSDARG00000016302	upf1	UPF1	ortholog_one2one	1436.81	0.143033	0.27501	0.520101	0.602993	0.961783
ENSDARG00000016307	mrpl46	MRPL46	ortholog_one2one	183.383	0.56199	0.321401	1.74856	0.0803668	0.603386
ENSDARG00000016318	med7	MED7	ortholog_one2one	107.485	-0.139768	0.720219	-0.194064	0.846126	0.996878
ENSDARG00000016319	c9	C9	ortholog_one2one	71140.7	-0.274179	0.87893	-0.311946	0.755082	0.98555
ENSDARG00000016336	tmco6	TMCO6	ortholog_one2one	35.4608	0.966036	0.584946	1.6515	0.098637	0.64266
ENSDARG00000016345	ncoa5	NCOA5	ortholog_one2one	475.816	0.28139	0.239017	1.17728	0.239083	0.810573
ENSDARG00000016350	cap1	CAP1	ortholog_one2one	157.905	-0.409964	0.960842	-0.426672	0.669618	0.971993
ENSDARG00000016360	kpna1	KPNA1	ortholog_one2one	360.927	0.0707457	0.300323	0.235565	0.81377	0.991027
ENSDARG00000016368	zbtb8os	ZBTB8OS	ortholog_one2one	230.478	-0.156767	0.287486	-0.545305	0.585544	0.958592
ENSDARG00000016375	asns	ASNS	ortholog_one2one	691.886	-0.944634	0.589131	-1.60344	0.108838	0.664016
ENSDARG00000016399	riok1	RIOK1	ortholog_one2one	376.331	0.0390636	0.409689	0.0953495	0.924037	1
ENSDARG00000016412	agt	AGT	ortholog_one2one	16498.3	-0.240339	0.857252	-0.28036	0.779201	0.988348
ENSDARG00000016415	dhtkd1	DHTKD1	ortholog_one2one	1381.14	0.318567	0.598764	0.532041	0.594698	0.960423
ENSDARG00000016427	fignl1	FIGNL1	ortholog_one2one	77.8098	-0.131489	0.531477	-0.247403	0.804597	0.991027
ENSDARG00000016429	farp2	FARP2	ortholog_one2one	302.805	0.779871	0.465499	1.67534	0.0938667	0.63371
ENSDARG00000016447	ythdf1	YTHDF1	ortholog_one2one	539.924	-0.263774	0.335329	-0.786613	0.431508	0.913037
ENSDARG00000016463	trappc6b	TRAPPC6B	ortholog_one2one	102.112	-0.0612638	0.504885	-0.121342	0.90342	0.999507
ENSDARG00000016477	eif4a2	EIF4A2	ortholog_one2one	496.215	-1.56731	0.526375	-2.97754	0.00290568	0.138824
ENSDARG00000016484	dkc1	DKC1	ortholog_one2one	1407.13	0.571355	0.658659	0.867452	0.385694	0.894299
ENSDARG00000016490	rab11fip3	RAB11FIP3	ortholog_one2one	116.185	0.12521	0.454791	0.275312	0.783076	0.988433
ENSDARG00000016494	ddc	DDC	ortholog_one2one	502.21	2.55715	1.18567	2.15671	0.031028	0.443092
ENSDARG00000016496	cdk8	CDK8	ortholog_one2one	168.096	1.14609	0.482987	2.37293	0.0176477	0.350983
ENSDARG00000016505	apbb1ip	APBB1IP	ortholog_one2one	50.6369	1.47306	1.07526	1.36995	0.170701	0.749918
ENSDARG00000016513	setd3	SETD3	ortholog_one2one	2016.72	0.778883	0.778563	1.00041	0.317112	0.861075
ENSDARG00000016516	rbm8a	RBM8A	ortholog_one2one	1192.03	0.775471	0.282089	2.74903	0.00597716	0.208262
ENSDARG00000016526	gata3	GATA3	ortholog_one2one	14.3253	0.560574	1.23689	0.453213	0.650395	0.967541
ENSDARG00000016528	wdcp	WDCP	ortholog_one2one	85.8702	-0.0715618	0.378089	-0.189273	0.849879	0.996878
ENSDARG00000016531	klhl4	KLHL4	ortholog_one2one	35.464	0.556833	0.652293	0.853654	0.393297	0.896776
ENSDARG00000016532	suco	SUCO	ortholog_one2one	700.578	0.464444	0.536101	0.866337	0.386305	0.895124
ENSDARG00000016541	sash3	SASH3	ortholog_one2one	78.8262	-0.020173	1.03236	-0.0195407	0.98441	1
ENSDARG00000016573	mroh1	MROH1	ortholog_one2one	334.454	0.663285	0.476109	1.39314	0.163579	0.741735
ENSDARG00000016607	echdc2	ECHDC2	ortholog_one2one	666.999	-0.72852	0.674189	-1.08059	0.279881	0.839706
ENSDARG00000016611	scrn3	SCRN3	ortholog_one2one	427.743	-0.488602	0.282616	-1.72885	0.0838353	0.608754
ENSDARG00000016649	akr7a3	AKR7L	ortholog_one2one	1088.98	0.961255	0.395719	2.42913	0.015135	0.325119
ENSDARG00000016656	mgme1	MGME1	ortholog_one2one	64.0376	1.36735	0.76444	1.78869	0.0736644	0.594024
ENSDARG00000016664	rnf20	RNF20	ortholog_one2one	359.362	0.0466481	0.383186	0.121737	0.903107	0.999507
ENSDARG00000016687	acadvl	ACADVL	ortholog_one2one	7015.31	0.0798553	0.439864	0.181546	0.855939	0.997579
ENSDARG00000016695	p2rx1	P2RX1	ortholog_one2one	40.9556	-0.523055	0.566769	-0.922872	0.356074	0.882673
ENSDARG00000016706	atic	ATIC	ortholog_one2one	725.246	-0.0370554	0.487838	-0.0759585	0.939452	1
ENSDARG00000016710	rchy1	RCHY1	ortholog_one2one	83.7671	0.169702	0.544502	0.311664	0.755296	0.98555
ENSDARG00000016730	rfxank	RFXANK	ortholog_one2one	54.732	-0.467388	0.541454	-0.863209	0.388023	0.896209
ENSDARG00000016733	psat1	PSAT1	ortholog_one2one	141.483	0.133442	0.910012	0.146637	0.883418	0.99824
ENSDARG00000016743	angel2	ANGEL2	ortholog_one2one	271.796	-0.0678889	0.358797	-0.189213	0.849926	0.996878
ENSDARG00000016745	slc35f6	SLC35F6	ortholog_one2one	184.462	0.276359	0.299303	0.923344	0.355828	0.882433
ENSDARG00000016749	slco1c1	SLCO1C1	ortholog_one2one	48.2155	2.52301	0.924638	2.72865	0.00635942	0.215322
ENSDARG00000016753	ipo9	IPO9	ortholog_one2one	210.24	0.0188721	0.461638	0.0408807	0.967391	1
ENSDARG00000016754	tbca	TBCA	ortholog_one2one	380.191	0.43779	0.328854	1.33126	0.183103	0.761334
ENSDARG00000016765	scamp3	SCAMP3	ortholog_one2one	188.575	0.325927	0.397873	0.819174	0.412687	0.905168
ENSDARG00000016769	sgtb	SGTB	ortholog_one2one	31.3611	0.891041	0.764476	1.16556	0.243793	0.813678
ENSDARG00000016771	tfa	LTF	ortholog_one2one	480184	-0.401995	0.843919	-0.476343	0.63383	0.967541
ENSDARG00000016775	aqr	AQR	ortholog_one2one	515.305	0.0808152	0.38795	0.208313	0.834984	0.995682
ENSDARG00000016782	huwe1	HUWE1	ortholog_one2one	835.696	-0.691912	0.563162	-1.22862	0.219214	0.796126
ENSDARG00000016794	mtmr6	MTMR6	ortholog_one2one	263.924	0.355758	0.380865	0.93408	0.350263	0.87854
ENSDARG00000016811	ints3	INTS3	ortholog_one2one	437.759	-0.223152	0.413339	-0.539876	0.589283	0.95864
ENSDARG00000016815	casc1	CFAP94	ortholog_one2one	0.536814	-1.79682	3.44991	-0.520832	0.602484	NA
ENSDARG00000016830	rimkla	RIMKLA	ortholog_one2one	25.5199	-0.317755	1.25212	-0.253774	0.79967	0.990752
ENSDARG00000016837	glipr2l	GLIPR2	ortholog_one2one	74.7458	-1.5843	1.43691	-1.10257	NA	NA
ENSDARG00000016854	neurod2	NEUROD2	ortholog_one2one	0.24609	0	4.9973	0	1	NA
ENSDARG00000016855	sf3b5	SF3B5	ortholog_one2one	243.57	0.505543	0.37	1.36633	0.171835	0.750767
ENSDARG00000016858	smad7	SMAD7	ortholog_one2one	144.963	-1.39789	0.573992	-2.43538	0.0148762	0.324817
ENSDARG00000016864	farsb	FARSB	ortholog_one2one	666.341	-0.958633	0.52251	-1.83467	0.0665548	0.572804
ENSDARG00000016867	rnf128a	RNF128	ortholog_one2one	2999.48	-0.13297	0.356848	-0.372623	0.709429	0.974752
ENSDARG00000016871	smarce1	SMARCE1	ortholog_one2one	952.673	-0.00499773	0.502367	-0.00994836	0.992062	1
ENSDARG00000016875	gys1	GYS1	ortholog_one2one	293.21	0.51503	1.12482	0.457876	0.647042	0.967541
ENSDARG00000016889	eif3g	EIF3G	ortholog_one2one	4998.5	-0.965855	0.501414	-1.92626	0.0540713	0.535598
ENSDARG00000016904	bckdk	BCKDK	ortholog_one2one	1612.01	0.153895	0.498161	0.308926	0.757378	0.986229
ENSDARG00000016918	ace2	ACE2	ortholog_one2one	10250.2	-0.148719	2.40328	-0.0618816	0.950657	1
ENSDARG00000016936	hmcn1	HMCN1	ortholog_one2one	76.3453	0.571791	0.626405	0.912814	0.361341	0.884846
ENSDARG00000016939	itgb2	ITGB2	ortholog_one2one	191.41	0.682223	0.604409	1.12874	0.259006	0.822825
ENSDARG00000016951	neurog3	NEUROG3	ortholog_one2one	2.37472	1.78745	2.17972	0.820037	0.412195	NA
ENSDARG00000016964	MCUR1	MCUR1	ortholog_one2one	243.345	-0.139047	0.318571	-0.436471	0.662495	0.97022
ENSDARG00000016968	tmem214	TMEM214	ortholog_one2one	1784.32	-0.104762	0.643202	-0.162876	0.870616	0.997579
ENSDARG00000016979	pmpcb	PMPCB	ortholog_one2one	351.559	-0.152658	0.537489	-0.28402	0.776395	0.988348
ENSDARG00000016981	bcar3	BCAR3	ortholog_one2one	321.211	-0.371104	0.896074	-0.414145	0.678768	0.974131
ENSDARG00000017004	myo10	MYO10	ortholog_one2one	200.973	-0.145685	0.432972	-0.336476	0.736512	0.980067
ENSDARG00000017006	dennd5a	DENND5A	ortholog_one2one	203.392	-0.239651	0.697549	-0.343562	0.731176	0.979058
ENSDARG00000017037	ikbkg	IKBKG	ortholog_one2one	761.749	0.199943	0.298609	0.66958	0.503126	0.937767
ENSDARG00000017047	slc27a4	SLC27A4	ortholog_one2one	109.416	1.16528	1.64089	0.710149	0.477611	0.930434
ENSDARG00000017049	adsl	ADSL	ortholog_one2one	190.397	0.398542	0.383849	1.03828	0.299141	0.852093
ENSDARG00000017055	zmynd12	ZMYND12	ortholog_one2one	0.137388	0	4.9973	0	1	NA
ENSDARG00000017058	large2	LARGE2	ortholog_one2one	112.649	2.51159	1.19112	2.1086	0.0349791	0.464266
ENSDARG00000017084	bud31	BUD31	ortholog_one2one	325.454	-0.0605593	0.369702	-0.163806	0.869884	0.997579
ENSDARG00000017093	emc8	EMC8	ortholog_one2one	388.298	0.355101	0.451091	0.787205	0.431162	0.913037
ENSDARG00000017107	nr2e1	NR2E1	ortholog_one2one	1.41339	-3.03754	2.49007	-1.21987	0.222516	NA
ENSDARG00000017115	kctd10	KCTD10	ortholog_one2one	495.459	0.164778	0.267935	0.614992	0.53856	0.94841
ENSDARG00000017119	vps37a	VPS37A	ortholog_one2one	224.687	0.343158	0.410571	0.835807	0.403264	0.89965
ENSDARG00000017121	mafba	MAFB	ortholog_one2one	383.723	-0.264682	0.58613	-0.451576	0.651574	0.967541
ENSDARG00000017126	ilvbl	ILVBL	ortholog_one2one	1291.72	-0.347788	0.465016	-0.747906	0.454517	0.923453
ENSDARG00000017127	pdzk1ip1	PDZK1IP1	ortholog_one2one	109.737	0.171702	0.556692	0.308433	0.757753	0.986229
ENSDARG00000017143	brd9	BRD9	ortholog_one2one	319.728	0.250858	0.269777	0.929874	0.352437	0.879944
ENSDARG00000017155	wnt10a	WNT10A	ortholog_one2one	1.34808	0	4.23232	0	1	NA
ENSDARG00000017165	slc3a1	SLC3A1	ortholog_one2one	358.349	0.00836623	1.15354	0.00725263	0.994213	1
ENSDARG00000017180	npc1	NPC1	ortholog_one2one	4482.24	-0.427426	0.572407	-0.746717	0.455234	0.923804
ENSDARG00000017199	elp2	ELP2	ortholog_one2one	300.947	0.288401	0.546146	0.528065	0.597454	0.960642
ENSDARG00000017220	otud7b	OTUD7B	ortholog_one2one	252.187	-0.240558	0.399631	-0.601951	0.547207	0.950479
ENSDARG00000017229	megf10	MEGF10	ortholog_one2one	61.9031	-0.438375	0.533807	-0.821223	0.411519	0.905168
ENSDARG00000017242	garem	GAREM1	ortholog_one2one	323.7	-0.163977	0.342054	-0.479388	0.631663	0.967039
ENSDARG00000017244	chd6	CHD6	ortholog_one2one	350.035	-0.40504	0.383344	-1.0566	0.290696	0.845152
ENSDARG00000017261	gdpd1	GDPD1	ortholog_one2one	234.964	0.779879	0.678572	1.14929	0.250435	0.82033
ENSDARG00000017266	scml4	SCML4	ortholog_one2one	55.5584	0.280093	0.691481	0.405063	0.685431	0.974644
ENSDARG00000017272	eapp	EAPP	ortholog_one2one	157.161	0.112725	0.450874	0.250014	0.802576	0.991027
ENSDARG00000017311	gpsm2	GPSM2	ortholog_one2one	77.1723	0.881716	0.651844	1.35265	0.176167	0.7523
ENSDARG00000017315	larp7	LARP7	ortholog_one2one	206.809	0.0933453	0.479478	0.194681	0.845643	0.996878
ENSDARG00000017316	bag5	BAG5	ortholog_one2one	188.112	-0.221814	0.427339	-0.519059	0.60372	0.962181
ENSDARG00000017321	kdr	KDR	ortholog_one2one	270.566	0.333552	0.472324	0.706195	0.480067	0.93088
ENSDARG00000017329	cdkl1	CDKL1	ortholog_one2one	4.01265	0.669892	1.77666	0.377052	0.706135	NA
ENSDARG00000017337	C11H6orf120	C6orf120	ortholog_one2one	351.44	-0.197799	0.234578	-0.843212	0.39911	0.899086
ENSDARG00000017355	rsph9	RSPH9	ortholog_one2one	1.99613	-0.691872	2.48746	-0.278144	0.780902	NA
ENSDARG00000017359	mettl8	METTL8	ortholog_one2one	50.937	0.292865	0.7738	0.378477	0.705076	0.97467
ENSDARG00000017365	slc23a2	SLC23A2	ortholog_one2one	95.8973	1.20489	0.554178	2.17419	0.0296908	0.438629
ENSDARG00000017366	prdm4	PRDM4	ortholog_one2one	183.222	-0.583507	0.569908	-1.02386	0.305901	0.855295
ENSDARG00000017369	sema3d	SEMA3D	ortholog_one2one	11.2153	5.19694	2.21614	2.34504	0.0190249	0.358165
ENSDARG00000017385	b9d2	B9D2	ortholog_one2one	37.284	0.19652	0.574086	0.342318	0.732112	0.979348
ENSDARG00000017397	smarcc1a	SMARCC1	ortholog_one2one	586.911	-0.313647	0.541479	-0.579242	0.562426	0.954061
ENSDARG00000017422	apmap	APMAP	ortholog_one2one	4214.08	0.939351	0.60005	1.56546	0.117476	0.685651
ENSDARG00000017423	patl1	PATL1	ortholog_one2one	788.83	-0.179184	0.336365	-0.532707	0.594236	0.960423
ENSDARG00000017427	phf20l1	PHF20L1	ortholog_one2one	541.493	-0.602521	0.333362	-1.80741	0.0706991	0.587029
ENSDARG00000017429	sphkap	SPHKAP	ortholog_one2one	3.32108	-0.4349	2.22168	-0.195753	0.844804	NA
ENSDARG00000017431	mindy2	MINDY2	ortholog_one2one	58.3427	0.0572772	0.531496	0.107766	0.914181	1
ENSDARG00000017444	hal	HAL	ortholog_one2one	6232.92	-0.879509	0.774799	-1.13514	0.256315	0.821967
ENSDARG00000017445	eif3i	EIF3I	ortholog_one2one	11141.7	-0.344498	0.561962	-0.613028	0.539858	0.948713
ENSDARG00000017454	nup50	NUP50	ortholog_one2one	572.854	-0.217997	0.475673	-0.458291	0.646743	0.967541
ENSDARG00000017522	ctdp1	CTDP1	ortholog_one2one	123.216	-0.44409	0.622917	-0.712921	0.475895	0.929564
ENSDARG00000017525	ccnt1	CCNT1	ortholog_one2one	195.064	0.307421	0.326865	0.940513	0.346955	0.876629
ENSDARG00000017532	kif25	KIF25	ortholog_one2one	151.994	2.474	0.812851	3.04361	0.00233755	0.123821
ENSDARG00000017562	banp	BANP	ortholog_one2one	85.2234	-0.717203	0.469278	-1.52831	0.126436	0.699226
ENSDARG00000017565	itk	ITK	ortholog_one2one	36.3669	-0.767334	1.18468	-0.647713	0.517171	0.942254
ENSDARG00000017569	reep3a	REEP3	ortholog_one2one	233.626	0.72324	0.90451	0.799593	0.423947	0.911617
ENSDARG00000017571	mccc2	MCCC2	ortholog_one2one	1624.24	0.27086	0.3188	0.849624	0.395534	0.898005
ENSDARG00000017590	nit2	NIT2	ortholog_one2one	254.431	0.442716	0.555075	0.797578	0.425116	0.911617
ENSDARG00000017602	ccng2	CCNG2	ortholog_one2one	619.243	-0.296684	0.407057	-0.728852	0.466092	0.927901
ENSDARG00000017605	rpp40	RPP40	ortholog_one2one	172.753	0.430597	0.611068	0.704663	0.48102	0.93088
ENSDARG00000017612	pnpo	PNPO	ortholog_one2one	167.051	-0.679834	0.342421	-1.98538	0.0471025	0.51077
ENSDARG00000017617	alg6	ALG6	ortholog_one2one	610.765	-0.128422	0.585996	-0.219152	0.826531	0.993595
ENSDARG00000017636	rnf167	ZNRF4	ortholog_one2one	595.37	-0.317414	0.296997	-1.06874	0.285185	0.841927
ENSDARG00000017657	zgc:112163	C1orf74	ortholog_one2one	37.1854	-0.188714	0.548413	-0.34411	0.730763	0.978798
ENSDARG00000017658	gmppb	GMPPB	ortholog_one2one	684.915	-0.427542	0.67024	-0.637893	0.523543	0.943389
ENSDARG00000017659	sephs2	SEPHS2	ortholog_one2one	2455.93	-0.125095	0.2289	-0.546504	0.58472	0.958368
ENSDARG00000017661	braf	BRAF	ortholog_one2one	243.886	-0.035202	0.298886	-0.117777	0.906244	0.999507
ENSDARG00000017675	utp4	UTP4	ortholog_one2one	734.464	-0.183657	0.49663	-0.369807	0.711526	0.975111
ENSDARG00000017676	mmp2	MMP2	ortholog_one2one	388.124	0.562165	0.705945	0.796329	0.425841	0.911617
ENSDARG00000017696	utp25	UTP25	ortholog_one2one	421.029	-0.487248	0.65993	-0.738334	0.460312	0.9252
ENSDARG00000017708	lrrc40	LRRC40	ortholog_one2one	292.999	-0.0641609	0.513325	-0.124991	0.900531	0.999358
ENSDARG00000017740	sec63	SEC63	ortholog_one2one	2219.18	-0.284987	0.575733	-0.494998	0.620602	0.966689
ENSDARG00000017741	g3bp1	G3BP1	ortholog_one2one	1226.99	0.379855	0.504556	0.75285	0.45154	0.92204
ENSDARG00000017744	smc2	SMC2	ortholog_one2one	133.423	2.6265	1.07969	2.43265	0.0149887	0.324895
ENSDARG00000017757	pik3cg	PIK3CG	ortholog_one2one	788.063	-0.264256	0.489667	-0.539664	0.589428	0.95864
ENSDARG00000017762	srrt	SRRT	ortholog_one2one	375.326	0.640666	0.451927	1.41763	0.156298	0.732854
ENSDARG00000017775	atp5mc3a	ATP5MC3	ortholog_one2one	1602.94	0.386252	0.37715	1.02413	0.305772	0.855295
ENSDARG00000017781	hsd17b10	HSD17B10	ortholog_one2one	455.523	-0.307929	0.317151	-0.970924	0.331586	0.868705
ENSDARG00000017790	chrnb2	CHRNB2	ortholog_one2one	2.47188	1.29731	1.88449	0.688414	0.491192	NA
ENSDARG00000017798	bcor	BCOR	ortholog_one2one	246.887	-0.484939	0.661697	-0.732872	0.463637	0.926273
ENSDARG00000017809	stard3	STARD3	ortholog_one2one	450.142	0.154607	0.55379	0.279181	0.780106	0.988433
ENSDARG00000017813	pigs	PIGS	ortholog_one2one	221.207	1.02476	0.408776	2.5069	0.0121796	0.299106
ENSDARG00000017821	gata5	GATA5	ortholog_one2one	258.265	-0.266684	1.0186	-0.261814	0.793465	0.990188
ENSDARG00000017841	cand1	CAND1	ortholog_one2one	1139.23	0.169975	0.339455	0.500729	0.616562	0.965967
ENSDARG00000017842	syvn1	SYVN1	ortholog_one2one	1498.44	0.386429	0.693126	0.557517	0.577175	0.956077
ENSDARG00000017853	prepl	PREPL	ortholog_one2one	64.5209	-0.0388201	0.700767	-0.0553965	0.955823	1
ENSDARG00000017880	kcnip3b	KCNIP3	ortholog_one2one	4.15514	-0.0339624	1.96509	-0.0172829	0.986211	NA
ENSDARG00000017886	zbtb11	ZBTB11	ortholog_one2one	57.0282	0.181387	0.486623	0.372746	0.709337	0.974715
ENSDARG00000017891	tcp1	TCP1	ortholog_one2one	4108.72	-0.486885	0.450856	-1.07991	0.280181	0.839706
ENSDARG00000017910	pdss1	PDSS1	ortholog_one2one	123.533	0.755624	0.583423	1.29516	0.195266	0.77379
ENSDARG00000017928	xrcc3	XRCC3	ortholog_one2one	22.0163	0.64722	0.700445	0.924012	0.35548	0.882316
ENSDARG00000017929	ncoa2	NCOA2	ortholog_one2one	1062.65	-0.229727	0.361496	-0.63549	0.525109	0.943389
ENSDARG00000017931	ints6l	INTS6L	ortholog_one2one	43.2001	0.536603	0.586584	0.914792	0.360301	0.884378
ENSDARG00000017953	tp73	TP73	ortholog_one2one	3.9823	2.75115	2.03108	1.35452	0.175569	NA
ENSDARG00000017960	sfxn2	SFXN2	ortholog_one2one	351.614	-1.04839	0.334162	-3.13738	0.00170467	0.108132
ENSDARG00000017982	cyp39a1	CYP39A1	ortholog_one2one	775.482	0.385214	1.01954	0.377833	0.705555	0.97467
ENSDARG00000017983	rsph14	RSPH14	ortholog_one2one	0.258119	0	4.9973	0	1	NA
ENSDARG00000017985	C1H4orf33	C4orf33	ortholog_one2one	256.726	0.764023	1.52353	0.501482	0.616032	0.965967
ENSDARG00000017986	vps13d	VPS13D	ortholog_one2one	1066.76	-0.535571	0.419103	-1.2779	0.201286	0.780095
ENSDARG00000017994	tssk6	TSSK6	ortholog_one2one	0	NA	NA	NA	NA	NA
ENSDARG00000018000	ubp1	UBP1	ortholog_one2one	172.774	0.325779	0.361545	0.901072	0.36755	0.886764
ENSDARG00000018002	eci1	ECI1	ortholog_one2one	736.138	0.286229	0.271762	1.05324	0.292233	0.845828
ENSDARG00000018004	nkx2.5	NKX2-5	ortholog_one2one	3.59074	-1.37111	1.88811	-0.726179	0.467729	NA
ENSDARG00000018006	vrk1	VRK1	ortholog_one2one	103.557	0.742621	0.606011	1.22543	0.220415	0.797353
ENSDARG00000018008	mdh1b	MDH1B	ortholog_one2one	1.36007	-1.3013	2.68475	-0.484698	0.627891	NA
ENSDARG00000018010	crtap	CRTAP	ortholog_one2one	137.107	0.76478	0.549898	1.39077	0.164296	0.742679
ENSDARG00000018022	msh2	MSH2	ortholog_one2one	102.415	0.484934	0.634606	0.76415	0.444778	0.918589
ENSDARG00000018040	msantd4	MSANTD4	ortholog_one2one	27.735	0.53624	0.546619	0.981011	0.326587	0.867515
ENSDARG00000018049	sf3b2	SF3B2	ortholog_one2one	1217.31	-0.000175293	0.357756	-0.00048998	0.999609	1
ENSDARG00000018061	neil1	NEIL1	ortholog_one2one	381.924	-0.10054	0.318591	-0.315577	0.752324	0.985139
ENSDARG00000018066	ptchd1	PTCHD1	ortholog_one2one	0.405096	-0.405585	3.68497	-0.110064	0.912358	NA
ENSDARG00000018073	mrps22	MRPS22	ortholog_one2one	145.559	0.52439	0.465994	1.12531	0.260456	0.82422
ENSDARG00000018096	scap	SCAP	ortholog_one2one	276.817	-0.0234091	0.377199	-0.0620604	0.950515	1
ENSDARG00000018106	eif2b3	EIF2B3	ortholog_one2one	165.833	0.144569	0.43299	0.333886	0.738466	0.980254
ENSDARG00000018121	cenpj	CENPJ	ortholog_one2one	22.7163	1.31098	0.895437	1.46406	0.143176	0.718998
ENSDARG00000018124	psmd3	PSMD3	ortholog_one2one	1339.91	0.135732	0.449847	0.301728	0.762859	0.987291
ENSDARG00000018149	slc38a4	SLC38A4	ortholog_one2one	16832.9	0.0538415	0.719324	0.0748501	0.940334	1
ENSDARG00000018165	depdc1a	DEPDC1	ortholog_one2one	97.0872	2.4274	1.14278	2.12411	0.0336607	0.45917
ENSDARG00000018178	pgm2	PGM2	ortholog_one2one	308.706	1.17848	0.893429	1.31905	0.187152	0.765949
ENSDARG00000018181	dnajc28	DNAJC28	ortholog_one2one	7.86816	1.14906	1.36259	0.843286	0.399069	0.899086
ENSDARG00000018190	get3	GET3	ortholog_one2one	831.913	-0.516067	0.533111	-0.968029	0.33303	0.870659
ENSDARG00000018192	ubr5	UBR5	ortholog_one2one	1205.31	-0.15425	0.477562	-0.322995	0.746699	0.982802
ENSDARG00000018241	mfap1	MFAP1	ortholog_one2one	595.289	0.210425	0.327636	0.642251	0.52071	0.942784
ENSDARG00000018257	ncoa1	NCOA1	ortholog_one2one	415.951	-0.578484	0.48463	-1.19366	0.232611	0.805711
ENSDARG00000018272	wdr33	WDR33	ortholog_one2one	608.612	-0.094459	0.416098	-0.227011	0.820415	0.992804
ENSDARG00000018281	cfap161	CFAP161	ortholog_one2one	6.10593	0.245554	2.3071	0.106434	0.915238	1
ENSDARG00000018283	cyba	CYBA	ortholog_one2one	157.852	0.896551	0.649629	1.3801	0.167557	0.746136
ENSDARG00000018296	rev1	REV1	ortholog_one2one	131.745	-0.150328	0.364179	-0.412786	0.679763	0.974131
ENSDARG00000018303	etv4	ETV4	ortholog_one2one	18.8242	0.694317	0.775002	0.895891	0.370311	0.887118
ENSDARG00000018312	rell1	RELL1	ortholog_one2one	349.603	-0.226488	0.417073	-0.543041	0.587102	0.958592
ENSDARG00000018325	taf5	TAF5	ortholog_one2one	146.063	-0.882662	0.538794	-1.63822	0.101376	0.649627
ENSDARG00000018334	rpl35	RPL35	ortholog_one2one	37479.3	-0.632993	0.625297	-1.01231	0.311391	0.858289
ENSDARG00000018393	kank2	KANK2	ortholog_one2one	59.7076	0.0747643	0.565144	0.132292	0.894753	0.998496
ENSDARG00000018397	hpca	HPCA	ortholog_one2one	30.6161	0.0520636	0.623368	0.0835198	0.933438	1
ENSDARG00000018426	aldh7a1	ALDH7A1	ortholog_one2one	3166.52	-0.21344	0.465298	-0.458717	0.646437	0.967541
ENSDARG00000018432	m6pr	M6PR	ortholog_one2one	364.277	1.44572	0.347807	4.15668	3.23e-05	0.00699451
ENSDARG00000018441	heg1	HEG1	ortholog_one2one	107.609	0.485672	0.487407	0.99644	0.319037	0.861495
ENSDARG00000018460	mbnl2	MBNL2	ortholog_one2one	1115.24	0.708328	0.384325	1.84305	0.0653224	0.568616
ENSDARG00000018491	pdia4	PDIA4	ortholog_one2one	2588.49	-0.559277	0.930429	-0.601095	0.547777	0.950572
ENSDARG00000018492	znf503	ZNF503	ortholog_one2one	45.9463	0.462084	1.21593	0.380025	0.703927	0.97467
ENSDARG00000018508	zdhhc8b	ZDHHC8	ortholog_one2one	76.4186	-0.390197	0.608657	-0.641079	0.521471	0.942795
ENSDARG00000018524	midn	MIDN	ortholog_one2one	180.884	0.18543	0.723628	0.256251	0.797757	0.990752
ENSDARG00000018529	lipf	LIPA	ortholog_one2one	1236.57	0.32123	0.367347	0.874461	0.381867	0.892891
ENSDARG00000018534	slc6a9	SLC6A9	ortholog_one2one	21.826	2.47623	1.62409	1.52469	0.127337	0.699598
ENSDARG00000018542	hapln4	HAPLN4	ortholog_one2one	37.4967	0	4.72628	0	1	1
ENSDARG00000018553	ifih1	IFIH1	ortholog_one2one	222.129	-0.94724	0.455898	-2.07774	0.037733	0.472095
ENSDARG00000018562	cope	COPE	ortholog_one2one	1342.4	-0.0612112	0.549717	-0.11135	0.911338	1
ENSDARG00000018574	sf3b4	SF3B4	ortholog_one2one	178.507	0.172099	0.630958	0.272758	0.785039	0.988433
ENSDARG00000018593	parp16	PARP16	ortholog_one2one	389.694	-0.296123	0.420752	-0.703795	0.48156	0.93088
ENSDARG00000018618	cpsf6	CPSF6	ortholog_one2one	684.066	0.0615573	0.287619	0.214024	0.830528	0.994363
ENSDARG00000018623	rad54l	RAD54L	ortholog_one2one	74.0363	2.39174	1.08292	2.20859	0.0272029	0.421985
ENSDARG00000018627	arl5a	ARL5A	ortholog_one2one	48.179	-0.152745	0.469482	-0.325348	0.744918	0.982115
ENSDARG00000018637	sec61g	SEC61G	ortholog_one2one	513.661	-3.11917	1.40122	-2.22604	NA	NA
ENSDARG00000018650	gtpbp3	GTPBP3	ortholog_one2one	17.5287	0.3108	0.978595	0.317599	0.750789	0.984408
ENSDARG00000018653	acot7	ACOT7	ortholog_one2one	327.076	0.687826	0.452563	1.51985	0.12855	0.701213
ENSDARG00000018658	aar2	AAR2	ortholog_one2one	250.638	0.116177	0.482362	0.240851	0.809671	0.991027
ENSDARG00000018681	saal1	SAAL1	ortholog_one2one	59.4954	0.622539	0.573159	1.08615	0.277411	0.83722
ENSDARG00000018687	itga2b	ITGA2B	ortholog_one2one	20.1152	-0.0324523	0.96088	-0.0337735	0.973058	1
ENSDARG00000018688	elk3	ELK3	ortholog_one2one	26.8836	-0.852088	0.746644	-1.14122	0.253777	0.820865
ENSDARG00000018691	phf2	PHF2	ortholog_one2one	160.414	-0.587989	0.301774	-1.94844	0.0513622	0.528284
ENSDARG00000018693	cdh2	CDH2	ortholog_one2one	1252.17	-0.914791	0.918838	-0.995596	0.319447	0.861495
ENSDARG00000018698	carm1	CARM1	ortholog_one2one	520.295	0.1564	0.421649	0.370926	0.710693	0.974935
ENSDARG00000018716	dgkh	DGKH	ortholog_one2one	9.1246	0.982296	1.25201	0.784577	0.432702	0.913037
ENSDARG00000018738	zw10	ZW10	ortholog_one2one	403.164	-0.320627	0.543502	-0.589928	0.555239	0.953088
ENSDARG00000018788	st8sia2	ST8SIA2	ortholog_one2one	9.86	0.138078	2.24643	0.0614653	0.950989	1
ENSDARG00000018809	abhd3	ABHD3	ortholog_one2one	619.218	-0.383345	0.831257	-0.461163	0.644682	0.967541
ENSDARG00000018814	esrp2	ESRP2	ortholog_one2one	349.526	-0.356398	0.380939	-0.935577	0.349491	0.877829
ENSDARG00000018817	bdnf	BDNF	ortholog_one2one	9.29549	-0.903408	2.48047	-0.364209	0.715702	0.97577
ENSDARG00000018825	tmem248	TMEM248	ortholog_one2one	292.65	-0.529364	0.259484	-2.04006	0.0413442	0.488331
ENSDARG00000018846	dgat2	DGAT2	ortholog_one2one	2420.63	-0.27547	0.477594	-0.576787	0.564083	0.954567
ENSDARG00000018871	henmt1	HENMT1	ortholog_one2one	56.8351	-0.279928	0.643342	-0.435115	0.663479	0.970392
ENSDARG00000018891	rnaseh2a	RNASEH2A	ortholog_one2one	108.932	-0.142575	0.573578	-0.248571	0.803693	0.991027
ENSDARG00000018896	mmp24	MMP24	ortholog_one2one	0.966971	1.16854	2.71612	0.430224	0.667033	NA
ENSDARG00000018902	pes	PES1	ortholog_one2one	919.547	0.130434	0.47609	0.273968	0.784109	0.988433
ENSDARG00000018903	aimp2	AIMP2	ortholog_one2one	1596.87	-1.29006	0.451761	-2.85563	0.00429518	0.174318
ENSDARG00000018904	cstf3	CSTF3	ortholog_one2one	901.31	-0.616545	0.387594	-1.5907	0.111678	0.671748
ENSDARG00000018907	kat6a	KAT6A	ortholog_one2one	648.58	-0.474925	0.386517	-1.22873	0.219173	0.796126
ENSDARG00000018918	rad17	RAD17	ortholog_one2one	167.497	-0.426524	0.498609	-0.855427	0.392315	0.896776
ENSDARG00000018921	lratd1	LRATD1	ortholog_one2one	49.0627	0.0202209	0.558349	0.0362155	0.97111	1
ENSDARG00000018923	fat2	FAT2	ortholog_one2one	31.0715	1.7773	3.43812	0.516939	0.605198	0.962295
ENSDARG00000018936	zcchc17	ZCCHC17	ortholog_one2one	151.383	0.776624	0.416097	1.86645	0.0619786	0.559578
ENSDARG00000018944	hoga1	HOGA1	ortholog_one2one	959.367	0.236443	0.460659	0.51327	0.607762	0.962536
ENSDARG00000018953	gclm	GCLM	ortholog_one2one	290.848	1.10197	0.444502	2.4791	0.0131714	0.307145
ENSDARG00000018956	tmem39b	TMEM39B	ortholog_one2one	203.526	-0.305508	0.2925	-1.04447	0.296268	0.849131
ENSDARG00000018961	gtpbp4	GTPBP4	ortholog_one2one	16531.9	-0.117131	0.687458	-0.170382	0.86471	0.997579
ENSDARG00000018973	clptm1	CLPTM1	ortholog_one2one	478.096	0.229778	0.349916	0.656667	0.511395	0.94027
ENSDARG00000018984	eya2	EYA2	ortholog_one2one	31.1606	1.24186	1.08	1.14987	0.250197	0.82033
ENSDARG00000018985	castor2	CASTOR2	ortholog_one2one	458.089	-0.512585	0.392553	-1.30577	0.19163	0.771455
ENSDARG00000019000	smc3	SMC3	ortholog_one2one	485.02	-0.253093	0.325274	-0.778093	0.436514	0.914163
ENSDARG00000019004	smarcd1	SMARCD1	ortholog_one2one	1237.44	-0.618086	0.49293	-1.2539	0.209877	0.790734
ENSDARG00000019008	erp44	ERP44	ortholog_one2one	1627.77	-0.512173	0.255651	-2.0034	0.0451339	0.505269
ENSDARG00000019025	podn	PODN	ortholog_one2one	6.6755	2.88407	2.32041	1.24291	0.2139	0.792799
ENSDARG00000019033	tmem59	TMEM59	ortholog_one2one	1336.59	0.344755	0.290444	1.18699	0.235231	0.808182
ENSDARG00000019038	sgsm3	SGSM3	ortholog_one2one	399.568	-0.149293	0.567101	-0.263257	0.792352	0.990041
ENSDARG00000019060	snx12	SNX12	ortholog_one2one	969.761	0.453033	0.238708	1.89785	0.0577152	0.54597
ENSDARG00000019096	myl7	MYL7	ortholog_one2one	0.488558	-1.15619	4.97718	-0.232298	0.816307	NA
ENSDARG00000019116	ing1	ING1	ortholog_one2one	139.768	0.326701	0.389197	0.839425	0.401231	0.899086
ENSDARG00000019117	parvb	PARVB	ortholog_one2one	33.7374	2.33939	0.999941	2.33952	0.0193083	0.361232
ENSDARG00000019128	tpm4b	TPM4	ortholog_one2one	59.4677	-0.868	0.744927	-1.16522	0.243932	0.813678
ENSDARG00000019142	fam185a	FAM185A	ortholog_one2one	101.087	0.577595	0.411174	1.40474	0.160097	0.737726
ENSDARG00000019144	rab4a	RAB4A	ortholog_one2one	89.1048	0.612985	0.492066	1.24574	0.212861	0.79217
ENSDARG00000019181	rpsa	RPSA	ortholog_one2one	87535.9	-0.780864	0.689512	-1.13249	0.257429	0.822393
ENSDARG00000019191	2012-09-01	SEPTIN12	ortholog_one2one	269.187	-0.507484	0.675157	-0.751654	0.452259	0.92204
ENSDARG00000019195	vps9d1	VPS9D1	ortholog_one2one	798.592	0.689052	0.483689	1.42457	0.15428	0.728798
ENSDARG00000019205	fam120c	FAM120C	ortholog_one2one	1716.49	-0.0625064	0.322227	-0.193983	0.846189	0.996878
ENSDARG00000019222	mrpl24	MRPL24	ortholog_one2one	347.102	0.67132	0.285642	2.35022	0.0187625	0.356847
ENSDARG00000019228	mogat2	MOGAT2	ortholog_one2one	643.434	0.796364	1.7571	0.453226	0.650386	0.967541
ENSDARG00000019231	sptan1	SPTAN1	ortholog_one2one	2800.07	0.136567	0.504051	0.270939	0.786438	0.988844
ENSDARG00000019233	nln	NLN	ortholog_one2one	102.956	2.44539	1.24586	1.96281	NA	NA
ENSDARG00000019236	gsr	GSR	ortholog_one2one	767.638	0.995835	0.738394	1.34865	0.177449	0.752798
ENSDARG00000019250	fancf	FANCF	ortholog_one2one	21.9341	0.0610293	1.20247	0.0507532	0.959522	1
ENSDARG00000019253	rhag	RHAG	ortholog_one2one	64.0545	1.54673	1.05954	1.45981	0.144343	0.718998
ENSDARG00000019260	dhrs9	DHRS9	ortholog_one2one	7738.06	-0.183196	0.494808	-0.370236	0.711206	0.975111
ENSDARG00000019265	zbtb39	ZBTB39	ortholog_one2one	66.0002	-0.375923	0.517199	-0.726843	0.467322	0.927909
ENSDARG00000019300	ints7	INTS7	ortholog_one2one	144.518	-0.462147	0.520936	-0.887147	0.375	0.889876
ENSDARG00000019307	dusp5	DUSP5	ortholog_one2one	6.39676	2.65613	2.00377	1.32556	0.184984	0.763682
ENSDARG00000019316	fer1l6	FER1L6	ortholog_one2one	104.534	2.3114	2.35181	0.982818	0.325697	0.866137
ENSDARG00000019326	prpsap2	PRPSAP2	ortholog_one2one	528.67	-0.462211	0.489114	-0.944998	0.34466	0.875638
ENSDARG00000019332	ndufb4	NDUFB4	ortholog_one2one	0	NA	NA	NA	NA	NA
ENSDARG00000019338	adprhl2	ADPRS	ortholog_one2one	36.3413	0.253024	0.466309	0.542611	0.587398	0.958592
ENSDARG00000019339	uxt	UXT	ortholog_one2one	117.863	0.237895	0.399663	0.595238	0.551684	0.951894
ENSDARG00000019342	chrnd	CHRND	ortholog_one2one	5.81529	17.2344	4.00755	4.30048	NA	NA
ENSDARG00000019353	sparc	SPARC	ortholog_one2one	371.935	0.973434	0.707794	1.37531	0.169036	0.748895
ENSDARG00000019355	coa7	COA7	ortholog_one2one	186.66	0.2184	0.345372	0.63236	0.527152	0.944995
ENSDARG00000019360	sec23b	SEC23B	ortholog_one2one	1723.25	0.601754	0.61503	0.978415	0.327869	0.868428
ENSDARG00000019364	mbip	MBIP	ortholog_one2one	78.1298	0.0389994	0.520367	0.074946	0.940258	1
ENSDARG00000019367	tgfb3	TGFB3	ortholog_one2one	77.3242	0.00630436	0.793171	0.0079483	0.993658	1
ENSDARG00000019371	flt1	FLT1	ortholog_one2one	48.2517	0.222447	0.538929	0.412757	0.679785	0.974131
ENSDARG00000019383	cdc42bpb	CDC42BPB	ortholog_one2one	1101.04	-0.651258	0.394003	-1.65293	0.098346	0.64266
ENSDARG00000019396	rergla	RERGL	ortholog_one2one	2.50672	2.08247	2.33895	0.890343	0.373282	NA
ENSDARG00000019404	atp5f1d	ATP5F1D	ortholog_one2one	1744.09	-0.246353	0.291562	-0.844943	0.398143	0.899086
ENSDARG00000019406	C7H11orf68	C11orf68	ortholog_one2one	194.371	0.637518	0.351994	1.81116	0.0701159	0.587029
ENSDARG00000019420	etnk1	ETNK1	ortholog_one2one	1276.34	0.41848	0.427037	0.979961	0.327105	0.867792
ENSDARG00000019426	trioa	TRIO	ortholog_one2one	482.472	-0.384598	0.323362	-1.18937	0.234293	0.807305
ENSDARG00000019438	rnf13	RNF13	ortholog_one2one	700.345	-0.199357	0.332347	-0.599845	0.54861	0.950806
ENSDARG00000019444	ssr4	SSR4	ortholog_one2one	12351	-0.859349	0.759801	-1.13102	0.258047	0.822594
ENSDARG00000019451	pcsk2	PCSK2	ortholog_one2one	21.1451	16.8015	2.67683	6.27664	3.46e-10	7.78e-07
ENSDARG00000019484	zdhhc7	ZDHHC7	ortholog_one2one	69.6862	-0.543242	0.4568	-1.18924	0.234347	0.807305
ENSDARG00000019487	tmx1	TMX1	ortholog_one2one	195.096	0.148626	0.424084	0.350463	0.725991	0.97726
ENSDARG00000019496	esd	ESD	ortholog_one2one	736.535	0.157029	0.509743	0.308056	0.75804	0.986237
ENSDARG00000019501	pcnx3	PCNX3	ortholog_one2one	60.7732	-0.564282	0.438387	-1.28718	0.198032	0.777723
ENSDARG00000019507	mcm5	MCM5	ortholog_one2one	346.366	1.47555	0.991271	1.48855	0.136607	0.710919
ENSDARG00000019516	sp7	SP7	ortholog_one2one	2.39465	0.242361	2.47594	0.0978865	0.922022	NA
ENSDARG00000019521	mpx	EPX	ortholog_one2one	401.948	0.85352	1.87514	0.455177	0.648982	0.967541
ENSDARG00000019529	parp1	PARP1	ortholog_one2one	261.429	0.575565	0.607525	0.947392	0.343439	0.875594
ENSDARG00000019530	hdgfl2	HDGFL2	ortholog_one2one	292.803	0.672559	0.437381	1.5377	0.124123	0.694191
ENSDARG00000019549	cds1	CDS1	ortholog_one2one	320.802	-0.240546	0.589124	-0.40831	0.683046	0.97441
ENSDARG00000019556	clcn7	CLCN7	ortholog_one2one	468.711	0.0625223	0.302528	0.206666	0.836271	0.995721
ENSDARG00000019566	neurod1	NEUROD1	ortholog_one2one	17.721	2.63674	2.13339	1.23594	0.216481	0.794796
ENSDARG00000019572	taf7	TAF7	ortholog_one2one	423.171	0.305523	0.239066	1.27799	0.201254	0.780095
ENSDARG00000019581	uso1	USO1	ortholog_one2one	1575.91	0.311749	0.434288	0.717839	0.472857	0.929564
ENSDARG00000019595	senp8	SENP8	ortholog_one2one	31.3748	-0.847617	0.515905	-1.64297	0.100388	0.646912
ENSDARG00000019614	jade3	JADE3	ortholog_one2one	303.805	-0.176522	0.434522	-0.406244	0.684563	0.974644
ENSDARG00000019636	yif1a	YIF1A	ortholog_one2one	349.635	0.969956	0.415793	2.33279	0.0196594	0.364764
ENSDARG00000019706	zar1	ZAR1	ortholog_one2one	937.421	-1.3545	0.901833	-1.50194	0.133113	0.706624
ENSDARG00000019707	spout1	SPOUT1	ortholog_one2one	206.014	0.0736004	0.542021	0.135789	0.891988	0.99824
ENSDARG00000019715	metap1d	METAP1D	ortholog_one2one	96.6239	0.357422	0.461871	0.773856	0.439016	0.916072
ENSDARG00000019726	celsr2	CELSR2	ortholog_one2one	16.965	-0.227276	1.21418	-0.187185	0.851516	0.996878
ENSDARG00000019732	mtch2	MTCH2	ortholog_one2one	1391.78	0.270192	0.314831	0.858214	0.390774	0.896263
ENSDARG00000019746	rfng	RFNG	ortholog_one2one	137.387	-0.846121	0.657445	-1.28698	0.1981	0.777778
ENSDARG00000019763	acp5a	ACP5	ortholog_one2one	442.127	-1.42495	1.06953	-1.33231	0.18276	0.761071
ENSDARG00000019778	rps6	RPS6	ortholog_one2one	56599.7	-0.689391	0.640624	-1.07612	0.281872	0.8406
ENSDARG00000019791	prmt3	PRMT3	ortholog_one2one	261.353	-0.494265	0.622681	-0.793768	0.42733	0.911817
ENSDARG00000019797	qrich1	QRICH1	ortholog_one2one	42.2799	0.187014	0.600584	0.311387	0.755506	0.985579
ENSDARG00000019810	nfe2l3	NFE2L3	ortholog_one2one	240.787	0.650361	0.436077	1.49139	0.135859	0.710919
ENSDARG00000019834	edrf1	EDRF1	ortholog_one2one	102.911	0.390981	0.480002	0.814541	0.415335	0.906667
ENSDARG00000019838	ugdh	UGDH	ortholog_one2one	712.73	0.817601	0.435566	1.8771	0.0605043	0.554791
ENSDARG00000019845	pdlim1	PDLIM1	ortholog_one2one	377.318	-0.366837	0.328419	-1.11698	0.264003	0.828506
ENSDARG00000019874	hsph1	HSPH1	ortholog_one2one	68.4067	-0.410495	0.64417	-0.637246	0.523965	0.943389
ENSDARG00000019877	rbks	RBKS	ortholog_one2one	344.156	0.686136	0.388588	1.76571	0.0774439	0.597822
ENSDARG00000019881	bsg	BSG	ortholog_one2one	6482.51	-0.508573	0.295163	-1.72302	0.0848848	0.613402
ENSDARG00000019897	gpat4	GPAT4	ortholog_one2one	165.144	0.527032	0.446273	1.18096	0.237617	0.809728
ENSDARG00000019907	dscc1	DSCC1	ortholog_one2one	93.6832	1.5427	1.00472	1.53545	0.124673	0.695686
ENSDARG00000019930	tal1	TAL1	ortholog_one2one	37.7218	0.116543	0.917789	0.126983	0.898954	0.999214
ENSDARG00000019932	slc5a11	SLC5A11	ortholog_one2one	197.933	2.32042	1.8679	1.24227	0.214139	0.792799
ENSDARG00000019941	sgta	SGTA	ortholog_one2one	564.079	0.208901	0.268985	0.776627	0.437379	0.915121
ENSDARG00000019950	carf	CARF	ortholog_one2one	206.359	-1.14472	0.3007	-3.80683	0.00014076	0.0212689
ENSDARG00000019951	sec62	SEC62	ortholog_one2one	3027.29	-0.312195	0.598303	-0.521801	0.601809	0.961373
ENSDARG00000019962	dop1a	DOP1A	ortholog_one2one	142.573	-0.0980563	0.44176	-0.221967	0.824339	0.993356
ENSDARG00000019963	sfxn1	SFXN1	ortholog_one2one	152.447	0.527162	0.488165	1.07988	0.280194	0.839706
ENSDARG00000019995	bmp4	BMP4	ortholog_one2one	4.2503	1.43972	2.1938	0.656268	0.511652	NA
ENSDARG00000019998	slc30a7	SLC30A7	ortholog_one2one	1307.03	-0.392468	0.682281	-0.57523	0.565136	0.954567
ENSDARG00000020001	rad23aa	RAD23A	ortholog_one2one	203.137	-0.819851	0.461036	-1.77828	0.075358	0.594024
ENSDARG00000020007	col1a2	COL1A2	ortholog_one2one	162.421	1.03206	1.17756	0.876434	0.380794	0.89266
ENSDARG00000020008	vcp	VCP	ortholog_one2one	2021.45	-0.0665205	0.515821	-0.12896	0.897389	0.998754
ENSDARG00000020009	bmp2k	BMP2K	ortholog_one2one	75.7073	-0.852754	0.619631	-1.37623	0.168751	0.748206
ENSDARG00000020015	mrps33	MRPS33	ortholog_one2one	212.86	0.391265	0.313213	1.2492	0.211593	0.792106
ENSDARG00000020024	fam151b	FAM151B	ortholog_one2one	72.0843	-0.125307	0.504005	-0.248623	0.803652	0.991027
ENSDARG00000020028	cps1	CPS1	ortholog_one2one	2.36507	2.40592	2.07334	1.16041	0.245882	NA
ENSDARG00000020041	vps35l	VPS35L	ortholog_one2one	309.267	-0.251833	0.268865	-0.936654	0.348936	0.877829
ENSDARG00000020043	cnot8	CNOT8	ortholog_one2one	387.016	-0.15323	0.401183	-0.381945	0.702502	0.97467
ENSDARG00000020053	nkd1	NKD1	ortholog_one2one	103.793	0.329419	1.37707	0.239218	0.810937	0.991027
ENSDARG00000020054	aox6	AOX1	ortholog_one2one	673.054	0.111834	1.31963	0.0847461	0.932463	1
ENSDARG00000020057	bmpr2b	BMPR2	ortholog_one2one	597.109	-0.672677	0.613577	-1.09632	0.272939	0.832555
ENSDARG00000020077	nol10	NOL10	ortholog_one2one	539.105	0.293682	0.461767	0.635997	0.524779	0.943389
ENSDARG00000020079	neil3	NEIL3	ortholog_one2one	70.6771	2.23641	1.08799	2.05555	0.0398262	0.480883
ENSDARG00000020084	tg	TG	ortholog_one2one	106.392	-4.61491	0.956073	-4.82694	1.39e-06	0.000639146
ENSDARG00000020101	psmc2	PSMC2	ortholog_one2one	1141.89	-0.0639271	0.454964	-0.14051	0.888257	0.99824
ENSDARG00000020107	usp2a	USP2	ortholog_one2one	118.762	3.38231	0.86758	3.89855	NA	NA
ENSDARG00000020131	fnbp1l	FNBP1L	ortholog_one2one	451.445	-0.163247	0.464834	-0.351195	0.725442	0.97726
ENSDARG00000020134	sipa1l1	SIPA1L1	ortholog_one2one	204.487	0.384213	0.6729	0.57098	0.568013	0.954567
ENSDARG00000020136	ptges	PTGES	ortholog_one2one	3.28886	2.00584	2.1993	0.912036	0.36175	NA
ENSDARG00000020143	pah	PAH	ortholog_one2one	11420.9	0.772333	0.869658	0.888089	0.374493	0.8898
ENSDARG00000020149	acoxl	ACOXL	ortholog_one2one	271.274	0.364834	0.731751	0.498576	0.618078	0.966037
ENSDARG00000020158	spag6	SPAG6	ortholog_one2one	9.63655	3.43899	2.37061	1.45068	0.14687	0.721844
ENSDARG00000020187	GCA	GCA	ortholog_one2one	321.625	0.0259546	0.832966	0.0311593	0.975142	1
ENSDARG00000020191	ppef1	PPEF1	ortholog_one2one	65.3434	1.62248	1.15533	1.40434	0.160218	0.737726
ENSDARG00000020201	cdc73	CDC73	ortholog_one2one	548.758	0.209337	0.359715	0.581952	0.560599	0.954061
ENSDARG00000020204	nf2a	NF2	ortholog_one2one	286.17	0.610386	0.630877	0.967519	0.333284	0.87088
ENSDARG00000020212	slc1a1	SLC1A1	ortholog_one2one	44.0535	-1.47068	1.74139	-0.844545	0.398365	0.899086
ENSDARG00000020217	cpsf4	CPSF4	ortholog_one2one	219.206	-0.294614	0.391526	-0.752476	0.451765	0.92204
ENSDARG00000020218	amfra	AMFR	ortholog_one2one	2051.57	0.141503	0.470068	0.301027	0.763394	0.987447
ENSDARG00000020228	usf2	USF2	ortholog_one2one	547.482	0.362412	0.320817	1.12965	0.258623	0.822825
ENSDARG00000020237	mc1r	MC1R	ortholog_one2one	0.213447	0.413587	4.98178	0.0830198	0.933836	NA
ENSDARG00000020241	icmt	ICMT	ortholog_one2one	41.9624	-1.13241	0.577992	-1.95921	0.050088	0.523737
ENSDARG00000020242	fermt2	FERMT2	ortholog_one2one	421.502	-0.494424	0.54866	-0.901148	0.36751	0.886764
ENSDARG00000020250	rhoj	RHOJ	ortholog_one2one	9.68586	0.469494	0.928072	0.505881	0.61294	0.964832
ENSDARG00000020261	rab2a	RAB2A	ortholog_one2one	1929.18	0.405212	0.283083	1.43142	0.152309	0.72803
ENSDARG00000020265	angptl6	ANGPTL6	ortholog_one2one	233.985	0.712834	0.732805	0.972747	0.330679	0.868601
ENSDARG00000020279	efcab7	EFCAB7	ortholog_one2one	496.156	0.165215	0.613867	0.269138	0.787824	0.989147
ENSDARG00000020289	pif1	PIF1	ortholog_one2one	297.375	-0.36792	0.976107	-0.376926	0.706229	0.97467
ENSDARG00000020298	btg2	BTG2	ortholog_one2one	659.48	2.12888	1.44064	1.47773	NA	NA
ENSDARG00000020301	os9	OS9	ortholog_one2one	741.233	-0.931098	0.609506	-1.52763	0.126605	0.699519
ENSDARG00000020311	cnih1	CNIH1	ortholog_one2one	330.513	0.823834	0.527437	1.56196	0.118298	0.685651
ENSDARG00000020326	tyk2	TYK2	ortholog_one2one	256.349	0.485673	0.545024	0.891104	0.372873	0.888413
ENSDARG00000020328	plekha6	PLEKHA6	ortholog_one2one	5991.11	0.139167	0.73482	0.189389	0.849788	0.996878
ENSDARG00000020334	ptpn11a	PTPN11	ortholog_one2one	1273.96	0.441372	0.338183	1.30513	0.191849	0.771847
ENSDARG00000020345	clasp2	CLASP2	ortholog_one2one	747.672	0.311791	0.317691	0.981427	0.326382	0.867153
ENSDARG00000020363	snrnp25	SNRNP25	ortholog_one2one	142.673	0.378581	0.380236	0.995647	0.319422	0.861495
ENSDARG00000020371	g6pc3	G6PC3	ortholog_one2one	59.8725	-1.19608	0.477009	-2.50746	0.0121604	0.299106
ENSDARG00000020397	snx15	SNX15	ortholog_one2one	165.025	0.0521603	0.299854	0.173952	0.861903	0.997579
ENSDARG00000020442	snx5	SNX5	ortholog_one2one	574.484	0.478541	0.32131	1.48934	0.136397	0.710919
ENSDARG00000020447	tmtc4	TMTC4	ortholog_one2one	60.8267	-0.41027	0.6261	-0.655279	0.512288	0.94027
ENSDARG00000020448	adi1	ADI1	ortholog_one2one	220.939	-0.473667	0.305804	-1.54892	0.1214	0.690832
ENSDARG00000020449	yipf3	YIPF3	ortholog_one2one	681.714	-0.146435	0.335123	-0.436958	0.662142	0.97022
ENSDARG00000020454	psmd8	PSMD8	ortholog_one2one	774.618	0.74451	0.425652	1.7491	0.080273	0.603386
ENSDARG00000020467	safb	SAFB	ortholog_one2one	1336.67	-0.411431	0.253623	-1.62221	0.104758	0.655109
ENSDARG00000020469	map3k7	MAP3K7	ortholog_one2one	797.392	0.214872	0.169204	1.2699	0.20412	0.782926
ENSDARG00000020473	hddc3	HDDC3	ortholog_one2one	114.607	0.613891	0.371375	1.65302	0.098327	0.64266
ENSDARG00000020475	znrf1	ZNRF1	ortholog_one2one	146.958	-0.673115	0.608789	-1.10566	0.268873	0.831632
ENSDARG00000020482	nono	NONO	ortholog_one2one	418.906	-0.726673	0.465528	-1.56097	0.118532	0.685855
ENSDARG00000020494	znf330	ZNF330	ortholog_one2one	463.691	0.836065	0.376328	2.22164	0.0263077	0.418943
ENSDARG00000020497	rab7a	RAB7A	ortholog_one2one	203.201	0.0185136	0.465053	0.0398097	0.968245	1
ENSDARG00000020509	srd5a1	SRD5A1	ortholog_one2one	50.2086	1.25321	0.604836	2.07198	0.0382677	0.474957
ENSDARG00000020521	exoc6	EXOC6	ortholog_one2one	281.995	0.600119	0.233913	2.56556	0.0103009	0.27804
ENSDARG00000020527	nup62l	NUP62	ortholog_one2one	220.602	-0.118466	0.397332	-0.298153	0.765586	0.987895
ENSDARG00000020529	hacl1	HACL1	ortholog_one2one	1048.94	0.00358197	0.297177	0.0120533	0.990383	1
ENSDARG00000020541	ism1	ISM1	ortholog_one2one	138.74	-0.626494	0.604782	-1.0359	0.300249	0.852761
ENSDARG00000020595	gnl3l	GNL3L	ortholog_one2one	399.136	0.259144	0.484043	0.535374	0.592392	0.95942
ENSDARG00000020596	miga1	MIGA1	ortholog_one2one	278.777	0.464576	0.374701	1.23986	0.215028	0.792799
ENSDARG00000020607	emc3	EMC3	ortholog_one2one	423.384	0.638894	0.296178	2.15713	0.0309959	0.442985
ENSDARG00000020611	C18H19orf47	C19orf47	ortholog_one2one	91.6463	0.270811	0.433307	0.624986	0.53198	0.946301
ENSDARG00000020621	ap1b1	AP1B1	ortholog_one2one	928.55	0.747965	0.309714	2.41502	0.0157345	0.32821
ENSDARG00000020625	jak1	JAK1	ortholog_one2one	942.97	0.331158	0.567634	0.583401	0.559623	0.953821
ENSDARG00000020642	gtdc1	GTDC1	ortholog_one2one	61.7256	0.333753	0.640515	0.521069	0.602319	0.961373
ENSDARG00000020655	INSM2	INSM2	ortholog_one2one	5.64744	-0.851194	1.04298	-0.816114	0.414435	0.905471
ENSDARG00000020676	dpp3	DPP3	ortholog_one2one	479.53	0.612557	0.556353	1.10102	0.270887	0.831744
ENSDARG00000020679	clpp	CLPP	ortholog_one2one	624.517	0.462323	0.633029	0.730334	0.465186	0.927124
ENSDARG00000020693	sesn1	SESN1	ortholog_one2one	641.185	0.163928	0.640355	0.255996	0.797954	0.990752
ENSDARG00000020699	slc9a8	SLC9A8	ortholog_one2one	347.016	0.647	0.53246	1.21512	0.224322	0.801592
ENSDARG00000020730	smpd4	SMPD4	ortholog_one2one	284.274	-0.0403266	0.418555	-0.0963472	0.923245	1
ENSDARG00000020744	bdkrb1	BDKRB1	ortholog_one2one	13.2175	-0.0867969	1.32796	-0.0653613	0.947886	1
ENSDARG00000020749	caprin2	CAPRIN2	ortholog_one2one	1327.31	0.910933	0.660363	1.37944	0.167758	0.746341
ENSDARG00000020758	tmem178	TMEM178A	ortholog_one2one	4.7658	1.70801	1.77281	0.963449	0.335322	NA
ENSDARG00000020761	arrdc2	ARRDC2	ortholog_one2one	1063.94	-0.838273	0.464133	-1.8061	0.0709022	0.587029
ENSDARG00000020771	tnr	TNR	ortholog_one2one	28.1585	0.392976	0.691439	0.568344	0.569801	0.954567
ENSDARG00000020777	cep85l	CEP85L	ortholog_one2one	190.217	-0.941724	0.747754	-1.2594	0.207885	0.789514
ENSDARG00000020820	srp68	SRP68	ortholog_one2one	1780.17	0.349091	0.597725	0.584032	0.559199	0.953807
ENSDARG00000020822	ift22	IFT22	ortholog_one2one	8.34087	-0.683387	1.42489	-0.479609	0.631506	0.967039
ENSDARG00000020840	mcrs1	MCRS1	ortholog_one2one	456.384	-0.211292	0.350369	-0.603055	0.546472	0.94992
ENSDARG00000020845	tns1b	TNS1	ortholog_one2one	511.648	0.503902	0.416005	1.21129	0.225785	0.801592
ENSDARG00000020853	galr2a	GALR2	ortholog_one2one	1.09028	1.48701	2.70567	0.549591	0.5826	NA
ENSDARG00000020890	tmod4	TMOD4	ortholog_one2one	142.771	0.902804	0.877194	1.02919	0.303388	0.854128
ENSDARG00000020895	bag1	BAG1	ortholog_one2one	166.18	0.159902	0.31538	0.507013	0.612145	0.964572
ENSDARG00000020898	cyb5r4	CYB5R4	ortholog_one2one	101.591	0.109055	0.447177	0.243874	0.807329	0.991027
ENSDARG00000020913	ddx56	DDX56	ortholog_one2one	522.61	0.348907	0.523648	0.666301	0.505219	0.93867
ENSDARG00000020926	creb3l3l	CREB3	ortholog_one2one	285.061	-0.208034	0.49067	-0.42398	0.67158	0.972398
ENSDARG00000020952	si:ch211-214j8.1	NAALADL1	ortholog_one2one	196.273	-1.34385	1.60966	-0.83487	NA	NA
ENSDARG00000020956	pck2	PCK2	ortholog_one2one	2983.4	-0.0664143	0.627013	-0.105922	0.915644	1
ENSDARG00000020957	pth1r	PTH1R	ortholog_one2one	0.975837	0	3.69183	0	1	NA
ENSDARG00000020960	hgs	HGS	ortholog_one2one	637.845	-0.00536061	0.393154	-0.0136349	0.989121	1
ENSDARG00000020976	ubald1b	UBALD1	ortholog_one2one	701.965	-0.465501	0.387411	-1.20157	0.229531	0.803804
ENSDARG00000020979	ripor3	RIPOR3	ortholog_one2one	302.886	-0.912193	0.884394	-1.03143	0.302338	0.854128
ENSDARG00000020984	slc16a10	SLC16A10	ortholog_one2one	2323.09	1.55464	0.69655	2.23191	0.0256207	0.413496
ENSDARG00000021004	c5	C5	ortholog_one2one	36685.3	-0.18172	0.849147	-0.214004	0.830544	0.994363
ENSDARG00000021022	ift57	IFT57	ortholog_one2one	23.4627	-1.36422	0.847332	-1.61002	0.107393	0.660656
ENSDARG00000021032	foxd3	FOXD3	ortholog_one2one	3.31502	4.35583	3.14135	1.38661	NA	NA
ENSDARG00000021033	herpud2	HERPUD2	ortholog_one2one	323.546	-0.00925233	0.282846	-0.0327115	0.973905	1
ENSDARG00000021046	rhbdd1	RHBDD1	ortholog_one2one	169.335	0.470467	0.642008	0.732805	0.463677	0.926273
ENSDARG00000021048	clptm1l	CLPTM1L	ortholog_one2one	1238.04	-1.21456	0.635934	-1.90988	0.0561482	0.540723
ENSDARG00000021059	alas1	ALAS1	ortholog_one2one	5585.38	-0.185424	0.742554	-0.249712	0.80281	0.991027
ENSDARG00000021082	sec31a	SEC31A	ortholog_one2one	657.83	0.5029	0.76613	0.656416	0.511557	0.94027
ENSDARG00000021086	znf367	ZNF367	ortholog_one2one	47.6432	3.11165	1.13012	2.75337	0.00589844	0.206232
ENSDARG00000021097	nelfcd	NELFCD	ortholog_one2one	292.076	-0.0922777	0.303415	-0.30413	0.761029	0.987196
ENSDARG00000021107	sf3a2	SF3A2	ortholog_one2one	551.685	-0.476939	0.351012	-1.35875	0.174224	0.75153
ENSDARG00000021112	c1d	C1D	ortholog_one2one	225.34	0.129488	0.473494	0.273473	0.784489	0.988433
ENSDARG00000021115	spata6	SPATA6	ortholog_one2one	21.5898	0.0511665	0.942586	0.0542831	0.95671	1
ENSDARG00000021120	ndc1	NDC1	ortholog_one2one	480.208	0.824949	0.499945	1.65008	0.0989266	0.64266
ENSDARG00000021124	cfl1	CFL1	ortholog_one2one	4858.67	-0.130187	0.496904	-0.261996	0.793325	0.990188
ENSDARG00000021137	adgrv1	ADGRV1	ortholog_one2one	45.6344	0.324646	0.683126	0.475235	0.634619	0.967541
ENSDARG00000021141	plekhf2	PLEKHF2	ortholog_one2one	405.712	0.240021	0.286506	0.837752	0.40217	0.899107
ENSDARG00000021143	rtn1b	RTN1	ortholog_one2one	60.3716	0.91041	0.540264	1.68512	0.0919653	0.629632
ENSDARG00000021147	nipal3	NIPAL3	ortholog_one2one	132.318	0.483629	0.573497	0.843298	0.399062	0.899086
ENSDARG00000021154	zgc:92040	PRODH2	ortholog_one2one	1177.74	0.0915094	0.868432	0.105373	0.91608	1
ENSDARG00000021163	thrb	THRB	ortholog_one2one	684.771	-0.267089	0.429806	-0.621418	0.534324	0.947402
ENSDARG00000021201	noto	NOTO	ortholog_one2one	0	NA	NA	NA	NA	NA
ENSDARG00000021208	serpind1	SERPIND1	ortholog_one2one	9418.35	0.164631	0.79999	0.205791	0.836954	0.995824
ENSDARG00000021220	hmgcl	HMGCL	ortholog_one2one	768.901	0.0467537	0.329809	0.14176	0.88727	0.99824
ENSDARG00000021225	prkci	PRKCI	ortholog_one2one	455.405	0.0793475	0.358382	0.221405	0.824777	0.993356
ENSDARG00000021233	pgls	PGLS	ortholog_one2one	109.625	1.30186	0.536669	2.42581	0.0152741	0.326193
ENSDARG00000021239	apaf1	APAF1	ortholog_one2one	513.321	0.545141	0.46801	1.1648	0.244098	0.813719
ENSDARG00000021242	mvp	MVP	ortholog_one2one	1231.77	-1.28033	1.18512	-1.08034	0.27999	0.839706
ENSDARG00000021250	slc25a48	SLC25A48	ortholog_one2one	4491.02	1.18497	0.903183	1.31199	0.189523	0.768477
ENSDARG00000021252	cct6a	CCT6B	ortholog_one2one	4823.96	-0.958212	0.367473	-2.60757	0.00911863	0.259244
ENSDARG00000021257	eif3d	EIF3D	ortholog_one2one	12843.8	-0.316491	0.571813	-0.553487	0.57993	0.957014
ENSDARG00000021265	mybpc2b	MYBPC2	ortholog_one2one	364.733	3.01801	1.46999	2.05308	NA	NA
ENSDARG00000021305	slc30a2	SLC30A2	ortholog_one2one	7.2959	4.747	1.70824	2.77888	0.00545463	0.197734
ENSDARG00000021324	nsun4	NSUN4	ortholog_one2one	76.2189	-0.0577598	0.534636	-0.108036	0.913967	1
ENSDARG00000021343	wsb1	WSB1	ortholog_one2one	2521.18	0.398746	0.366308	1.08856	0.27635	0.836343
ENSDARG00000021346	pdhb	PDHB	ortholog_one2one	1449.06	-0.04196	0.406946	-0.10311	0.917876	1
ENSDARG00000021369	mc3r	MC3R	ortholog_one2one	0	NA	NA	NA	NA	NA
ENSDARG00000021370	actr6	ACTR6	ortholog_one2one	216.028	0.0574024	0.413307	0.138886	0.88954	0.99824
ENSDARG00000021399	yipf2	YIPF2	ortholog_one2one	780.821	-0.134343	0.555016	-0.242052	0.80874	0.991027
ENSDARG00000021402	mcm3ap	MCM3AP	ortholog_one2one	544.729	0.324733	0.368921	0.880224	0.378738	0.892143
ENSDARG00000021405	chd3	CHD3	ortholog_one2one	155.074	-0.504354	0.357368	-1.4113	0.158155	0.735889
ENSDARG00000021408	poglut3	POGLUT3	ortholog_one2one	43.4275	-0.606256	0.394971	-1.53494	0.124799	0.69617
ENSDARG00000021433	asmtl	ASMTL	ortholog_one2one	679.61	0.978514	0.67267	1.45467	0.14576	0.719431
ENSDARG00000021439	ncoa4	NCOA4	ortholog_one2one	1235.26	0.540667	0.300138	1.80139	0.0716409	0.587247
ENSDARG00000021442	cdh11	CDH11	ortholog_one2one	24.0932	0.450181	1.69552	0.265511	0.790615	0.989691
ENSDARG00000021455	strbp	STRBP	ortholog_one2one	24.3964	2.05911	1.43038	1.43956	0.149993	0.72512
ENSDARG00000021462	daw1	DAW1	ortholog_one2one	1.90592	0.0769253	3.17381	0.0242375	0.980663	NA
ENSDARG00000021466	ireb2	IREB2	ortholog_one2one	1037.28	0.979572	0.720679	1.35924	0.174072	0.75153
ENSDARG00000021494	hnf4a	HNF4A	ortholog_one2one	884.439	0.08432	0.479902	0.175702	0.860528	0.997579
ENSDARG00000021509	tab2	TAB2	ortholog_one2one	399.739	-0.08903	0.503718	-0.176746	0.859708	0.997579
ENSDARG00000021547	vrk2	VRK2	ortholog_one2one	105.172	-0.707068	0.558263	-1.26655	0.205316	0.784398
ENSDARG00000021550	rad23b	RAD23B	ortholog_one2one	1287.69	-0.525908	0.232536	-2.26162	0.0237212	0.397468
ENSDARG00000021555	prkn	PRKN	ortholog_one2one	197.254	0.53019	0.5104	1.03877	0.29891	0.852086
ENSDARG00000021557	wdr45b	WDR45B	ortholog_one2one	564.17	0.179252	0.18622	0.962585	0.335756	0.871096
ENSDARG00000021566	OTOP1	OTOP1	ortholog_one2one	5.09502	3.55134	1.79465	1.97885	0.047833	NA
ENSDARG00000021569	gdap2	GDAP2	ortholog_one2one	502.77	0.495214	0.373297	1.3266	0.184642	0.763666
ENSDARG00000021572	cgas	CGAS	ortholog_one2one	3.94569	0.161724	2.54406	0.0635693	0.949313	NA
ENSDARG00000021579	orc5	ORC5	ortholog_one2one	85.8451	0.67777	0.577038	1.17457	0.240168	0.811816
ENSDARG00000021584	cntn5	CNTN5	ortholog_one2one	5.98773	-0.401049	2.3235	-0.172606	0.862961	0.997579
ENSDARG00000021595	lhfpl3	LHFPL3	ortholog_one2one	1.2433	0	2.95367	0	1	NA
ENSDARG00000021607	negr1	NEGR1	ortholog_one2one	37.6048	-0.51753	0.455803	-1.13542	0.256197	0.821967
ENSDARG00000021611	si:dkey-151g10.3	WNK3	ortholog_one2one	16.2298	1.72625	1.1179	1.54419	0.122542	0.692538
ENSDARG00000021677	phf11	PHF11	ortholog_one2one	70.3591	-0.276925	0.56649	-0.488844	0.624952	0.966898
ENSDARG00000021681	asrgl1	ASRGL1	ortholog_one2one	294.311	0.197133	0.333061	0.591884	0.553928	0.952657
ENSDARG00000021697	morn3	MORN3	ortholog_one2one	0.375073	0	4.9973	0	1	NA
ENSDARG00000021753	ccdc25	CCDC25	ortholog_one2one	308.147	-0.0333703	0.338966	-0.0984474	0.921577	1
ENSDARG00000021789	myoc	MYOC	ortholog_one2one	21.4825	3.24226	1.45234	2.23244	NA	NA
ENSDARG00000021794	hmmr	HMMR	ortholog_one2one	191.159	1.38553	0.935573	1.48094	0.138622	0.713712
ENSDARG00000021806	zfp36l2	ZFP36L2	ortholog_one2one	347.032	0.0617649	0.662157	0.0932782	0.925683	1
ENSDARG00000021808	nmt2	NMT2	ortholog_one2one	200.669	-0.112326	0.460361	-0.243996	0.807234	0.991027
ENSDARG00000021812	cherp	CHERP	ortholog_one2one	422.368	-0.451402	0.459402	-0.982586	0.325811	0.866276
ENSDARG00000021827	katna1	KATNA1	ortholog_one2one	161.178	-0.117034	0.529639	-0.220968	0.825117	0.993356
ENSDARG00000021838	rps23	RPS23	ortholog_one2one	30834.9	-0.529	0.616894	-0.857522	0.391157	0.89666
ENSDARG00000021846	hid1a	HID1	ortholog_one2one	6.96288	1.10768	1.98829	0.557103	0.577457	0.956077
ENSDARG00000021853	ntpcr	NTPCR	ortholog_one2one	107.442	0.140512	0.420168	0.334418	0.738064	0.980079
ENSDARG00000021855	arnt	ARNT	ortholog_one2one	197.129	-0.00928659	0.324906	-0.0285824	0.977198	1
ENSDARG00000021864	rplp1	RPLP1	ortholog_one2one	42963.1	-0.555955	0.6658	-0.835018	0.403707	0.899996
ENSDARG00000021866	upk1a	UPK1A	ortholog_one2one	25.4859	-1.887	2.38659	-0.790667	0.429138	0.912907
ENSDARG00000021869	rcan2	RCAN2	ortholog_one2one	109.072	2.69662	0.709292	3.80185	0.000143621	0.0215181
ENSDARG00000021885	cacul1	CACUL1	ortholog_one2one	22.9543	0.335469	0.551853	0.607897	0.543256	0.948916
ENSDARG00000021889	gja3	GJA3	ortholog_one2one	0	NA	NA	NA	NA	NA
ENSDARG00000021891	zbtb7b	ZBTB7B	ortholog_one2one	110.305	0.817642	0.657985	1.24265	0.213998	0.792799
ENSDARG00000021895	disc1	DISC1	ortholog_one2one	157.76	-0.232859	0.314073	-0.741416	0.458441	0.924027
ENSDARG00000021899	b4galt7	B4GALT7	ortholog_one2one	192.658	0.809482	0.802267	1.00899	0.312978	0.859452
ENSDARG00000021905	derl1	DERL1	ortholog_one2one	995.753	0.604808	0.498899	1.21229	0.225403	0.801592
ENSDARG00000021909	VSTM2A	VSTM2A	ortholog_one2one	1.56669	-1.32373	2.92285	-0.45289	0.650628	NA
ENSDARG00000021913	ak9	AK9	ortholog_one2one	106.188	1.31568	0.483895	2.71894	0.00654906	0.219187
ENSDARG00000021916	vax1	VAX1	ortholog_one2one	0.573664	0	4.9973	0	1	NA
ENSDARG00000021945	ddx23	DDX23	ortholog_one2one	476.557	0.360451	0.229911	1.56778	0.116931	0.685015
ENSDARG00000021973	st13	ST13	ortholog_one2one	1530.25	-0.295912	0.251239	-1.17781	0.238872	0.810469
ENSDARG00000021974	sfr1	SFR1	ortholog_one2one	29.1951	0.527899	1.12517	0.469174	0.638945	0.967541
ENSDARG00000021975	ginm1	GINM1	ortholog_one2one	1656.44	-1.11061	0.780838	-1.42233	NA	NA
ENSDARG00000021982	sh3bp2	SH3BP2	ortholog_one2one	42.5589	-0.0195208	0.752753	-0.0259325	0.979311	1
ENSDARG00000021984	ndufa2	NDUFA2	ortholog_one2one	442.24	0.0762345	0.301551	0.252808	0.800416	0.990889
ENSDARG00000021985	ercc2	ERCC2	ortholog_one2one	299.112	-0.0518767	0.433787	-0.11959	0.904808	0.999507
ENSDARG00000021991	erlin1	ERLIN1	ortholog_one2one	2224.27	0.518802	0.42755	1.21343	0.224966	0.801592
ENSDARG00000022007	zgc:66426	SPEF1	ortholog_one2one	21.2882	-1.22034	2.04522	-0.596679	0.550721	0.951694
ENSDARG00000022020	focad	FOCAD	ortholog_one2one	115.023	0.469333	0.528515	0.888022	0.374529	0.8898
ENSDARG00000022101	obscnb	OBSCN	ortholog_one2one	37.7364	3.43872	1.62408	2.11733	NA	NA
ENSDARG00000022139	ocstamp	OCSTAMP	ortholog_one2one	0.865482	0	4.74832	0	1	NA
ENSDARG00000022160	ttc23	TTC23	ortholog_one2one	2.27165	1.44132	3.13378	0.459929	0.645567	NA
ENSDARG00000022176	IGLON5	IGLON5	ortholog_one2one	2.86691	1.19434	1.93035	0.618716	0.536103	NA
ENSDARG00000022177	ddx59	DDX59	ortholog_one2one	51.0938	-0.356414	0.493283	-0.722534	0.469966	0.928817
ENSDARG00000022187	usp6nl	USP6NL	ortholog_one2one	53.6997	0.931794	0.641683	1.45211	0.146471	0.721608
ENSDARG00000022203	gtf2ird1	GTF2IRD1	ortholog_one2one	50.2451	0.239924	0.413471	0.580268	0.561734	0.954061
ENSDARG00000022218	uck1	UCK1	ortholog_one2one	232.299	0.33451	0.481178	0.69519	0.486936	0.932633
ENSDARG00000022261	pdzk1	PDZK1	ortholog_one2one	3037.02	-0.751612	2.35592	-0.319032	0.749702	0.984003
ENSDARG00000022315	atp6v1g1	ATP6V1G1	ortholog_one2one	299.803	0.669447	0.356097	1.87996	0.0601138	0.553221
ENSDARG00000022340	ufc1	UFC1	ortholog_one2one	256.888	1.54746	0.572253	2.70416	0.00684774	0.223616
ENSDARG00000022350	nek1	NEK1	ortholog_one2one	179.628	-0.0204091	0.485121	-0.0420702	0.966443	1
ENSDARG00000022399	ntmt1	NTMT1	ortholog_one2one	260.372	0.0990263	0.602731	0.164296	0.869498	0.997579
ENSDARG00000022410	rrp12	RRP12	ortholog_one2one	1659.48	0.221767	0.548692	0.404173	0.686085	0.974644
ENSDARG00000022418	faf1	FAF1	ortholog_one2one	488.69	0.348935	0.293956	1.18703	0.235215	0.808182
ENSDARG00000022503	pkd2l1	PKD2L1	ortholog_one2one	1.07119	1.45919	3.22641	0.452263	0.651079	NA
ENSDARG00000022509	cox4i2	COX4I2	ortholog_one2one	73.1935	-0.390963	0.622303	-0.628251	0.529839	0.946093
ENSDARG00000022564		C11orf58	ortholog_one2one	163.225	0.610756	0.325934	1.87387	0.0609486	0.557261
ENSDARG00000022569	nkx6.1	NKX6-1	ortholog_one2one	3.99819	3.84536	2.32665	1.65275	0.0983826	NA
ENSDARG00000022599	dnpep	DNPEP	ortholog_one2one	856.806	-0.858265	0.393524	-2.18097	0.0291856	0.435458
ENSDARG00000022648	otud3	OTUD3	ortholog_one2one	201.718	0.398454	0.438146	0.909408	0.363135	0.885042
ENSDARG00000022652	psmf1	PSMF1	ortholog_one2one	343.951	0.0793866	0.395204	0.200875	0.840796	0.99613
ENSDARG00000022659	snx4	SNX4	ortholog_one2one	448.43	0.510115	0.327078	1.55961	0.118851	0.685855
ENSDARG00000022660	armc2	ARMC2	ortholog_one2one	4.26795	1.03055	1.36486	0.755058	0.450214	NA
ENSDARG00000022690	chic2	CHIC2	ortholog_one2one	270.656	-0.139893	0.372267	-0.375788	0.707075	0.97467
ENSDARG00000022712	stat3	STAT3	ortholog_one2one	1110.96	-0.652778	0.514033	-1.26991	0.204115	0.782926
ENSDARG00000022718	casp8ap2	CASP8AP2	ortholog_one2one	283.063	-0.541696	0.482912	-1.12173	0.261978	0.825898
ENSDARG00000022730	aasdh	AASDH	ortholog_one2one	34.0584	-0.745761	0.605876	-1.23088	0.218367	0.795467
ENSDARG00000022763	hpcal1	HPCAL1	ortholog_one2one	36.0594	2.30105	1.57637	1.45972	0.144368	0.718998
ENSDARG00000022772	OSBP2	OSBP2	ortholog_one2one	53.2424	0.3315	0.791298	0.418932	0.675266	0.972744
ENSDARG00000022788	cops7a	COPS7A	ortholog_one2one	323.823	0.287188	0.376333	0.763122	0.44539	0.91871
ENSDARG00000022813	dnd1	DND1	ortholog_one2one	73.6607	0.171875	1.78677	0.096193	0.923367	1
ENSDARG00000022845	lias	LIAS	ortholog_one2one	180.578	0.396031	0.438017	0.904145	0.365919	0.88654
ENSDARG00000022853	eogt	EOGT	ortholog_one2one	6.85141	0.913926	1.35756	0.67321	0.500814	0.936564
ENSDARG00000022918	tbcc	TBCC	ortholog_one2one	179.836	0.176962	0.492493	0.35932	0.719356	0.976737
ENSDARG00000022939	ino80e	INO80E	ortholog_one2one	114.988	-0.0801869	0.41545	-0.193012	0.846949	0.996878
ENSDARG00000022944	ecd	ECD	ortholog_one2one	110.596	-0.0130458	0.477136	-0.0273419	0.978187	1
ENSDARG00000022951	pth2	PTH2	ortholog_one2one	0.908109	0.796338	3.65323	0.217982	0.827443	NA
ENSDARG00000022968	fxr1	FXR1	ortholog_one2one	397.513	-0.364377	0.463976	-0.785336	0.432257	0.913037
ENSDARG00000022971	epha6	EPHA6	ortholog_one2one	0.994987	0	3.59584	0	1	NA
ENSDARG00000022974	wdr13	WDR13	ortholog_one2one	291.835	0.592255	0.283743	2.08729	0.0368616	0.468363
ENSDARG00000022983	ccdc28a	CCDC28A	ortholog_one2one	17.8625	-0.173599	0.653574	-0.265615	0.790536	0.989691
[truncated: 7,413 more rows]
