# Supplementary material for: Investigating the effects of chronic low-dose radiation exposure in the liver of a hypothermic zebrafish model
Source: Sci Rep. 2023 Jan 17;13:918. doi: 10.1038/s41598-022-26976-4 (PMC9845366; doi:10.1038/s41598-022-26976-4)
Supplement: Supplementary file 12 — Supplementary Information 12. [file 41598_2022_26976_MOESM12_ESM.xlsx]

## Sheet: Upregulated GO
Supplementary Table S13. Over-representation analysis of differentially expressed genes in the Torpor+radiation group vs control
Category	ID	Name	Source	p-value	q-value Bonferroni	q-value FDR B&H	q-value FDR B&Y	Hit Count in Query List	Hit Count in Genome	Hit in Query List
GO: Molecular Function	GO:0043515	kinetochore binding		8.181e-07	0.0007043	0.0007043	0.005167	4	6	CENPE,TTK,SPDL1,CENPH
GO: Molecular Function	GO:0005524	ATP binding		1.033e-05	0.008895	0.004448	0.03263	45	1485	CDK8,ABCC4,GALK1,ABCF3,ERCC6L,CENPE,EIF4A3,PBK,AK9,LMTK3,TRIP13,TTK,PIK3C2G,PIK3C3,BUB1,MKI67,AK1,KIF17,DHX29,DDX39B,KIF11,KIFC1,KIF25,HSPD1,RAD51B,DDR1,KIF23,UBE2C,SMC4,ABCC5,INO80,RET,SMC2,ACOT12,KIF20A,ORC4,UBE2T,TK1,CDK1,POLQ,TRIB1,TOP2A,MVD,MVK,AURKB
GO: Molecular Function	GO:0030554	adenyl nucleotide binding		2.141e-05	0.01843	0.004568	0.03351	46	1577	CDK8,ABCC4,GALK1,ABCF3,ERCC6L,CENPE,EIF4A3,PBK,AK9,LMTK3,TRIP13,TTK,GRPEL2,PIK3C2G,PIK3C3,BUB1,MKI67,AK1,KIF17,DHX29,DDX39B,KIF11,KIFC1,KIF25,HSPD1,RAD51B,DDR1,KIF23,UBE2C,SMC4,ABCC5,INO80,RET,SMC2,ACOT12,KIF20A,ORC4,UBE2T,TK1,CDK1,POLQ,TRIB1,TOP2A,MVD,MVK,AURKB
GO: Molecular Function	GO:0016830	carbon-carbon lyase activity		2.676e-05	0.02304	0.004568	0.03351	7	57	PISD,AMD1,OAZ1,ODC1,CRY2,PCK1,MVD
GO: Molecular Function	GO:0016831	carboxy-lyase activity		2.75e-05	0.02368	0.004568	0.03351	6	39	PISD,AMD1,OAZ1,ODC1,PCK1,MVD
GO: Molecular Function	GO:0008017	microtubule binding		3.7e-05	0.03185	0.004568	0.03351	15	283	CENPE,CENPF,DLGAP5,KIF17,KIF11,KIFC1,KIF25,KIF23,KNSTRN,GTSE1,DNM1L,KIF20A,CEP44,TPX2,RACGAP1
GO: Molecular Function	GO:0032559	adenyl ribonucleotide binding		3.714e-05	0.03198	0.004568	0.03351	45	1564	CDK8,ABCC4,GALK1,ABCF3,ERCC6L,CENPE,EIF4A3,PBK,AK9,LMTK3,TRIP13,TTK,PIK3C2G,PIK3C3,BUB1,MKI67,AK1,KIF17,DHX29,DDX39B,KIF11,KIFC1,KIF25,HSPD1,RAD51B,DDR1,KIF23,UBE2C,SMC4,ABCC5,INO80,RET,SMC2,ACOT12,KIF20A,ORC4,UBE2T,TK1,CDK1,POLQ,TRIB1,TOP2A,MVD,MVK,AURKB
GO: Molecular Function	GO:0016772	transferase activity, transferring phosphorus-containing groups		4.382e-05	0.03773	0.0047	0.03448	35	1103	CDK8,CDKN1A,CDKN1C,POLR3K,GALK1,INCENP,PBK,AK9,LMTK3,TTK,INKA2,CKS1B,PIK3C2G,PIK3C3,BUB1,AK1,PRIMPOL,SH3BP5,DDR1,FASTKD2,RET,CCNT2,POLR1D,IGF1,CCNB3,TK1,CCNE2,TPX2,CDK1,SELENOI,POLQ,TRIB1,PCK1,MVK,AURKB
GO: Molecular Function	GO:0035639	purine ribonucleoside triphosphate binding		4.912e-05	0.0423	0.0047	0.03448	50	1829	CDK8,ABCC4,GALK1,ABCF3,ERCC6L,CENPE,EIF4A3,PBK,AK9,GCH1,LMTK3,TRIP13,TTK,PIK3C2G,PIK3C3,BUB1,MKI67,AK1,KIF17,DHX29,DDX39B,KIF11,KIFC1,KIF25,HSPD1,RAD51B,DDR1,KIF23,UBE2C,SMC4,ABCC5,DNM1L,INO80,RET,SMC2,ACOT12,ARF6,KIF20A,ORC4,UBE2T,TK1,CDK1,POLQ,SEPTIN10,TRIB1,PCK1,TOP2A,MVD,MVK,AURKB
GO: Molecular Function	GO:0019887	protein kinase regulator activity		6.868e-05	0.05913	0.005913	0.04338	12	200	CDKN1A,CDKN1C,INCENP,INKA2,CKS1B,SH3BP5,CCNT2,IGF1,CCNB3,CCNE2,TPX2,TRIB1
GO: Molecular Function	GO:0016887	ATPase activity		8.113e-05	0.06985	0.00635	0.04659	22	569	ABCC4,ABCF3,ERCC6L,CENPE,EIF4A3,TRIP13,GRPEL2,CHTF8,KIF17,DHX29,DDX39B,KIF11,KIFC1,KIF25,HSPD1,RAD51B,KIF23,ABCC5,INO80,KIF20A,POLQ,TOP2A
GO: Molecular Function	GO:0019900	kinase binding		0.000106	0.09124	0.007604	0.05578	31	969	CDKN1A,CDKN1C,INCENP,CENPE,BARD1,GCH1,PTEN,SGO1,INKA2,PTN,CKS1B,PER2,AP1B1,PRMT1,PLCB4,KIF11,SH3BP5,DUSP4,CEP192,KIF20A,CRY2,CCNT2,IGF1,CCNB3,CCNE2,TPX2,RACGAP1,TRIB1,TOP2A,PCNA,AURKB
GO: Molecular Function	GO:0016538	cyclin-dependent protein serine/threonine kinase regulator activity		0.0001162	0.1	0.007694	0.05644	6	50	CDKN1A,CDKN1C,CKS1B,CCNT2,CCNB3,CCNE2
GO: Molecular Function	GO:0017076	purine nucleotide binding		0.0001324	0.114	0.008141	0.05972	51	1954	CDK8,ABCC4,GALK1,ABCF3,ERCC6L,CENPE,EIF4A3,PBK,AK9,GCH1,LMTK3,TRIP13,TTK,GRPEL2,PIK3C2G,PIK3C3,BUB1,MKI67,AK1,KIF17,DHX29,DDX39B,KIF11,KIFC1,KIF25,HSPD1,RAD51B,DDR1,KIF23,UBE2C,SMC4,ABCC5,DNM1L,INO80,RET,SMC2,ACOT12,ARF6,KIF20A,ORC4,UBE2T,TK1,CDK1,POLQ,SEPTIN10,TRIB1,PCK1,TOP2A,MVD,MVK,AURKB
GO: Molecular Function	GO:0016301	kinase activity		0.0001434	0.1235	0.00823	0.06038	30	940	CDK8,CDKN1A,CDKN1C,GALK1,INCENP,PBK,AK9,LMTK3,TTK,INKA2,CKS1B,PIK3C2G,PIK3C3,BUB1,AK1,SH3BP5,DDR1,FASTKD2,RET,CCNT2,IGF1,CCNB3,TK1,CCNE2,TPX2,CDK1,TRIB1,PCK1,MVK,AURKB
GO: Molecular Function	GO:0003777	microtubule motor activity		0.0001585	0.1365	0.008531	0.06258	7	75	CENPE,KIF17,KIF11,KIFC1,KIF25,KIF23,KIF20A
GO: Molecular Function	GO:0032555	purine ribonucleotide binding		0.0001863	0.1604	0.009437	0.06923	50	1930	CDK8,ABCC4,GALK1,ABCF3,ERCC6L,CENPE,EIF4A3,PBK,AK9,GCH1,LMTK3,TRIP13,TTK,PIK3C2G,PIK3C3,BUB1,MKI67,AK1,KIF17,DHX29,DDX39B,KIF11,KIFC1,KIF25,HSPD1,RAD51B,DDR1,KIF23,UBE2C,SMC4,ABCC5,DNM1L,INO80,RET,SMC2,ACOT12,ARF6,KIF20A,ORC4,UBE2T,TK1,CDK1,POLQ,SEPTIN10,TRIB1,PCK1,TOP2A,MVD,MVK,AURKB
GO: Molecular Function	GO:0032553	ribonucleotide binding		0.0002326	0.2003	0.01096	0.08041	50	1948	CDK8,ABCC4,GALK1,ABCF3,ERCC6L,CENPE,EIF4A3,PBK,AK9,GCH1,LMTK3,TRIP13,TTK,PIK3C2G,PIK3C3,BUB1,MKI67,AK1,KIF17,DHX29,DDX39B,KIF11,KIFC1,KIF25,HSPD1,RAD51B,DDR1,KIF23,UBE2C,SMC4,ABCC5,DNM1L,INO80,RET,SMC2,ACOT12,ARF6,KIF20A,ORC4,UBE2T,TK1,CDK1,POLQ,SEPTIN10,TRIB1,PCK1,TOP2A,MVD,MVK,AURKB
GO: Molecular Function	GO:0016462	pyrophosphatase activity		0.0002724	0.2345	0.01096	0.08041	40	1455	TBC1D19,ABCC4,ABCF3,PLPP5,ERCC6L,CENPE,EIF4A3,GCH1,TRIP13,PTGIR,ITPA,GRPEL2,CHTF8,FBXO8,CDC42EP2,KIF17,DHX29,IQGAP3,DDX39B,SEC23A,KIF11,KIFC1,KIF25,SH3BP5,HSPD1,RAD51B,KIF23,CILP,ABCC5,DNM1L,INO80,ECT2,PREX2,ARF6,KIF20A,ARHGEF39,RACGAP1,POLQ,SEPTIN10,TOP2A
GO: Molecular Function	GO:0019207	kinase regulator activity		0.0002762	0.2378	0.01096	0.08041	12	232	CDKN1A,CDKN1C,INCENP,INKA2,CKS1B,SH3BP5,CCNT2,IGF1,CCNB3,CCNE2,TPX2,TRIB1
GO: Molecular Function	GO:0016817	hydrolase activity, acting on acid anhydrides		0.0002801	0.2411	0.01096	0.08041	40	1457	TBC1D19,ABCC4,ABCF3,PLPP5,ERCC6L,CENPE,EIF4A3,GCH1,TRIP13,PTGIR,ITPA,GRPEL2,CHTF8,FBXO8,CDC42EP2,KIF17,DHX29,IQGAP3,DDX39B,SEC23A,KIF11,KIFC1,KIF25,SH3BP5,HSPD1,RAD51B,KIF23,CILP,ABCC5,DNM1L,INO80,ECT2,PREX2,ARF6,KIF20A,ARHGEF39,RACGAP1,POLQ,SEPTIN10,TOP2A
GO: Molecular Function	GO:0016818	hydrolase activity, acting on acid anhydrides, in phosphorus-containing anhydrides		0.0002801	0.2411	0.01096	0.08041	40	1457	TBC1D19,ABCC4,ABCF3,PLPP5,ERCC6L,CENPE,EIF4A3,GCH1,TRIP13,PTGIR,ITPA,GRPEL2,CHTF8,FBXO8,CDC42EP2,KIF17,DHX29,IQGAP3,DDX39B,SEC23A,KIF11,KIFC1,KIF25,SH3BP5,HSPD1,RAD51B,KIF23,CILP,ABCC5,DNM1L,INO80,ECT2,PREX2,ARF6,KIF20A,ARHGEF39,RACGAP1,POLQ,SEPTIN10,TOP2A
GO: Molecular Function	GO:0015631	tubulin binding		0.0004594	0.3956	0.0166	0.1218	16	395	CENPE,CENPF,DLGAP5,KIF17,KIF11,KIFC1,KIF25,KIF23,KNSTRN,GTSE1,DNM1L,INO80,KIF20A,CEP44,TPX2,RACGAP1
GO: Molecular Function	GO:0019901	protein kinase binding		0.0004627	0.3984	0.0166	0.1218	27	868	CDKN1A,CDKN1C,INCENP,CENPE,GCH1,PTEN,INKA2,PTN,CKS1B,AP1B1,PRMT1,PLCB4,KIF11,SH3BP5,DUSP4,CEP192,KIF20A,CRY2,CCNT2,IGF1,CCNB3,CCNE2,TPX2,RACGAP1,TRIB1,TOP2A,PCNA
GO: Molecular Function	GO:0016773	phosphotransferase activity, alcohol group as acceptor		0.0005231	0.4504	0.01802	0.1322	27	875	CDK8,CDKN1A,CDKN1C,GALK1,INCENP,PBK,LMTK3,TTK,INKA2,CKS1B,PIK3C2G,PIK3C3,BUB1,SH3BP5,DDR1,FASTKD2,RET,CCNT2,IGF1,CCNB3,CCNE2,TPX2,CDK1,TRIB1,PCK1,MVK,AURKB
GO: Molecular Function	GO:0004672	protein kinase activity		0.0007625	0.6565	0.02525	0.1852	24	759	CDK8,CDKN1A,CDKN1C,INCENP,PBK,LMTK3,TTK,INKA2,CKS1B,PIK3C3,BUB1,SH3BP5,DDR1,FASTKD2,RET,CCNT2,IGF1,CCNB3,CCNE2,TPX2,CDK1,TRIB1,PCK1,AURKB
GO: Molecular Function	GO:0017111	nucleoside-triphosphatase activity		0.0009575	0.8244	0.03053	0.224	37	1399	TBC1D19,ABCC4,ABCF3,ERCC6L,CENPE,EIF4A3,GCH1,TRIP13,PTGIR,GRPEL2,CHTF8,FBXO8,CDC42EP2,KIF17,DHX29,IQGAP3,DDX39B,SEC23A,KIF11,KIFC1,KIF25,SH3BP5,HSPD1,RAD51B,KIF23,ABCC5,DNM1L,INO80,ECT2,PREX2,ARF6,KIF20A,ARHGEF39,RACGAP1,POLQ,SEPTIN10,TOP2A
GO: Molecular Function	GO:1990825	sequence-specific mRNA binding		0.001172	1	0.03603	0.2643	3	14	SSB,TYMS,MVK
GO: Molecular Function	GO:0008094	DNA-dependent ATPase activity		0.001451	1	0.04307	0.316	5	54	ERCC6L,CHTF8,RAD51B,INO80,TOP2A
GO: Molecular Function	GO:0016829	lyase activity		0.001699	1	0.04877	0.3578	10	211	DGLUCY,FASN,PISD,AMD1,OAZ1,ODC1,CRY2,POLQ,PCK1,MVD
GO: Biological Process	GO:0000070	mitotic sister chromatid segregation		8.371e-25	3.706e-21	3.706e-21	3.325e-20	31	172	KNTC1,INCENP,CENPE,CENPF,DLGAP5,NUF2,SGO1,TRIP13,TTK,CENPK,NCAPG2,SPDL1,CHTF8,NDC80,BUB1,NCAPD2,TACC3,KIFC1,KIF25,NCAPD3,KIF23,KNSTRN,UBE2C,SMC4,CEP192,INO80,SMC2,CDCA8,RACGAP1,MAD2L1,AURKB
GO: Biological Process	GO:0000819	sister chromatid segregation		2.798e-23	1.239e-19	6.193e-20	5.557e-19	32	209	KNTC1,INCENP,CENPE,CENPF,DLGAP5,NUF2,SGO1,TRIP13,TTK,CENPK,NCAPG2,SPDL1,CHTF8,NDC80,BUB1,NCAPD2,TACC3,KIFC1,KIF25,NCAPD3,KIF23,KNSTRN,UBE2C,SMC4,CEP192,INO80,SMC2,CDCA8,RACGAP1,TOP2A,MAD2L1,AURKB
GO: Biological Process	GO:0007059	chromosome segregation		1.452e-22	6.427e-19	2.142e-19	1.922e-18	39	359	KNTC1,CENPN,INCENP,CENPE,CENPF,DLGAP5,NUF2,SGO1,TRIP13,TTK,CENPK,NCAPG2,SPDL1,CHTF8,NDC80,NUP37,BUB1,NCAPD2,MKI67,TACC3,KIFC1,KIF25,KNL1,NCAPD3,KIF23,KNSTRN,UBE2C,SMC4,CEP192,INO80,SMC2,ECT2,CDCA8,CCNE2,CENPH,RACGAP1,TOP2A,MAD2L1,AURKB
GO: Biological Process	GO:0098813	nuclear chromosome segregation		1.203e-21	5.323e-18	1.331e-18	1.194e-17	35	294	KNTC1,INCENP,CENPE,CENPF,DLGAP5,NUF2,SGO1,TRIP13,TTK,CENPK,NCAPG2,SPDL1,CHTF8,NDC80,BUB1,NCAPD2,TACC3,KIFC1,KIF25,KNL1,NCAPD3,KIF23,KNSTRN,UBE2C,SMC4,CEP192,INO80,SMC2,ECT2,CDCA8,CCNE2,RACGAP1,TOP2A,MAD2L1,AURKB
GO: Biological Process	GO:0000278	mitotic cell cycle		5.195e-20	2.3e-16	3.285e-17	2.948e-16	62	1108	CDKN1A,CDKN1C,KNTC1,CDKN3,CENPA,INCENP,CENPE,CENPF,DLGAP5,PBK,NUF2,PTEN,SGO1,TRIP13,TTK,CENPK,NCAPG2,TTC19,SPDL1,TYMS,CHTF8,CKS1B,NDC80,BUB1,NCAPD2,MKI67,PRMT1,TACC3,IQGAP3,KIF11,KIFC1,KIF25,RAD51B,NCAPD3,KIF23,POC1A,KNSTRN,GTSE1,UBE2C,SMC4,CEP192,INO80,SMC2,ECT2,CDCA8,E2F8,KIF20A,ORC2,ORC4,IGF1,CCNB3,CCNE2,CENPH,EIF4EBP1,TPX2,RACGAP1,CDK1,CKAP2,MAD2L1,PCNA,AURKB,MYBL2
GO: Biological Process	GO:0140014	mitotic nuclear division		5.195e-20	2.3e-16	3.285e-17	2.948e-16	62	1108	CDKN1A,CDKN1C,KNTC1,CDKN3,CENPA,INCENP,CENPE,CENPF,DLGAP5,PBK,NUF2,PTEN,SGO1,TRIP13,TTK,CENPK,NCAPG2,TTC19,SPDL1,TYMS,CHTF8,CKS1B,NDC80,BUB1,NCAPD2,MKI67,PRMT1,TACC3,IQGAP3,KIF11,KIFC1,KIF25,RAD51B,NCAPD3,KIF23,POC1A,KNSTRN,GTSE1,UBE2C,SMC4,CEP192,INO80,SMC2,ECT2,CDCA8,E2F8,KIF20A,ORC2,ORC4,IGF1,CCNB3,CCNE2,CENPH,EIF4EBP1,TPX2,RACGAP1,CDK1,CKAP2,MAD2L1,PCNA,AURKB,MYBL2
GO: Biological Process	GO:1903047	mitotic cell cycle process		5.195e-20	2.3e-16	3.285e-17	2.948e-16	62	1108	CDKN1A,CDKN1C,KNTC1,CDKN3,CENPA,INCENP,CENPE,CENPF,DLGAP5,PBK,NUF2,PTEN,SGO1,TRIP13,TTK,CENPK,NCAPG2,TTC19,SPDL1,TYMS,CHTF8,CKS1B,NDC80,BUB1,NCAPD2,MKI67,PRMT1,TACC3,IQGAP3,KIF11,KIFC1,KIF25,RAD51B,NCAPD3,KIF23,POC1A,KNSTRN,GTSE1,UBE2C,SMC4,CEP192,INO80,SMC2,ECT2,CDCA8,E2F8,KIF20A,ORC2,ORC4,IGF1,CCNB3,CCNE2,CENPH,EIF4EBP1,TPX2,RACGAP1,CDK1,CKAP2,MAD2L1,PCNA,AURKB,MYBL2
GO: Biological Process	GO:0051301	cell division		1.059e-19	4.69e-16	5.863e-17	5.261e-16	49	704	KNTC1,CENPA,INCENP,ERCC6L,CENPE,CENPF,NUF2,SGO1,NCAPG2,TTC19,SPDL1,PTN,CKS1B,AGO3,NDC80,PIK3C3,NUP37,BUB1,NCAPD2,DGCR8,TACC3,KIF11,KIFC1,KNL1,NCAPD3,KIF23,KNSTRN,UBE2C,SMC4,INO80,SMC2,ECT2,CDCA8,BABAM2,E2F8,ARF6,KIF20A,SPC24,CCNT2,CCNB3,CCNE2,TPX2,RACGAP1,CDK1,CKAP2,SEPTIN10,TOP2A,MAD2L1,AURKB
GO: Biological Process	GO:0048285	organelle fission		4.128e-19	1.827e-15	2.03e-16	1.822e-15	67	1336	CDKN1A,CDKN1C,KNTC1,CDKN3,CENPA,INCENP,CENPE,CENPF,DLGAP5,TMEM135,PBK,NUF2,PTEN,SGO1,TRIP13,TTK,CENPK,NCAPG2,TTC19,SPDL1,TYMS,CHTF8,CKS1B,NDC80,BUB1,NCAPD2,MKI67,PSMC3IP,PRMT1,TACC3,IQGAP3,KIF11,KIFC1,KIF25,RAD51B,NCAPD3,KIF23,POC1A,KNSTRN,GTSE1,UBE2C,SMC4,DNM1L,CEP192,INO80,SMC2,ECT2,CDCA8,E2F8,KIF20A,ORC2,ORC4,RAD51AP1,IGF1,CCNB3,CCNE2,CENPH,EIF4EBP1,TPX2,RACGAP1,CDK1,CKAP2,TOP2A,MAD2L1,PCNA,AU…
GO: Biological Process	GO:0000280	nuclear division		9.383e-19	4.154e-15	4.154e-16	3.727e-15	65	1283	CDKN1A,CDKN1C,KNTC1,CDKN3,CENPA,INCENP,CENPE,CENPF,DLGAP5,PBK,NUF2,PTEN,SGO1,TRIP13,TTK,CENPK,NCAPG2,TTC19,SPDL1,TYMS,CHTF8,CKS1B,NDC80,BUB1,NCAPD2,MKI67,PSMC3IP,PRMT1,TACC3,IQGAP3,KIF11,KIFC1,KIF25,RAD51B,NCAPD3,KIF23,POC1A,KNSTRN,GTSE1,UBE2C,SMC4,CEP192,INO80,SMC2,ECT2,CDCA8,E2F8,KIF20A,ORC2,ORC4,RAD51AP1,IGF1,CCNB3,CCNE2,CENPH,EIF4EBP1,TPX2,RACGAP1,CDK1,CKAP2,TOP2A,MAD2L1,PCNA,AURKB,MYBL2
GO: Biological Process	GO:0022402	cell cycle process		4.25e-18	1.881e-14	1.71e-15	1.535e-14	74	1671	CDKN1A,CDKN1C,KNTC1,CDKN3,CENPA,INCENP,CENPE,CENPF,CYP27B1,DLGAP5,PBK,BARD1,NUF2,PTEN,SGO1,TRIP13,TTK,CENPK,NCAPG2,TTC19,SPDL1,TYMS,CHTF8,CKS1B,NDC80,PIK3C3,MIF,BUB1,NCAPD2,MKI67,PSMC3IP,AK1,PRMT1,TACC3,IQGAP3,KIF11,KIFC1,KIF25,KNL1,RAD51B,NCAPD3,KIF23,POC1A,KNSTRN,GTSE1,UBE2C,SMC4,CEP192,INO80,SMC2,ECT2,CDCA8,BABAM2,E2F8,KIF20A,ORC2,ORC4,RAD51AP1,IGF1,CCNB3,CCNE2,CEP44,CENPH,EIF4EBP1,TPX2,RACGAP…
GO: Biological Process	GO:0051383	kinetochore organization		3.771e-15	1.669e-11	1.391e-12	1.248e-11	11	22	CENPN,CENPA,CENPE,CENPF,DLGAP5,NUF2,CENPK,NDC80,SMC4,SMC2,CENPH
GO: Biological Process	GO:0051726	regulation of cell cycle		5.021e-13	2.223e-09	1.71e-10	1.534e-09	56	1311	CDK8,CDKN1A,CDKN1C,KNTC1,CDKN3,INCENP,CENPE,CENPF,DLGAP5,BARD1,PTEN,TRIP13,LIN52,TTK,ADCYAP1,SPDL1,CKS1B,LIN37,PER2,NDC80,PIK3C3,MIF,BUB1,MKI67,AK1,PRMT1,TACC3,COPS5,DDX39B,KIF11,KIF25,RAD51B,KIF23,POC1A,KNSTRN,GTSE1,UBE2C,CEP192,INO80,ECT2,BABAM2,E2F8,KIF20A,CCNT2,RAD51AP1,IGF1,CCNB3,CCNE2,EIF4EBP1,TPX2,RACGAP1,CDK1,MAD2L1,PCNA,AURKB,MYBL2
GO: Biological Process	GO:0007091	metaphase/anaphase transition of mitotic cell cycle		5.496e-13	2.433e-09	1.738e-10	1.56e-09	14	65	KNTC1,CENPE,CENPF,DLGAP5,TRIP13,TTK,SPDL1,NDC80,BUB1,TACC3,UBE2C,CEP192,MAD2L1,AURKB
GO: Biological Process	GO:0044784	metaphase/anaphase transition of cell cycle		1.067e-12	4.725e-09	2.953e-10	2.65e-09	14	68	KNTC1,CENPE,CENPF,DLGAP5,TRIP13,TTK,SPDL1,NDC80,BUB1,TACC3,UBE2C,CEP192,MAD2L1,AURKB
GO: Biological Process	GO:0010965	regulation of mitotic sister chromatid separation		1.067e-12	4.725e-09	2.953e-10	2.65e-09	14	68	KNTC1,CENPE,CENPF,DLGAP5,TRIP13,TTK,SPDL1,NDC80,BUB1,TACC3,UBE2C,CEP192,MAD2L1,AURKB
GO: Biological Process	GO:1902850	microtubule cytoskeleton organization involved in mitosis		1.506e-12	6.666e-09	3.921e-10	3.518e-09	19	154	CENPA,CENPE,DLGAP5,NUF2,TTK,SPDL1,NDC80,TACC3,KIF11,KIFC1,KIF23,POC1A,CEP192,CENPH,TPX2,RACGAP1,MAD2L1,AURKB,MYBL2
GO: Biological Process	GO:0051306	mitotic sister chromatid separation		2.004e-12	8.87e-09	4.928e-10	4.421e-09	14	71	KNTC1,CENPE,CENPF,DLGAP5,TRIP13,TTK,SPDL1,NDC80,BUB1,TACC3,UBE2C,CEP192,MAD2L1,AURKB
GO: Biological Process	GO:0051304	chromosome separation		2.487e-12	1.101e-08	5.794e-10	5.199e-09	16	103	KNTC1,CENPE,CENPF,DLGAP5,TRIP13,TTK,SPDL1,NDC80,BUB1,TACC3,NCAPD3,UBE2C,CEP192,TOP2A,MAD2L1,AURKB
GO: Biological Process	GO:0033045	regulation of sister chromatid segregation		4.426e-12	1.959e-08	9.33e-10	8.371e-09	14	75	KNTC1,CENPE,CENPF,DLGAP5,TRIP13,TTK,SPDL1,NDC80,BUB1,TACC3,UBE2C,CEP192,MAD2L1,AURKB
GO: Biological Process	GO:1905818	regulation of chromosome separation		4.426e-12	1.959e-08	9.33e-10	8.371e-09	14	75	KNTC1,CENPE,CENPF,DLGAP5,TRIP13,TTK,SPDL1,NDC80,BUB1,TACC3,UBE2C,CEP192,MAD2L1,AURKB
GO: Biological Process	GO:0030071	regulation of mitotic metaphase/anaphase transition		5.437e-12	2.407e-08	1.094e-09	9.816e-09	13	62	KNTC1,CENPE,CENPF,DLGAP5,TRIP13,TTK,SPDL1,NDC80,BUB1,UBE2C,CEP192,MAD2L1,AURKB
GO: Biological Process	GO:0051276	chromosome organization		5.983e-12	2.649e-08	1.152e-09	1.033e-08	54	1312	KNTC1,CENPN,CENPA,INCENP,ERCC6L,CENPE,CENPF,DLGAP5,NUF2,SGO1,TRIP13,TTK,CENPK,NCAPG2,ITPA,SPDL1,CHTF8,RCOR1,PER2,NDC80,NAF1,BUB1,NCAPD2,MKI67,PRMT1,TACC3,COPS5,KIFC1,KIF25,KNL1,NCAPD3,KIF23,KNSTRN,UBE2C,SMC4,CENPO,CEP192,INO80,SMC2,CDCA8,BABAM2,GTF2B,MTA1,CCNE2,CENPH,CENPI,RACGAP1,CDK1,POLQ,L3MBTL3,TOP2A,MAD2L1,PCNA,AURKB
GO: Biological Process	GO:0051983	regulation of chromosome segregation		8.146e-12	3.606e-08	1.503e-09	1.348e-08	15	94	KNTC1,CENPE,CENPF,DLGAP5,TRIP13,TTK,SPDL1,NDC80,BUB1,MKI67,TACC3,UBE2C,CEP192,MAD2L1,AURKB
GO: Biological Process	GO:1902099	regulation of metaphase/anaphase transition of cell cycle		1.033e-11	4.572e-08	1.829e-09	1.641e-08	13	65	KNTC1,CENPE,CENPF,DLGAP5,TRIP13,TTK,SPDL1,NDC80,BUB1,UBE2C,CEP192,MAD2L1,AURKB
GO: Biological Process	GO:0007094	mitotic spindle assembly checkpoint		1.316e-11	5.824e-08	2.157e-09	1.936e-08	11	41	KNTC1,CENPE,CENPF,TRIP13,TTK,SPDL1,NDC80,BUB1,CEP192,MAD2L1,AURKB
GO: Biological Process	GO:0071173	spindle assembly checkpoint		1.316e-11	5.824e-08	2.157e-09	1.936e-08	11	41	KNTC1,CENPE,CENPF,TRIP13,TTK,SPDL1,NDC80,BUB1,CEP192,MAD2L1,AURKB
GO: Biological Process	GO:0045841	negative regulation of mitotic metaphase/anaphase transition		2.333e-11	1.033e-07	3.562e-09	3.196e-08	11	43	KNTC1,CENPE,CENPF,TRIP13,TTK,SPDL1,NDC80,BUB1,CEP192,MAD2L1,AURKB
GO: Biological Process	GO:0071174	mitotic spindle checkpoint		2.333e-11	1.033e-07	3.562e-09	3.196e-08	11	43	KNTC1,CENPE,CENPF,TRIP13,TTK,SPDL1,NDC80,BUB1,CEP192,MAD2L1,AURKB
GO: Biological Process	GO:0010564	regulation of cell cycle process		2.761e-11	1.222e-07	4.074e-09	3.656e-08	41	852	CDKN1A,CDKN1C,KNTC1,INCENP,CENPE,CENPF,DLGAP5,PTEN,TRIP13,TTK,SPDL1,NDC80,PIK3C3,MIF,BUB1,MKI67,PRMT1,TACC3,KIF11,KIF25,RAD51B,KIF23,POC1A,KNSTRN,GTSE1,UBE2C,CEP192,INO80,ECT2,BABAM2,E2F8,KIF20A,RAD51AP1,IGF1,CCNB3,TPX2,RACGAP1,CDK1,MAD2L1,PCNA,AURKB
GO: Biological Process	GO:1902100	negative regulation of metaphase/anaphase transition of cell cycle		4.011e-11	1.775e-07	5.727e-09	5.139e-08	11	45	KNTC1,CENPE,CENPF,TRIP13,TTK,SPDL1,NDC80,BUB1,CEP192,MAD2L1,AURKB
GO: Biological Process	GO:0031577	spindle checkpoint		5.202e-11	2.303e-07	6.58e-09	5.904e-08	11	46	KNTC1,CENPE,CENPF,TRIP13,TTK,SPDL1,NDC80,BUB1,CEP192,MAD2L1,AURKB
GO: Biological Process	GO:0033048	negative regulation of mitotic sister chromatid segregation		5.202e-11	2.303e-07	6.58e-09	5.904e-08	11	46	KNTC1,CENPE,CENPF,TRIP13,TTK,SPDL1,NDC80,BUB1,CEP192,MAD2L1,AURKB
GO: Biological Process	GO:0033046	negative regulation of sister chromatid segregation		5.202e-11	2.303e-07	6.58e-09	5.904e-08	11	46	KNTC1,CENPE,CENPF,TRIP13,TTK,SPDL1,NDC80,BUB1,CEP192,MAD2L1,AURKB
GO: Biological Process	GO:2000816	negative regulation of mitotic sister chromatid separation		5.202e-11	2.303e-07	6.58e-09	5.904e-08	11	46	KNTC1,CENPE,CENPF,TRIP13,TTK,SPDL1,NDC80,BUB1,CEP192,MAD2L1,AURKB
GO: Biological Process	GO:0007052	mitotic spindle organization		5.825e-11	2.579e-07	7.164e-09	6.428e-08	16	126	CENPE,DLGAP5,NUF2,TTK,NDC80,TACC3,KIF11,KIFC1,KIF23,POC1A,CEP192,CENPH,TPX2,RACGAP1,AURKB,MYBL2
GO: Biological Process	GO:1905819	negative regulation of chromosome separation		8.583e-11	3.8e-07	1.027e-08	9.214e-08	11	48	KNTC1,CENPE,CENPF,TRIP13,TTK,SPDL1,NDC80,BUB1,CEP192,MAD2L1,AURKB
GO: Biological Process	GO:0044772	mitotic cell cycle phase transition		1.068e-10	4.726e-07	1.209e-08	1.085e-07	34	637	CDKN1A,CDKN1C,KNTC1,CDKN3,CENPE,CENPF,DLGAP5,PTEN,TRIP13,TTK,SPDL1,TYMS,CKS1B,NDC80,BUB1,PRMT1,TACC3,IQGAP3,RAD51B,GTSE1,UBE2C,CEP192,INO80,E2F8,ORC2,ORC4,CCNB3,CCNE2,EIF4EBP1,TPX2,CDK1,MAD2L1,PCNA,AURKB
GO: Biological Process	GO:0051985	negative regulation of chromosome segregation		1.092e-10	4.835e-07	1.209e-08	1.085e-07	11	49	KNTC1,CENPE,CENPF,TRIP13,TTK,SPDL1,NDC80,BUB1,CEP192,MAD2L1,AURKB
GO: Biological Process	GO:0033047	regulation of mitotic sister chromatid segregation		1.092e-10	4.835e-07	1.209e-08	1.085e-07	11	49	KNTC1,CENPE,CENPF,TRIP13,TTK,SPDL1,NDC80,BUB1,CEP192,MAD2L1,AURKB
GO: Biological Process	GO:0071459	protein localization to chromosome, centromeric region		1.457e-10	6.449e-07	1.573e-08	1.411e-07	12	64	CENPN,CENPA,TTK,CENPK,SPDL1,NDC80,KNL1,CENPO,CENPH,CENPI,CDK1,AURKB
GO: Biological Process	GO:0044770	cell cycle phase transition		1.887e-10	8.352e-07	1.989e-08	1.784e-07	35	686	CDKN1A,CDKN1C,KNTC1,CDKN3,CENPE,CENPF,DLGAP5,PTEN,TRIP13,TTK,SPDL1,TYMS,CKS1B,NDC80,BUB1,PRMT1,TACC3,IQGAP3,RAD51B,GTSE1,UBE2C,CEP192,INO80,BABAM2,E2F8,ORC2,ORC4,CCNB3,CCNE2,EIF4EBP1,TPX2,CDK1,MAD2L1,PCNA,AURKB
GO: Biological Process	GO:0045839	negative regulation of mitotic nuclear division		3.361e-10	1.488e-06	3.46e-08	3.104e-07	11	54	KNTC1,CENPE,CENPF,TRIP13,TTK,SPDL1,NDC80,BUB1,CEP192,MAD2L1,AURKB
GO: Biological Process	GO:0007051	spindle organization		4.92e-10	2.178e-06	4.95e-08	4.442e-07	19	214	INCENP,CENPE,DLGAP5,NUF2,TTK,NDC80,TACC3,KIF11,KIFC1,KIF23,POC1A,KNSTRN,CEP192,INO80,CENPH,TPX2,RACGAP1,AURKB,MYBL2
GO: Biological Process	GO:0007093	mitotic cell cycle checkpoint		1.031e-09	4.563e-06	1.014e-07	9.099e-07	17	175	CDKN1A,KNTC1,CENPE,CENPF,TRIP13,TTK,SPDL1,NDC80,BUB1,PRMT1,GTSE1,CEP192,E2F8,CDK1,MAD2L1,PCNA,AURKB
GO: Biological Process	GO:0000075	cell cycle checkpoint		1.544e-09	6.833e-06	1.486e-07	1.333e-06	19	229	CDKN1A,KNTC1,CENPE,CENPF,TRIP13,TTK,SPDL1,NDC80,BUB1,PRMT1,DDX39B,GTSE1,CEP192,BABAM2,E2F8,CDK1,MAD2L1,PCNA,AURKB
GO: Biological Process	GO:0051784	negative regulation of nuclear division		1.607e-09	7.112e-06	1.513e-07	1.358e-06	11	62	KNTC1,CENPE,CENPF,TRIP13,TTK,SPDL1,NDC80,BUB1,CEP192,MAD2L1,AURKB
GO: Biological Process	GO:0008608	attachment of spindle microtubules to kinetochore		1.995e-09	8.83e-06	1.84e-07	1.651e-06	9	36	CENPE,NUF2,SGO1,NDC80,KNL1,KNSTRN,ECT2,RACGAP1,AURKB
GO: Biological Process	GO:0051382	kinetochore assembly		2.475e-09	1.096e-05	2.237e-07	2.007e-06	7	17	CENPN,CENPA,CENPE,CENPF,DLGAP5,CENPK,CENPH
GO: Biological Process	GO:0007088	regulation of mitotic nuclear division		4.489e-09	1.987e-05	3.975e-07	3.566e-06	14	124	KNTC1,CENPE,CENPF,DLGAP5,TRIP13,TTK,SPDL1,NDC80,BUB1,MKI67,CEP192,IGF1,MAD2L1,AURKB
GO: Biological Process	GO:0034508	centromere complex assembly		1.009e-08	4.466e-05	8.758e-07	7.858e-06	10	57	CENPN,CENPA,CENPE,CENPF,DLGAP5,CENPK,KNL1,CENPO,CENPH,CENPI
GO: Biological Process	GO:0051783	regulation of nuclear division		1.16e-08	5.134e-05	9.874e-07	8.859e-06	15	156	KNTC1,CENPE,CENPF,DLGAP5,TRIP13,TTK,SPDL1,NDC80,BUB1,MKI67,CEP192,RAD51AP1,IGF1,MAD2L1,AURKB
GO: Biological Process	GO:0045787	positive regulation of cell cycle		1.263e-08	5.59e-05	1.055e-06	9.463e-06	25	444	CDKN1A,CENPE,DLGAP5,CKS1B,NDC80,MIF,PRMT1,DDX39B,RAD51B,KIF23,POC1A,GTSE1,UBE2C,INO80,ECT2,E2F8,CCNT2,RAD51AP1,IGF1,EIF4EBP1,RACGAP1,CDK1,MAD2L1,PCNA,AURKB
GO: Biological Process	GO:0010032	meiotic chromosome condensation		1.404e-08	6.217e-05	1.151e-06	1.033e-05	5	7	INCENP,NCAPD2,NCAPD3,SMC4,SMC2
GO: Biological Process	GO:2001251	negative regulation of chromosome organization		2.586e-08	0.0001145	2.082e-06	1.868e-05	12	99	KNTC1,CENPE,CENPF,TRIP13,TTK,SPDL1,NDC80,BUB1,CEP192,TOP2A,MAD2L1,AURKB
GO: Biological Process	GO:1901990	regulation of mitotic cell cycle phase transition		3.856e-08	0.0001707	3.049e-06	2.736e-05	25	470	CDKN1A,CDKN1C,KNTC1,CENPE,CENPF,DLGAP5,PTEN,TRIP13,TTK,SPDL1,NDC80,BUB1,PRMT1,RAD51B,GTSE1,UBE2C,CEP192,INO80,E2F8,CCNB3,TPX2,CDK1,MAD2L1,PCNA,AURKB
GO: Biological Process	GO:1901987	regulation of cell cycle phase transition		4.962e-08	0.0002197	3.854e-06	3.458e-05	26	511	CDKN1A,CDKN1C,KNTC1,CENPE,CENPF,DLGAP5,PTEN,TRIP13,TTK,SPDL1,NDC80,BUB1,PRMT1,RAD51B,GTSE1,UBE2C,CEP192,INO80,BABAM2,E2F8,CCNB3,TPX2,CDK1,MAD2L1,PCNA,AURKB
GO: Biological Process	GO:1901988	negative regulation of cell cycle phase transition		5.777e-08	0.0002558	4.41e-06	3.957e-05	19	286	CDKN1A,KNTC1,CENPE,CENPF,PTEN,TRIP13,TTK,SPDL1,NDC80,BUB1,PRMT1,GTSE1,CEP192,BABAM2,E2F8,CDK1,MAD2L1,PCNA,AURKB
GO: Biological Process	GO:0051321	meiotic cell cycle		6.813e-08	0.0003016	4.944e-06	4.436e-05	19	289	INCENP,CENPE,NUF2,SGO1,TRIP13,TTK,NDC80,BUB1,NCAPD2,MKI67,PSMC3IP,RAD51B,NCAPD3,SMC4,SMC2,RAD51AP1,CCNB3,CCNE2,TOP2A
GO: Biological Process	GO:0140013	meiotic nuclear division		6.813e-08	0.0003016	4.944e-06	4.436e-05	19	289	INCENP,CENPE,NUF2,SGO1,TRIP13,TTK,NDC80,BUB1,NCAPD2,MKI67,PSMC3IP,RAD51B,NCAPD3,SMC4,SMC2,RAD51AP1,CCNB3,CCNE2,TOP2A
GO: Biological Process	GO:1903046	meiotic cell cycle process		6.813e-08	0.0003016	4.944e-06	4.436e-05	19	289	INCENP,CENPE,NUF2,SGO1,TRIP13,TTK,NDC80,BUB1,NCAPD2,MKI67,PSMC3IP,RAD51B,NCAPD3,SMC4,SMC2,RAD51AP1,CCNB3,CCNE2,TOP2A
GO: Biological Process	GO:1901991	negative regulation of mitotic cell cycle phase transition		9.846e-08	0.0004359	7.03e-06	6.308e-05	18	266	CDKN1A,KNTC1,CENPE,CENPF,PTEN,TRIP13,TTK,SPDL1,NDC80,BUB1,PRMT1,GTSE1,CEP192,E2F8,CDK1,MAD2L1,PCNA,AURKB
GO: Biological Process	GO:0090068	positive regulation of cell cycle process		1.22e-07	0.0005399	8.571e-06	7.69e-05	20	331	CDKN1A,CENPE,DLGAP5,NDC80,PRMT1,RAD51B,KIF23,POC1A,GTSE1,UBE2C,INO80,ECT2,E2F8,RAD51AP1,IGF1,RACGAP1,CDK1,MAD2L1,PCNA,AURKB
GO: Biological Process	GO:0007346	regulation of mitotic cell cycle		1.9e-07	0.0008411	1.314e-05	0.0001179	29	660	CDKN1A,CDKN1C,KNTC1,CENPE,CENPF,DLGAP5,PTEN,TRIP13,TTK,SPDL1,CKS1B,NDC80,BUB1,MKI67,PRMT1,RAD51B,GTSE1,UBE2C,CEP192,INO80,E2F8,IGF1,CCNB3,EIF4EBP1,TPX2,CDK1,MAD2L1,PCNA,AURKB
GO: Biological Process	GO:0034501	protein localization to kinetochore		2.299e-07	0.001018	1.566e-05	0.0001405	6	19	TTK,SPDL1,NDC80,KNL1,CDK1,AURKB
GO: Biological Process	GO:0010948	negative regulation of cell cycle process		3.386e-07	0.001499	2.271e-05	0.0002038	21	386	CDKN1A,KNTC1,CENPE,CENPF,PTEN,TRIP13,TTK,SPDL1,NDC80,MIF,BUB1,PRMT1,KIF25,GTSE1,CEP192,BABAM2,E2F8,CDK1,MAD2L1,PCNA,AURKB
GO: Biological Process	GO:0030261	chromosome condensation		3.979e-07	0.001761	2.629e-05	0.0002359	8	47	INCENP,NCAPG2,NCAPD2,NCAPD3,SMC4,SMC2,CDK1,TOP2A
GO: Biological Process	GO:0051303	establishment of chromosome localization		7.83e-07	0.003466	5.025e-05	0.0004508	10	89	INCENP,CENPE,CENPF,DLGAP5,NUF2,SPDL1,NDC80,KIFC1,CDCA8,AURKB
GO: Biological Process	GO:0051310	metaphase plate congression		7.831e-07	0.003467	5.025e-05	0.0004508	9	69	INCENP,CENPE,CENPF,NUF2,SPDL1,NDC80,KIFC1,CDCA8,AURKB
GO: Biological Process	GO:0034502	protein localization to chromosome		8.06e-07	0.003568	5.098e-05	0.0004574	12	135	CENPN,CENPA,TTK,CENPK,SPDL1,NDC80,KNL1,CENPO,CENPH,CENPI,CDK1,AURKB
GO: Biological Process	GO:0050000	chromosome localization		9.642e-07	0.004268	6.012e-05	0.0005394	10	91	INCENP,CENPE,CENPF,DLGAP5,NUF2,SPDL1,NDC80,KIFC1,CDCA8,AURKB
GO: Biological Process	GO:0045930	negative regulation of mitotic cell cycle		1.036e-06	0.004585	6.368e-05	0.0005714	19	345	CDKN1A,CDKN1C,KNTC1,CENPE,CENPF,PTEN,TRIP13,TTK,SPDL1,NDC80,BUB1,PRMT1,GTSE1,CEP192,E2F8,CDK1,MAD2L1,PCNA,AURKB
GO: Biological Process	GO:0051988	regulation of attachment of spindle microtubules to kinetochore		1.229e-06	0.005442	7.455e-05	0.0006689	5	14	CENPE,KNSTRN,ECT2,RACGAP1,AURKB
GO: Biological Process	GO:0070925	organelle assembly		1.561e-06	0.006909	9.336e-05	0.0008377	35	986	TBC1D19,ABCC4,SYNPO2,CENPN,CENPA,INCENP,GAP43,CENPE,CENPF,DLGAP5,PTEN,CENPK,NDC80,PIK3C3,KIF17,DHX29,KIF11,KIFC1,KNL1,RPGRIP1,KIF23,POC1A,MPV17L2,CCDC28B,FASTKD2,CEP192,INO80,MRPS2,CEP44,CENPH,TPX2,RACGAP1,CDK1,AURKB,MYBL2
GO: Biological Process	GO:0051225	spindle assembly		1.605e-06	0.007105	9.473e-05	0.00085	12	144	INCENP,CENPE,NDC80,KIF11,KIFC1,KIF23,CEP192,INO80,TPX2,RACGAP1,AURKB,MYBL2
GO: Biological Process	GO:0000226	microtubule cytoskeleton organization		1.702e-06	0.007533	9.911e-05	0.0008893	33	903	TBC1D19,ABCC4,CENPA,INCENP,CENPE,DLGAP5,NUF2,SGO1,TTK,SPDL1,NDC80,TACC3,KIF17,KIF11,KIFC1,KIF25,RPGRIP1,KIF23,POC1A,CCDC28B,KNSTRN,CEP192,INO80,KIF20A,CEP44,CENPH,TPX2,RACGAP1,CDK1,CKAP2,MAD2L1,AURKB,MYBL2
GO: Biological Process	GO:0071103	DNA conformation change		2.198e-06	0.009732	0.0001264	0.001134	19	363	CENPN,CENPA,INCENP,ERCC6L,CENPK,NCAPG2,CHTF8,NCAPD2,KNL1,NCAPD3,SMC4,CENPO,INO80,SMC2,CENPH,CENPI,CDK1,POLQ,TOP2A
GO: Biological Process	GO:0070192	chromosome organization involved in meiotic cell cycle		2.243e-06	0.009931	0.0001273	0.001142	9	78	INCENP,SGO1,TRIP13,BUB1,NCAPD2,NCAPD3,SMC4,SMC2,CCNE2
GO: Biological Process	GO:0045786	negative regulation of cell cycle		2.664e-06	0.0118	0.0001493	0.00134	27	670	CDKN1A,CDKN1C,KNTC1,CDKN3,CENPE,CENPF,BARD1,PTEN,TRIP13,TTK,ADCYAP1,SPDL1,NDC80,MIF,BUB1,AK1,PRMT1,DDX39B,KIF25,GTSE1,CEP192,BABAM2,E2F8,CDK1,MAD2L1,PCNA,AURKB
GO: Biological Process	GO:0061641	CENP-A containing chromatin organization		2.95e-06	0.01306	0.0001593	0.001429	7	43	CENPN,CENPA,CENPK,KNL1,CENPO,CENPH,CENPI
GO: Biological Process	GO:0061644	protein localization to CENP-A containing chromatin		2.95e-06	0.01306	0.0001593	0.001429	7	43	CENPN,CENPA,CENPK,KNL1,CENPO,CENPH,CENPI
GO: Biological Process	GO:0034080	CENP-A containing nucleosome assembly		2.95e-06	0.01306	0.0001593	0.001429	7	43	CENPN,CENPA,CENPK,KNL1,CENPO,CENPH,CENPI
GO: Biological Process	GO:0045132	meiotic chromosome segregation		3.307e-06	0.01464	0.0001764	0.001583	10	104	NUF2,SGO1,TRIP13,TTK,BUB1,NCAPD3,SMC4,SMC2,CCNE2,TOP2A
GO: Biological Process	GO:0061640	cytoskeleton-dependent cytokinesis		3.608e-06	0.01597	0.0001901	0.001706	10	105	CENPA,INCENP,TTC19,KIF23,ECT2,KIF20A,RACGAP1,CKAP2,SEPTIN10,AURKB
GO: Biological Process	GO:0006323	DNA packaging		5.41e-06	0.02395	0.0002818	0.002528	15	251	CENPN,CENPA,INCENP,CENPK,NCAPG2,NCAPD2,KNL1,NCAPD3,SMC4,CENPO,SMC2,CENPH,CENPI,CDK1,TOP2A
GO: Biological Process	GO:0031055	chromatin remodeling at centromere		6.327e-06	0.02801	0.0003257	0.002923	7	48	CENPN,CENPA,CENPK,KNL1,CENPO,CENPH,CENPI
GO: Biological Process	GO:0090148	membrane fission		7.124e-06	0.03154	0.0003625	0.003253	13	195	CENPA,INCENP,TTC19,PIK3C3,KIF23,DNM1L,ECT2,E2F8,KIF20A,RACGAP1,CKAP2,SEPTIN10,AURKB
GO: Biological Process	GO:0090307	mitotic spindle assembly		9.901e-06	0.04383	0.0004981	0.004469	8	71	KIF11,KIFC1,KIF23,CEP192,TPX2,RACGAP1,AURKB,MYBL2
GO: Biological Process	GO:0007080	mitotic metaphase plate congression		1.244e-05	0.05505	0.0006117	0.005489	7	53	CENPE,NUF2,SPDL1,NDC80,KIFC1,CDCA8,AURKB
GO: Biological Process	GO:0006336	DNA replication-independent nucleosome assembly		1.244e-05	0.05505	0.0006117	0.005489	7	53	CENPN,CENPA,CENPK,KNL1,CENPO,CENPH,CENPI
GO: Biological Process	GO:0007017	microtubule-based process		1.31e-05	0.05798	0.0006372	0.005717	36	1133	TBC1D19,ABCC4,CENPA,INCENP,CENPE,DLGAP5,NUF2,SGO1,TTK,SPDL1,NDC80,TACC3,KIF17,AP3D1,KIF11,KIFC1,KIF25,RPGRIP1,KIF23,POC1A,CCDC28B,KNSTRN,GTSE1,CEP192,INO80,KIF20A,CEP44,CENPH,TPX2,RACGAP1,CDK1,CFAP61,CKAP2,MAD2L1,AURKB,MYBL2
GO: Biological Process	GO:0034724	DNA replication-independent nucleosome organization		1.411e-05	0.06246	0.0006789	0.006092	7	54	CENPN,CENPA,CENPK,KNL1,CENPO,CENPH,CENPI
GO: Biological Process	GO:0033044	regulation of chromosome organization		1.605e-05	0.07107	0.0007642	0.006857	16	309	KNTC1,CENPE,CENPF,DLGAP5,TRIP13,TTK,SPDL1,NDC80,NAF1,BUB1,TACC3,UBE2C,CEP192,TOP2A,MAD2L1,AURKB
GO: Biological Process	GO:0000281	mitotic cytokinesis		1.646e-05	0.07287	0.0007753	0.006956	8	76	CENPA,INCENP,TTC19,KIF23,ECT2,KIF20A,RACGAP1,CKAP2
GO: Biological Process	GO:0000910	cytokinesis		1.792e-05	0.07931	0.0008349	0.007491	12	182	CENPA,INCENP,TTC19,PIK3C3,KIF23,ECT2,E2F8,KIF20A,RACGAP1,CKAP2,SEPTIN10,AURKB
GO: Biological Process	GO:0006259	DNA metabolic process		1.934e-05	0.08564	0.0008921	0.008004	35	1107	CDKN1A,CENPF,BARD1,TRIP13,TYMS,CHTF8,NAF1,PSMC3IP,PARPBP,COPS5,DDX39B,PRIMPOL,KPNA2,HSPD1,RAD51B,SMC4,INO80,SMC2,BABAM2,E2F8,CRY2,ORC2,ORC4,RAD51AP1,MTA1,UBE2T,TK1,CCNE2,EEPD1,GINS2,CDK1,POLQ,TOP2A,PCNA,AURKB
GO: Biological Process	GO:0051255	spindle midzone assembly		2.115e-05	0.09365	0.0009655	0.008663	4	12	INCENP,KIF23,RACGAP1,AURKB
GO: Biological Process	GO:0071897	DNA biosynthetic process		2.624e-05	0.1162	0.001185	0.01064	20	471	CDKN1A,CENPF,BARD1,TYMS,CHTF8,NAF1,DDX39B,PRIMPOL,INO80,E2F8,ORC2,ORC4,TK1,CCNE2,GINS2,CDK1,POLQ,TOP2A,PCNA,AURKB
GO: Biological Process	GO:0043486	histone exchange		2.852e-05	0.1263	0.001276	0.01144	7	60	CENPN,CENPA,CENPK,KNL1,CENPO,CENPH,CENPI
GO: Biological Process	GO:0051338	regulation of transferase activity		3.016e-05	0.1335	0.001335	0.01198	35	1131	CDKN1A,CDKN1C,CDKN3,SYNPO2,INCENP,GAP43,CENPE,PBK,PTEN,NCAPG2,ADCYAP1,INKA2,CHTF8,CKS1B,NAF1,MIF,IQGAP3,SH3BP5,DDR1,DEPTOR,DUSP4,UBE2C,DNM1L,RET,ECT2,CCNT2,IGF1,CCNB3,CCNE2,TPX2,CDK1,TRIB1,MAD2L1,PCNA,AURKB
GO: Biological Process	GO:0001207	histone displacement		3.182e-05	0.1409	0.001395	0.01251	7	61	CENPN,CENPA,CENPK,KNL1,CENPO,CENPH,CENPI
GO: Biological Process	GO:0098762	meiotic cell cycle phase		4.285e-05	0.1897	0.001842	0.01653	10	139	CENPE,SGO1,TRIP13,TTK,NDC80,PSMC3IP,RAD51B,RAD51AP1,CCNE2,TOP2A
GO: Biological Process	GO:0098764	meiosis I cell cycle phase		4.285e-05	0.1897	0.001842	0.01653	10	139	CENPE,SGO1,TRIP13,TTK,NDC80,PSMC3IP,RAD51B,RAD51AP1,CCNE2,TOP2A
GO: Biological Process	GO:0019637	organophosphate metabolic process		4.878e-05	0.216	0.002076	0.01863	36	1206	GALK1,PIGP,PLPP5,INPP1,AK9,GCH1,PTEN,DCTD,PGD,SLC26A1,GFPT1,ITPA,TYMS,FASN,PIK3C2G,PIK3C3,NUP37,SURF1,MIF,PGLS,AK1,PISD,UPP1,PLCB4,PGP,PLEKHA8,PIGS,ACOT12,IGF1,THEM4,TK1,PDP1,CDK1,SELENOI,MVD,MVK
GO: Biological Process	GO:0000082	G1/S transition of mitotic cell cycle		4.942e-05	0.2188	0.002083	0.01869	15	303	CDKN1A,CDKN3,PTEN,TYMS,PRMT1,IQGAP3,GTSE1,INO80,E2F8,ORC2,ORC4,CCNE2,EIF4EBP1,CDK1,PCNA
GO: Biological Process	GO:0007076	mitotic chromosome condensation		5.632e-05	0.2493	0.00233	0.02091	4	15	NCAPD2,NCAPD3,SMC4,SMC2
GO: Biological Process	GO:0051315	attachment of mitotic spindle microtubules to kinetochore		5.632e-05	0.2493	0.00233	0.02091	4	15	CENPE,NUF2,NDC80,AURKB
GO: Biological Process	GO:0043044	ATP-dependent chromatin remodeling		6.127e-05	0.2713	0.002473	0.02219	8	91	CENPN,CENPA,CENPK,KNL1,CENPO,INO80,CENPH,CENPI
GO: Biological Process	GO:0000915	actomyosin contractile ring assembly		6.201e-05	0.2745	0.002473	0.02219	3	6	KIF23,ECT2,RACGAP1
GO: Biological Process	GO:0000912	assembly of actomyosin apparatus involved in cytokinesis		6.201e-05	0.2745	0.002473	0.02219	3	6	KIF23,ECT2,RACGAP1
GO: Biological Process	GO:0061668	mitochondrial ribosome assembly		6.201e-05	0.2745	0.002473	0.02219	3	6	MPV17L2,FASTKD2,MRPS2
GO: Biological Process	GO:0032465	regulation of cytokinesis		6.626e-05	0.2933	0.002619	0.0235	8	92	INCENP,PIK3C3,KIF23,ECT2,E2F8,KIF20A,RACGAP1,AURKB
GO: Biological Process	GO:0022403	cell cycle phase		7.291e-05	0.3228	0.002856	0.02563	10	148	CENPE,SGO1,TRIP13,TTK,NDC80,PSMC3IP,RAD51B,RAD51AP1,CCNE2,TOP2A
GO: Biological Process	GO:0010639	negative regulation of organelle organization		7.946e-05	0.3518	0.003086	0.02769	17	391	KNTC1,CENPE,CENPF,TRIP13,TTK,SPDL1,NDC80,BUB1,DNM1L,CEP192,CORO1B,IGF1,TPX2,CKAP2,TOP2A,MAD2L1,AURKB
GO: Biological Process	GO:0044837	actomyosin contractile ring organization		0.0001073	0.4751	0.004132	0.03707	3	7	KIF23,ECT2,RACGAP1
GO: Biological Process	GO:0072422	signal transduction involved in DNA damage checkpoint		0.0001114	0.4933	0.00418	0.03751	7	74	CDKN1A,PRMT1,GTSE1,BABAM2,E2F8,CDK1,PCNA
GO: Biological Process	GO:0071168	protein localization to chromatin		0.0001114	0.4933	0.00418	0.03751	7	74	CENPN,CENPA,CENPK,KNL1,CENPO,CENPH,CENPI
GO: Biological Process	GO:0072401	signal transduction involved in DNA integrity checkpoint		0.0001114	0.4933	0.00418	0.03751	7	74	CDKN1A,PRMT1,GTSE1,BABAM2,E2F8,CDK1,PCNA
GO: Biological Process	GO:0044843	cell cycle G1/S phase transition		0.0001282	0.5677	0.004771	0.04281	15	330	CDKN1A,CDKN3,PTEN,TYMS,PRMT1,IQGAP3,GTSE1,INO80,E2F8,ORC2,ORC4,CCNE2,EIF4EBP1,CDK1,PCNA
GO: Biological Process	GO:0072395	signal transduction involved in cell cycle checkpoint		0.0001434	0.6348	0.00529	0.04747	7	77	CDKN1A,PRMT1,GTSE1,BABAM2,E2F8,CDK1,PCNA
GO: Biological Process	GO:0000079	regulation of cyclin-dependent protein serine/threonine kinase activity		0.0001574	0.6967	0.005758	0.05167	8	104	CDKN1A,CDKN1C,CDKN3,PTEN,CKS1B,CCNT2,CCNB3,CCNE2
GO: Biological Process	GO:0051256	mitotic spindle midzone assembly		0.0001698	0.7519	0.006163	0.0553	3	8	KIF23,RACGAP1,AURKB
GO: Biological Process	GO:0051326	telophase		0.0001846	0.8172	0.006538	0.05866	9	135	CENPE,SGO1,TRIP13,NDC80,PSMC3IP,RAD51B,RAD51AP1,CCNE2,TOP2A
GO: Biological Process	GO:0007134	meiotic telophase I		0.0001846	0.8172	0.006538	0.05866	9	135	CENPE,SGO1,TRIP13,NDC80,PSMC3IP,RAD51B,RAD51AP1,CCNE2,TOP2A
GO: Biological Process	GO:0007127	meiosis I		0.0001846	0.8172	0.006538	0.05866	9	135	CENPE,SGO1,TRIP13,NDC80,PSMC3IP,RAD51B,RAD51AP1,CCNE2,TOP2A
GO: Biological Process	GO:0006977	DNA damage response, signal transduction by p53 class mediator resulting in cell cycle arrest		0.0001919	0.8494	0.006741	0.06049	6	57	CDKN1A,PRMT1,GTSE1,E2F8,CDK1,PCNA
GO: Biological Process	GO:1904029	regulation of cyclin-dependent protein kinase activity		0.0002044	0.905	0.007126	0.06394	8	108	CDKN1A,CDKN1C,CDKN3,PTEN,CKS1B,CCNT2,CCNB3,CCNE2
GO: Biological Process	GO:0006261	DNA-dependent DNA replication		0.0002077	0.9193	0.007182	0.06444	10	168	CHTF8,PRIMPOL,INO80,E2F8,ORC2,ORC4,CCNE2,GINS2,POLQ,PCNA
GO: Biological Process	GO:1902400	intracellular signal transduction involved in G1 DNA damage checkpoint		0.0002114	0.9358	0.007198	0.06459	6	58	CDKN1A,PRMT1,GTSE1,E2F8,CDK1,PCNA
GO: Biological Process	GO:0072431	signal transduction involved in mitotic G1 DNA damage checkpoint		0.0002114	0.9358	0.007198	0.06459	6	58	CDKN1A,PRMT1,GTSE1,E2F8,CDK1,PCNA
GO: Biological Process	GO:0019751	polyol metabolic process		0.0002178	0.9642	0.00736	0.06604	9	138	GALK1,INPP1,CYP27B1,GCH1,PTEN,PLCB4,PGP,CYP2R1,PCK1
GO: Biological Process	GO:0099607	lateral attachment of mitotic spindle microtubules to kinetochore		0.0002214	0.9801	0.007425	0.06662	2	2	CENPE,AURKB
GO: Biological Process	GO:0000279	M phase		0.0002426	1	0.008014	0.07191	9	140	CENPE,SGO1,TRIP13,NDC80,PSMC3IP,RAD51B,RAD51AP1,CCNE2,TOP2A
GO: Biological Process	GO:0061982	meiosis I cell cycle process		0.0002426	1	0.008014	0.07191	9	140	CENPE,SGO1,TRIP13,NDC80,PSMC3IP,RAD51B,RAD51AP1,CCNE2,TOP2A
GO: Biological Process	GO:0044848	biological phase		0.0002511	1	0.008124	0.07289	10	172	CENPE,SGO1,TRIP13,TTK,NDC80,PSMC3IP,RAD51B,RAD51AP1,CCNE2,TOP2A
GO: Biological Process	GO:0000022	mitotic spindle elongation		0.000252	1	0.008124	0.07289	3	9	KIF23,RACGAP1,AURKB
GO: Biological Process	GO:0009157	deoxyribonucleoside monophosphate biosynthetic process		0.000252	1	0.008124	0.07289	3	9	DCTD,TYMS,TK1
GO: Biological Process	GO:1902402	signal transduction involved in mitotic DNA damage checkpoint		0.0002551	1	0.008124	0.07289	6	60	CDKN1A,PRMT1,GTSE1,E2F8,CDK1,PCNA
GO: Biological Process	GO:1902403	signal transduction involved in mitotic DNA integrity checkpoint		0.0002551	1	0.008124	0.07289	6	60	CDKN1A,PRMT1,GTSE1,E2F8,CDK1,PCNA
GO: Biological Process	GO:0051294	establishment of spindle orientation		0.0002612	1	0.008258	0.0741	5	39	CENPA,SPDL1,NDC80,KIF25,MAD2L1
GO: Biological Process	GO:0032506	cytokinetic process		0.0002949	1	0.009258	0.08307	5	40	KIF23,ECT2,KIF20A,RACGAP1,AURKB
GO: Biological Process	GO:0044283	small molecule biosynthetic process		0.0003051	1	0.00946	0.08488	24	743	CYP27B1,GATM,GCH1,PGD,STAR,ITPA,GIP,FASN,PER2,MIF,AK1,UPP1,PGP,GPT2,AMD1,COQ6,NR1D1,CBR1,CYP2R1,TK1,SLC35B4,PCK1,MVD,MVK
GO: Biological Process	GO:0072413	signal transduction involved in mitotic cell cycle checkpoint		0.0003056	1	0.00946	0.08488	6	62	CDKN1A,PRMT1,GTSE1,E2F8,CDK1,PCNA
GO: Biological Process	GO:0007143	female meiotic nuclear division		0.0003318	1	0.01013	0.0909	5	41	CENPE,TRIP13,TTK,NDC80,TOP2A
GO: Biological Process	GO:0006084	acetyl-CoA metabolic process		0.0003318	1	0.01013	0.0909	5	41	FASN,ACOT12,PDP1,MVD,MVK
GO: Biological Process	GO:0007010	cytoskeleton organization		0.0003355	1	0.01017	0.09128	44	1745	TBC1D19,ABCC4,SYNPO2,CENPA,INCENP,CENPE,DLGAP5,PARVB,NUF2,SGO1,TTK,SPDL1,EHBP1L1,NDC80,CDC42EP2,DIAPH3,TACC3,KIF17,IQGAP3,KIF11,KIFC1,KIF25,RPGRIP1,KIF23,POC1A,CCDC28B,KNSTRN,CEP192,VPS54,CORO1B,INO80,ECT2,ARF6,KIF20A,PLEK2,CEP44,CENPH,TPX2,RACGAP1,CDK1,CKAP2,MAD2L1,AURKB,MYBL2
GO: Biological Process	GO:0051231	spindle elongation		0.000356	1	0.01065	0.09556	3	10	KIF23,RACGAP1,AURKB
GO: Biological Process	GO:0046073	dTMP metabolic process		0.000356	1	0.01065	0.09556	3	10	DCTD,TYMS,UPP1
GO: Biological Process	GO:0031571	mitotic G1 DNA damage checkpoint		0.0003957	1	0.01176	0.1055	6	65	CDKN1A,PRMT1,GTSE1,E2F8,CDK1,PCNA
GO: Biological Process	GO:0006974	cellular response to DNA damage stimulus		0.0004288	1	0.01252	0.1123	27	902	CDKN1A,CDKN3,BARD1,TRIP13,MIF,PRMT1,PARPBP,COPS5,DDX39B,PRIMPOL,RAD51B,GTSE1,SMC4,INO80,SMC2,BABAM2,E2F8,CRY2,RAD51AP1,MTA1,UBE2T,EEPD1,GINS2,CDK1,POLQ,TOP2A,PCNA
GO: Biological Process	GO:0044819	mitotic G1/S transition checkpoint		0.0004299	1	0.01252	0.1123	6	66	CDKN1A,PRMT1,GTSE1,E2F8,CDK1,PCNA
GO: Biological Process	GO:0044783	G1 DNA damage checkpoint		0.0004299	1	0.01252	0.1123	6	66	CDKN1A,PRMT1,GTSE1,E2F8,CDK1,PCNA
GO: Biological Process	GO:0051347	positive regulation of transferase activity		0.0004813	1	0.01392	0.1249	24	767	CDKN1A,INCENP,GAP43,CENPE,PBK,PTEN,NCAPG2,ADCYAP1,CHTF8,CKS1B,NAF1,MIF,IQGAP3,DDR1,UBE2C,RET,ECT2,CCNT2,IGF1,TPX2,CDK1,TRIB1,PCNA,AURKB
GO: Biological Process	GO:0007144	female meiosis I		0.0004842	1	0.01392	0.1249	3	11	CENPE,TRIP13,NDC80
GO: Biological Process	GO:0008610	lipid biosynthetic process		0.0004903	1	0.01399	0.1256	24	768	B3GALT4,SPTSSA,PIGP,CYP27B1,PTEN,STAR,GIP,FASN,PIK3C2G,PIK3C3,MIF,HINT2,PISD,PLEKHA8,PIGS,NR1D1,CBR1,IGF1,THRSP,CYP2R1,SELENOI,PCK1,MVD,MVK
GO: Biological Process	GO:0034637	cellular carbohydrate biosynthetic process		0.0004931	1	0.01399	0.1256	7	94	GFPT1,B3GNT8,PER2,PGP,NR1D1,IGF1,PCK1
GO: Biological Process	GO:0045859	regulation of protein kinase activity		0.0004992	1	0.01408	0.1263	27	911	CDKN1A,CDKN1C,CDKN3,SYNPO2,INCENP,GAP43,CENPE,PBK,PTEN,NCAPG2,ADCYAP1,INKA2,CKS1B,MIF,IQGAP3,SH3BP5,DEPTOR,DUSP4,RET,ECT2,CCNT2,IGF1,CCNB3,CCNE2,TPX2,CDK1,TRIB1
GO: Biological Process	GO:0051656	establishment of organelle localization		0.0005804	1	0.01619	0.1453	26	872	TBC1D19,ABCC4,CENPA,INCENP,CENPE,CENPF,DLGAP5,NUF2,SPDL1,NDC80,TRAPPC4,TACC3,KIF17,AP3D1,SEC23A,KIFC1,KIF25,RPGRIP1,KIF23,POC1A,CCDC28B,CEP192,CDCA8,CDK1,MAD2L1,AURKB
GO: Biological Process	GO:0071900	regulation of protein serine/threonine kinase activity		0.0005823	1	0.01619	0.1453	19	550	CDKN1A,CDKN1C,CDKN3,SYNPO2,INCENP,PBK,PTEN,INKA2,CKS1B,MIF,IQGAP3,DUSP4,RET,CCNT2,IGF1,CCNB3,CCNE2,CDK1,TRIB1
GO: Biological Process	GO:0051640	organelle localization		0.0005851	1	0.01619	0.1453	29	1018	TBC1D19,ABCC4,CENPA,INCENP,CENPE,CENPF,DLGAP5,NUF2,PTEN,SPDL1,NDC80,TRAPPC4,TACC3,KIF17,AP3D1,SEC23A,KIFC1,KIF25,EXOC6,RPGRIP1,KIF23,POC1A,CCDC28B,DNM1L,CEP192,CDCA8,CDK1,MAD2L1,AURKB
GO: Biological Process	GO:0015949	nucleobase-containing small molecule interconversion		0.0006296	1	0.01721	0.1544	4	27	AK9,DCTD,TYMS,AK1
GO: Biological Process	GO:1904666	regulation of ubiquitin protein ligase activity		0.0006296	1	0.01721	0.1544	4	27	PTEN,UBE2C,DNM1L,MAD2L1
GO: Biological Process	GO:0006231	dTMP biosynthetic process		0.0006479	1	0.01749	0.1569	2	3	DCTD,TYMS
GO: Biological Process	GO:0019287	isopentenyl diphosphate biosynthetic process, mevalonate pathway		0.0006479	1	0.01749	0.1569	2	3	MVD,MVK
GO: Biological Process	GO:0048511	rhythmic process		0.0007053	1	0.01892	0.1698	14	347	PTEN,GFPT1,STAR,TYMS,PTN,PER2,DNM1L,NR1D1,CRY2,IGF1,MTA1,CDK1,TOP2A,PCNA
GO: Biological Process	GO:0051129	negative regulation of cellular component organization		0.0007851	1	0.02094	0.1879	25	842	KNTC1,CENPE,CENPF,PTEN,TRIP13,TTK,SPDL1,PTN,PTPN9,PER2,NDC80,CTNNBIP1,BUB1,DNM1L,CEP192,CORO1B,ARF6,SEMA3D,IGF1,EIF4EBP1,TPX2,CKAP2,TOP2A,MAD2L1,AURKB
GO: Biological Process	GO:0022414	reproductive process		0.0007959	1	0.0211	0.1893	42	1711	CDKN1C,PSAP,INCENP,CENPE,CYP27B1,NUF2,PTEN,SGO1,TRIP13,TTK,ITGB4,STAR,ADCYAP1,PTN,GIP,NDC80,UCP2,MIF,BUB1,NCAPD2,MKI67,PSMC3IP,ENDOU,KIFC1,KNL1,RAD51B,DDR1,NCAPD3,POC1A,SMC4,SMC2,E2F8,RAD51AP1,IGF1,CCNB3,CCNE2,CENPI,RACGAP1,RXFP1,CDK1,TOP2A,PCNA
GO: Biological Process	GO:0060736	prostate gland growth		0.000821	1	0.02158	0.1937	3	13	PSAP,PTEN,IGF1
GO: Biological Process	GO:0000003	reproduction		0.0008239	1	0.02158	0.1937	42	1714	CDKN1C,PSAP,INCENP,CENPE,CYP27B1,NUF2,PTEN,SGO1,TRIP13,TTK,ITGB4,STAR,ADCYAP1,PTN,GIP,NDC80,UCP2,MIF,BUB1,NCAPD2,MKI67,PSMC3IP,ENDOU,KIFC1,KNL1,RAD51B,DDR1,NCAPD3,POC1A,SMC4,SMC2,E2F8,RAD51AP1,IGF1,CCNB3,CCNE2,CENPI,RACGAP1,RXFP1,CDK1,TOP2A,PCNA
GO: Biological Process	GO:0009162	deoxyribonucleoside monophosphate metabolic process		0.0008325	1	0.02168	0.1945	4	29	DCTD,TYMS,UPP1,TK1
GO: Biological Process	GO:0048732	gland development		0.0009196	1	0.02381	0.2136	18	527	CDKN1C,PSAP,PTEN,ADCYAP1,TYMS,PTN,FASN,UCP2,MKI67,IQGAP3,DDX39B,DDR1,E2F8,ARF6,IGF1,RXFP1,PCK1,PCNA
GO: Biological Process	GO:0065004	protein-DNA complex assembly		0.0009352	1	0.02407	0.216	13	317	CENPN,CENPA,CENPE,CENPF,DLGAP5,CENPK,NAF1,KNL1,CENPO,GTF2B,CENPH,CENPI,AURKB
GO: Biological Process	GO:0007098	centrosome cycle		0.0009583	1	0.02438	0.2188	8	136	SGO1,NDC80,KIF11,KIF25,POC1A,CEP192,CEP44,CDK1
GO: Biological Process	GO:0042770	signal transduction in response to DNA damage		0.0009583	1	0.02438	0.2188	8	136	CDKN1A,MIF,PRMT1,GTSE1,BABAM2,E2F8,CDK1,PCNA
GO: Biological Process	GO:0065003	protein-containing complex assembly		0.0009976	1	0.02524	0.2264	44	1839	KNTC1,CENPN,CENPA,CENPE,CENPF,DLGAP5,GCH1,CENPK,TTC19,AGO3,AP1B1,CTNNBIP1,SURF1,NAF1,MIF,CDC42EP2,TRAPPC4,PRMT1,DIAPH3,DHX29,DDX39B,SEC23A,KIF25,KNL1,HSPD1,UBE2C,CENPO,DNM1L,FASTKD2,CEP192,CORO1B,ECT2,ARF6,GTF2B,TK1,SCARA5,CENPH,EIF4EBP1,CENPI,TPX2,CDK1,FBLIM1,POLQ,AURKB
GO: Biological Process	GO:0071824	protein-DNA complex subunit organization		0.001032	1	0.02585	0.232	14	361	CENPN,CENPA,CENPE,CENPF,DLGAP5,CENPK,NAF1,KNL1,CENPO,INO80,GTF2B,CENPH,CENPI,AURKB
GO: Biological Process	GO:0006596	polyamine biosynthetic process		0.001034	1	0.02585	0.232	3	14	AMD1,OAZ1,ODC1
GO: Biological Process	GO:0014823	response to activity		0.001048	1	0.02608	0.234	6	78	PTEN,STAR,PTN,GCLM,CRY2,PCK1
GO: Biological Process	GO:0007050	cell cycle arrest		0.001072	1	0.02652	0.2379	11	244	CDKN1A,CDKN1C,CDKN3,BARD1,MIF,AK1,PRMT1,GTSE1,E2F8,CDK1,PCNA
GO: Biological Process	GO:0051293	establishment of spindle localization		0.0011	1	0.02705	0.2427	5	53	CENPA,SPDL1,NDC80,KIF25,MAD2L1
GO: Biological Process	GO:0007623	circadian rhythm		0.001108	1	0.0271	0.2432	11	245	PTEN,GFPT1,STAR,TYMS,PER2,NR1D1,CRY2,IGF1,MTA1,CDK1,TOP2A
GO: Biological Process	GO:0043549	regulation of kinase activity		0.001165	1	0.02833	0.2542	28	1014	CDKN1A,CDKN1C,CDKN3,SYNPO2,INCENP,GAP43,CENPE,PBK,PTEN,NCAPG2,ADCYAP1,INKA2,CKS1B,MIF,IQGAP3,SH3BP5,DDR1,DEPTOR,DUSP4,RET,ECT2,CCNT2,IGF1,CCNB3,CCNE2,TPX2,CDK1,TRIB1
GO: Biological Process	GO:0006281	DNA repair		0.001182	1	0.0286	0.2566	19	584	BARD1,TRIP13,PARPBP,COPS5,PRIMPOL,RAD51B,SMC4,INO80,SMC2,BABAM2,CRY2,RAD51AP1,MTA1,UBE2T,EEPD1,GINS2,CDK1,POLQ,PCNA
GO: Biological Process	GO:0000132	establishment of mitotic spindle orientation		0.001217	1	0.02929	0.2628	4	32	CENPA,SPDL1,NDC80,MAD2L1
GO: Biological Process	GO:0030330	DNA damage response, signal transduction by p53 class mediator		0.001255	1	0.02958	0.2655	7	110	CDKN1A,MIF,PRMT1,GTSE1,E2F8,CDK1,PCNA
GO: Biological Process	GO:0009130	pyrimidine nucleoside monophosphate biosynthetic process		0.001278	1	0.02958	0.2655	3	15	DCTD,TYMS,UPP1
GO: Biological Process	GO:1904253	positive regulation of bile acid metabolic process		0.001283	1	0.02958	0.2655	2	4	STAR,NR1D1
GO: Biological Process	GO:0007079	mitotic chromosome movement towards spindle pole		0.001283	1	0.02958	0.2655	2	4	CENPE,DLGAP5
GO: Biological Process	GO:0036378	calcitriol biosynthetic process from calciol		0.001283	1	0.02958	0.2655	2	4	CYP27B1,CYP2R1
GO: Biological Process	GO:0060574	intestinal epithelial cell maturation		0.001283	1	0.02958	0.2655	2	4	CDKN1A,TYMS
GO: Biological Process	GO:0070859	positive regulation of bile acid biosynthetic process		0.001283	1	0.02958	0.2655	2	4	STAR,NR1D1
GO: Biological Process	GO:0009051	pentose-phosphate shunt, oxidative branch		0.001283	1	0.02958	0.2655	2	4	PGD,PGLS
GO: Biological Process	GO:0044262	cellular carbohydrate metabolic process		0.001308	1	0.03001	0.2693	13	329	GALK1,INPP1,PTEN,PGD,GFPT1,B3GNT8,PER2,PGP,GPT2,NR1D1,IGF1,SLC35B4,PCK1
GO: Biological Process	GO:0001889	liver development		0.001372	1	0.0313	0.2808	9	178	TYMS,PTN,UCP2,MKI67,DDX39B,E2F8,ARF6,PCK1,PCNA
GO: Biological Process	GO:0031667	response to nutrient levels		0.001389	1	0.03153	0.2829	17	502	CDKN1A,CYP27B1,TMEM135,GATM,PTEN,STAR,ADCYAP1,TYMS,PTN,GIP,PIK3C3,GCLM,UCP2,UPP1,DNM1L,EIF4EBP1,PCK1
GO: Biological Process	GO:0062012	regulation of small molecule metabolic process		0.001419	1	0.03204	0.2875	17	503	CYP27B1,GFPT1,STAR,GIP,FASN,NUP37,MIF,PGP,GPT2,OAZ1,ODC1,NR1D1,IGF1,PDP1,SLC35B4,MVD,MVK
GO: Biological Process	GO:0050810	regulation of steroid biosynthetic process		0.001467	1	0.03297	0.2959	7	113	CYP27B1,STAR,FASN,NR1D1,IGF1,MVD,MVK
GO: Biological Process	GO:0061008	hepaticobiliary system development		0.00154	1	0.03417	0.3066	9	181	TYMS,PTN,UCP2,MKI67,DDX39B,E2F8,ARF6,PCK1,PCNA
GO: Biological Process	GO:0009123	nucleoside monophosphate metabolic process		0.001541	1	0.03417	0.3066	6	84	AK9,DCTD,TYMS,AK1,UPP1,TK1
GO: Biological Process	GO:0071156	regulation of cell cycle arrest		0.001544	1	0.03417	0.3066	7	114	CDKN1A,MIF,PRMT1,GTSE1,E2F8,CDK1,PCNA
GO: Biological Process	GO:0009176	pyrimidine deoxyribonucleoside monophosphate metabolic process		0.001556	1	0.03426	0.3074	3	16	DCTD,TYMS,UPP1
GO: Biological Process	GO:0016311	dephosphorylation		0.001576	1	0.03453	0.3099	17	508	CDKN3,PLPP5,INPP1,LMTK3,PTEN,PTN,PTPN9,PGP,KNL1,CILP,DUSP4,CEP192,NT5DC3,CRY2,PDP1,PTPN20,RCAN2
GO: Biological Process	GO:0031023	microtubule organizing center organization		0.001648	1	0.03562	0.3196	8	148	SGO1,NDC80,KIF11,KIF25,POC1A,CEP192,CEP44,CDK1
GO: Biological Process	GO:0006260	DNA replication		0.001649	1	0.03562	0.3196	12	297	BARD1,CHTF8,PRIMPOL,INO80,E2F8,ORC2,ORC4,CCNE2,GINS2,CDK1,POLQ,PCNA
GO: Biological Process	GO:0051653	spindle localization		0.001654	1	0.03562	0.3196	5	58	CENPA,SPDL1,NDC80,KIF25,MAD2L1
GO: Biological Process	GO:0051302	regulation of cell division		0.001661	1	0.03562	0.3196	9	183	INCENP,PTN,PIK3C3,KIF23,ECT2,E2F8,KIF20A,RACGAP1,AURKB
GO: Biological Process	GO:0090407	organophosphate biosynthetic process		0.001665	1	0.03562	0.3196	22	743	PIGP,AK9,GCH1,PTEN,DCTD,SLC26A1,TYMS,FASN,PIK3C2G,PIK3C3,SURF1,AK1,PISD,UPP1,PLEKHA8,PIGS,TK1,PDP1,CDK1,SELENOI,MVD,MVK
GO: Biological Process	GO:0071158	positive regulation of cell cycle arrest		0.00174	1	0.03703	0.3322	6	86	CDKN1A,PRMT1,GTSE1,E2F8,CDK1,PCNA
GO: Biological Process	GO:0051438	regulation of ubiquitin-protein transferase activity		0.001925	1	0.04077	0.3658	5	60	PTEN,UBE2C,DNM1L,TRIB1,MAD2L1
GO: Biological Process	GO:0040001	establishment of mitotic spindle localization		0.00211	1	0.043	0.3858	4	37	CENPA,SPDL1,NDC80,MAD2L1
GO: Biological Process	GO:0007057	spindle assembly involved in female meiosis I		0.002118	1	0.043	0.3858	2	5	CENPE,NDC80
GO: Biological Process	GO:0044108	cellular alcohol biosynthetic process		0.002118	1	0.043	0.3858	2	5	CYP27B1,CYP2R1
GO: Biological Process	GO:0044107	cellular alcohol metabolic process		0.002118	1	0.043	0.3858	2	5	CYP27B1,CYP2R1
GO: Biological Process	GO:0046490	isopentenyl diphosphate metabolic process		0.002118	1	0.043	0.3858	2	5	MVD,MVK
GO: Biological Process	GO:0009240	isopentenyl diphosphate biosynthetic process		0.002118	1	0.043	0.3858	2	5	MVD,MVK
GO: Biological Process	GO:0045900	negative regulation of translational elongation		0.002118	1	0.043	0.3858	2	5	EIF4A3,CPEB3
GO: Biological Process	GO:0061088	regulation of sequestering of zinc ion		0.002118	1	0.043	0.3858	2	5	SLC30A2,AP3D1
GO: Biological Process	GO:0009177	pyrimidine deoxyribonucleoside monophosphate biosynthetic process		0.002118	1	0.043	0.3858	2	5	DCTD,TYMS
GO: Biological Process	GO:0006595	polyamine metabolic process		0.002218	1	0.04483	0.4023	3	18	AMD1,OAZ1,ODC1
GO: Biological Process	GO:1902749	regulation of cell cycle G2/M phase transition		0.002258	1	0.04544	0.4077	10	229	CDKN1A,CENPF,RAD51B,GTSE1,CEP192,BABAM2,CCNB3,TPX2,CDK1,AURKB
GO: Biological Process	GO:0007131	reciprocal meiotic recombination		0.00239	1	0.04765	0.4276	5	63	TRIP13,PSMC3IP,RAD51B,RAD51AP1,TOP2A
GO: Biological Process	GO:0140527	reciprocal homologous recombination		0.00239	1	0.04765	0.4276	5	63	TRIP13,PSMC3IP,RAD51B,RAD51AP1,TOP2A
GO: Biological Process	GO:0000077	DNA damage checkpoint		0.002482	1	0.04904	0.4401	8	158	CDKN1A,PRMT1,DDX39B,GTSE1,BABAM2,E2F8,CDK1,PCNA
GO: Biological Process	GO:0010212	response to ionizing radiation		0.002482	1	0.04904	0.4401	8	158	CDKN1A,STAR,INO80,ECT2,BABAM2,RAD51AP1,MTA1,CYP2R1
GO: Cellular Component	GO:0000775	chromosome, centromeric region		1.974e-22	1.109e-19	1.109e-19	7.665e-19	31	208	KNTC1,CENPN,CENPA,INCENP,ERCC6L,CENPE,CENPF,NUF2,SGO1,TTK,CENPK,SPDL1,NDC80,NUP37,BUB1,NCAPD2,MKI67,KNL1,NCAPD3,ZNF618,KNSTRN,SMC4,CENPO,CDCA8,SPC24,ORC2,CENPH,CENPI,TOP2A,MAD2L1,AURKB
GO: Cellular Component	GO:0000779	condensed chromosome, centromeric region		8.04e-21	4.518e-18	2.259e-18	1.561e-17	24	119	KNTC1,CENPN,CENPA,INCENP,ERCC6L,CENPE,CENPF,NUF2,SGO1,CENPK,SPDL1,NDC80,NUP37,BUB1,NCAPD2,KNL1,NCAPD3,KNSTRN,CENPO,SPC24,ORC2,CENPH,MAD2L1,AURKB
GO: Cellular Component	GO:0000776	kinetochore		2.841e-20	1.596e-17	5.322e-18	3.677e-17	25	140	KNTC1,CENPN,CENPA,INCENP,ERCC6L,CENPE,CENPF,NUF2,SGO1,TTK,CENPK,SPDL1,NDC80,NUP37,BUB1,KNL1,NCAPD3,KNSTRN,CENPO,SPC24,ORC2,CENPH,CENPI,MAD2L1,AURKB
GO: Cellular Component	GO:0098687	chromosomal region		5.879e-20	3.304e-17	8.26e-18	5.707e-17	36	359	KNTC1,CENPN,CENPA,INCENP,ERCC6L,CENPE,CENPF,SSB,NUF2,SGO1,TTK,CENPK,SPDL1,NDC80,NUP37,BUB1,NCAPD2,MKI67,KNL1,NCAPD3,ZNF618,KNSTRN,SMC4,CENPO,CDCA8,SPC24,ORC2,ORC4,RAD51AP1,CENPH,CENPI,CDK1,TOP2A,MAD2L1,PCNA,AURKB
GO: Cellular Component	GO:0000777	condensed chromosome kinetochore		2.779e-19	1.562e-16	3.123e-17	2.158e-16	22	108	KNTC1,CENPN,CENPA,INCENP,ERCC6L,CENPE,CENPF,NUF2,SGO1,CENPK,SPDL1,NDC80,NUP37,BUB1,KNL1,NCAPD3,KNSTRN,CENPO,SPC24,ORC2,CENPH,MAD2L1
GO: Cellular Component	GO:0000793	condensed chromosome		7.415e-18	4.167e-15	6.945e-16	4.799e-15	28	232	KNTC1,CENPN,CENPA,INCENP,ERCC6L,CENPE,CENPF,NUF2,SGO1,CENPK,SPDL1,AGO3,NDC80,NUP37,BUB1,NCAPD2,MKI67,KNL1,NCAPD3,KNSTRN,CENPO,SMC2,SPC24,ORC2,CENPH,TOP2A,MAD2L1,AURKB
GO: Cellular Component	GO:0005819	spindle		2.056e-10	1.155e-07	1.65e-08	1.14e-07	26	399	KNTC1,INCENP,CENPE,CENPF,DLGAP5,SGO1,TTK,SPDL1,TACC3,KIF11,KIFC1,KIF23,POC1A,KNSTRN,INO80,ECT2,CDCA8,KIF20A,CEP44,TPX2,CKAP2L,RACGAP1,CDK1,CKAP2,MAD2L1,AURKB
GO: Cellular Component	GO:0099080	supramolecular complex		8.72e-10	4.901e-07	5.507e-08	3.805e-07	62	1895	KNTC1,SYNPO2,CYBRD1,CENPN,CENPA,INCENP,GAP43,ERCC6L,CENPE,CENPF,BARD1,PARVB,NUF2,SGO1,TTK,CENPK,ENKD1,SPDL1,EHBP1L1,AGO3,NDC80,PIK3C3,NUP37,BUB1,AK1,KIF17,KIF11,KIFC1,KIF25,KNL1,KPNA2,RPGRIP1,DDR1,NCAPD3,KIF23,KNSTRN,GTSE1,CENPO,DNM1L,FASTKD2,CORO1B,INO80,CBR1,MCRIP2,ARF6,KIF20A,SPC24,ORC2,LSM6,MTA1,CENPH,CENPI,TPX2,RACGAP1,CDK1,CFAP61,CKAP2,FBLIM1,PTPN20,MAD2L1,AURKB,MYBPC1
GO: Cellular Component	GO:0030496	midbody		8.82e-10	4.957e-07	5.507e-08	3.805e-07	18	200	INCENP,CENPE,CENPF,TTC19,PIK3C3,EXOC6,KIF23,LYRM1,CPEB3,ECT2,CDCA8,ARF6,KIF20A,CEP44,RACGAP1,EXOC1,CDK1,AURKB
GO: Cellular Component	GO:0000778	condensed nuclear chromosome kinetochore		3.575e-09	2.009e-06	2.009e-07	1.388e-06	7	18	CENPA,CENPE,NUF2,CENPK,NDC80,BUB1,CENPO
GO: Cellular Component	GO:0015630	microtubule cytoskeleton		6.994e-09	3.93e-06	3.573e-07	2.469e-06	51	1481	KNTC1,INCENP,CENPE,CENPF,DLGAP5,DBT,SGO1,TTK,ENKD1,TTC19,SPDL1,EHBP1L1,NDC80,PIK3C3,CDC42EP2,AK1,MLLT11,TACC3,KIF17,KIF11,KIFC1,KIF25,RPGRIP1,KIF23,POC1A,CCDC28B,KNSTRN,GTSE1,DNM1L,CEP192,INO80,ECT2,CDCA8,KIF20A,ORC2,MTA1,CCNB3,CCNE2,CEP44,TPX2,CKAP2L,RACGAP1,CDK1,CFAP61,CKAP2,SEPTIN10,PTPN20,TOP2A,MAD2L1,PCNA,AURKB
GO: Cellular Component	GO:0000922	spindle pole		2.995e-08	1.683e-05	1.403e-06	9.693e-06	15	170	KNTC1,CENPF,DLGAP5,SGO1,SPDL1,TACC3,KIF11,POC1A,KNSTRN,CEP44,TPX2,CKAP2L,CKAP2,MAD2L1,AURKB
GO: Cellular Component	GO:0000796	condensin complex		3.411e-08	1.917e-05	1.475e-06	1.019e-05	5	8	NCAPG2,NCAPD2,NCAPD3,SMC4,SMC2
GO: Cellular Component	GO:0000939	condensed chromosome inner kinetochore		2.174e-07	0.0001222	8.726e-06	6.029e-05	4	5	CENPA,CENPK,CENPO,ORC2
GO: Cellular Component	GO:0000228	nuclear chromosome		3.609e-07	0.0002028	1.352e-05	9.343e-05	17	264	CENPA,INCENP,CENPE,NUF2,CENPK,AGO3,NDC80,BUB1,NCAPD2,CENPO,INO80,SMC2,ORC2,ORC4,GINS2,TOP2A,PCNA
GO: Cellular Component	GO:0072686	mitotic spindle		7.043e-07	0.0003958	2.474e-05	0.0001709	13	161	CENPE,TACC3,KIF11,KIFC1,KIF23,KNSTRN,ECT2,TPX2,CKAP2L,RACGAP1,CDK1,MAD2L1,AURKB
GO: Cellular Component	GO:0005694	chromosome		1.194e-06	0.0006711	3.947e-05	0.0002727	53	1845	KNTC1,CENPN,CENPA,INCENP,ERCC6L,CENPE,CENPF,SSB,NUF2,SGO1,TRIP13,TTK,CENPK,NCAPG2,SPDL1,CHTF8,AGO3,NDC80,NUP37,BUB1,NCAPD2,MKI67,PARPBP,COPS5,PRIMPOL,KNL1,RAD51B,NCAPD3,ZNF618,KNSTRN,SMC4,CENPO,INO80,SMC2,NR1D1,CDCA8,TFAP2B,E2F8,SPC24,ORC2,ORC4,RAD51AP1,GTF2B,MTA1,CENPH,CENPI,GINS2,CDK1,POLQ,TOP2A,MAD2L1,PCNA,AURKB
GO: Cellular Component	GO:0000940	condensed chromosome outer kinetochore		2.418e-06	0.001359	7.549e-05	0.0005216	5	16	CENPE,CENPF,SPDL1,NDC80,BUB1
GO: Cellular Component	GO:0097149	centralspindlin complex		3.097e-06	0.001741	8.747e-05	0.0006044	3	3	KIF23,ECT2,RACGAP1
GO: Cellular Component	GO:0000307	cyclin-dependent protein kinase holoenzyme complex		3.113e-06	0.001749	8.747e-05	0.0006044	7	44	CDKN1A,CKS1B,CCNT2,CCNB3,CCNE2,CDK1,PCNA
GO: Cellular Component	GO:0005874	microtubule		4.015e-06	0.002257	0.0001075	0.0007425	26	655	KNTC1,INCENP,CENPE,CENPF,ENKD1,PIK3C3,AK1,KIF17,KIF11,KIFC1,KIF25,RPGRIP1,KIF23,KNSTRN,GTSE1,DNM1L,INO80,KIF20A,MTA1,TPX2,RACGAP1,CDK1,CFAP61,CKAP2,PTPN20,AURKB
GO: Cellular Component	GO:0031617	NMS complex		1.208e-05	0.006787	0.0002832	0.001957	3	4	NUF2,NDC80,SPC24
GO: Cellular Component	GO:0031262	Ndc80 complex		1.208e-05	0.006787	0.0002832	0.001957	3	4	NUF2,NDC80,SPC24
GO: Cellular Component	GO:0000794	condensed nuclear chromosome		1.209e-05	0.006797	0.0002832	0.001957	9	97	CENPA,INCENP,CENPE,NUF2,CENPK,AGO3,NDC80,BUB1,CENPO
GO: Cellular Component	GO:0005815	microtubule organizing center		3.559e-05	0.02	0.0008	0.005527	28	832	CENPF,DLGAP5,SGO1,TTC19,SPDL1,EHBP1L1,NDC80,MLLT11,TACC3,KIF17,KIFC1,KIF25,KIF23,POC1A,CCDC28B,KNSTRN,CEP192,ORC2,CCNB3,CCNE2,CEP44,CKAP2L,CDK1,CKAP2,PTPN20,TOP2A,PCNA,AURKB
GO: Cellular Component	GO:0032133	chromosome passenger complex		5.909e-05	0.03321	0.001277	0.008825	3	6	INCENP,CDCA8,AURKB
GO: Cellular Component	GO:0005871	kinesin complex		0.0001048	0.05889	0.002181	0.01507	6	52	KIF17,KIF11,KIFC1,KIF25,KIF23,KIF20A
GO: Cellular Component	GO:0005813	centrosome		0.0001554	0.08735	0.00312	0.02156	22	632	CENPF,DLGAP5,SGO1,TTC19,NDC80,TACC3,KIF25,KIF23,POC1A,CCDC28B,KNSTRN,CEP192,ORC2,CCNB3,CCNE2,CEP44,CKAP2L,CDK1,CKAP2,PTPN20,PCNA,AURKB
GO: Cellular Component	GO:0090543	Flemming body		0.0001644	0.0924	0.003186	0.02202	5	36	EXOC6,KIF23,ARF6,RACGAP1,EXOC1
GO: Cellular Component	GO:0005814	centriole		0.0001714	0.0963	0.00321	0.02218	23	681	CENPF,DLGAP5,SGO1,TTC19,NDC80,TACC3,KIF25,KIF23,POC1A,CCDC28B,KNSTRN,CEP192,ORC2,CCNB3,CCNE2,CEP44,CKAP2L,CDK1,CKAP2,PTPN20,TOP2A,PCNA,AURKB
GO: Cellular Component	GO:0031967	organelle envelope		0.0001998	0.1123	0.00344	0.02377	36	1316	CENPF,CYP27B1,TMEM135,GATM,AK9,GCH1,ITGB4,STAR,TTC19,GRPEL2,TYMS,MINDY3,TOMM22,PIK3C2G,NUP37,SURF1,UCP2,TIMM17A,PISD,MAIP1,MRPL24,HSPD1,MPV17L2,CHCHD5,MRPS18B,COQ6,DNM1L,FASTKD2,GOLT1A,AIFM2,MTA1,THEM4,BRI3BP,MRPS2,CCAR1,MAD2L1
GO: Cellular Component	GO:0031975	envelope		0.0001998	0.1123	0.00344	0.02377	36	1316	CENPF,CYP27B1,TMEM135,GATM,AK9,GCH1,ITGB4,STAR,TTC19,GRPEL2,TYMS,MINDY3,TOMM22,PIK3C2G,NUP37,SURF1,UCP2,TIMM17A,PISD,MAIP1,MRPL24,HSPD1,MPV17L2,CHCHD5,MRPS18B,COQ6,DNM1L,FASTKD2,GOLT1A,AIFM2,MTA1,THEM4,BRI3BP,MRPS2,CCAR1,MAD2L1
GO: Cellular Component	GO:0005739	mitochondrion		0.0002098	0.1179	0.00344	0.02377	47	1897	PSAP,CYP27B1,DLGAP5,TMEM135,GATM,AK9,DBT,PTEN,STAR,TTC19,GRPEL2,TYMS,CCN6,DGLUCY,FASN,TOMM22,SURF1,UCP2,TIMM17A,HINT2,PISD,MAIP1,MYL10,GPT2,MRPL24,DHX29,PRIMPOL,SH3BP5,HSPD1,MPV17L2,CHCHD5,MRPS18B,COQ6,LYRM1,DNM1L,FASTKD2,NT5DC3,CRY2,AIFM2,THEM4,BRI3BP,MRPS2,PDP1,TMLHE,CDK1,PCK1,ABHD11
GO: Cellular Component	GO:0051233	spindle midzone		0.0002138	0.1201	0.00344	0.02377	5	38	INCENP,CENPE,CDCA8,RACGAP1,AURKB
GO: Cellular Component	GO:0070557	PCNA-p21 complex		0.0002143	0.1204	0.00344	0.02377	2	2	CDKN1A,PCNA
GO: Cellular Component	GO:0005721	pericentric heterochromatin		0.0003712	0.2086	0.005796	0.04005	4	24	CENPA,INCENP,NCAPD3,ZNF618
GO: Cellular Component	GO:1902554	serine/threonine protein kinase complex		0.0003927	0.2207	0.005965	0.04122	7	92	CDKN1A,CKS1B,CCNT2,CCNB3,CCNE2,CDK1,PCNA
GO: Cellular Component	GO:0005743	mitochondrial inner membrane		0.0005452	0.3064	0.008063	0.05571	19	556	GATM,STAR,TTC19,GRPEL2,TYMS,TOMM22,SURF1,UCP2,TIMM17A,PISD,MAIP1,MRPL24,HSPD1,MPV17L2,MRPS18B,COQ6,FASTKD2,THEM4,MRPS2
GO: Cellular Component	GO:0031966	mitochondrial membrane		0.0006003	0.3374	0.008651	0.05977	24	792	CYP27B1,TMEM135,GATM,STAR,TTC19,GRPEL2,TYMS,TOMM22,SURF1,UCP2,TIMM17A,PISD,MAIP1,MRPL24,HSPD1,MPV17L2,MRPS18B,COQ6,DNM1L,FASTKD2,AIFM2,THEM4,BRI3BP,MRPS2
GO: Cellular Component	GO:0005740	mitochondrial envelope		0.0006213	0.3492	0.00873	0.06032	25	842	CYP27B1,TMEM135,GATM,STAR,TTC19,GRPEL2,TYMS,TOMM22,SURF1,UCP2,TIMM17A,PISD,MAIP1,MRPL24,HSPD1,MPV17L2,CHCHD5,MRPS18B,COQ6,DNM1L,FASTKD2,AIFM2,THEM4,BRI3BP,MRPS2
GO: Cellular Component	GO:0099513	polymeric cytoskeletal fiber		0.0007201	0.4047	0.00987	0.0682	35	1357	KNTC1,SYNPO2,CYBRD1,INCENP,GAP43,CENPE,CENPF,ENKD1,EHBP1L1,PIK3C3,AK1,KIF17,KIF11,KIFC1,KIF25,RPGRIP1,DDR1,KIF23,KNSTRN,GTSE1,DNM1L,CORO1B,INO80,CBR1,ARF6,KIF20A,MTA1,TPX2,RACGAP1,CDK1,CFAP61,CKAP2,FBLIM1,PTPN20,AURKB
GO: Cellular Component	GO:0061695	transferase complex, transferring phosphorus-containing groups		0.0007674	0.4313	0.01009	0.06971	12	276	CDKN1A,POLR3K,CKS1B,PIK3C2G,PIK3C3,CCNT2,POLR1D,GTF2B,CCNB3,CCNE2,CDK1,PCNA
GO: Cellular Component	GO:0140513	nuclear protein-containing complex		0.000772	0.4338	0.01009	0.06971	34	1310	CDK8,CDKN1A,POLR3K,EIF4A3,BARD1,LIN52,CENPK,RCOR1,LIN37,NDC80,NUP37,BUB1,RBM8A,DGCR8,COPS5,DDX39B,RAD51B,ELOC,UBE2C,INO80,BABAM2,E2F8,ORC2,ORC4,CCNT2,POLR1D,GTF2B,LSM6,MTA1,GINS2,PRPF38A,MAD2L1,PCNA,MYBL2
GO: Cellular Component	GO:0005759	mitochondrial matrix		0.0008388	0.4714	0.01071	0.07403	17	487	DBT,GRPEL2,TYMS,DGLUCY,MAIP1,GPT2,MRPL24,PRIMPOL,HSPD1,MPV17L2,MRPS18B,FASTKD2,THEM4,MRPS2,PDP1,TMLHE,CDK1
GO: Cellular Component	GO:1902911	protein kinase complex		0.001143	0.6424	0.01428	0.09865	7	110	CDKN1A,CKS1B,CCNT2,CCNB3,CCNE2,CDK1,PCNA
GO: Cellular Component	GO:0000942	condensed nuclear chromosome outer kinetochore		0.001242	0.6982	0.01486	0.1027	2	4	NDC80,BUB1
GO: Cellular Component	GO:0031523	Myb complex		0.001242	0.6982	0.01486	0.1027	2	4	LIN37,MYBL2
GO: Cellular Component	GO:0019866	organelle inner membrane		0.001838	1	0.02152	0.1487	19	617	GATM,STAR,TTC19,GRPEL2,TYMS,TOMM22,SURF1,UCP2,TIMM17A,PISD,MAIP1,MRPL24,HSPD1,MPV17L2,MRPS18B,COQ6,FASTKD2,THEM4,MRPS2
GO: Cellular Component	GO:0010369	chromocenter		0.002118	1	0.02429	0.1678	3	18	INCENP,CDCA8,AURKB
GO: Cellular Component	GO:0099512	supramolecular fiber		0.002569	1	0.02888	0.1995	37	1572	KNTC1,SYNPO2,CYBRD1,INCENP,GAP43,CENPE,CENPF,PARVB,ENKD1,EHBP1L1,PIK3C3,AK1,KIF17,KIF11,KIFC1,KIF25,RPGRIP1,DDR1,KIF23,KNSTRN,GTSE1,DNM1L,CORO1B,INO80,CBR1,ARF6,KIF20A,MTA1,TPX2,RACGAP1,CDK1,CFAP61,CKAP2,FBLIM1,PTPN20,AURKB,MYBPC1
GO: Cellular Component	GO:0099081	supramolecular polymer		0.002798	1	0.03083	0.213	37	1580	KNTC1,SYNPO2,CYBRD1,INCENP,GAP43,CENPE,CENPF,PARVB,ENKD1,EHBP1L1,PIK3C3,AK1,KIF17,KIF11,KIFC1,KIF25,RPGRIP1,DDR1,KIF23,KNSTRN,GTSE1,DNM1L,CORO1B,INO80,CBR1,ARF6,KIF20A,MTA1,TPX2,RACGAP1,CDK1,CFAP61,CKAP2,FBLIM1,PTPN20,AURKB,MYBPC1
GO: Cellular Component	GO:0005828	kinetochore microtubule		0.004224	1	0.04488	0.3101	2	7	KNTC1,CENPE
GO: Cellular Component	GO:0005876	spindle microtubule		0.004232	1	0.04488	0.3101	5	73	KNTC1,CENPE,KIF11,CDK1,AURKB
GO: Cellular Component	GO:0099023	vesicle tethering complex		0.004486	1	0.04669	0.3226	5	74	SYNPO2,TRAPPC4,EXOC6,VPS54,EXOC1
Pathway	M14	Aurora B signaling	MSigDB C2 BIOCARTA (v7.3)	5.308e-14	3.683e-11	3.683e-11	2.623e-10	13	39	CENPA,INCENP,SGO1,NDC80,BUB1,NCAPD2,KIF23,SMC4,SMC2,CDCA8,KIF20A,RACGAP1,AURKB
Pathway	M129	PLK1 signaling events	MSigDB C2 BIOCARTA (v7.3)	2.81e-10	1.95e-07	9.752e-08	6.944e-07	11	46	INCENP,ERCC6L,CENPE,SGO1,NDC80,BUB1,ECT2,KIF20A,SPC24,TPX2,CDK1
Pathway	M39347	Gastric Cancer Network 1	MSigDB C2 BIOCARTA (v7.3)	5.148e-07	0.0003573	0.0001191	0.000848	7	29	CENPF,UBE2C,CEP192,ECT2,TPX2,TOP2A,MYBL2
Pathway	M7963	Cell cycle	MSigDB C2 BIOCARTA (v7.3)	1.175e-05	0.008154	0.00191	0.0136	11	125	CDKN1A,CDKN1C,TTK,BUB1,ORC2,ORC4,CCNB3,CCNE2,CDK1,MAD2L1,PCNA
Pathway	M242	Aurora A signaling	MSigDB C2 BIOCARTA (v7.3)	1.376e-05	0.00955	0.00191	0.0136	6	31	CENPA,DLGAP5,TACC3,OAZ1,TPX2,AURKB
Pathway	M39678	Retinoblastoma Gene in Cancer	MSigDB C2 BIOCARTA (v7.3)	2.248e-05	0.0156	0.0026	0.01852	9	88	CDKN1A,BARD1,TTK,TYMS,SMC2,CCNE2,CDK1,TOP2A,PCNA
Pathway	M39650	Cell Cycle	MSigDB C2 BIOCARTA (v7.3)	5.46e-05	0.03789	0.005413	0.03854	10	122	CDKN1A,CDKN1C,TTK,BUB1,ORC2,ORC4,CCNB3,CCNE2,CDK1,PCNA
Pathway	M39627	G1 to S cell cycle control	MSigDB C2 BIOCARTA (v7.3)	0.0001221	0.08475	0.01059	0.07543	7	64	CDKN1A,CDKN1C,ORC2,ORC4,CCNE2,CDK1,PCNA
Pathway	M6370	p53 signaling pathway	MSigDB C2 BIOCARTA (v7.3)	0.0001797	0.1247	0.01385	0.09865	7	68	CDKN1A,PTEN,GTSE1,IGF1,CCNB3,CCNE2,CDK1
Pathway	M39612	Fluoropyrimidine Activity	MSigDB C2 BIOCARTA (v7.3)	0.0002903	0.2014	0.01547	0.1101	5	34	ABCC4,TYMS,UPP1,ABCC5,TK1
Pathway	PW:0000396	spermidine metabolic	Pathway Ontology	0.000312	0.2165	0.01547	0.1101	2	2	AMD1,ODC1
Pathway	PW:0000226	putrescine metabolic	Pathway Ontology	0.000312	0.2165	0.01547	0.1101	2	2	AMD1,ODC1
Pathway	PW:0000211	amines and polyamines metabolic	Pathway Ontology	0.000312	0.2165	0.01547	0.1101	2	2	AMD1,ODC1
Pathway	PW:0000216	spermine metabolic	Pathway Ontology	0.000312	0.2165	0.01547	0.1101	2	2	AMD1,ODC1
Pathway	P00059	p53 pathway	PantherDB	0.000457	0.3171	0.02114	0.1505	7	79	CDKN1A,PTEN,PIK3C2G,PIK3C3,GTSE1,AIFM2,CDK1
Pathway	M176	FOXM1 transcription factor network	MSigDB C2 BIOCARTA (v7.3)	0.0006305	0.4375	0.02735	0.1947	5	40	CENPA,CENPF,CKS1B,CDK1,AURKB
Pathway	PW:0000573	pentose phosphate - oxidative phase	Pathway Ontology	0.0009088	0.6307	0.0371	0.2642	2	3	PGD,PGLS

## Sheet: Downregulated GO
Supplementary Table S13. Over-representation analysis of differentially expressed genes in the Torpor+radiation group vs control
Category	ID	Name	Source	p-value	q-value Bonferroni	q-value FDR B&H	q-value FDR B&Y	Hit Count in Query List	Hit Count in Genome	Hit in Query List
GO: Molecular Function	GO:0016874	ligase activity		3.618e-10	2.185e-07	2.185e-07	1.526e-06	14	173	EPRS1,AARS1,ACACB,GHDC,MTHFD1L,IARS1,GARS1,HLCS,NARS1,TPGS1,DARS1,VARS2,PAICS,KARS1
GO: Molecular Function	GO:0016875	ligase activity, forming carbon-oxygen bonds		2.088e-09	1.261e-06	4.205e-07	2.935e-06	8	41	EPRS1,AARS1,IARS1,GARS1,NARS1,DARS1,VARS2,KARS1
GO: Molecular Function	GO:0004812	aminoacyl-tRNA ligase activity		2.088e-09	1.261e-06	4.205e-07	2.935e-06	8	41	EPRS1,AARS1,IARS1,GARS1,NARS1,DARS1,VARS2,KARS1
GO: Molecular Function	GO:0005524	ATP binding		1.488e-06	0.0008988	0.0002247	0.001569	32	1485	EPRS1,HSP90B1,ERBB2,AARS1,ABCA3,ACACB,LONP2,MTHFD1L,IARS1,RPS6KA1,DNAJA2,CDK19,GARS1,MAP3K20,HLCS,NARS1,CMPK2,DARS1,RIPK4,VARS2,MAP3K6,LANCL2,PAICS,RYK,KARS1,UBE2B,PIK3C2A,IKBKE,EIF4A2,SHPRH,SMARCA1,CCT6B
GO: Molecular Function	GO:0032559	adenyl ribonucleotide binding		4.46e-06	0.002694	0.0005333	0.003724	32	1564	EPRS1,HSP90B1,ERBB2,AARS1,ABCA3,ACACB,LONP2,MTHFD1L,IARS1,RPS6KA1,DNAJA2,CDK19,GARS1,MAP3K20,HLCS,NARS1,CMPK2,DARS1,RIPK4,VARS2,MAP3K6,LANCL2,PAICS,RYK,KARS1,UBE2B,PIK3C2A,IKBKE,EIF4A2,SHPRH,SMARCA1,CCT6B
GO: Molecular Function	GO:0030554	adenyl nucleotide binding		5.298e-06	0.0032	0.0005333	0.003724	32	1577	EPRS1,HSP90B1,ERBB2,AARS1,ABCA3,ACACB,LONP2,MTHFD1L,IARS1,RPS6KA1,DNAJA2,CDK19,GARS1,MAP3K20,HLCS,NARS1,CMPK2,DARS1,RIPK4,VARS2,MAP3K6,LANCL2,PAICS,RYK,KARS1,UBE2B,PIK3C2A,IKBKE,EIF4A2,SHPRH,SMARCA1,CCT6B
GO: Molecular Function	GO:0140101	catalytic activity, acting on a tRNA		1.384e-05	0.008359	0.001194	0.008337	8	125	EPRS1,AARS1,IARS1,GARS1,NARS1,DARS1,VARS2,KARS1
GO: Molecular Function	GO:0016879	ligase activity, forming carbon-nitrogen bonds		8.793e-05	0.05311	0.006639	0.04635	5	52	GHDC,MTHFD1L,HLCS,TPGS1,PAICS
GO: Molecular Function	GO:0035639	purine ribonucleoside triphosphate binding		9.937e-05	0.06002	0.006669	0.04656	32	1829	EPRS1,HSP90B1,ERBB2,AARS1,ABCA3,ACACB,LONP2,MTHFD1L,IARS1,RPS6KA1,DNAJA2,CDK19,GARS1,MAP3K20,HLCS,NARS1,CMPK2,DARS1,RIPK4,VARS2,MAP3K6,LANCL2,PAICS,RYK,KARS1,UBE2B,PIK3C2A,IKBKE,EIF4A2,SHPRH,SMARCA1,CCT6B
GO: Molecular Function	GO:0002161	aminoacyl-tRNA editing activity		0.0001738	0.105	0.0105	0.07329	3	13	AARS1,IARS1,VARS2
GO: Molecular Function	GO:0140098	catalytic activity, acting on RNA		0.0002261	0.1365	0.01241	0.08666	12	404	EPRS1,AARS1,IARS1,GARS1,EXOSC1,NARS1,DARS1,VARS2,KARS1,SND1,EIF4A2,SMG6
GO: Molecular Function	GO:0032555	purine ribonucleotide binding		0.0002663	0.1609	0.01253	0.08751	32	1930	EPRS1,HSP90B1,ERBB2,AARS1,ABCA3,ACACB,LONP2,MTHFD1L,IARS1,RPS6KA1,DNAJA2,CDK19,GARS1,MAP3K20,HLCS,NARS1,CMPK2,DARS1,RIPK4,VARS2,MAP3K6,LANCL2,PAICS,RYK,KARS1,UBE2B,PIK3C2A,IKBKE,EIF4A2,SHPRH,SMARCA1,CCT6B
GO: Molecular Function	GO:0050997	quaternary ammonium group binding		0.0002924	0.1766	0.01253	0.08751	4	37	ABCA3,PCTP,VDAC1,VDAC2
GO: Molecular Function	GO:0031210	phosphatidylcholine binding		0.0002924	0.1766	0.01253	0.08751	4	37	ABCA3,PCTP,VDAC1,VDAC2
GO: Molecular Function	GO:0032553	ribonucleotide binding		0.0003144	0.1899	0.01253	0.08751	32	1948	EPRS1,HSP90B1,ERBB2,AARS1,ABCA3,ACACB,LONP2,MTHFD1L,IARS1,RPS6KA1,DNAJA2,CDK19,GARS1,MAP3K20,HLCS,NARS1,CMPK2,DARS1,RIPK4,VARS2,MAP3K6,LANCL2,PAICS,RYK,KARS1,UBE2B,PIK3C2A,IKBKE,EIF4A2,SHPRH,SMARCA1,CCT6B
GO: Molecular Function	GO:0017076	purine nucleotide binding		0.000332	0.2005	0.01253	0.08751	32	1954	EPRS1,HSP90B1,ERBB2,AARS1,ABCA3,ACACB,LONP2,MTHFD1L,IARS1,RPS6KA1,DNAJA2,CDK19,GARS1,MAP3K20,HLCS,NARS1,CMPK2,DARS1,RIPK4,VARS2,MAP3K6,LANCL2,PAICS,RYK,KARS1,UBE2B,PIK3C2A,IKBKE,EIF4A2,SHPRH,SMARCA1,CCT6B
GO: Molecular Function	GO:0015288	porin activity		0.0007404	0.4472	0.02631	0.1837	2	5	VDAC1,VDAC2
GO: Molecular Function	GO:0009374	biotin binding		0.001104	0.6669	0.03644	0.2544	2	6	ACACB,HLCS
GO: Molecular Function	GO:0016881	acid-amino acid ligase activity		0.001146	0.6924	0.03644	0.2544	3	24	GHDC,TPGS1,PAICS
GO: Biological Process	GO:0006418	tRNA aminoacylation for protein translation		8.432e-11	2.631e-07	1.978e-07	1.706e-06	9	45	EPRS1,AARS1,AIMP2,IARS1,GARS1,NARS1,DARS1,VARS2,KARS1
GO: Biological Process	GO:0043039	tRNA aminoacylation		1.563e-10	4.878e-07	1.978e-07	1.706e-06	9	48	EPRS1,AARS1,AIMP2,IARS1,GARS1,NARS1,DARS1,VARS2,KARS1
GO: Biological Process	GO:0043038	amino acid activation		1.901e-10	5.934e-07	1.978e-07	1.706e-06	9	49	EPRS1,AARS1,AIMP2,IARS1,GARS1,NARS1,DARS1,VARS2,KARS1
GO: Biological Process	GO:0006399	tRNA metabolic process		1.746e-05	0.05449	0.01362	0.1175	9	181	EPRS1,AARS1,AIMP2,IARS1,GARS1,NARS1,DARS1,VARS2,KARS1
GO: Biological Process	GO:2000003	positive regulation of DNA damage checkpoint		6.597e-05	0.2059	0.04118	0.3551	2	2	MAP3K20,CCAR2
GO: Biological Process	GO:0034975	protein folding in endoplasmic reticulum		0.0001093	0.3412	0.04552	0.3925	3	12	HSP90B1,ERO1A,PDIA3
GO: Biological Process	GO:0006520	cellular amino acid metabolic process		0.0001229	0.3837	0.04552	0.3925	11	345	EPRS1,PHYKPL,AARS1,AIMP2,IARS1,GARS1,NARS1,DARS1,VARS2,KARS1,DLST
GO: Biological Process	GO:0106074	aminoacyl-tRNA metabolism involved in translational fidelity		0.0001413	0.441	0.04552	0.3925	3	13	AARS1,IARS1,VARS2
GO: Biological Process	GO:0019752	carboxylic acid metabolic process		0.0001473	0.4596	0.04552	0.3925	21	1064	EPRS1,PHYKPL,AARS1,CYP26B1,AIMP2,ACACB,LONP2,MTHFD1L,IARS1,GARS1,HLCS,NARS1,DARS1,VARS2,IDH2,KARS1,DLST,ENO3,PRXL2C,FOXK1,VDAC1
GO: Biological Process	GO:0015960	diadenosine polyphosphate biosynthetic process		0.0001953	0.6094	0.04552	0.3925	2	3	GARS1,KARS1
GO: Biological Process	GO:0015966	diadenosine tetraphosphate biosynthetic process		0.0001953	0.6094	0.04552	0.3925	2	3	GARS1,KARS1
GO: Biological Process	GO:0015965	diadenosine tetraphosphate metabolic process		0.0001953	0.6094	0.04552	0.3925	2	3	GARS1,KARS1
GO: Biological Process	GO:1904693	midbrain morphogenesis		0.0001953	0.6094	0.04552	0.3925	2	3	FZD6,SOS1
GO: Biological Process	GO:0009057	macromolecule catabolic process		0.0002042	0.6372	0.04552	0.3925	26	1508	POMT2,HSP90B1,NEDD4L,LONP2,LYPLAL1,CYP51A1,EXOSC1,RNF213,CREBRF,NBAS,SIDT2,UBE2B,IGFBP3,SND1,USP42,NEMF,FBXO7,FBXO43,CCAR2,NUB1,FBXO33,PCBP4,CRBN,SMAD7,SMG6,RAD23B
GO: Biological Process	GO:0043436	oxoacid metabolic process		0.0002263	0.7062	0.04708	0.406	21	1098	EPRS1,PHYKPL,AARS1,CYP26B1,AIMP2,ACACB,LONP2,MTHFD1L,IARS1,GARS1,HLCS,NARS1,DARS1,VARS2,IDH2,KARS1,DLST,ENO3,PRXL2C,FOXK1,VDAC1
GO: Cellular Component	GO:0017101	aminoacyl-tRNA synthetase multienzyme complex		2.703e-08	1.032e-05	1.032e-05	6.736e-05	5	12	EPRS1,AIMP2,IARS1,DARS1,KARS1
GO: Cellular Component	GO:0005741	mitochondrial outer membrane		6.087e-05	0.02325	0.01163	0.07585	9	209	ACACB,VPS13C,SARM1,RSAD2,MTX3,IMMT,MIEF2,VDAC1,VDAC2
GO: Cellular Component	GO:0031968	organelle outer membrane		0.0001487	0.0568	0.01255	0.08189	9	235	ACACB,VPS13C,SARM1,RSAD2,MTX3,IMMT,MIEF2,VDAC1,VDAC2
GO: Cellular Component	GO:0019867	outer membrane		0.0001585	0.06053	0.01255	0.08189	9	237	ACACB,VPS13C,SARM1,RSAD2,MTX3,IMMT,MIEF2,VDAC1,VDAC2
GO: Cellular Component	GO:0005739	mitochondrion		0.0001643	0.06276	0.01255	0.08189	31	1897	PHYKPL,AARS1,ACACB,PLGRKT,MTHFD1L,VPS13C,TMEM14A,GARS1,SARM1,HLCS,NARS1,CMPK2,VARS2,IDH2,CREB1,PDIA3,PPOX,RSAD2,KARS1,SND1,IKBKE,MTX3,FBXO7,SFXN2,CCAR2,DLST,COX7A2L,IMMT,MIEF2,VDAC1,VDAC2
GO: Cellular Component	GO:0043209	myelin sheath		0.0003271	0.1249	0.02082	0.1359	8	207	IGSF8,ERBB2,PDIA3,DLG1,DLST,IMMT,VDAC1,VDAC2
GO: Cellular Component	GO:0061689	tricellular tight junction		0.0004005	0.153	0.02186	0.1426	2	4	SIPA1L3,LSR
Pathway	MAP00970_Aminoacyl_tRNA_biosynthesis	MAP00970 Aminoacyl tRNA biosynthesis	GenMAPP	7.307e-11	4.289e-08	4.289e-08	2.982e-07	7	18	EPRS1,AARS1,IARS1,GARS1,NARS1,DARS1,KARS1
Pathway	M14691	Aminoacyl-tRNA biosynthesis	MSigDB C2 BIOCARTA (v7.3)	1.472e-09	8.64e-07	4.32e-07	3.004e-06	8	41	EPRS1,AARS1,IARS1,GARS1,NARS1,DARS1,VARS2,KARS1
