# Supplementary material for: Investigating the effects of chronic low-dose radiation exposure in the liver of a hypothermic zebrafish model
Source: Sci Rep. 2023 Jan 17;13:918. doi: 10.1038/s41598-022-26976-4 (PMC9845366; doi:10.1038/s41598-022-26976-4)
Supplement: Supplementary file 14 — Supplementary Information 14. [file 41598_2022_26976_MOESM14_ESM.xlsx]

## Sheet: Biological Processes
Supplementary Table S14. IPathwayGuide impact analysis of the differentially expressed genes in the Torpor+radiation group vs control
goId	goName	countDE	countAll	pv_fdr
GO:0042752	regulation of circadian rhythm	6	48	0.111665
GO:0034637	cellular carbohydrate biosynthetic process	5	34	0.111665
GO:0036378	calcitriol biosynthetic process from calciol	2	2	0.111665
GO:0044107	cellular alcohol metabolic process	2	2	0.111665
GO:0044108	cellular alcohol biosynthetic process	2	2	0.111665
GO:0070640	vitamin D3 metabolic process	2	2	0.111665
GO:0009648	photoperiodism	3	11	0.16507
GO:0043153	entrainment of circadian clock by photoperiod	3	11	0.16507
GO:1901617	organic hydroxy compound biosynthetic process	8	123	0.16507
GO:0033692	cellular polysaccharide biosynthetic process	4	27	0.177428
GO:0150079	negative regulation of neuroinflammatory response	2	3	0.177428
GO:0009649	entrainment of circadian clock	3	13	0.185877
GO:0032922	circadian regulation of gene expression	4	29	0.185877
GO:0000271	polysaccharide biosynthetic process	4	30	0.185877
GO:0032496	response to lipopolysaccharide	7	105	0.185877
GO:0009617	response to bacterium	9	173	0.185877
GO:0002237	response to molecule of bacterial origin	7	109	0.185877
GO:0042368	vitamin D biosynthetic process	2	4	0.185877
GO:0042749	regulation of circadian sleep/wake cycle	2	4	0.185877
GO:0099562	maintenance of postsynaptic density structure	2	4	0.185877
GO:0099084	postsynaptic specialization organization	3	15	0.185877
GO:1901615	organic hydroxy compound metabolic process	11	254	0.199938
GO:0034501	protein localization to kinetochore	3	16	0.206443
GO:0016051	carbohydrate biosynthetic process	6	85	0.209979
GO:0106106	cold-induced thermogenesis	5	59	0.210632
GO:0120161	regulation of cold-induced thermogenesis	5	59	0.210632
GO:0098880	maintenance of postsynaptic specialization structure	2	5	0.220824
GO:0044283	small molecule biosynthetic process	13	349	0.220824
GO:0007623	circadian rhythm	6	90	0.220824
GO:0055023	positive regulation of cardiac muscle tissue growth	3	18	0.220824
GO:1990845	adaptive thermogenesis	5	62	0.220824
GO:0006694	steroid biosynthetic process	6	92	0.227491
GO:0071459	protein localization to chromosome, centromeric region	3	19	0.227491
GO:0120162	positive regulation of cold-induced thermogenesis	4	40	0.227491
GO:0009893	positive regulation of metabolic process	40	1770	0.227491
GO:0005978	glycogen biosynthetic process	3	20	0.227491
GO:0009250	glucan biosynthetic process	3	20	0.227491
GO:0048512	circadian behavior	3	20	0.227491
GO:0060421	positive regulation of heart growth	3	20	0.227491
GO:0044264	cellular polysaccharide metabolic process	4	41	0.227491
GO:0061051	positive regulation of cell growth involved in cardiac muscle cell development	2	6	0.227491
GO:0050727	regulation of inflammatory response	7	129	0.227491
GO:0001659	temperature homeostasis	5	68	0.237571
GO:0007622	rhythmic behavior	3	21	0.237571
GO:0055025	positive regulation of cardiac muscle tissue development	3	21	0.237571
GO:0046890	regulation of lipid biosynthetic process	6	100	0.248238
GO:0006596	polyamine biosynthetic process	2	7	0.25313
GO:0042362	fat-soluble vitamin biosynthetic process	2	7	0.25313
GO:0042780	tRNA 3'-end processing	2	7	0.25313
GO:0005976	polysaccharide metabolic process	4	46	0.25313
GO:0044262	cellular carbohydrate metabolic process	7	141	0.25313
GO:0046622	positive regulation of organ growth	3	24	0.25313
GO:0000075	cell cycle checkpoint	7	142	0.25313
GO:0042745	circadian sleep/wake cycle	2	8	0.25313
GO:0007049	cell cycle	26	1045	0.25313
GO:0032755	positive regulation of interleukin-6 production	3	26	0.25313
GO:0046165	alcohol biosynthetic process	5	80	0.25313
GO:0050728	negative regulation of inflammatory response	4	51	0.25313
GO:0050810	regulation of steroid biosynthetic process	4	51	0.25313
GO:0042446	hormone biosynthetic process	3	27	0.25313
GO:0046173	polyol biosynthetic process	3	27	0.25313
GO:0045786	negative regulation of cell cycle	12	358	0.25313
GO:0006595	polyamine metabolic process	2	9	0.25313
GO:0042359	vitamin D metabolic process	2	9	0.25313
GO:0150077	regulation of neuroinflammatory response	2	9	0.25313
GO:2000727	positive regulation of cardiac muscle cell differentiation	2	9	0.25313
GO:0030261	chromosome condensation	3	28	0.25313
GO:0055021	regulation of cardiac muscle tissue growth	3	28	0.25313
GO:0008637	apoptotic mitochondrial changes	4	54	0.25313
GO:0002791	regulation of peptide secretion	7	155	0.25313
GO:0045844	positive regulation of striated muscle tissue development	3	29	0.25313
GO:0048636	positive regulation of muscle organ development	3	29	0.25313
GO:0051384	response to glucocorticoid	4	55	0.25313
GO:0007190	activation of adenylate cyclase activity	2	10	0.25313
GO:0009309	amine biosynthetic process	2	10	0.25313
GO:0010954	positive regulation of protein processing	2	10	0.25313
GO:0042401	cellular biogenic amine biosynthetic process	2	10	0.25313
GO:0099558	maintenance of synapse structure	2	10	0.25313
GO:1903319	positive regulation of protein maturation	2	10	0.25313
GO:1901863	positive regulation of muscle tissue development	3	30	0.25313
GO:0072521	purine-containing compound metabolic process	9	240	0.25313
GO:0009306	protein secretion	8	199	0.25313
GO:0035592	establishment of protein localization to extracellular region	8	199	0.25313
GO:0051726	regulation of cell cycle	18	666	0.25313
GO:0071692	protein localization to extracellular region	8	200	0.25313
GO:0060420	regulation of heart growth	3	31	0.25313
GO:0061050	regulation of cell growth involved in cardiac muscle cell development	2	11	0.25313
GO:1990542	mitochondrial transmembrane transport	4	59	0.25313
GO:0055013	cardiac muscle cell development	3	32	0.25313
GO:0008610	lipid biosynthetic process	12	383	0.25313
GO:0019751	polyol metabolic process	4	60	0.25313
GO:0048511	rhythmic process	6	128	0.25313
GO:0005977	glycogen metabolic process	3	33	0.25313
GO:0006073	cellular glucan metabolic process	3	33	0.25313
GO:0044042	glucan metabolic process	3	33	0.25313
GO:0055024	regulation of cardiac muscle tissue development	3	33	0.25313
GO:0006895	Golgi to endosome transport	2	12	0.25313
GO:0009110	vitamin biosynthetic process	2	12	0.25313
GO:0002790	peptide secretion	8	209	0.25313
GO:0009150	purine ribonucleotide metabolic process	8	210	0.25313
GO:0031960	response to corticosteroid	4	62	0.25313
GO:0000741	karyogamy	1	1	0.25313
GO:0002525	acute inflammatory response to non-antigenic stimulus	1	1	0.25313
GO:0002865	negative regulation of acute inflammatory response to antigenic stimulus	1	1	0.25313
GO:0002877	regulation of acute inflammatory response to non-antigenic stimulus	1	1	0.25313
GO:0002878	negative regulation of acute inflammatory response to non-antigenic stimulus	1	1	0.25313
GO:0006193	ITP catabolic process	1	1	0.25313
GO:0006386	termination of RNA polymerase III transcription	1	1	0.25313
GO:0006557	S-adenosylmethioninamine biosynthetic process	1	1	0.25313
GO:0007344	pronuclear fusion	1	1	0.25313
GO:0008228	opsonization	1	1	0.25313
GO:0009203	ribonucleoside triphosphate catabolic process	1	1	0.25313
GO:0009207	purine ribonucleoside triphosphate catabolic process	1	1	0.25313
GO:0009305	protein biotinylation	1	1	0.25313
GO:0009737	response to abscisic acid	1	1	0.25313
GO:0009738	abscisic acid-activated signaling pathway	1	1	0.25313
GO:0009787	regulation of abscisic acid-activated signaling pathway	1	1	0.25313
GO:0009789	positive regulation of abscisic acid-activated signaling pathway	1	1	0.25313
GO:0010164	response to cesium ion	1	1	0.25313
GO:0010979	regulation of vitamin D 24-hydroxylase activity	1	1	0.25313
GO:0010980	positive regulation of vitamin D 24-hydroxylase activity	1	1	0.25313
GO:0015790	UDP-xylose transmembrane transport	1	1	0.25313
GO:0019402	galactitol metabolic process	1	1	0.25313
GO:0030432	peristalsis	1	1	0.25313
GO:0033316	meiotic spindle assembly checkpoint	1	1	0.25313
GO:0033387	putrescine biosynthetic process from ornithine	1	1	0.25313
GO:0034230	enkephalin processing	1	1	0.25313
GO:0034231	islet amyloid polypeptide processing	1	1	0.25313
GO:0034514	mitochondrial unfolded protein response	1	1	0.25313
GO:0035621	ER to Golgi ceramide transport	1	1	0.25313
GO:0043379	memory T cell differentiation	1	1	0.25313
GO:0043380	regulation of memory T cell differentiation	1	1	0.25313
GO:0043382	positive regulation of memory T cell differentiation	1	1	0.25313
GO:0044779	meiotic spindle checkpoint	1	1	0.25313
GO:0044785	metaphase/anaphase transition of meiotic cell cycle	1	1	0.25313
GO:0046499	S-adenosylmethioninamine metabolic process	1	1	0.25313
GO:0051933	amino acid neurotransmitter reuptake	1	1	0.25313
GO:0051935	glutamate reuptake	1	1	0.25313
GO:0051941	regulation of amino acid uptake involved in synaptic transmission	1	1	0.25313
GO:0051946	regulation of glutamate uptake involved in transmission of nerve impulse	1	1	0.25313
GO:0060086	circadian temperature homeostasis	1	1	0.25313
GO:0061400	positive regulation of transcription from RNA polymerase II promoter in response to calcium ion	1	1	0.25313
GO:0061402	positive regulation of transcription from RNA polymerase II promoter in response to acidic pH	1	1	0.25313
GO:0061622	glycolytic process through glucose-1-phosphate	1	1	0.25313
GO:0061623	glycolytic process from galactose	1	1	0.25313
GO:0061888	regulation of astrocyte activation	1	1	0.25313
GO:0061889	negative regulation of astrocyte activation	1	1	0.25313
GO:0070253	somatostatin secretion	1	1	0.25313
GO:0070781	response to biotin	1	1	0.25313
GO:0071045	nuclear histone mRNA catabolic process	1	1	0.25313
GO:0071110	histone biotinylation	1	1	0.25313
GO:0071215	cellular response to abscisic acid stimulus	1	1	0.25313
GO:0090273	regulation of somatostatin secretion	1	1	0.25313
GO:0090274	positive regulation of somatostatin secretion	1	1	0.25313
GO:0090713	immunological memory process	1	1	0.25313
GO:0090715	immunological memory formation process	1	1	0.25313
GO:0120222	regulation of blastocyst development	1	1	0.25313
GO:1901419	regulation of response to alcohol	1	1	0.25313
GO:1901421	positive regulation of response to alcohol	1	1	0.25313
GO:1901994	negative regulation of meiotic cell cycle phase transition	1	1	0.25313
GO:1902102	regulation of metaphase/anaphase transition of meiotic cell cycle	1	1	0.25313
GO:1902103	negative regulation of metaphase/anaphase transition of meiotic cell cycle	1	1	0.25313
GO:1903096	protein localization to meiotic spindle midzone	1	1	0.25313
GO:1903760	regulation of voltage-gated potassium channel activity involved in ventricular cardiac muscle cell action potential repolarization	1	1	0.25313
GO:1904073	regulation of trophectodermal cell proliferation	1	1	0.25313
GO:1904075	positive regulation of trophectodermal cell proliferation	1	1	0.25313
GO:1905024	regulation of membrane repolarization during ventricular cardiac muscle cell action potential	1	1	0.25313
GO:1905089	regulation of parkin-mediated stimulation of mitophagy in response to mitochondrial depolarization	1	1	0.25313
GO:1905090	negative regulation of parkin-mediated stimulation of mitophagy in response to mitochondrial depolarization	1	1	0.25313
GO:1905132	regulation of meiotic chromosome separation	1	1	0.25313
GO:1905133	negative regulation of meiotic chromosome separation	1	1	0.25313
GO:1905359	protein localization to meiotic spindle	1	1	0.25313
GO:1905957	regulation of cellular response to alcohol	1	1	0.25313
GO:1905959	positive regulation of cellular response to alcohol	1	1	0.25313
GO:0055006	cardiac cell development	3	35	0.257536
GO:0006066	alcohol metabolic process	7	173	0.257536
GO:1990573	potassium ion import across plasma membrane	2	13	0.260689
GO:0019218	regulation of steroid metabolic process	4	65	0.268929
GO:0002367	cytokine production involved in immune response	3	36	0.268929
GO:0014823	response to activity	3	36	0.268929
GO:0032675	regulation of interleukin-6 production	3	36	0.268929
GO:0009259	ribonucleotide metabolic process	8	220	0.280568
GO:0014909	smooth muscle cell migration	3	37	0.280568
GO:0071806	protein transmembrane transport	3	37	0.280568
GO:0006082	organic acid metabolic process	16	601	0.280568
GO:0051304	chromosome separation	4	67	0.280568
GO:0009409	response to cold	2	14	0.280568
GO:0043030	regulation of macrophage activation	2	14	0.280568
GO:0097106	postsynaptic density organization	2	14	0.280568
GO:1905209	positive regulation of cardiocyte differentiation	2	14	0.280568
GO:0006094	gluconeogenesis	3	38	0.290099
GO:0006112	energy reserve metabolic process	3	38	0.290099
GO:0032635	interleukin-6 production	3	38	0.290099
GO:0055017	cardiac muscle tissue growth	3	38	0.290099
GO:0006163	purine nucleotide metabolic process	8	224	0.295782
GO:0009135	purine nucleoside diphosphate metabolic process	4	69	0.297126
GO:0009179	purine ribonucleoside diphosphate metabolic process	4	69	0.297126
GO:0030838	positive regulation of actin filament polymerization	3	39	0.297126
GO:1902930	regulation of alcohol biosynthetic process	3	39	0.297126
GO:0032787	monocarboxylic acid metabolic process	10	316	0.297126
GO:0003298	physiological muscle hypertrophy	2	15	0.297126
GO:0003301	physiological cardiac muscle hypertrophy	2	15	0.297126
GO:0061049	cell growth involved in cardiac muscle cell development	2	15	0.297126
GO:0140115	export across plasma membrane	2	15	0.297126
GO:2000725	regulation of cardiac muscle cell differentiation	2	15	0.297126
GO:0019693	ribose phosphate metabolic process	8	227	0.300633
GO:0009185	ribonucleoside diphosphate metabolic process	4	71	0.306884
GO:0019319	hexose biosynthetic process	3	40	0.306884
GO:0008202	steroid metabolic process	6	145	0.306884
GO:0062012	regulation of small molecule metabolic process	8	231	0.306884
GO:0055007	cardiac muscle cell differentiation	3	41	0.306884
GO:0060419	heart growth	3	41	0.306884
GO:0010656	negative regulation of muscle cell apoptotic process	2	16	0.306884
GO:0032729	positive regulation of interferon-gamma production	2	16	0.306884
GO:0051307	meiotic chromosome separation	2	16	0.306884
GO:0070884	regulation of calcineurin-NFAT signaling cascade	2	16	0.306884
GO:0106056	regulation of calcineurin-mediated signaling	2	16	0.306884
GO:1904707	positive regulation of vascular smooth muscle cell proliferation	2	16	0.306884
GO:0010817	regulation of hormone levels	7	189	0.306884
GO:0007093	mitotic cell cycle checkpoint	5	109	0.306884
GO:0051347	positive regulation of transferase activity	10	326	0.306884
GO:0006954	inflammatory response	8	235	0.306884
GO:0050708	regulation of protein secretion	6	150	0.306884
GO:0006839	mitochondrial transport	6	151	0.306884
GO:0019400	alditol metabolic process	2	17	0.306884
GO:0034331	cell junction maintenance	2	17	0.306884
GO:0006090	pyruvate metabolic process	4	76	0.306884
GO:0014812	muscle cell migration	3	44	0.306884
GO:2000573	positive regulation of DNA biosynthetic process	3	44	0.306884
GO:0000187	activation of MAPK activity	4	77	0.306884
GO:0014014	negative regulation of gliogenesis	2	18	0.306884
GO:0003012	muscle system process	6	155	0.306884
GO:0000493	box H/ACA snoRNP assembly	1	2	0.306884
GO:0002036	regulation of L-glutamate import across plasma membrane	1	2	0.306884
GO:0002368	B cell cytokine production	1	2	0.306884
GO:0002674	negative regulation of acute inflammatory response	1	2	0.306884
GO:0002862	negative regulation of inflammatory response to antigenic stimulus	1	2	0.306884
GO:0002940	tRNA N2-guanine methylation	1	2	0.306884
GO:0006059	hexitol metabolic process	1	2	0.306884
GO:0006522	alanine metabolic process	1	2	0.306884
GO:0006524	alanine catabolic process	1	2	0.306884
GO:0006597	spermine biosynthetic process	1	2	0.306884
GO:0006600	creatine metabolic process	1	2	0.306884
GO:0006601	creatine biosynthetic process	1	2	0.306884
GO:0009078	pyruvate family amino acid metabolic process	1	2	0.306884
GO:0009080	pyruvate family amino acid catabolic process	1	2	0.306884
GO:0009445	putrescine metabolic process	1	2	0.306884
GO:0009446	putrescine biosynthetic process	1	2	0.306884
GO:0010756	positive regulation of plasminogen activation	1	2	0.306884
GO:0010871	negative regulation of receptor biosynthetic process	1	2	0.306884
GO:0014834	skeletal muscle satellite cell maintenance involved in skeletal muscle regeneration	1	2	0.306884
GO:0019249	lactate biosynthetic process	1	2	0.306884
GO:0019543	propionate catabolic process	1	2	0.306884
GO:0030263	apoptotic chromosome condensation	1	2	0.306884
GO:0031536	positive regulation of exit from mitosis	1	2	0.306884
GO:0032106	positive regulation of response to extracellular stimulus	1	2	0.306884
GO:0032109	positive regulation of response to nutrient levels	1	2	0.306884
GO:0042369	vitamin D catabolic process	1	2	0.306884
GO:0042851	L-alanine metabolic process	1	2	0.306884
GO:0042853	L-alanine catabolic process	1	2	0.306884
GO:0043152	induction of bacterial agglutination	1	2	0.306884
GO:0043622	cortical microtubule organization	1	2	0.306884
GO:0044771	meiotic cell cycle phase transition	1	2	0.306884
GO:0045040	protein insertion into mitochondrial outer membrane	1	2	0.306884
GO:0045041	protein import into mitochondrial intermembrane space	1	2	0.306884
GO:0045187	regulation of circadian sleep/wake cycle, sleep	1	2	0.306884
GO:0045870	positive regulation of single stranded viral RNA replication via double stranded DNA intermediate	1	2	0.306884
GO:0046041	ITP metabolic process	1	2	0.306884
GO:0046327	glycerol biosynthetic process from pyruvate	1	2	0.306884
GO:0051365	cellular response to potassium ion starvation	1	2	0.306884
GO:0060283	negative regulation of oocyte development	1	2	0.306884
GO:0060907	positive regulation of macrophage cytokine production	1	2	0.306884
GO:0070564	positive regulation of vitamin D receptor signaling pathway	1	2	0.306884
GO:0097167	circadian regulation of translation	1	2	0.306884
GO:1900222	negative regulation of amyloid-beta clearance	1	2	0.306884
GO:1901993	regulation of meiotic cell cycle phase transition	1	2	0.306884
GO:1903764	regulation of potassium ion export across plasma membrane	1	2	0.306884
GO:1903979	negative regulation of microglial cell activation	1	2	0.306884
GO:1904640	response to methionine	1	2	0.306884
GO:1905031	regulation of membrane repolarization during cardiac muscle cell action potential	1	2	0.306884
GO:1905460	negative regulation of vascular associated smooth muscle cell apoptotic process	1	2	0.306884
GO:1905880	negative regulation of oogenesis	1	2	0.306884
GO:1990569	UDP-N-acetylglucosamine transmembrane transport	1	2	0.306884
GO:0030071	regulation of mitotic metaphase/anaphase transition	3	45	0.306884
GO:0046364	monosaccharide biosynthetic process	3	45	0.306884
GO:1902099	regulation of metaphase/anaphase transition of cell cycle	3	45	0.306884
GO:0009132	nucleoside diphosphate metabolic process	4	79	0.317182
GO:0046620	regulation of organ growth	3	46	0.322453
GO:0031348	negative regulation of defense response	4	80	0.326715
GO:0010613	positive regulation of cardiac muscle hypertrophy	2	19	0.326715
GO:0014742	positive regulation of muscle hypertrophy	2	19	0.326715
GO:0150076	neuroinflammatory response	2	19	0.326715
GO:0007091	metaphase/anaphase transition of mitotic cell cycle	3	47	0.330434
GO:0010965	regulation of mitotic sister chromatid separation	3	47	0.330434
GO:0014013	regulation of gliogenesis	3	47	0.330434
GO:0044784	metaphase/anaphase transition of cell cycle	3	47	0.330434
GO:0045471	response to ethanol	3	47	0.330434
GO:0002793	positive regulation of peptide secretion	4	81	0.330694
GO:0043436	oxoacid metabolic process	15	597	0.334654
GO:0045017	glycerolipid biosynthetic process	6	161	0.335414
GO:0035150	regulation of tube size	3	48	0.335414
GO:0035296	regulation of tube diameter	3	48	0.335414
GO:0097746	regulation of blood vessel diameter	3	48	0.335414
GO:1905818	regulation of chromosome separation	3	48	0.335414
GO:0031325	positive regulation of cellular metabolic process	32	1562	0.335414
GO:0098656	anion transmembrane transport	5	121	0.335414
GO:0006775	fat-soluble vitamin metabolic process	2	20	0.335414
GO:0007143	female meiotic nuclear division	2	20	0.335414
GO:0019432	triglyceride biosynthetic process	2	20	0.335414
GO:0019730	antimicrobial humoral response	2	20	0.335414
GO:0050795	regulation of behavior	2	20	0.335414
GO:0051155	positive regulation of striated muscle cell differentiation	2	20	0.335414
GO:0120178	steroid hormone biosynthetic process	2	20	0.335414
GO:0016126	sterol biosynthetic process	3	49	0.336237
GO:0051306	mitotic sister chromatid separation	3	49	0.336237
GO:0042445	hormone metabolic process	4	84	0.336237
GO:0006820	anion transport	8	254	0.336237
GO:0098739	import across plasma membrane	3	50	0.336237
GO:0031572	G2 DNA damage checkpoint	2	21	0.336237
GO:0042246	tissue regeneration	2	21	0.336237
GO:0051898	negative regulation of protein kinase B signaling	2	21	0.336237
GO:0010604	positive regulation of macromolecule metabolic process	33	1636	0.336237
GO:0019752	carboxylic acid metabolic process	14	557	0.336237
GO:0019318	hexose metabolic process	5	125	0.336237
GO:1902905	positive regulation of supramolecular fiber organization	4	86	0.336237
GO:0019216	regulation of lipid metabolic process	7	212	0.336237
GO:0048732	gland development	7	212	0.336237
GO:0090087	regulation of peptide transport	9	306	0.336237
GO:0043500	muscle adaptation	3	51	0.336237
GO:0051240	positive regulation of multicellular organismal process	17	720	0.336237
GO:1902652	secondary alcohol metabolic process	4	87	0.336237
GO:0016053	organic acid biosynthetic process	6	169	0.336237
GO:0046394	carboxylic acid biosynthetic process	6	169	0.336237
GO:0032873	negative regulation of stress-activated MAPK cascade	2	22	0.336237
GO:0033173	calcineurin-NFAT signaling cascade	2	22	0.336237
GO:0070303	negative regulation of stress-activated protein kinase signaling cascade	2	22	0.336237
GO:1905207	regulation of cardiocyte differentiation	2	22	0.336237
GO:0016202	regulation of striated muscle tissue development	3	52	0.336237
GO:0032680	regulation of tumor necrosis factor production	3	52	0.336237
GO:1903555	regulation of tumor necrosis factor superfamily cytokine production	3	52	0.336237
GO:2001251	negative regulation of chromosome organization	4	88	0.336237
GO:0006259	DNA metabolic process	14	564	0.336237
GO:0007050	cell cycle arrest	5	128	0.336237
GO:0000454	snoRNA guided rRNA pseudouridine synthesis	1	3	0.336237
GO:0001834	trophectodermal cell proliferation	1	3	0.336237
GO:0002424	T cell mediated immune response to tumor cell	1	3	0.336237
GO:0002840	regulation of T cell mediated immune response to tumor cell	1	3	0.336237
GO:0002842	positive regulation of T cell mediated immune response to tumor cell	1	3	0.336237
GO:0007008	outer mitochondrial membrane organization	1	3	0.336237
GO:0008215	spermine metabolic process	1	3	0.336237
GO:0008295	spermidine biosynthetic process	1	3	0.336237
GO:0009441	glycolate metabolic process	1	3	0.336237
GO:0010956	negative regulation of calcidiol 1-monooxygenase activity	1	3	0.336237
GO:0010957	negative regulation of vitamin D biosynthetic process	1	3	0.336237
GO:0016198	axon choice point recognition	1	3	0.336237
GO:0019532	oxalate transport	1	3	0.336237
GO:0019541	propionate metabolic process	1	3	0.336237
GO:0030070	insulin processing	1	3	0.336237
GO:0034392	negative regulation of smooth muscle cell apoptotic process	1	3	0.336237
GO:0040016	embryonic cleavage	1	3	0.336237
GO:0042779	tRNA 3'-trailer cleavage	1	3	0.336237
GO:0043031	negative regulation of macrophage activation	1	3	0.336237
GO:0046137	negative regulation of vitamin metabolic process	1	3	0.336237
GO:0046826	negative regulation of protein export from nucleus	1	3	0.336237
GO:0051938	L-glutamate import	1	3	0.336237
GO:0060124	positive regulation of growth hormone secretion	1	3	0.336237
GO:0060556	regulation of vitamin D biosynthetic process	1	3	0.336237
GO:0060558	regulation of calcidiol 1-monooxygenase activity	1	3	0.336237
GO:0061302	smooth muscle cell-matrix adhesion	1	3	0.336237
GO:0070859	positive regulation of bile acid biosynthetic process	1	3	0.336237
GO:0071865	regulation of apoptotic process in bone marrow cell	1	3	0.336237
GO:0071866	negative regulation of apoptotic process in bone marrow cell	1	3	0.336237
GO:0097623	potassium ion export across plasma membrane	1	3	0.336237
GO:0098712	L-glutamate import across plasma membrane	1	3	0.336237
GO:0098903	regulation of membrane repolarization during action potential	1	3	0.336237
GO:0098915	membrane repolarization during ventricular cardiac muscle cell action potential	1	3	0.336237
GO:0120180	cell-substrate junction disassembly	1	3	0.336237
GO:0120181	focal adhesion disassembly	1	3	0.336237
GO:0120182	regulation of focal adhesion disassembly	1	3	0.336237
GO:0120183	positive regulation of focal adhesion disassembly	1	3	0.336237
GO:1902498	regulation of protein autoubiquitination	1	3	0.336237
GO:1902499	positive regulation of protein autoubiquitination	1	3	0.336237
GO:1904253	positive regulation of bile acid metabolic process	1	3	0.336237
GO:1905463	negative regulation of DNA duplex unwinding	1	3	0.336237
GO:2000051	negative regulation of non-canonical Wnt signaling pathway	1	3	0.336237
GO:2000622	regulation of nuclear-transcribed mRNA catabolic process, nonsense-mediated decay	1	3	0.336237
GO:2000623	negative regulation of nuclear-transcribed mRNA catabolic process, nonsense-mediated decay	1	3	0.336237
GO:0006813	potassium ion transport	3	53	0.339156
GO:0032640	tumor necrosis factor production	3	53	0.339156
GO:0048634	regulation of muscle organ development	3	53	0.339156
GO:0071706	tumor necrosis factor superfamily cytokine production	3	53	0.339156
GO:1901861	regulation of muscle tissue development	3	53	0.339156
GO:0032365	intracellular lipid transport	2	23	0.342866
GO:0097720	calcineurin-mediated signaling	2	23	0.342866
GO:1903580	positive regulation of ATP metabolic process	2	23	0.342866
GO:2000242	negative regulation of reproductive process	2	23	0.342866
GO:0033047	regulation of mitotic sister chromatid segregation	3	54	0.349926
GO:0035051	cardiocyte differentiation	3	54	0.349926
GO:0090066	regulation of anatomical structure size	7	221	0.355819
GO:0042116	macrophage activation	2	24	0.355819
GO:0046460	neutral lipid biosynthetic process	2	24	0.355819
GO:0046463	acylglycerol biosynthetic process	2	24	0.355819
GO:0071385	cellular response to glucocorticoid stimulus	2	24	0.355819
GO:0090199	regulation of release of cytochrome c from mitochondria	2	24	0.355819
GO:1904705	regulation of vascular smooth muscle cell proliferation	2	24	0.355819
GO:1990874	vascular smooth muscle cell proliferation	2	24	0.355819
GO:0022402	cell cycle process	18	793	0.355819
GO:0009605	response to external stimulus	22	1021	0.355819
GO:0033993	response to lipid	10	369	0.355819
GO:0033043	regulation of organelle organization	16	686	0.355819
GO:0006096	glycolytic process	3	56	0.355819
GO:0032273	positive regulation of protein polymerization	3	56	0.355819
GO:0043207	response to external biotic stimulus	12	473	0.355819
GO:0051707	response to other organism	12	473	0.355819
GO:0000819	sister chromatid segregation	5	135	0.355819
GO:0030866	cortical actin cytoskeleton organization	2	25	0.355819
GO:0032768	regulation of monooxygenase activity	2	25	0.355819
GO:0044743	protein transmembrane import into intracellular organelle	2	25	0.355819
GO:0071384	cellular response to corticosteroid stimulus	2	25	0.355819
GO:0006757	ATP generation from ADP	3	57	0.355819
GO:0006629	lipid metabolic process	16	691	0.355819
GO:0044281	small molecule metabolic process	22	1029	0.355819
GO:1901575	organic substance catabolic process	25	1205	0.355819
GO:0009056	catabolic process	29	1442	0.355819
GO:0010638	positive regulation of organelle organization	9	325	0.355819
GO:0031123	RNA 3'-end processing	4	96	0.355819
GO:0097305	response to alcohol	4	96	0.355819
GO:0006952	defense response	13	533	0.355819
GO:0006409	tRNA export from nucleus	2	26	0.355819
GO:0031641	regulation of myelination	2	26	0.355819
GO:0042310	vasoconstriction	2	26	0.355819
GO:0043266	regulation of potassium ion transport	2	26	0.355819
GO:0048016	inositol phosphate-mediated signaling	2	26	0.355819
GO:0051489	regulation of filopodium assembly	2	26	0.355819
GO:0071431	tRNA-containing ribonucleoprotein complex export from nucleus	2	26	0.355819
GO:2000677	regulation of transcription regulatory region DNA binding	2	26	0.355819
GO:0006107	oxaloacetate metabolic process	1	4	0.355819
GO:0006591	ornithine metabolic process	1	4	0.355819
GO:0006787	porphyrin-containing compound catabolic process	1	4	0.355819
GO:0008611	ether lipid biosynthetic process	1	4	0.355819
GO:0009146	purine nucleoside triphosphate catabolic process	1	4	0.355819
GO:0009204	deoxyribonucleoside triphosphate catabolic process	1	4	0.355819
GO:0010994	free ubiquitin chain polymerization	1	4	0.355819
GO:0014038	regulation of Schwann cell differentiation	1	4	0.355819
GO:0014821	phasic smooth muscle contraction	1	4	0.355819
GO:0014889	muscle atrophy	1	4	0.355819
GO:0015705	iodide transport	1	4	0.355819
GO:0016321	female meiosis chromosome segregation	1	4	0.355819
GO:0030656	regulation of vitamin metabolic process	1	4	0.355819
GO:0032691	negative regulation of interleukin-1 beta production	1	4	0.355819
GO:0033015	tetrapyrrole catabolic process	1	4	0.355819
GO:0033299	secretion of lysosomal enzymes	1	4	0.355819
GO:0033313	meiotic cell cycle checkpoint	1	4	0.355819
GO:0035865	cellular response to potassium ion	1	4	0.355819
GO:0038063	collagen-activated tyrosine kinase receptor signaling pathway	1	4	0.355819
GO:0038065	collagen-activated signaling pathway	1	4	0.355819
GO:0042104	positive regulation of activated T cell proliferation	1	4	0.355819
GO:0042167	heme catabolic process	1	4	0.355819
GO:0042363	fat-soluble vitamin catabolic process	1	4	0.355819
GO:0043568	positive regulation of insulin-like growth factor receptor signaling pathway	1	4	0.355819
GO:0043950	positive regulation of cAMP-mediated signaling	1	4	0.355819
GO:0045053	protein retention in Golgi apparatus	1	4	0.355819
GO:0046149	pigment catabolic process	1	4	0.355819
GO:0046504	glycerol ether biosynthetic process	1	4	0.355819
GO:0048712	negative regulation of astrocyte differentiation	1	4	0.355819
GO:0051660	establishment of centrosome localization	1	4	0.355819
GO:0060022	hard palate development	1	4	0.355819
GO:0060123	regulation of growth hormone secretion	1	4	0.355819
GO:0070345	negative regulation of fat cell proliferation	1	4	0.355819
GO:0071332	cellular response to fructose stimulus	1	4	0.355819
GO:0071468	cellular response to acidic pH	1	4	0.355819
GO:0071651	positive regulation of chemokine (C-C motif) ligand 5 production	1	4	0.355819
GO:0071839	apoptotic process in bone marrow cell	1	4	0.355819
GO:0090166	Golgi disassembly	1	4	0.355819
GO:0090669	telomerase RNA stabilization	1	4	0.355819
GO:0097384	cellular lipid biosynthetic process	1	4	0.355819
GO:0099150	regulation of postsynaptic specialization assembly	1	4	0.355819
GO:0150052	regulation of postsynapse assembly	1	4	0.355819
GO:1901142	insulin metabolic process	1	4	0.355819
GO:1902389	ceramide 1-phosphate transport	1	4	0.355819
GO:1903286	regulation of potassium ion import	1	4	0.355819
GO:1903753	negative regulation of p38MAPK cascade	1	4	0.355819
GO:1905323	telomerase holoenzyme complex assembly	1	4	0.355819
GO:1905448	positive regulation of mitochondrial ATP synthesis coupled electron transport	1	4	0.355819
GO:0015698	inorganic anion transport	3	59	0.356767
GO:0051146	striated muscle cell differentiation	4	98	0.363406
GO:0071466	cellular response to xenobiotic stimulus	3	60	0.363833
GO:0005996	monosaccharide metabolic process	5	141	0.363833
GO:0034329	cell junction assembly	5	141	0.363833
GO:0032649	regulation of interferon-gamma production	2	27	0.363833
GO:0042982	amyloid precursor protein metabolic process	2	27	0.363833
GO:0070613	regulation of protein processing	2	27	0.363833
GO:0097064	ncRNA export from nucleus	2	27	0.363833
GO:0097756	negative regulation of blood vessel diameter	2	27	0.363833
GO:0098659	inorganic cation import across plasma membrane	2	27	0.363833
GO:0099587	inorganic ion import across plasma membrane	2	27	0.363833
GO:1903078	positive regulation of protein localization to plasma membrane	2	27	0.363833
GO:1903317	regulation of protein maturation	2	27	0.363833
GO:0033044	regulation of chromosome organization	7	234	0.370926
GO:0051495	positive regulation of cytoskeleton organization	4	100	0.374201
GO:0055002	striated muscle cell development	3	61	0.374201
GO:0009607	response to biotic stimulus	12	491	0.374201
GO:0006006	glucose metabolic process	4	101	0.374201
GO:0007088	regulation of mitotic nuclear division	4	101	0.374201
GO:0031570	DNA integrity checkpoint	4	101	0.374201
GO:0001836	release of cytochrome c from mitochondria	2	28	0.374201
GO:0007094	mitotic spindle assembly checkpoint	2	28	0.374201
GO:0031577	spindle checkpoint	2	28	0.374201
GO:0032609	interferon-gamma production	2	28	0.374201
GO:0043388	positive regulation of DNA binding	2	28	0.374201
GO:0045685	regulation of glial cell differentiation	2	28	0.374201
GO:0051031	tRNA transport	2	28	0.374201
GO:0071173	spindle assembly checkpoint	2	28	0.374201
GO:0071174	mitotic spindle checkpoint	2	28	0.374201
GO:0035601	protein deacylation	3	62	0.374201
GO:0033045	regulation of sister chromatid segregation	3	63	0.374201
GO:0046031	ADP metabolic process	3	63	0.374201
GO:0051101	regulation of DNA binding	3	63	0.374201
GO:0071222	cellular response to lipopolysaccharide	3	63	0.374201
GO:0098732	macromolecule deacylation	3	63	0.374201
GO:0099173	postsynapse organization	3	63	0.374201
GO:1903037	regulation of leukocyte cell-cell adhesion	4	103	0.374201
GO:0045841	negative regulation of mitotic metaphase/anaphase transition	2	29	0.374201
GO:0045910	negative regulation of DNA recombination	2	29	0.374201
GO:1902100	negative regulation of metaphase/anaphase transition of cell cycle	2	29	0.374201
GO:1905819	negative regulation of chromosome separation	2	29	0.374201
GO:2000816	negative regulation of mitotic sister chromatid separation	2	29	0.374201
GO:0032147	activation of protein kinase activity	5	147	0.374201
GO:0006626	protein targeting to mitochondrion	3	64	0.374201
GO:0001771	immunological synapse formation	1	5	0.374201
GO:0002834	regulation of response to tumor cell	1	5	0.374201
GO:0002836	positive regulation of response to tumor cell	1	5	0.374201
GO:0002837	regulation of immune response to tumor cell	1	5	0.374201
GO:0002839	positive regulation of immune response to tumor cell	1	5	0.374201
GO:0002864	regulation of acute inflammatory response to antigenic stimulus	1	5	0.374201
GO:0006114	glycerol biosynthetic process	1	5	0.374201
GO:0006265	DNA topological change	1	5	0.374201
GO:0008216	spermidine metabolic process	1	5	0.374201
GO:0009111	vitamin catabolic process	1	5	0.374201
GO:0010715	regulation of extracellular matrix disassembly	1	5	0.374201
GO:0010935	regulation of macrophage cytokine production	1	5	0.374201
GO:0016584	nucleosome positioning	1	5	0.374201
GO:0019401	alditol biosynthetic process	1	5	0.374201
GO:0019731	antibacterial humoral response	1	5	0.374201
GO:0030311	poly-N-acetyllactosamine biosynthetic process	1	5	0.374201
GO:0032353	negative regulation of hormone biosynthetic process	1	5	0.374201
GO:0034036	purine ribonucleoside bisphosphate biosynthetic process	1	5	0.374201
GO:0035864	response to potassium ion	1	5	0.374201
GO:0039692	single stranded viral RNA replication via double stranded DNA intermediate	1	5	0.374201
GO:0042738	exogenous drug catabolic process	1	5	0.374201
GO:0045091	regulation of single stranded viral RNA replication via double stranded DNA intermediate	1	5	0.374201
GO:0045654	positive regulation of megakaryocyte differentiation	1	5	0.374201
GO:0046836	glycolipid transport	1	5	0.374201
GO:0048143	astrocyte activation	1	5	0.374201
GO:0048291	isotype switching to IgG isotypes	1	5	0.374201
GO:0050428	3'-phosphoadenosine 5'-phosphosulfate biosynthetic process	1	5	0.374201
GO:0050802	circadian sleep/wake cycle, sleep	1	5	0.374201
GO:0050872	white fat cell differentiation	1	5	0.374201
GO:0061734	parkin-mediated stimulation of mitophagy in response to mitochondrial depolarization	1	5	0.374201
GO:0070314	G1 to G0 transition	1	5	0.374201
GO:0070444	oligodendrocyte progenitor proliferation	1	5	0.374201
GO:0070445	regulation of oligodendrocyte progenitor proliferation	1	5	0.374201
GO:0070562	regulation of vitamin D receptor signaling pathway	1	5	0.374201
GO:0086013	membrane repolarization during cardiac muscle cell action potential	1	5	0.374201
GO:0097284	hepatocyte apoptotic process	1	5	0.374201
GO:0098911	regulation of ventricular cardiac muscle cell action potential	1	5	0.374201
GO:1901503	ether biosynthetic process	1	5	0.374201
GO:1903978	regulation of microglial cell activation	1	5	0.374201
GO:1905446	regulation of mitochondrial ATP synthesis coupled electron transport	1	5	0.374201
GO:1905462	regulation of DNA duplex unwinding	1	5	0.374201
GO:2000002	negative regulation of DNA damage checkpoint	1	5	0.374201
GO:0001816	cytokine production	8	292	0.374836
GO:0009410	response to xenobiotic stimulus	4	105	0.374836
GO:0071219	cellular response to molecule of bacterial origin	3	65	0.374836
GO:0002456	T cell mediated immunity	2	30	0.374836
GO:0002931	response to ischemia	2	30	0.374836
GO:0006576	cellular biogenic amine metabolic process	2	30	0.374836
GO:0006623	protein targeting to vacuole	2	30	0.374836
GO:0006805	xenobiotic metabolic process	2	30	0.374836
GO:0033048	negative regulation of mitotic sister chromatid segregation	2	30	0.374836
GO:0046847	filopodium assembly	2	30	0.374836
GO:1902476	chloride transmembrane transport	2	30	0.374836
GO:0051338	regulation of transferase activity	12	502	0.377491
GO:0051173	positive regulation of nitrogen compound metabolic process	29	1483	0.378171
GO:0071396	cellular response to lipid	7	245	0.378171
GO:0045930	negative regulation of mitotic cell cycle	6	197	0.378171
GO:0003018	vascular process in circulatory system	3	66	0.378171
GO:0006165	nucleoside diphosphate phosphorylation	3	66	0.378171
GO:0007292	female gamete generation	3	66	0.378171
GO:0034502	protein localization to chromosome	3	66	0.378171
GO:0010611	regulation of cardiac muscle hypertrophy	2	31	0.378171
GO:0010660	regulation of muscle cell apoptotic process	2	31	0.378171
GO:0014743	regulation of muscle hypertrophy	2	31	0.378171
GO:0032507	maintenance of protein location in cell	2	31	0.378171
GO:0032760	positive regulation of tumor necrosis factor production	2	31	0.378171
GO:0043954	cellular component maintenance	2	31	0.378171
GO:0045540	regulation of cholesterol biosynthetic process	2	31	0.378171
GO:0106118	regulation of sterol biosynthetic process	2	31	0.378171
GO:1903557	positive regulation of tumor necrosis factor superfamily cytokine production	2	31	0.378171
GO:0080134	regulation of response to stress	15	671	0.378171
GO:1903530	regulation of secretion by cell	7	247	0.378171
GO:0009117	nucleotide metabolic process	8	297	0.378171
GO:0048871	multicellular organismal homeostasis	6	199	0.378171
GO:0046939	nucleotide phosphorylation	3	67	0.378171
GO:0072330	monocarboxylic acid biosynthetic process	4	108	0.378171
GO:0048545	response to steroid hormone	5	153	0.378171
GO:0055086	nucleobase-containing small molecule metabolic process	9	350	0.378171
GO:0015031	protein transport	22	1077	0.378171
GO:0048639	positive regulation of developmental growth	3	68	0.378171
GO:0005975	carbohydrate metabolic process	8	300	0.378171
GO:0030865	cortical cytoskeleton organization	2	32	0.378171
GO:0033046	negative regulation of sister chromatid segregation	2	32	0.378171
GO:0046128	purine ribonucleoside metabolic process	2	32	0.378171
GO:0048678	response to axon injury	2	32	0.378171
GO:0051963	regulation of synapse assembly	2	32	0.378171
GO:0051985	negative regulation of chromosome segregation	2	32	0.378171
GO:1902369	negative regulation of RNA catabolic process	2	32	0.378171
GO:1904377	positive regulation of protein localization to cell periphery	2	32	0.378171
GO:0019637	organophosphate metabolic process	13	566	0.378171
GO:0007159	leukocyte cell-cell adhesion	4	110	0.378171
GO:0051783	regulation of nuclear division	4	110	0.378171
GO:0000278	mitotic cell cycle	14	622	0.378171
GO:0051223	regulation of protein transport	8	301	0.378171
GO:0000280	nuclear division	7	251	0.378171
GO:0006753	nucleoside phosphate metabolic process	8	302	0.378171
GO:0010634	positive regulation of epithelial cell migration	3	69	0.378171
GO:0055001	muscle cell development	3	69	0.378171
GO:1903578	regulation of ATP metabolic process	3	69	0.378171
GO:0015711	organic anion transport	6	203	0.378171
GO:0002084	protein depalmitoylation	1	6	0.378171
GO:0002418	immune response to tumor cell	1	6	0.378171
GO:0007077	mitotic nuclear envelope disassembly	1	6	0.378171
GO:0009143	nucleoside triphosphate catabolic process	1	6	0.378171
GO:0009750	response to fructose	1	6	0.378171
GO:0010755	regulation of plasminogen activation	1	6	0.378171
GO:0010958	regulation of amino acid import across plasma membrane	1	6	0.378171
GO:0015813	L-glutamate transmembrane transport	1	6	0.378171
GO:0018026	peptidyl-lysine monomethylation	1	6	0.378171
GO:0022410	circadian sleep/wake cycle process	1	6	0.378171
GO:0030213	hyaluronan biosynthetic process	1	6	0.378171
GO:0030252	growth hormone secretion	1	6	0.378171
GO:0030309	poly-N-acetyllactosamine metabolic process	1	6	0.378171
GO:0031936	negative regulation of chromatin silencing	1	6	0.378171
GO:0032351	negative regulation of hormone metabolic process	1	6	0.378171
GO:0032692	negative regulation of interleukin-1 production	1	6	0.378171
GO:0034144	negative regulation of toll-like receptor 4 signaling pathway	1	6	0.378171
GO:0042754	negative regulation of circadian rhythm	1	6	0.378171
GO:0042791	5S class rRNA transcription by RNA polymerase III	1	6	0.378171
GO:0044406	adhesion of symbiont to host	1	6	0.378171
GO:0045725	positive regulation of glycogen biosynthetic process	1	6	0.378171
GO:0045835	negative regulation of meiotic nuclear division	1	6	0.378171
GO:0046485	ether lipid metabolic process	1	6	0.378171
GO:0046710	GDP metabolic process	1	6	0.378171
GO:0051127	positive regulation of actin nucleation	1	6	0.378171
GO:0070341	fat cell proliferation	1	6	0.378171
GO:0070344	regulation of fat cell proliferation	1	6	0.378171
GO:0070757	interleukin-35-mediated signaling pathway	1	6	0.378171
GO:0071467	cellular response to pH	1	6	0.378171
GO:0071609	chemokine (C-C motif) ligand 5 production	1	6	0.378171
GO:0071649	regulation of chemokine (C-C motif) ligand 5 production	1	6	0.378171
GO:0075522	IRES-dependent viral translational initiation	1	6	0.378171
GO:0086011	membrane repolarization during action potential	1	6	0.378171
GO:0099633	protein localization to postsynaptic specialization membrane	1	6	0.378171
GO:0099645	neurotransmitter receptor localization to postsynaptic specialization membrane	1	6	0.378171
GO:1900221	regulation of amyloid-beta clearance	1	6	0.378171
GO:1901857	positive regulation of cellular respiration	1	6	0.378171
GO:1901977	negative regulation of cell cycle checkpoint	1	6	0.378171
GO:1902358	sulfate transmembrane transport	1	6	0.378171
GO:1903608	protein localization to cytoplasmic stress granule	1	6	0.378171
GO:1903789	regulation of amino acid transmembrane transport	1	6	0.378171
GO:1903862	positive regulation of oxidative phosphorylation	1	6	0.378171
GO:1905288	vascular associated smooth muscle cell apoptotic process	1	6	0.378171
GO:1905459	regulation of vascular associated smooth muscle cell apoptotic process	1	6	0.378171
GO:1901565	organonitrogen compound catabolic process	16	738	0.378347
GO:0006821	chloride transport	2	33	0.378347
GO:0006939	smooth muscle contraction	2	33	0.378347
GO:0010657	muscle cell apoptotic process	2	33	0.378347
GO:0043628	ncRNA 3'-end processing	2	33	0.378347
GO:0045840	positive regulation of mitotic nuclear division	2	33	0.378347
GO:0065002	intracellular protein transmembrane transport	2	33	0.378347
GO:0060537	muscle tissue development	5	157	0.379888
GO:0006611	protein export from nucleus	4	112	0.380183
GO:0051054	positive regulation of DNA metabolic process	4	112	0.380183
GO:0015833	peptide transport	22	1088	0.383588
GO:0046034	ATP metabolic process	5	158	0.385537
GO:0050870	positive regulation of T cell activation	3	71	0.388285
GO:2000278	regulation of DNA biosynthetic process	3	71	0.388285
GO:0051052	regulation of DNA metabolic process	6	207	0.388285
GO:0051149	positive regulation of muscle cell differentiation	2	34	0.388285
GO:0071702	organic substance transport	27	1391	0.388285
GO:0017038	protein import	4	114	0.388285
GO:0050863	regulation of T cell activation	4	114	0.388285
GO:0006766	vitamin metabolic process	3	72	0.388285
GO:0017144	drug metabolic process	7	258	0.388285
GO:0000070	mitotic sister chromatid segregation	4	115	0.388285
GO:0006383	transcription by RNA polymerase III	2	35	0.388285
GO:0006835	dicarboxylic acid transport	2	35	0.388285
GO:0007131	reciprocal meiotic recombination	2	35	0.388285
GO:0009119	ribonucleoside metabolic process	2	35	0.388285
GO:0014902	myotube differentiation	2	35	0.388285
GO:0042278	purine nucleoside metabolic process	2	35	0.388285
GO:0043627	response to estrogen	2	35	0.388285
GO:0030833	regulation of actin filament polymerization	3	73	0.388285
GO:0031099	regeneration	3	73	0.388285
GO:0035265	organ growth	3	73	0.388285
GO:0090276	regulation of peptide hormone secretion	3	73	0.388285
GO:0044419	interspecies interaction between organisms	18	865	0.388285
GO:0009266	response to temperature stimulus	4	116	0.388285
GO:0048518	positive regulation of biological process	48	2711	0.388285
GO:0042886	amide transport	22	1101	0.388285
GO:0110053	regulation of actin filament organization	4	117	0.388285
GO:0002438	acute inflammatory response to antigenic stimulus	1	7	0.388285
GO:0002861	regulation of inflammatory response to antigenic stimulus	1	7	0.388285
GO:0006662	glycerol ether metabolic process	1	7	0.388285
GO:0006768	biotin metabolic process	1	7	0.388285
GO:0008272	sulfate transport	1	7	0.388285
GO:0009304	tRNA transcription	1	7	0.388285
GO:0010501	RNA secondary structure unwinding	1	7	0.388285
GO:0010934	macrophage cytokine production	1	7	0.388285
GO:0010992	ubiquitin recycling	1	7	0.388285
GO:0019388	galactose catabolic process	1	7	0.388285
GO:0030223	neutrophil differentiation	1	7	0.388285
GO:0030397	membrane disassembly	1	7	0.388285
GO:0030431	sleep	1	7	0.388285
GO:0030878	thyroid gland development	1	7	0.388285
GO:0035630	bone mineralization involved in bone maturation	1	7	0.388285
GO:0042159	lipoprotein catabolic process	1	7	0.388285
GO:0042797	tRNA transcription by RNA polymerase III	1	7	0.388285
GO:0043032	positive regulation of macrophage activation	1	7	0.388285
GO:0043567	regulation of insulin-like growth factor receptor signaling pathway	1	7	0.388285
GO:0043901	negative regulation of multi-organism process	1	7	0.388285
GO:0045618	positive regulation of keratinocyte differentiation	1	7	0.388285
GO:0046784	viral mRNA export from host cell nucleus	1	7	0.388285
GO:0050832	defense response to fungus	1	7	0.388285
GO:0051081	nuclear envelope disassembly	1	7	0.388285
GO:0051447	negative regulation of meiotic cell cycle	1	7	0.388285
GO:0051450	myoblast proliferation	1	7	0.388285
GO:0051549	positive regulation of keratinocyte migration	1	7	0.388285
GO:0051580	regulation of neurotransmitter uptake	1	7	0.388285
GO:0051901	positive regulation of mitochondrial depolarization	1	7	0.388285
GO:0055064	chloride ion homeostasis	1	7	0.388285
GO:0060281	regulation of oocyte development	1	7	0.388285
GO:0060307	regulation of ventricular cardiac muscle cell membrane repolarization	1	7	0.388285
GO:0060749	mammary gland alveolus development	1	7	0.388285
GO:0061377	mammary gland lobule development	1	7	0.388285
GO:0070365	hepatocyte differentiation	1	7	0.388285
GO:0070561	vitamin D receptor signaling pathway	1	7	0.388285
GO:0070875	positive regulation of glycogen metabolic process	1	7	0.388285
GO:0070886	positive regulation of calcineurin-NFAT signaling cascade	1	7	0.388285
GO:0090481	pyrimidine nucleotide-sugar transmembrane transport	1	7	0.388285
GO:0090527	actin filament reorganization	1	7	0.388285
GO:0090557	establishment of endothelial intestinal barrier	1	7	0.388285
GO:0098698	postsynaptic specialization assembly	1	7	0.388285
GO:0098734	macromolecule depalmitoylation	1	7	0.388285
GO:0106058	positive regulation of calcineurin-mediated signaling	1	7	0.388285
GO:0150146	cell junction disassembly	1	7	0.388285
GO:1904181	positive regulation of membrane depolarization	1	7	0.388285
GO:1904668	positive regulation of ubiquitin protein ligase activity	1	7	0.388285
GO:1905879	regulation of oogenesis	1	7	0.388285
GO:0009314	response to radiation	6	212	0.388311
GO:0035825	homologous recombination	2	36	0.390945
GO:0045839	negative regulation of mitotic nuclear division	2	36	0.390945
GO:0072666	establishment of protein localization to vacuole	2	36	0.390945
GO:0001817	regulation of cytokine production	7	264	0.397411
GO:0007610	behavior	6	214	0.39891
GO:0051168	nuclear export	4	119	0.400937
GO:0051046	regulation of secretion	7	265	0.401743
GO:0070201	regulation of establishment of protein localization	8	317	0.402813
GO:0051247	positive regulation of protein metabolic process	16	760	0.403497
GO:0043255	regulation of carbohydrate biosynthetic process	2	37	0.403497
GO:0048661	positive regulation of smooth muscle cell proliferation	2	37	0.403497
GO:0051153	regulation of striated muscle cell differentiation	2	37	0.403497
GO:0051785	positive regulation of nuclear division	2	37	0.403497
GO:0051983	regulation of chromosome segregation	3	76	0.403497
GO:0031347	regulation of defense response	7	266	0.403497
GO:0030163	protein catabolic process	12	536	0.406721
GO:0007059	chromosome segregation	6	217	0.406721
GO:0007565	female pregnancy	3	77	0.406721
GO:0030073	insulin secretion	3	77	0.406721
GO:0050714	positive regulation of protein secretion	3	77	0.406721
GO:1903047	mitotic cell cycle process	12	537	0.406721
GO:0050848	regulation of calcium-mediated signaling	2	38	0.406721
GO:0090181	regulation of cholesterol metabolic process	2	38	0.406721
GO:0051704	multi-organism process	10	429	0.406721
GO:0033865	nucleoside bisphosphate metabolic process	3	78	0.406721
GO:0033875	ribonucleoside bisphosphate metabolic process	3	78	0.406721
GO:0034032	purine nucleoside bisphosphate metabolic process	3	78	0.406721
GO:0098657	import into cell	3	78	0.406721
GO:0019222	regulation of metabolic process	53	3063	0.406721
GO:0001819	positive regulation of cytokine production	5	170	0.406721
GO:0002347	response to tumor cell	1	8	0.406721
GO:0006853	carnitine shuttle	1	8	0.406721
GO:0014829	vascular smooth muscle contraction	1	8	0.406721
GO:0015780	nucleotide-sugar transmembrane transport	1	8	0.406721
GO:0019626	short-chain fatty acid catabolic process	1	8	0.406721
GO:0032769	negative regulation of monooxygenase activity	1	8	0.406721
GO:0035020	regulation of Rac protein signal transduction	1	8	0.406721
GO:0044417	translocation of molecules into host	1	8	0.406721
GO:0045606	positive regulation of epidermal cell differentiation	1	8	0.406721
GO:0046006	regulation of activated T cell proliferation	1	8	0.406721
GO:0046885	regulation of hormone biosynthetic process	1	8	0.406721
GO:0048308	organelle inheritance	1	8	0.406721
GO:0048313	Golgi inheritance	1	8	0.406721
GO:0051547	regulation of keratinocyte migration	1	8	0.406721
GO:0051968	positive regulation of synaptic transmission, glutamatergic	1	8	0.406721
GO:0055015	ventricular cardiac muscle cell development	1	8	0.406721
GO:0055075	potassium ion homeostasis	1	8	0.406721
GO:0060253	negative regulation of glial cell proliferation	1	8	0.406721
GO:0060444	branching involved in mammary gland duct morphogenesis	1	8	0.406721
GO:0061952	midbody abscission	1	8	0.406721
GO:0070857	regulation of bile acid biosynthetic process	1	8	0.406721
GO:0071377	cellular response to glucagon stimulus	1	8	0.406721
GO:0085020	protein K6-linked ubiquitination	1	8	0.406721
GO:0097320	plasma membrane tubulation	1	8	0.406721
GO:0098779	positive regulation of mitophagy in response to mitochondrial depolarization	1	8	0.406721
GO:0098810	neurotransmitter reuptake	1	8	0.406721
GO:0099623	regulation of cardiac muscle cell membrane repolarization	1	8	0.406721
GO:0099625	ventricular cardiac muscle cell membrane repolarization	1	8	0.406721
GO:1902430	negative regulation of amyloid-beta formation	1	8	0.406721
GO:1902992	negative regulation of amyloid precursor protein catabolic process	1	8	0.406721
GO:1904469	positive regulation of tumor necrosis factor secretion	1	8	0.406721
GO:2000009	negative regulation of protein localization to cell surface	1	8	0.406721
GO:1903532	positive regulation of secretion by cell	4	123	0.408139
GO:0071426	ribonucleoprotein complex export from nucleus	3	79	0.412112
GO:0033273	response to vitamin	2	39	0.412112
GO:0051784	negative regulation of nuclear division	2	39	0.412112
GO:0051865	protein autoubiquitination	2	39	0.412112
GO:1901700	response to oxygen-containing compound	15	713	0.412112
GO:0042127	regulation of cell population proliferation	14	656	0.412388
GO:0043406	positive regulation of MAP kinase activity	4	124	0.413576
GO:0002699	positive regulation of immune effector process	3	80	0.418935
GO:0030041	actin filament polymerization	3	80	0.418935
GO:0071166	ribonucleoprotein complex localization	3	80	0.418935
GO:0071216	cellular response to biotic stimulus	3	80	0.418935
GO:0072655	establishment of protein localization to mitochondrion	3	80	0.418935
GO:1903039	positive regulation of leukocyte cell-cell adhesion	3	80	0.418935
GO:0033866	nucleoside bisphosphate biosynthetic process	2	40	0.42045
GO:0034030	ribonucleoside bisphosphate biosynthetic process	2	40	0.42045
GO:0034033	purine nucleoside bisphosphate biosynthetic process	2	40	0.42045
GO:0043502	regulation of muscle adaptation	2	40	0.42045
GO:0045184	establishment of protein localization	22	1131	0.42045
GO:0032270	positive regulation of cellular protein metabolic process	15	719	0.42045
GO:0001889	liver development	3	81	0.42045
GO:0006661	phosphatidylinositol biosynthetic process	3	81	0.42045
GO:0032943	mononuclear cell proliferation	3	81	0.42045
GO:0046651	lymphocyte proliferation	3	81	0.42045
GO:0098813	nuclear chromosome segregation	5	175	0.42045
GO:0033674	positive regulation of kinase activity	7	277	0.42045
GO:0042063	gliogenesis	4	127	0.42045
GO:0044703	multi-organism reproductive process	9	384	0.42045
GO:0008064	regulation of actin polymerization or depolymerization	3	82	0.42045
GO:0030832	regulation of actin filament length	3	82	0.42045
GO:0007189	adenylate cyclase-activating G protein-coupled receptor signaling pathway	2	41	0.42045
GO:0098661	inorganic anion transmembrane transport	2	41	0.42045
GO:0150115	cell-substrate junction organization	2	41	0.42045
GO:0000491	small nucleolar ribonucleoprotein complex assembly	1	9	0.42045
GO:0001662	behavioral fear response	1	9	0.42045
GO:0001821	histamine secretion	1	9	0.42045
GO:0002068	glandular epithelial cell development	1	9	0.42045
GO:0002209	behavioral defense response	1	9	0.42045
GO:0002673	regulation of acute inflammatory response	1	9	0.42045
GO:0006089	lactate metabolic process	1	9	0.42045
GO:0006554	lysine catabolic process	1	9	0.42045
GO:0010866	regulation of triglyceride biosynthetic process	1	9	0.42045
GO:0010869	regulation of receptor biosynthetic process	1	9	0.42045
GO:0030953	astral microtubule organization	1	9	0.42045
GO:0031118	rRNA pseudouridine synthesis	1	9	0.42045
GO:0031441	negative regulation of mRNA 3'-end processing	1	9	0.42045
GO:0031935	regulation of chromatin silencing	1	9	0.42045
GO:0032735	positive regulation of interleukin-12 production	1	9	0.42045
GO:0035627	ceramide transport	1	9	0.42045
GO:0042596	fear response	1	9	0.42045
GO:0046037	GMP metabolic process	1	9	0.42045
GO:0046697	decidualization	1	9	0.42045
GO:0048261	negative regulation of receptor-mediated endocytosis	1	9	0.42045
GO:0048710	regulation of astrocyte differentiation	1	9	0.42045
GO:0051546	keratinocyte migration	1	9	0.42045
GO:0055012	ventricular cardiac muscle cell differentiation	1	9	0.42045
GO:0055078	sodium ion homeostasis	1	9	0.42045
GO:0061081	positive regulation of myeloid leukocyte cytokine production involved in immune response	1	9	0.42045
GO:0061469	regulation of type B pancreatic cell proliferation	1	9	0.42045
GO:0072425	signal transduction involved in G2 DNA damage checkpoint	1	9	0.42045
GO:0099068	postsynapse assembly	1	9	0.42045
GO:1900262	regulation of DNA-directed DNA polymerase activity	1	9	0.42045
GO:1900264	positive regulation of DNA-directed DNA polymerase activity	1	9	0.42045
GO:1901522	positive regulation of transcription from RNA polymerase II promoter involved in cellular response to chemical stimulus	1	9	0.42045
GO:1901526	positive regulation of mitophagy	1	9	0.42045
GO:1902931	negative regulation of alcohol biosynthetic process	1	9	0.42045
GO:0002440	production of molecular mediator of immune response	3	83	0.42552
GO:0048738	cardiac muscle tissue development	3	83	0.42552
GO:0061008	hepaticobiliary system development	3	83	0.42552
GO:0070585	protein localization to mitochondrion	3	83	0.42552
GO:0006310	DNA recombination	5	178	0.429391
GO:0140014	mitotic nuclear division	5	178	0.429391
GO:0006110	regulation of glycolytic process	2	42	0.429765
GO:1903312	negative regulation of mRNA metabolic process	2	42	0.429765
GO:0010721	negative regulation of cell development	4	130	0.43367
GO:0006405	RNA export from nucleus	3	84	0.433771
GO:0048285	organelle fission	7	283	0.440449
GO:0051047	positive regulation of secretion	4	131	0.440575
GO:0046486	glycerolipid metabolic process	6	231	0.440575
GO:0055085	transmembrane transport	13	616	0.440575
GO:0033002	muscle cell proliferation	3	85	0.440575
GO:0044272	sulfur compound biosynthetic process	3	85	0.440575
GO:0070661	leukocyte proliferation	3	85	0.440575
GO:0090257	regulation of muscle system process	3	85	0.440575
GO:0035270	endocrine system development	2	43	0.440575
GO:0072665	protein localization to vacuole	2	43	0.440575
GO:0010212	response to ionizing radiation	3	86	0.44088
GO:0016125	sterol metabolic process	3	86	0.44088
GO:0044706	multi-multicellular organism process	3	86	0.44088
GO:0006553	lysine metabolic process	1	10	0.44088
GO:0006646	phosphatidylethanolamine biosynthetic process	1	10	0.44088
GO:0007096	regulation of exit from mitosis	1	10	0.44088
GO:0010447	response to acidic pH	1	10	0.44088
GO:0010893	positive regulation of steroid biosynthetic process	1	10	0.44088
GO:0018027	peptidyl-lysine dimethylation	1	10	0.44088
GO:0032104	regulation of response to extracellular stimulus	1	10	0.44088
GO:0032107	regulation of response to nutrient levels	1	10	0.44088
GO:0032733	positive regulation of interleukin-10 production	1	10	0.44088
GO:0045475	locomotor rhythm	1	10	0.44088
GO:0045686	negative regulation of glial cell differentiation	1	10	0.44088
GO:0045821	positive regulation of glycolytic process	1	10	0.44088
GO:0050798	activated T cell proliferation	1	10	0.44088
GO:0051608	histamine transport	1	10	0.44088
GO:0055083	monovalent inorganic anion homeostasis	1	10	0.44088
GO:0061684	chaperone-mediated autophagy	1	10	0.44088
GO:0099622	cardiac muscle cell membrane repolarization	1	10	0.44088
GO:1902410	mitotic cytokinetic process	1	10	0.44088
GO:1904251	regulation of bile acid metabolic process	1	10	0.44088
GO:1904467	regulation of tumor necrosis factor secretion	1	10	0.44088
GO:1904923	regulation of autophagy of mitochondrion in response to mitochondrial depolarization	1	10	0.44088
GO:1904925	positive regulation of autophagy of mitochondrion in response to mitochondrial depolarization	1	10	0.44088
GO:2000678	negative regulation of transcription regulatory region DNA binding	1	10	0.44088
GO:0140352	export from cell	13	620	0.441094
GO:0006641	triglyceride metabolic process	2	44	0.441191
GO:0008037	cell recognition	2	44	0.441191
GO:0045446	endothelial cell differentiation	2	44	0.441191
GO:0072395	signal transduction involved in cell cycle checkpoint	2	44	0.441191
GO:0072401	signal transduction involved in DNA integrity checkpoint	2	44	0.441191
GO:0072422	signal transduction involved in DNA damage checkpoint	2	44	0.441191
GO:0043467	regulation of generation of precursor metabolites and energy	3	87	0.445352
GO:0045931	positive regulation of mitotic cell cycle	3	87	0.445352
GO:0051258	protein polymerization	4	135	0.449651
GO:0003300	cardiac muscle hypertrophy	2	45	0.449651
GO:0006695	cholesterol biosynthetic process	2	45	0.449651
GO:0010595	positive regulation of endothelial cell migration	2	45	0.449651
GO:0014897	striated muscle hypertrophy	2	45	0.449651
GO:0016575	histone deacetylation	2	45	0.449651
GO:0018107	peptidyl-threonine phosphorylation	2	45	0.449651
GO:0032481	positive regulation of type I interferon production	2	45	0.449651
GO:0045185	maintenance of protein location	2	45	0.449651
GO:1901264	carbohydrate derivative transport	2	45	0.449651
GO:1902653	secondary alcohol biosynthetic process	2	45	0.449651
GO:0008285	negative regulation of cell population proliferation	7	290	0.449651
GO:0008283	cell population proliferation	16	801	0.449651
GO:0071705	nitrogen compound transport	23	1221	0.449651
GO:0006790	sulfur compound metabolic process	5	186	0.449651
GO:0030072	peptide hormone secretion	3	89	0.449651
GO:0042692	muscle cell differentiation	4	137	0.449651
GO:0007338	single fertilization	2	46	0.449651
GO:0014896	muscle hypertrophy	2	46	0.449651
GO:0050729	positive regulation of inflammatory response	2	46	0.449651
GO:0061024	membrane organization	9	402	0.449651
GO:0001682	tRNA 5'-leader removal	1	11	0.449651
GO:0001774	microglial cell activation	1	11	0.449651
GO:0002269	leukocyte activation involved in inflammatory response	1	11	0.449651
GO:0002437	inflammatory response to antigenic stimulus	1	11	0.449651
GO:0006012	galactose metabolic process	1	11	0.449651
GO:0006706	steroid catabolic process	1	11	0.449651
GO:0009200	deoxyribonucleoside triphosphate metabolic process	1	11	0.449651
GO:0016540	protein autoprocessing	1	11	0.449651
GO:0018904	ether metabolic process	1	11	0.449651
GO:0019081	viral translation	1	11	0.449651
GO:0031639	plasminogen activation	1	11	0.449651
GO:0032722	positive regulation of chemokine production	1	11	0.449651
GO:0032727	positive regulation of interferon-alpha production	1	11	0.449651
GO:0032800	receptor biosynthetic process	1	11	0.449651
GO:0033623	regulation of integrin activation	1	11	0.449651
GO:0034143	regulation of toll-like receptor 4 signaling pathway	1	11	0.449651
GO:0034390	smooth muscle cell apoptotic process	1	11	0.449651
GO:0034391	regulation of smooth muscle cell apoptotic process	1	11	0.449651
GO:0036092	phosphatidylinositol-3-phosphate biosynthetic process	1	11	0.449651
GO:0043403	skeletal muscle tissue regeneration	1	11	0.449651
GO:0043931	ossification involved in bone maturation	1	11	0.449651
GO:0044342	type B pancreatic cell proliferation	1	11	0.449651
GO:0046459	short-chain fatty acid metabolic process	1	11	0.449651
GO:0048268	clathrin coat assembly	1	11	0.449651
GO:0051570	regulation of histone H3-K9 methylation	1	11	0.449651
GO:0051955	regulation of amino acid transport	1	11	0.449651
GO:0060603	mammary gland duct morphogenesis	1	11	0.449651
GO:0062009	secondary palate development	1	11	0.449651
GO:0070932	histone H3 deacetylation	1	11	0.449651
GO:0090050	positive regulation of cell migration involved in sprouting angiogenesis	1	11	0.449651
GO:0090162	establishment of epithelial cell polarity	1	11	0.449651
GO:0099174	regulation of presynapse organization	1	11	0.449651
GO:1901524	regulation of mitophagy	1	11	0.449651
GO:1905606	regulation of presynapse assembly	1	11	0.449651
GO:1990774	tumor necrosis factor secretion	1	11	0.449651
GO:2000310	regulation of NMDA receptor activity	1	11	0.449651
GO:0045860	positive regulation of protein kinase activity	6	240	0.451093
GO:0006950	response to stress	32	1784	0.452256
GO:0015931	nucleobase-containing compound transport	4	138	0.452256
GO:0010628	positive regulation of gene expression	20	1046	0.452618
GO:0080135	regulation of cellular response to stress	9	405	0.455594
GO:0003158	endothelium development	2	47	0.455594
GO:0042129	regulation of T cell proliferation	2	47	0.455594
GO:0090100	positive regulation of transmembrane receptor protein serine/threonine kinase signaling pathway	2	47	0.455594
GO:1901992	positive regulation of mitotic cell cycle phase transition	2	47	0.455594
GO:0009755	hormone-mediated signaling pathway	3	91	0.455594
GO:0046883	regulation of hormone secretion	3	91	0.455594
GO:1902850	microtubule cytoskeleton organization involved in mitosis	3	91	0.455594
GO:0006403	RNA localization	4	139	0.455594
GO:0032102	negative regulation of response to external stimulus	4	139	0.455594
GO:0008284	positive regulation of cell population proliferation	8	352	0.459759
GO:0006810	transport	40	2299	0.459759
GO:0006023	aminoglycan biosynthetic process	2	48	0.459759
GO:0071805	potassium ion transmembrane transport	2	48	0.459759
GO:0032880	regulation of protein localization	10	465	0.459759
GO:0002694	regulation of leukocyte activation	5	192	0.459759
GO:0008154	actin polymerization or depolymerization	3	93	0.459759
GO:0000712	resolution of meiotic recombination intermediates	1	12	0.459759
GO:0002369	T cell cytokine production	1	12	0.459759
GO:0005979	regulation of glycogen biosynthetic process	1	12	0.459759
GO:0006103	2-oxoglutarate metabolic process	1	12	0.459759
GO:0006590	thyroid hormone generation	1	12	0.459759
GO:0007205	protein kinase C-activating G protein-coupled receptor signaling pathway	1	12	0.459759
GO:0010962	regulation of glucan biosynthetic process	1	12	0.459759
GO:0014002	astrocyte development	1	12	0.459759
GO:0030224	monocyte differentiation	1	12	0.459759
GO:0031579	membrane raft organization	1	12	0.459759
GO:0032607	interferon-alpha production	1	12	0.459759
GO:0032615	interleukin-12 production	1	12	0.459759
GO:0032647	regulation of interferon-alpha production	1	12	0.459759
GO:0032655	regulation of interleukin-12 production	1	12	0.459759
GO:0034035	purine ribonucleoside bisphosphate metabolic process	1	12	0.459759
GO:0042026	protein refolding	1	12	0.459759
GO:0042451	purine nucleoside biosynthetic process	1	12	0.459759
GO:0042455	ribonucleoside biosynthetic process	1	12	0.459759
GO:0042531	positive regulation of tyrosine phosphorylation of STAT protein	1	12	0.459759
GO:0043267	negative regulation of potassium ion transport	1	12	0.459759
GO:0044319	wound healing, spreading of cells	1	12	0.459759
GO:0045684	positive regulation of epidermis development	1	12	0.459759
GO:0045940	positive regulation of steroid metabolic process	1	12	0.459759
GO:0046129	purine ribonucleoside biosynthetic process	1	12	0.459759
GO:0046823	negative regulation of nucleocytoplasmic transport	1	12	0.459759
GO:0050427	3'-phosphoadenosine 5'-phosphosulfate metabolic process	1	12	0.459759
GO:0060045	positive regulation of cardiac muscle cell proliferation	1	12	0.459759
GO:0061615	glycolytic process through fructose-6-phosphate	1	12	0.459759
GO:0061620	glycolytic process through glucose-6-phosphate	1	12	0.459759
GO:0086005	ventricular cardiac muscle cell action potential	1	12	0.459759
GO:0090201	negative regulation of release of cytochrome c from mitochondria	1	12	0.459759
GO:0090505	epiboly involved in wound healing	1	12	0.459759
GO:0098901	regulation of cardiac muscle cell action potential	1	12	0.459759
GO:0150117	positive regulation of cell-substrate junction organization	1	12	0.459759
GO:1902001	fatty acid transmembrane transport	1	12	0.459759
GO:1903131	mononuclear cell differentiation	1	12	0.459759
GO:2000050	regulation of non-canonical Wnt signaling pathway	1	12	0.459759
GO:0009416	response to light stimulus	4	142	0.459759
GO:0051604	protein maturation	4	142	0.459759
GO:0042742	defense response to bacterium	2	49	0.46274
GO:0043470	regulation of carbohydrate catabolic process	2	49	0.46274
GO:0045132	meiotic chromosome segregation	2	49	0.46274
GO:1903076	regulation of protein localization to plasma membrane	2	49	0.46274
GO:0000077	DNA damage checkpoint	3	94	0.463293
GO:0140013	meiotic nuclear division	3	94	0.463293
GO:0046474	glycerophospholipid biosynthetic process	4	143	0.46477
GO:0051234	establishment of localization	41	2374	0.468189
GO:0050821	protein stabilization	3	95	0.468189
GO:0007416	synapse assembly	2	50	0.468189
GO:0018210	peptidyl-threonine modification	2	50	0.468189
GO:0030282	bone mineralization	2	50	0.468189
GO:2001021	negative regulation of response to DNA damage stimulus	2	50	0.468189
GO:0048522	positive regulation of cellular process	43	2507	0.468189
GO:0033365	protein localization to organelle	12	588	0.468189
GO:0046677	response to antibiotic	4	145	0.468189
GO:0051239	regulation of multicellular organismal process	24	1310	0.468189
GO:0009725	response to hormone	9	416	0.468189
GO:0009408	response to heat	3	96	0.468189
GO:0032271	regulation of protein polymerization	3	96	0.468189
GO:0007517	muscle organ development	4	146	0.468189
GO:0019932	second-messenger-mediated signaling	4	146	0.468189
GO:0022407	regulation of cell-cell adhesion	4	146	0.468189
GO:0032956	regulation of actin cytoskeleton organization	4	146	0.468189
GO:0000729	DNA double-strand break processing	1	13	0.468189
GO:0006266	DNA ligation	1	13	0.468189
GO:0009620	response to fungus	1	13	0.468189
GO:0010894	negative regulation of steroid biosynthetic process	1	13	0.468189
GO:0014904	myotube cell development	1	13	0.468189
GO:0015701	bicarbonate transport	1	13	0.468189
GO:0021983	pituitary gland development	1	13	0.468189
GO:0030150	protein import into mitochondrial matrix	1	13	0.468189
GO:0030574	collagen catabolic process	1	13	0.468189
GO:0032770	positive regulation of monooxygenase activity	1	13	0.468189
GO:0033198	response to ATP	1	13	0.468189
GO:0033762	response to glucagon	1	13	0.468189
GO:0036010	protein localization to endosome	1	13	0.468189
GO:0042403	thyroid hormone metabolic process	1	13	0.468189
GO:0043268	positive regulation of potassium ion transport	1	13	0.468189
GO:0045616	regulation of keratinocyte differentiation	1	13	0.468189
GO:0045939	negative regulation of steroid metabolic process	1	13	0.468189
GO:0046500	S-adenosylmethionine metabolic process	1	13	0.468189
GO:0046688	response to copper ion	1	13	0.468189
GO:0048745	smooth muscle tissue development	1	13	0.468189
GO:0051457	maintenance of protein location in nucleus	1	13	0.468189
GO:0060306	regulation of membrane repolarization	1	13	0.468189
GO:0070977	bone maturation	1	13	0.468189
GO:0071305	cellular response to vitamin D	1	13	0.468189
GO:0090200	positive regulation of release of cytochrome c from mitochondria	1	13	0.468189
GO:0090504	epiboly	1	13	0.468189
GO:1902003	regulation of amyloid-beta formation	1	13	0.468189
GO:1902473	regulation of protein localization to synapse	1	13	0.468189
GO:1903959	regulation of anion transmembrane transport	1	13	0.468189
GO:1904874	positive regulation of telomerase RNA localization to Cajal body	1	13	0.468189
GO:2000001	regulation of DNA damage checkpoint	1	13	0.468189
GO:2000171	negative regulation of dendrite development	1	13	0.468189
GO:2000679	positive regulation of transcription regulatory region DNA binding	1	13	0.468189
GO:0035725	sodium ion transmembrane transport	2	51	0.468189
GO:0051341	regulation of oxidoreductase activity	2	51	0.468189
GO:1901135	carbohydrate derivative metabolic process	12	591	0.469409
GO:0051301	cell division	8	362	0.469666
GO:0014706	striated muscle tissue development	4	147	0.472617
GO:0018108	peptidyl-tyrosine phosphorylation	4	147	0.472617
GO:0022409	positive regulation of cell-cell adhesion	3	98	0.477965
GO:0048588	developmental cell growth	3	98	0.477965
GO:0006959	humoral immune response	2	52	0.479403
GO:0007160	cell-matrix adhesion	3	99	0.486102
GO:0007584	response to nutrient	3	99	0.486102
GO:0010001	glial cell differentiation	3	99	0.486102
GO:0046683	response to organophosphorus	2	53	0.486403
GO:0062013	positive regulation of small molecule metabolic process	2	53	0.486403
GO:0018212	peptidyl-tyrosine modification	4	150	0.486403
GO:0000423	mitophagy	1	14	0.486403
GO:0001504	neurotransmitter uptake	1	14	0.486403
GO:0007095	mitotic G2 DNA damage checkpoint	1	14	0.486403
GO:0010862	positive regulation of pathway-restricted SMAD protein phosphorylation	1	14	0.486403
GO:0032653	regulation of interleukin-10 production	1	14	0.486403
GO:0033028	myeloid cell apoptotic process	1	14	0.486403
GO:0033280	response to vitamin D	1	14	0.486403
GO:0033622	integrin activation	1	14	0.486403
GO:0046949	fatty-acyl-CoA biosynthetic process	1	14	0.486403
GO:0048009	insulin-like growth factor receptor signaling pathway	1	14	0.486403
GO:0050850	positive regulation of calcium-mediated signaling	1	14	0.486403
GO:0051125	regulation of actin nucleation	1	14	0.486403
GO:0051131	chaperone-mediated protein complex assembly	1	14	0.486403
GO:0061900	glial cell activation	1	14	0.486403
GO:0071044	histone mRNA catabolic process	1	14	0.486403
GO:0086009	membrane repolarization	1	14	0.486403
GO:0098780	response to mitochondrial depolarisation	1	14	0.486403
GO:0099116	tRNA 5'-end processing	1	14	0.486403
GO:1902991	regulation of amyloid precursor protein catabolic process	1	14	0.486403
GO:0015980	energy derivation by oxidation of organic compounds	4	151	0.491619
GO:0050865	regulation of cell activation	5	205	0.497498
GO:0071900	regulation of protein serine/threonine kinase activity	6	260	0.497498
GO:0006109	regulation of carbohydrate metabolic process	3	102	0.497498
GO:0006323	DNA packaging	3	102	0.497498
GO:0007163	establishment or maintenance of cell polarity	3	102	0.497498
GO:0010821	regulation of mitochondrion organization	3	102	0.497498
GO:0016052	carbohydrate catabolic process	3	102	0.497498
GO:0045927	positive regulation of growth	3	102	0.497498
GO:0051251	positive regulation of lymphocyte activation	3	102	0.497498
GO:1903046	meiotic cell cycle process	3	102	0.497498
GO:1902903	regulation of supramolecular fiber organization	4	153	0.497498
GO:0006913	nucleocytoplasmic transport	5	206	0.497498
GO:0007155	cell adhesion	10	488	0.497498
GO:0002040	sprouting angiogenesis	2	55	0.497498
GO:0007188	adenylate cyclase-modulating G protein-coupled receptor signaling pathway	2	55	0.497498
GO:1901989	positive regulation of cell cycle phase transition	2	55	0.497498
GO:0044237	cellular metabolic process	82	5128	0.497498
GO:0006811	ion transport	12	606	0.497498
GO:0050678	regulation of epithelial cell proliferation	4	154	0.497498
GO:0002711	positive regulation of T cell mediated immunity	1	15	0.497498
GO:0006071	glycerol metabolic process	1	15	0.497498
GO:0010560	positive regulation of glycoprotein biosynthetic process	1	15	0.497498
GO:0010971	positive regulation of G2/M transition of mitotic cell cycle	1	15	0.497498
GO:0016254	preassembly of GPI anchor in ER membrane	1	15	0.497498
GO:0032148	activation of protein kinase B activity	1	15	0.497498
GO:0032350	regulation of hormone metabolic process	1	15	0.497498
GO:0032613	interleukin-10 production	1	15	0.497498
GO:0032651	regulation of interleukin-1 beta production	1	15	0.497498
GO:0032885	regulation of polysaccharide biosynthetic process	1	15	0.497498
GO:0033555	multicellular organismal response to stress	1	15	0.497498
GO:0034205	amyloid-beta formation	1	15	0.497498
GO:0039694	viral RNA genome replication	1	15	0.497498
GO:0043090	amino acid import	1	15	0.497498
GO:0046337	phosphatidylethanolamine metabolic process	1	15	0.497498
GO:0051354	negative regulation of oxidoreductase activity	1	15	0.497498
GO:0051900	regulation of mitochondrial depolarization	1	15	0.497498
GO:0060443	mammary gland morphogenesis	1	15	0.497498
GO:0089718	amino acid import across plasma membrane	1	15	0.497498
GO:0097242	amyloid-beta clearance	1	15	0.497498
GO:1900449	regulation of glutamate receptor signaling pathway	1	15	0.497498
GO:1903020	positive regulation of glycoprotein metabolic process	1	15	0.497498
GO:1903053	regulation of extracellular matrix organization	1	15	0.497498
GO:1903539	protein localization to postsynaptic membrane	1	15	0.497498
GO:1903599	positive regulation of autophagy of mitochondrion	1	15	0.497498
GO:1904646	cellular response to amyloid-beta	1	15	0.497498
GO:0043085	positive regulation of catalytic activity	13	667	0.50017
GO:0043549	regulation of kinase activity	9	433	0.501877
GO:0002695	negative regulation of leukocyte activation	2	56	0.501877
GO:0006476	protein deacetylation	2	56	0.501877
GO:0042737	drug catabolic process	2	56	0.501877
GO:0016485	protein processing	3	104	0.501877
GO:0032872	regulation of stress-activated MAPK cascade	3	104	0.501877
GO:0043491	protein kinase B signaling	3	104	0.501877
GO:0046488	phosphatidylinositol metabolic process	3	104	0.501877
GO:0022610	biological adhesion	10	492	0.503505
GO:0051169	nuclear transport	5	209	0.503505
GO:0071383	cellular response to steroid hormone stimulus	3	105	0.504485
GO:0006638	neutral lipid metabolic process	2	57	0.504485
GO:0006639	acylglycerol metabolic process	2	57	0.504485
GO:0009566	fertilization	2	57	0.504485
GO:0043648	dicarboxylic acid metabolic process	2	57	0.504485
GO:0045859	regulation of protein kinase activity	8	379	0.504485
GO:0042327	positive regulation of phosphorylation	9	437	0.504485
GO:0010632	regulation of epithelial cell migration	3	106	0.504485
GO:0051276	chromosome organization	14	734	0.504485
GO:0006732	coenzyme metabolic process	4	158	0.504485
GO:0001893	maternal placenta development	1	16	0.504485
GO:0006622	protein targeting to lysosome	1	16	0.504485
GO:0007218	neuropeptide signaling pathway	1	16	0.504485
GO:0008038	neuron recognition	1	16	0.504485
GO:0016486	peptide hormone processing	1	16	0.504485
GO:0034142	toll-like receptor 4 signaling pathway	1	16	0.504485
GO:0034314	Arp2/3 complex-mediated actin nucleation	1	16	0.504485
GO:0040020	regulation of meiotic nuclear division	1	16	0.504485
GO:0042908	xenobiotic transport	1	16	0.504485
GO:0043277	apoptotic cell clearance	1	16	0.504485
GO:0043457	regulation of cellular respiration	1	16	0.504485
GO:0044321	response to leptin	1	16	0.504485
GO:0048799	animal organ maturation	1	16	0.504485
GO:0051882	mitochondrial depolarization	1	16	0.504485
GO:0060251	regulation of glial cell proliferation	1	16	0.504485
GO:0060969	negative regulation of gene silencing	1	16	0.504485
GO:0061082	myeloid leukocyte cytokine production	1	16	0.504485
GO:0062237	protein localization to postsynapse	1	16	0.504485
GO:0070873	regulation of glycogen metabolic process	1	16	0.504485
GO:0071295	cellular response to vitamin	1	16	0.504485
GO:0086002	cardiac muscle cell action potential involved in contraction	1	16	0.504485
GO:0086004	regulation of cardiac muscle cell contraction	1	16	0.504485
GO:0090207	regulation of triglyceride metabolic process	1	16	0.504485
GO:0099054	presynapse assembly	1	16	0.504485
GO:0140448	signaling receptor ligand precursor processing	1	16	0.504485
GO:1901016	regulation of potassium ion transmembrane transporter activity	1	16	0.504485
GO:1902751	positive regulation of cell cycle G2/M phase transition	1	16	0.504485
GO:1903115	regulation of actin filament-based movement	1	16	0.504485
GO:1903203	regulation of oxidative stress-induced neuron death	1	16	0.504485
GO:1904666	regulation of ubiquitin protein ligase activity	1	16	0.504485
GO:1904872	regulation of telomerase RNA localization to Cajal body	1	16	0.504485
GO:2000042	negative regulation of double-strand break repair via homologous recombination	1	16	0.504485
GO:0007346	regulation of mitotic cell cycle	8	381	0.506667
GO:0009116	nucleoside metabolic process	2	58	0.506667
GO:0010906	regulation of glucose metabolic process	2	58	0.506667
GO:0034341	response to interferon-gamma	2	58	0.506667
GO:0045995	regulation of embryonic development	2	58	0.506667
GO:1905477	positive regulation of protein localization to membrane	2	58	0.506667
GO:0070302	regulation of stress-activated protein kinase signaling cascade	3	107	0.50871
GO:0010639	negative regulation of organelle organization	5	213	0.50871
GO:0051253	negative regulation of RNA metabolic process	12	617	0.509842
GO:0045935	positive regulation of nucleobase-containing compound metabolic process	17	919	0.509842
GO:0045934	negative regulation of nucleobase-containing compound metabolic process	13	677	0.509842
GO:0010557	positive regulation of macromolecule biosynthetic process	17	920	0.509842
GO:0043405	regulation of MAP kinase activity	4	160	0.509842
GO:0051249	regulation of lymphocyte activation	4	160	0.509842
GO:1901988	negative regulation of cell cycle phase transition	4	160	0.509842
GO:0072522	purine-containing compound biosynthetic process	3	108	0.509842
GO:0006637	acyl-CoA metabolic process	2	59	0.509842
GO:0007187	G protein-coupled receptor signaling pathway, coupled to cyclic nucleotide second messenger	2	59	0.509842
GO:0019933	cAMP-mediated signaling	2	59	0.509842
GO:0031145	anaphase-promoting complex-dependent catabolic process	2	59	0.509842
GO:0035383	thioester metabolic process	2	59	0.509842
GO:1903825	organic acid transmembrane transport	2	59	0.509842
GO:1905039	carboxylic acid transmembrane transport	2	59	0.509842
GO:1901362	organic cyclic compound biosynthetic process	33	1923	0.509842
GO:0044248	cellular catabolic process	23	1295	0.509842
GO:0042493	response to drug	9	444	0.509842
GO:0000132	establishment of mitotic spindle orientation	1	17	0.509842
GO:0001522	pseudouridine synthesis	1	17	0.509842
GO:0001658	branching involved in ureteric bud morphogenesis	1	17	0.509842
GO:0001832	blastocyst growth	1	17	0.509842
GO:0007064	mitotic sister chromatid cohesion	1	17	0.509842
GO:0009068	aspartate family amino acid catabolic process	1	17	0.509842
GO:0010907	positive regulation of glucose metabolic process	1	17	0.509842
GO:0016601	Rac protein signal transduction	1	17	0.509842
GO:0017001	antibiotic catabolic process	1	17	0.509842
GO:0030511	positive regulation of transforming growth factor beta receptor signaling pathway	1	17	0.509842
GO:0032611	interleukin-1 beta production	1	17	0.509842
GO:0034122	negative regulation of toll-like receptor signaling pathway	1	17	0.509842
GO:0034629	cellular protein-containing complex localization	1	17	0.509842
GO:0046835	carbohydrate phosphorylation	1	17	0.509842
GO:0060043	regulation of cardiac muscle cell proliferation	1	17	0.509842
GO:0071353	cellular response to interleukin-4	1	17	0.509842
GO:0090670	RNA localization to Cajal body	1	17	0.509842
GO:0090671	telomerase RNA localization to Cajal body	1	17	0.509842
GO:0090672	telomerase RNA localization	1	17	0.509842
GO:0090685	RNA localization to nucleus	1	17	0.509842
GO:0098760	response to interleukin-7	1	17	0.509842
GO:0098761	cellular response to interleukin-7	1	17	0.509842
GO:1903427	negative regulation of reactive oxygen species biosynthetic process	1	17	0.509842
GO:1903846	positive regulation of cellular response to transforming growth factor beta stimulus	1	17	0.509842
GO:0031647	regulation of protein stability	4	162	0.509842
GO:0071902	positive regulation of protein serine/threonine kinase activity	4	162	0.509842
GO:0000018	regulation of DNA recombination	2	60	0.509842
GO:0006303	double-strand break repair via nonhomologous end joining	2	60	0.509842
GO:0031214	biomineral tissue development	2	60	0.509842
GO:0032944	regulation of mononuclear cell proliferation	2	60	0.509842
GO:0034404	nucleobase-containing small molecule biosynthetic process	2	60	0.509842
GO:0042098	T cell proliferation	2	60	0.509842
GO:0048754	branching morphogenesis of an epithelial tube	2	60	0.509842
GO:0050670	regulation of lymphocyte proliferation	2	60	0.509842
GO:0110148	biomineralization	2	60	0.509842
GO:1904375	regulation of protein localization to cell periphery	2	60	0.509842
GO:0032970	regulation of actin filament-based process	4	163	0.515865
GO:0009894	regulation of catabolic process	11	566	0.517762
GO:0071333	cellular response to glucose stimulus	2	61	0.517762
GO:0051128	regulation of cellular component organization	21	1177	0.517762
GO:0008033	tRNA processing	3	111	0.517762
GO:0050657	nucleic acid transport	3	111	0.517762
GO:0050658	RNA transport	3	111	0.517762
GO:0007005	mitochondrion organization	7	333	0.517762
GO:0042176	regulation of protein catabolic process	5	220	0.517762
GO:0120032	regulation of plasma membrane bounded cell projection assembly	3	112	0.517762
GO:0009628	response to abiotic stimulus	11	569	0.517762
GO:0002709	regulation of T cell mediated immunity	1	18	0.517762
GO:0006884	cell volume homeostasis	1	18	0.517762
GO:0009154	purine ribonucleotide catabolic process	1	18	0.517762
GO:0009268	response to pH	1	18	0.517762
GO:0014075	response to amine	1	18	0.517762
GO:0030212	hyaluronan metabolic process	1	18	0.517762
GO:0032652	regulation of interleukin-1 production	1	18	0.517762
GO:0032720	negative regulation of tumor necrosis factor production	1	18	0.517762
GO:0036475	neuron death in response to oxidative stress	1	18	0.517762
GO:0038066	p38MAPK cascade	1	18	0.517762
GO:0042130	negative regulation of T cell proliferation	1	18	0.517762
GO:0042168	heme metabolic process	1	18	0.517762
GO:0043949	regulation of cAMP-mediated signaling	1	18	0.517762
GO:0044818	mitotic G2/M transition checkpoint	1	18	0.517762
GO:0045736	negative regulation of cyclin-dependent protein serine/threonine kinase activity	1	18	0.517762
GO:0046427	positive regulation of receptor signaling pathway via JAK-STAT	1	18	0.517762
GO:0051443	positive regulation of ubiquitin-protein transferase activity	1	18	0.517762
GO:0070670	response to interleukin-4	1	18	0.517762
GO:0071549	cellular response to dexamethasone stimulus	1	18	0.517762
GO:0090049	regulation of cell migration involved in sprouting angiogenesis	1	18	0.517762
GO:0099172	presynapse organization	1	18	0.517762
GO:1900744	regulation of p38MAPK cascade	1	18	0.517762
GO:1903672	positive regulation of sprouting angiogenesis	1	18	0.517762
GO:1904030	negative regulation of cyclin-dependent protein kinase activity	1	18	0.517762
GO:1904645	response to amyloid-beta	1	18	0.517762
GO:1904894	positive regulation of receptor signaling pathway via STAT	1	18	0.517762
GO:0051960	regulation of nervous system development	8	392	0.517762
GO:0010822	positive regulation of mitochondrion organization	2	62	0.517762
GO:0031398	positive regulation of protein ubiquitination	2	62	0.517762
GO:0071326	cellular response to monosaccharide stimulus	2	62	0.517762
GO:0071331	cellular response to hexose stimulus	2	62	0.517762
GO:1900542	regulation of purine nucleotide metabolic process	2	62	0.517762
GO:0008654	phospholipid biosynthetic process	4	166	0.519814
GO:0009895	negative regulation of catabolic process	4	166	0.519814
GO:0031503	protein-containing complex localization	4	166	0.519814
GO:0006936	muscle contraction	3	113	0.521558
GO:0046879	hormone secretion	3	113	0.521558
GO:0050768	negative regulation of neurogenesis	3	113	0.521558
GO:0009057	macromolecule catabolic process	15	814	0.522268
GO:0042110	T cell activation	4	167	0.522268
GO:0000079	regulation of cyclin-dependent protein serine/threonine kinase activity	2	63	0.522268
GO:0006140	regulation of nucleotide metabolic process	2	63	0.522268
GO:0014074	response to purine-containing compound	2	63	0.522268
GO:0031124	mRNA 3'-end processing	2	63	0.522268
GO:0046822	regulation of nucleocytoplasmic transport	2	63	0.522268
GO:0048660	regulation of smooth muscle cell proliferation	2	63	0.522268
GO:0050680	negative regulation of epithelial cell proliferation	2	63	0.522268
GO:0050866	negative regulation of cell activation	2	63	0.522268
GO:0070663	regulation of leukocyte proliferation	2	63	0.522268
GO:0055114	oxidation-reduction process	10	513	0.522268
GO:0032101	regulation of response to external stimulus	8	395	0.522268
GO:0034612	response to tumor necrosis factor	3	114	0.522268
GO:0051236	establishment of RNA localization	3	114	0.522268
GO:0060491	regulation of cell projection assembly	3	114	0.522268
GO:0006091	generation of precursor metabolites and energy	6	280	0.522268
GO:0043410	positive regulation of MAPK cascade	5	224	0.522268
GO:0002082	regulation of oxidative phosphorylation	1	19	0.522268
GO:0002755	MyD88-dependent toll-like receptor signaling pathway	1	19	0.522268
GO:0006458	'de novo' protein folding	1	19	0.522268
GO:0006699	bile acid biosynthetic process	1	19	0.522268
GO:0009261	ribonucleotide catabolic process	1	19	0.522268
GO:0030851	granulocyte differentiation	1	19	0.522268
GO:0030858	positive regulation of epithelial cell differentiation	1	19	0.522268
GO:0032602	chemokine production	1	19	0.522268
GO:0032642	regulation of chemokine production	1	19	0.522268
GO:0032786	positive regulation of DNA-templated transcription, elongation	1	19	0.522268
GO:0032881	regulation of polysaccharide metabolic process	1	19	0.522268
GO:0034067	protein localization to Golgi apparatus	1	19	0.522268
GO:0034471	ncRNA 5'-end processing	1	19	0.522268
GO:0042509	regulation of tyrosine phosphorylation of STAT protein	1	19	0.522268
GO:0042987	amyloid precursor protein catabolic process	1	19	0.522268
GO:0045981	positive regulation of nucleotide metabolic process	1	19	0.522268
GO:0050435	amyloid-beta metabolic process	1	19	0.522268
GO:0098900	regulation of action potential	1	19	0.522268
GO:0120163	negative regulation of cold-induced thermogenesis	1	19	0.522268
GO:1900015	regulation of cytokine production involved in inflammatory response	1	19	0.522268
GO:1900544	positive regulation of purine nucleotide metabolic process	1	19	0.522268
GO:1903556	negative regulation of tumor necrosis factor superfamily cytokine production	1	19	0.522268
GO:0000726	non-recombinational repair	2	64	0.522268
GO:0030879	mammary gland development	2	64	0.522268
GO:0048659	smooth muscle cell proliferation	2	64	0.522268
GO:0051147	regulation of muscle cell differentiation	2	64	0.522268
GO:1903828	negative regulation of cellular protein localization	2	64	0.522268
GO:0014070	response to organic cyclic compound	8	398	0.524278
GO:0051246	regulation of protein metabolic process	23	1318	0.527868
GO:0045862	positive regulation of proteolysis	4	170	0.527868
GO:0051222	positive regulation of protein transport	4	170	0.527868
GO:0009914	hormone transport	3	116	0.527868
GO:0031396	regulation of protein ubiquitination	3	116	0.527868
GO:0040008	regulation of growth	6	283	0.528298
GO:0019935	cyclic-nucleotide-mediated signaling	2	65	0.529772
GO:0030010	establishment of cell polarity	2	65	0.529772
GO:1904029	regulation of cyclin-dependent protein kinase activity	2	65	0.529772
GO:0006302	double-strand break repair	4	172	0.529772
GO:0000966	RNA 5'-end processing	1	20	0.529772
GO:0002067	glandular epithelial cell differentiation	1	20	0.529772
GO:0002720	positive regulation of cytokine production involved in immune response	1	20	0.529772
GO:0006111	regulation of gluconeogenesis	1	20	0.529772
GO:0007260	tyrosine phosphorylation of STAT protein	1	20	0.529772
GO:0009988	cell-cell recognition	1	20	0.529772
GO:0010458	exit from mitosis	1	20	0.529772
GO:0010676	positive regulation of cellular carbohydrate metabolic process	1	20	0.529772
GO:0014009	glial cell proliferation	1	20	0.529772
GO:0016266	O-glycan processing	1	20	0.529772
GO:0022617	extracellular matrix disassembly	1	20	0.529772
GO:0030262	apoptotic nuclear changes	1	20	0.529772
GO:0031103	axon regeneration	1	20	0.529772
GO:0032506	cytokinetic process	1	20	0.529772
GO:0032612	interleukin-1 production	1	20	0.529772
GO:0035337	fatty-acyl-CoA metabolic process	1	20	0.529772
GO:0040019	positive regulation of embryonic development	1	20	0.529772
GO:0042307	positive regulation of protein import into nucleus	1	20	0.529772
GO:0045604	regulation of epidermal cell differentiation	1	20	0.529772
GO:0045806	negative regulation of endocytosis	1	20	0.529772
GO:0050686	negative regulation of mRNA processing	1	20	0.529772
GO:0051204	protein insertion into mitochondrial membrane	1	20	0.529772
GO:0060393	regulation of pathway-restricted SMAD protein phosphorylation	1	20	0.529772
GO:0099601	regulation of neurotransmitter receptor activity	1	20	0.529772
GO:1902475	L-alpha-amino acid transmembrane transport	1	20	0.529772
GO:0006406	mRNA export from nucleus	2	66	0.529772
GO:0010675	regulation of cellular carbohydrate metabolic process	2	66	0.529772
GO:0032479	regulation of type I interferon production	2	66	0.529772
GO:0050796	regulation of insulin secretion	2	66	0.529772
GO:0071322	cellular response to carbohydrate stimulus	2	66	0.529772
GO:0071427	mRNA-containing ribonucleoprotein complex export from nucleus	2	66	0.529772
GO:0007051	spindle organization	3	118	0.530833
GO:0015672	monovalent inorganic cation transport	4	173	0.533501
GO:0031328	positive regulation of cellular biosynthetic process	17	953	0.535395
GO:0032535	regulation of cellular component size	4	174	0.535395
GO:0007127	meiosis I	2	67	0.535395
GO:0008643	carbohydrate transport	2	67	0.535395
GO:0032606	type I interferon production	2	67	0.535395
GO:0051224	negative regulation of protein transport	2	67	0.535395
GO:0060968	regulation of gene silencing	2	67	0.535395
GO:0031323	regulation of cellular metabolic process	45	2740	0.535395
GO:0001934	positive regulation of protein phosphorylation	8	406	0.535395
GO:0002696	positive regulation of leukocyte activation	3	120	0.535395
GO:0002534	cytokine production involved in inflammatory response	1	21	0.535395
GO:0006778	porphyrin-containing compound metabolic process	1	21	0.535395
GO:0006921	cellular component disassembly involved in execution phase of apoptosis	1	21	0.535395
GO:0008334	histone mRNA metabolic process	1	21	0.535395
GO:0014911	positive regulation of smooth muscle cell migration	1	21	0.535395
GO:0019229	regulation of vasoconstriction	1	21	0.535395
GO:0031102	neuron projection regeneration	1	21	0.535395
GO:0031440	regulation of mRNA 3'-end processing	1	21	0.535395
GO:0031638	zymogen activation	1	21	0.535395
GO:0040001	establishment of mitotic spindle localization	1	21	0.535395
GO:0045070	positive regulation of viral genome replication	1	21	0.535395
GO:0045197	establishment or maintenance of epithelial cell apical/basal polarity	1	21	0.535395
GO:0046326	positive regulation of glucose import	1	21	0.535395
GO:0048488	synaptic vesicle endocytosis	1	21	0.535395
GO:0050999	regulation of nitric-oxide synthase activity	1	21	0.535395
GO:0051294	establishment of spindle orientation	1	21	0.535395
GO:0051567	histone H3-K9 methylation	1	21	0.535395
GO:0051642	centrosome localization	1	21	0.535395
GO:0051952	regulation of amine transport	1	21	0.535395
GO:0060038	cardiac muscle cell proliferation	1	21	0.535395
GO:0060675	ureteric bud morphogenesis	1	21	0.535395
GO:0061028	establishment of endothelial barrier	1	21	0.535395
GO:0061842	microtubule organizing center localization	1	21	0.535395
GO:0070741	response to interleukin-6	1	21	0.535395
GO:0071320	cellular response to cAMP	1	21	0.535395
GO:0071548	response to dexamethasone	1	21	0.535395
GO:0097755	positive regulation of blood vessel diameter	1	21	0.535395
GO:0140238	presynaptic endocytosis	1	21	0.535395
GO:1904591	positive regulation of protein import	1	21	0.535395
GO:0001678	cellular glucose homeostasis	2	68	0.535395
GO:0014065	phosphatidylinositol 3-kinase signaling	2	68	0.535395
GO:0044774	mitotic DNA integrity checkpoint	2	68	0.535395
GO:1901657	glycosyl compound metabolic process	2	68	0.535395
GO:2000241	regulation of reproductive process	2	68	0.535395
GO:0006796	phosphate-containing compound metabolic process	27	1587	0.535758
GO:0010562	positive regulation of phosphorus metabolic process	9	468	0.536015
GO:0045937	positive regulation of phosphate metabolic process	9	468	0.536015
GO:0051051	negative regulation of transport	4	176	0.536027
GO:0009896	positive regulation of catabolic process	5	233	0.537263
GO:0033036	macromolecule localization	28	1654	0.541515
GO:0050673	epithelial cell proliferation	4	177	0.541515
GO:0006892	post-Golgi vesicle-mediated transport	2	69	0.541659
GO:0030307	positive regulation of cell growth	2	69	0.541659
GO:0061982	meiosis I cell cycle process	2	69	0.541659
GO:1901606	alpha-amino acid catabolic process	2	69	0.541659
GO:1902750	negative regulation of cell cycle G2/M phase transition	2	69	0.541659
GO:1904950	negative regulation of establishment of protein localization	2	69	0.541659
GO:0070371	ERK1 and ERK2 cascade	3	122	0.54186
GO:0071704	organic substance metabolic process	81	5141	0.543258
GO:0044255	cellular lipid metabolic process	10	532	0.544193
GO:0046903	secretion	12	654	0.544193
GO:0051961	negative regulation of nervous system development	3	123	0.544193
GO:0001541	ovarian follicle development	1	22	0.544193
GO:0006998	nuclear envelope organization	1	22	0.544193
GO:0007257	activation of JUN kinase activity	1	22	0.544193
GO:0035088	establishment or maintenance of apical/basal cell polarity	1	22	0.544193
GO:0038083	peptidyl-tyrosine autophosphorylation	1	22	0.544193
GO:0042100	B cell proliferation	1	22	0.544193
GO:0042220	response to cocaine	1	22	0.544193
GO:0043124	negative regulation of I-kappaB kinase/NF-kappaB signaling	1	22	0.544193
GO:0045010	actin nucleation	1	22	0.544193
GO:0060389	pathway-restricted SMAD protein phosphorylation	1	22	0.544193
GO:0061245	establishment or maintenance of bipolar cell polarity	1	22	0.544193
GO:0072171	mesonephric tubule morphogenesis	1	22	0.544193
GO:0090151	establishment of protein localization to mitochondrial membrane	1	22	0.544193
GO:1901379	regulation of potassium ion transmembrane transport	1	22	0.544193
GO:1901360	organic cyclic compound metabolic process	48	2952	0.544217
GO:0006275	regulation of DNA replication	2	70	0.544217
GO:0010508	positive regulation of autophagy	2	70	0.544217
GO:1901888	regulation of cell junction assembly	2	70	0.544217
GO:0031401	positive regulation of protein modification process	10	534	0.545669
GO:1903508	positive regulation of nucleic acid-templated transcription	14	780	0.547747
GO:0080090	regulation of primary metabolic process	43	2629	0.548111
GO:0009891	positive regulation of biosynthetic process	17	967	0.548533
GO:1902680	positive regulation of RNA biosynthetic process	14	781	0.549788
GO:0043065	positive regulation of apoptotic process	6	296	0.550056
GO:0031667	response to nutrient levels	5	238	0.550505
GO:0002285	lymphocyte activation involved in immune response	2	71	0.550505
GO:0008360	regulation of cell shape	2	71	0.550505
GO:0051053	negative regulation of DNA metabolic process	2	71	0.550505
GO:0061138	morphogenesis of a branching epithelium	2	71	0.550505
GO:0008152	metabolic process	85	5422	0.550505
GO:0006631	fatty acid metabolic process	4	181	0.550505
GO:1904951	positive regulation of establishment of protein localization	4	181	0.550505
GO:0050867	positive regulation of cell activation	3	125	0.550505
GO:0006793	phosphorus metabolic process	27	1603	0.550505
GO:0032870	cellular response to hormone stimulus	6	298	0.550505
GO:0002011	morphogenesis of an epithelial sheet	1	23	0.550505
GO:0007566	embryo implantation	1	23	0.550505
GO:0009395	phospholipid catabolic process	1	23	0.550505
GO:0014037	Schwann cell differentiation	1	23	0.550505
GO:0032435	negative regulation of proteasomal ubiquitin-dependent protein catabolic process	1	23	0.550505
GO:0032890	regulation of organic acid transport	1	23	0.550505
GO:0048599	oocyte development	1	23	0.550505
GO:0051973	positive regulation of telomerase activity	1	23	0.550505
GO:0070979	protein K11-linked ubiquitination	1	23	0.550505
GO:0072595	maintenance of protein localization in organelle	1	23	0.550505
GO:0097178	ruffle assembly	1	23	0.550505
GO:1901068	guanosine-containing compound metabolic process	1	23	0.550505
GO:1902108	regulation of mitochondrial membrane permeability involved in apoptotic process	1	23	0.550505
GO:1902373	negative regulation of mRNA catabolic process	1	23	0.550505
GO:2000008	regulation of protein localization to cell surface	1	23	0.550505
GO:2000780	negative regulation of double-strand break repair	1	23	0.550505
GO:0051186	cofactor metabolic process	5	240	0.550505
GO:0007006	mitochondrial membrane organization	2	72	0.550505
GO:0007272	ensheathment of neurons	2	72	0.550505
GO:0008366	axon ensheathment	2	72	0.550505
GO:0010594	regulation of endothelial cell migration	2	72	0.550505
GO:0042157	lipoprotein metabolic process	2	72	0.550505
GO:0042542	response to hydrogen peroxide	2	72	0.550505
GO:0042552	myelination	2	72	0.550505
GO:0061351	neural precursor cell proliferation	2	72	0.550505
GO:0042325	regulation of phosphorylation	13	725	0.55403
GO:0043068	positive regulation of programmed cell death	6	300	0.55403
GO:1901605	alpha-amino acid metabolic process	3	127	0.55403
GO:0002224	toll-like receptor signaling pathway	2	73	0.55403
GO:1903008	organelle disassembly	2	73	0.55403
GO:0006260	DNA replication	4	184	0.55403
GO:0009451	RNA modification	3	128	0.55403
GO:0009615	response to virus	3	128	0.55403
GO:0031334	positive regulation of protein-containing complex assembly	3	128	0.55403
GO:0022414	reproductive process	11	605	0.55403
GO:0010498	proteasomal protein catabolic process	6	302	0.55403
GO:0002042	cell migration involved in sprouting angiogenesis	1	24	0.55403
GO:0002292	T cell differentiation involved in immune response	1	24	0.55403
GO:0002526	acute inflammatory response	1	24	0.55403
GO:0003254	regulation of membrane depolarization	1	24	0.55403
GO:0006195	purine nucleotide catabolic process	1	24	0.55403
GO:0009163	nucleoside biosynthetic process	1	24	0.55403
GO:0009994	oocyte differentiation	1	24	0.55403
GO:0010559	regulation of glycoprotein biosynthetic process	1	24	0.55403
GO:0010828	positive regulation of glucose transmembrane transport	1	24	0.55403
GO:0015837	amine transport	1	24	0.55403
GO:0019320	hexose catabolic process	1	24	0.55403
GO:0032945	negative regulation of mononuclear cell proliferation	1	24	0.55403
GO:0035722	interleukin-12-mediated signaling pathway	1	24	0.55403
GO:0042102	positive regulation of T cell proliferation	1	24	0.55403
GO:0043536	positive regulation of blood vessel endothelial cell migration	1	24	0.55403
GO:0045740	positive regulation of DNA replication	1	24	0.55403
GO:0050672	negative regulation of lymphocyte proliferation	1	24	0.55403
GO:0050715	positive regulation of cytokine secretion	1	24	0.55403
GO:0051966	regulation of synaptic transmission, glutamatergic	1	24	0.55403
GO:0061178	regulation of insulin secretion involved in cellular response to glucose stimulus	1	24	0.55403
GO:0061462	protein localization to lysosome	1	24	0.55403
GO:0070536	protein K63-linked deubiquitination	1	24	0.55403
GO:0070671	response to interleukin-12	1	24	0.55403
GO:0071300	cellular response to retinoic acid	1	24	0.55403
GO:0071349	cellular response to interleukin-12	1	24	0.55403
GO:0086001	cardiac muscle cell action potential	1	24	0.55403
GO:0097120	receptor localization to synapse	1	24	0.55403
GO:1902305	regulation of sodium ion transmembrane transport	1	24	0.55403
GO:1903018	regulation of glycoprotein metabolic process	1	24	0.55403
GO:0044106	cellular amine metabolic process	2	74	0.556412
GO:1903322	positive regulation of protein modification by small protein conjugation or removal	2	74	0.556412
GO:0018105	peptidyl-serine phosphorylation	3	129	0.557794
GO:0046942	carboxylic acid transport	3	129	0.557794
GO:0000003	reproduction	11	607	0.557794
GO:0032940	secretion by cell	11	608	0.560888
GO:0008104	protein localization	25	1490	0.562478
GO:0071897	DNA biosynthetic process	3	130	0.562478
GO:0006022	aminoglycan metabolic process	2	75	0.562478
GO:0006400	tRNA modification	2	75	0.562478
GO:0034605	cellular response to heat	2	75	0.562478
GO:0042770	signal transduction in response to DNA damage	2	75	0.562478
GO:0046434	organophosphate catabolic process	2	75	0.562478
GO:0001558	regulation of cell growth	4	188	0.562478
GO:0008015	blood circulation	4	188	0.562478
GO:0002066	columnar/cuboidal epithelial cell development	1	25	0.562478
GO:0009303	rRNA transcription	1	25	0.562478
GO:0014855	striated muscle cell proliferation	1	25	0.562478
GO:0015800	acidic amino acid transport	1	25	0.562478
GO:0015807	L-amino acid transport	1	25	0.562478
GO:0015909	long-chain fatty acid transport	1	25	0.562478
GO:0032212	positive regulation of telomere maintenance via telomerase	1	25	0.562478
GO:0043113	receptor clustering	1	25	0.562478
GO:0045669	positive regulation of osteoblast differentiation	1	25	0.562478
GO:0045738	negative regulation of DNA repair	1	25	0.562478
GO:0046825	regulation of protein export from nucleus	1	25	0.562478
GO:0051445	regulation of meiotic cell cycle	1	25	0.562478
GO:0070664	negative regulation of leukocyte proliferation	1	25	0.562478
GO:0072348	sulfur compound transport	1	25	0.562478
GO:0010631	epithelial cell migration	3	131	0.562478
GO:0015849	organic acid transport	3	131	0.562478
GO:0048638	regulation of developmental growth	3	131	0.562478
GO:0051403	stress-activated MAPK cascade	3	131	0.562478
GO:0090132	epithelium migration	3	131	0.562478
GO:0000226	microtubule cytoskeleton organization	6	307	0.564352
GO:0001763	morphogenesis of a branching structure	2	76	0.564352
GO:0009308	amine metabolic process	2	76	0.564352
GO:0006644	phospholipid metabolic process	5	248	0.565524
GO:0030855	epithelial cell differentiation	5	248	0.565524
GO:0034330	cell junction organization	5	248	0.565524
GO:0044282	small molecule catabolic process	5	248	0.565524
GO:0090130	tissue migration	3	132	0.566935
GO:0031399	regulation of protein modification process	15	863	0.566935
GO:0009991	response to extracellular stimulus	5	249	0.56781
GO:0042981	regulation of apoptotic process	12	677	0.56781
GO:0006814	sodium ion transport	2	77	0.56781
GO:0007052	mitotic spindle organization	2	77	0.56781
GO:0019722	calcium-mediated signaling	2	77	0.56781
GO:0042177	negative regulation of protein catabolic process	2	77	0.56781
GO:0007015	actin filament organization	4	191	0.56781
GO:0071103	DNA conformation change	4	191	0.56781
GO:0007215	glutamate receptor signaling pathway	1	26	0.56781
GO:0008206	bile acid metabolic process	1	26	0.56781
GO:0009167	purine ribonucleoside monophosphate metabolic process	1	26	0.56781
GO:0021536	diencephalon development	1	26	0.56781
GO:0034308	primary alcohol metabolic process	1	26	0.56781
GO:0040014	regulation of multicellular organism growth	1	26	0.56781
GO:0043489	RNA stabilization	1	26	0.56781
GO:0046579	positive regulation of Ras protein signal transduction	1	26	0.56781
GO:0048146	positive regulation of fibroblast proliferation	1	26	0.56781
GO:0051055	negative regulation of lipid biosynthetic process	1	26	0.56781
GO:0051293	establishment of spindle localization	1	26	0.56781
GO:0072078	nephron tubule morphogenesis	1	26	0.56781
GO:0072088	nephron epithelium morphogenesis	1	26	0.56781
GO:0086003	cardiac muscle cell contraction	1	26	0.56781
GO:0120009	intermembrane lipid transfer	1	26	0.56781
GO:1901659	glycosyl compound biosynthetic process	1	26	0.56781
GO:1904358	positive regulation of telomere maintenance via telomere lengthening	1	26	0.56781
GO:1901137	carbohydrate derivative biosynthetic process	7	371	0.569742
GO:1903320	regulation of protein modification by small protein conjugation or removal	3	134	0.571713
GO:2001020	regulation of response to DNA damage stimulus	3	134	0.571713
GO:0031330	negative regulation of cellular catabolic process	3	135	0.577249
GO:0051321	meiotic cell cycle	3	135	0.577249
GO:0061061	muscle structure development	5	253	0.577249
GO:0008203	cholesterol metabolic process	2	79	0.577249
GO:1903708	positive regulation of hemopoiesis	2	79	0.577249
GO:0000186	activation of MAPKK activity	1	27	0.577249
GO:0002204	somatic recombination of immunoglobulin genes involved in immune response	1	27	0.577249
GO:0002208	somatic diversification of immunoglobulins involved in immune response	1	27	0.577249
GO:0006342	chromatin silencing	1	27	0.577249
GO:0007595	lactation	1	27	0.577249
GO:0016572	histone phosphorylation	1	27	0.577249
GO:0035773	insulin secretion involved in cellular response to glucose stimulus	1	27	0.577249
GO:0036465	synaptic vesicle recycling	1	27	0.577249
GO:0042398	cellular modified amino acid biosynthetic process	1	27	0.577249
GO:0045190	isotype switching	1	27	0.577249
GO:0051205	protein insertion into membrane	1	27	0.577249
GO:0072028	nephron morphogenesis	1	27	0.577249
GO:0150116	regulation of cell-substrate junction organization	1	27	0.577249
GO:1901976	regulation of cell cycle checkpoint	1	27	0.577249
GO:1903146	regulation of autophagy of mitochondrion	1	27	0.577249
GO:1990090	cellular response to nerve growth factor stimulus	1	27	0.577249
GO:0031098	stress-activated protein kinase signaling cascade	3	136	0.578246
GO:0044093	positive regulation of molecular function	14	810	0.578246
GO:0032434	regulation of proteasomal ubiquitin-dependent protein catabolic process	2	80	0.582131
GO:0009058	biosynthetic process	47	2942	0.582131
GO:0006650	glycerophospholipid metabolic process	4	196	0.582131
GO:0043067	regulation of programmed cell death	12	688	0.582131
GO:0043408	regulation of MAPK cascade	6	317	0.582131
GO:0032868	response to insulin	3	138	0.582131
GO:0009063	cellular amino acid catabolic process	2	81	0.582131
GO:0050807	regulation of synapse organization	2	81	0.582131
GO:0051701	interaction with host	2	81	0.582131
GO:0019220	regulation of phosphate metabolic process	14	815	0.582131
GO:0051174	regulation of phosphorus metabolic process	14	815	0.582131
GO:0001885	endothelial cell development	1	28	0.582131
GO:0002088	lens development in camera-type eye	1	28	0.582131
GO:0002718	regulation of cytokine production involved in immune response	1	28	0.582131
GO:0006084	acetyl-CoA metabolic process	1	28	0.582131
GO:0006505	GPI anchor metabolic process	1	28	0.582131
GO:0006506	GPI anchor biosynthetic process	1	28	0.582131
GO:0009126	purine nucleoside monophosphate metabolic process	1	28	0.582131
GO:0031648	protein destabilization	1	28	0.582131
GO:0034260	negative regulation of GTPase activity	1	28	0.582131
GO:0043900	regulation of multi-organism process	1	28	0.582131
GO:0045652	regulation of megakaryocyte differentiation	1	28	0.582131
GO:0048708	astrocyte differentiation	1	28	0.582131
GO:0051187	cofactor catabolic process	1	28	0.582131
GO:0051353	positive regulation of oxidoreductase activity	1	28	0.582131
GO:0051653	spindle localization	1	28	0.582131
GO:0061333	renal tubule morphogenesis	1	28	0.582131
GO:0070828	heterochromatin organization	1	28	0.582131
GO:0070830	bicellular tight junction assembly	1	28	0.582131
GO:0070988	demethylation	1	28	0.582131
GO:0072523	purine-containing compound catabolic process	1	28	0.582131
GO:0090317	negative regulation of intracellular protein transport	1	28	0.582131
GO:1901616	organic hydroxy compound catabolic process	1	28	0.582131
GO:1990089	response to nerve growth factor	1	28	0.582131
GO:0000209	protein polyubiquitination	4	198	0.586778
GO:0045787	positive regulation of cell cycle	4	198	0.586778
GO:0022412	cellular process involved in reproduction in multicellular organism	3	139	0.586778
GO:0043409	negative regulation of MAPK cascade	2	82	0.58881
GO:0051028	mRNA transport	2	82	0.58881
GO:0010942	positive regulation of cell death	6	320	0.589529
GO:0019953	sexual reproduction	6	320	0.589529
GO:0006470	protein dephosphorylation	3	140	0.589529
GO:0043066	negative regulation of apoptotic process	7	382	0.589529
GO:0002381	immunoglobulin production involved in immunoglobulin mediated immune response	1	29	0.589529
GO:0002448	mast cell mediated immunity	1	29	0.589529
GO:0007405	neuroblast proliferation	1	29	0.589529
GO:0019233	sensory perception of pain	1	29	0.589529
GO:0031529	ruffle organization	1	29	0.589529
GO:0032233	positive regulation of actin filament bundle assembly	1	29	0.589529
GO:0035384	thioester biosynthetic process	1	29	0.589529
GO:0045582	positive regulation of T cell differentiation	1	29	0.589529
GO:0046324	regulation of glucose import	1	29	0.589529
GO:0060135	maternal process involved in female pregnancy	1	29	0.589529
GO:0061647	histone H3-K9 modification	1	29	0.589529
GO:0071616	acyl-CoA biosynthetic process	1	29	0.589529
GO:0090277	positive regulation of peptide hormone secretion	1	29	0.589529
GO:0099072	regulation of postsynaptic membrane neurotransmitter receptor levels	1	29	0.589529
GO:1903902	positive regulation of viral life cycle	1	29	0.589529
GO:2000059	negative regulation of ubiquitin-dependent protein catabolic process	1	29	0.589529
GO:2000378	negative regulation of reactive oxygen species metabolic process	1	29	0.589529
GO:0003013	circulatory system process	4	200	0.589529
GO:0046578	regulation of Ras protein signal transduction	2	83	0.589529
GO:0050803	regulation of synapse structure or activity	2	83	0.589529
GO:0071347	cellular response to interleukin-1	2	83	0.589529
GO:0050790	regulation of catalytic activity	18	1076	0.590314
GO:0042391	regulation of membrane potential	3	141	0.59082
GO:0048583	regulation of response to stimulus	29	1784	0.591521
GO:1901701	cellular response to oxygen-containing compound	9	508	0.59214
GO:0048015	phosphatidylinositol-mediated signaling	2	84	0.596845
GO:0070647	protein modification by small protein conjugation or removal	11	635	0.597017
GO:0030155	regulation of cell adhesion	5	263	0.597515
GO:0006270	DNA replication initiation	1	30	0.597515
GO:0016447	somatic recombination of immunoglobulin gene segments	1	30	0.597515
GO:0030032	lamellipodium assembly	1	30	0.597515
GO:0030500	regulation of bone mineralization	1	30	0.597515
GO:0034121	regulation of toll-like receptor signaling pathway	1	30	0.597515
GO:0045682	regulation of epidermis development	1	30	0.597515
GO:0045913	positive regulation of carbohydrate metabolic process	1	30	0.597515
GO:0046854	phosphatidylinositol phosphorylation	1	30	0.597515
GO:0048008	platelet-derived growth factor receptor signaling pathway	1	30	0.597515
GO:0051057	positive regulation of small GTPase mediated signal transduction	1	30	0.597515
GO:0055081	anion homeostasis	1	30	0.597515
GO:0061180	mammary gland epithelium development	1	30	0.597515
GO:0120192	tight junction assembly	1	30	0.597515
GO:1905268	negative regulation of chromatin organization	1	30	0.597515
GO:0006886	intracellular protein transport	12	700	0.59775
GO:0044770	cell cycle phase transition	7	387	0.598902
GO:1901576	organic substance biosynthetic process	46	2899	0.598902
GO:0030278	regulation of ossification	2	85	0.599056
GO:0031331	positive regulation of cellular catabolic process	4	204	0.602798
GO:0044057	regulation of system process	4	204	0.602798
GO:0051254	positive regulation of RNA metabolic process	14	830	0.603691
GO:0006282	regulation of DNA repair	2	86	0.603691
GO:0032508	DNA duplex unwinding	2	86	0.603691
GO:0051099	positive regulation of binding	2	86	0.603691
GO:1901564	organonitrogen compound metabolic process	52	3299	0.603691
GO:0018209	peptidyl-serine modification	3	145	0.603691
GO:0043069	negative regulation of programmed cell death	7	390	0.603691
GO:0051649	establishment of localization in cell	23	1409	0.603691
GO:0002028	regulation of sodium ion transport	1	31	0.603691
GO:0002286	T cell activation involved in immune response	1	31	0.603691
GO:0007080	mitotic metaphase plate congression	1	31	0.603691
GO:0008333	endosome to lysosome transport	1	31	0.603691
GO:0032946	positive regulation of mononuclear cell proliferation	1	31	0.603691
GO:0035249	synaptic transmission, glutamatergic	1	31	0.603691
GO:0043297	apical junction assembly	1	31	0.603691
GO:0043392	negative regulation of DNA binding	1	31	0.603691
GO:0046365	monosaccharide catabolic process	1	31	0.603691
GO:0046902	regulation of mitochondrial membrane permeability	1	31	0.603691
GO:0050671	positive regulation of lymphocyte proliferation	1	31	0.603691
GO:0050868	negative regulation of T cell activation	1	31	0.603691
GO:0072347	response to anesthetic	1	31	0.603691
GO:1903670	regulation of sprouting angiogenesis	1	31	0.603691
GO:0043161	proteasome-mediated ubiquitin-dependent protein catabolic process	5	267	0.605488
GO:0009719	response to endogenous stimulus	12	706	0.606419
GO:0006575	cellular modified amino acid metabolic process	2	87	0.606542
GO:0009749	response to glucose	2	87	0.606542
GO:0034620	cellular response to unfolded protein	2	87	0.606542
GO:0048017	inositol lipid-mediated signaling	2	87	0.606542
GO:0010948	negative regulation of cell cycle process	4	207	0.609768
GO:0042221	response to chemical	29	1802	0.610917
GO:0002697	regulation of immune effector process	3	147	0.611921
GO:0050808	synapse organization	3	147	0.611921
GO:0032446	protein modification by small protein conjugation	9	519	0.612414
GO:0002449	lymphocyte mediated immunity	2	88	0.612777
GO:0000154	rRNA modification	1	32	0.612777
GO:0030166	proteoglycan biosynthetic process	1	32	0.612777
GO:0051438	regulation of ubiquitin-protein transferase activity	1	32	0.612777
GO:0051702	interaction with symbiont	1	32	0.612777
GO:0072698	protein localization to microtubule cytoskeleton	1	32	0.612777
GO:0120193	tight junction organization	1	32	0.612777
GO:0098609	cell-cell adhesion	5	270	0.613981
GO:0019058	viral life cycle	3	148	0.614785
GO:0090068	positive regulation of cell cycle process	3	148	0.614785
GO:0051130	positive regulation of cellular component organization	10	584	0.614895
GO:0009746	response to hexose	2	89	0.617673
GO:0043542	endothelial cell migration	2	89	0.617673
GO:0060255	regulation of macromolecule metabolic process	44	2791	0.621116
GO:0006977	DNA damage response, signal transduction by p53 class mediator resulting in cell cycle arrest	1	33	0.621116
GO:0010569	regulation of double-strand break repair via homologous recombination	1	33	0.621116
GO:0015908	fatty acid transport	1	33	0.621116
GO:0032206	positive regulation of telomere maintenance	1	33	0.621116
GO:0033013	tetrapyrrole metabolic process	1	33	0.621116
GO:0035418	protein localization to synapse	1	33	0.621116
GO:0042306	regulation of protein import into nucleus	1	33	0.621116
GO:0044380	protein localization to cytoskeleton	1	33	0.621116
GO:0046686	response to cadmium ion	1	33	0.621116
GO:0051899	membrane depolarization	1	33	0.621116
GO:0055117	regulation of cardiac muscle contraction	1	33	0.621116
GO:0072080	nephron tubule development	1	33	0.621116
GO:0032392	DNA geometric change	2	90	0.621367
GO:0006605	protein targeting	5	273	0.621367
GO:1901991	negative regulation of mitotic cell cycle phase transition	3	150	0.621367
GO:0065008	regulation of biological quality	28	1748	0.622521
GO:0090407	organophosphate biosynthetic process	6	336	0.62336
GO:0043254	regulation of protein-containing complex assembly	4	212	0.624677
GO:0048589	developmental growth	5	274	0.624677
GO:0034654	nucleobase-containing compound biosynthetic process	29	1815	0.624752
GO:0006399	tRNA metabolic process	3	151	0.624752
GO:0051129	negative regulation of cellular component organization	6	337	0.624752
GO:0034284	response to monosaccharide	2	91	0.624752
GO:1905475	regulation of protein localization to membrane	2	91	0.624752
GO:0002708	positive regulation of lymphocyte mediated immunity	1	34	0.624752
GO:0006942	regulation of striated muscle contraction	1	34	0.624752
GO:0009066	aspartate family amino acid metabolic process	1	34	0.624752
GO:0009161	ribonucleoside monophosphate metabolic process	1	34	0.624752
GO:0010823	negative regulation of mitochondrion organization	1	34	0.624752
GO:0010827	regulation of glucose transmembrane transport	1	34	0.624752
GO:0014910	regulation of smooth muscle cell migration	1	34	0.624752
GO:0034394	protein localization to cell surface	1	34	0.624752
GO:0045445	myoblast differentiation	1	34	0.624752
GO:0046323	glucose import	1	34	0.624752
GO:0048041	focal adhesion assembly	1	34	0.624752
GO:0050707	regulation of cytokine secretion	1	34	0.624752
GO:0060998	regulation of dendritic spine development	1	34	0.624752
GO:0061326	renal tubule development	1	34	0.624752
GO:0070665	positive regulation of leukocyte proliferation	1	34	0.624752
GO:0070936	protein K48-linked ubiquitination	1	34	0.624752
GO:0072431	signal transduction involved in mitotic G1 DNA damage checkpoint	1	34	0.624752
GO:1902400	intracellular signal transduction involved in G1 DNA damage checkpoint	1	34	0.624752
GO:1903038	negative regulation of leukocyte cell-cell adhesion	1	34	0.624752
GO:1904589	regulation of protein import	1	34	0.624752
GO:0060284	regulation of cell development	7	402	0.626295
GO:0030335	positive regulation of cell migration	4	214	0.626295
GO:0016567	protein ubiquitination	8	467	0.631013
GO:0051607	defense response to virus	2	93	0.631013
GO:2000147	positive regulation of cell motility	4	216	0.631013
GO:0000281	mitotic cytokinesis	1	35	0.631013
GO:0001578	microtubule bundle formation	1	35	0.631013
GO:0002532	production of molecular mediator involved in inflammatory response	1	35	0.631013
GO:0002792	negative regulation of peptide secretion	1	35	0.631013
GO:0006855	drug transmembrane transport	1	35	0.631013
GO:0030488	tRNA methylation	1	35	0.631013
GO:0031670	cellular response to nutrient	1	35	0.631013
GO:0032784	regulation of DNA-templated transcription, elongation	1	35	0.631013
GO:0043507	positive regulation of JUN kinase activity	1	35	0.631013
GO:0045639	positive regulation of myeloid cell differentiation	1	35	0.631013
GO:0046824	positive regulation of nucleocytoplasmic transport	1	35	0.631013
GO:0048704	embryonic skeletal system morphogenesis	1	35	0.631013
GO:0050709	negative regulation of protein secretion	1	35	0.631013
GO:0051591	response to cAMP	1	35	0.631013
GO:0051972	regulation of telomerase activity	1	35	0.631013
GO:0072413	signal transduction involved in mitotic cell cycle checkpoint	1	35	0.631013
GO:1902402	signal transduction involved in mitotic DNA damage checkpoint	1	35	0.631013
GO:1902403	signal transduction involved in mitotic DNA integrity checkpoint	1	35	0.631013
GO:0050896	response to stimulus	56	3597	0.631018
GO:0003008	system process	10	597	0.63314
GO:0016049	cell growth	4	217	0.634103
GO:0016042	lipid catabolic process	3	155	0.634235
GO:0009152	purine ribonucleotide biosynthetic process	2	94	0.634235
GO:2000058	regulation of ubiquitin-dependent protein catabolic process	2	94	0.634235
GO:1901987	regulation of cell cycle phase transition	5	280	0.634314
GO:0016570	histone modification	5	281	0.634617
GO:0000082	G1/S transition of mitotic cell cycle	3	156	0.634617
GO:0001101	response to acid chemical	3	156	0.634617
GO:0002683	negative regulation of immune system process	3	156	0.634617
GO:0070555	response to interleukin-1	2	95	0.634617
GO:0001657	ureteric bud development	1	36	0.634617
GO:0002824	positive regulation of adaptive immune response based on somatic recombination of immune receptors built from immunoglobulin superfamily domains	1	36	0.634617
GO:0003333	amino acid transmembrane transport	1	36	0.634617
GO:0016445	somatic diversification of immunoglobulins	1	36	0.634617
GO:0031100	animal organ regeneration	1	36	0.634617
GO:0032456	endocytic recycling	1	36	0.634617
GO:0045454	cell redox homeostasis	1	36	0.634617
GO:0046425	regulation of receptor signaling pathway via JAK-STAT	1	36	0.634617
GO:0060993	kidney morphogenesis	1	36	0.634617
GO:0070167	regulation of biomineral tissue development	1	36	0.634617
GO:0072163	mesonephric epithelium development	1	36	0.634617
GO:0072164	mesonephric tubule development	1	36	0.634617
GO:0090559	regulation of membrane permeability	1	36	0.634617
GO:0097194	execution phase of apoptosis	1	36	0.634617
GO:0110149	regulation of biomineralization	1	36	0.634617
GO:1901222	regulation of NIK/NF-kappaB signaling	1	36	0.634617
GO:1904892	regulation of receptor signaling pathway via STAT	1	36	0.634617
GO:2001023	regulation of response to drug	1	36	0.634617
GO:0009636	response to toxic substance	4	219	0.63522
GO:0034220	ion transmembrane transport	7	409	0.635598
GO:0006869	lipid transport	3	157	0.636934
GO:0010033	response to organic substance	22	1378	0.637056
GO:0006915	apoptotic process	14	860	0.638363
GO:0045893	positive regulation of transcription, DNA-templated	12	731	0.638363
GO:0051272	positive regulation of cellular component movement	4	220	0.638363
GO:0050789	regulation of biological process	72	4667	0.639142
GO:0051651	maintenance of location in cell	2	96	0.639142
GO:0032268	regulation of cellular protein metabolic process	20	1250	0.639651
GO:0002702	positive regulation of production of molecular mediator of immune response	1	37	0.641827
GO:0007422	peripheral nervous system development	1	37	0.641827
GO:0030219	megakaryocyte differentiation	1	37	0.641827
GO:0032387	negative regulation of intracellular transport	1	37	0.641827
GO:0032963	collagen metabolic process	1	37	0.641827
GO:0070373	negative regulation of ERK1 and ERK2 cascade	1	37	0.641827
GO:0090329	regulation of DNA-dependent DNA replication	1	37	0.641827
GO:0097581	lamellipodium organization	1	37	0.641827
GO:0051896	regulation of protein kinase B signaling	2	97	0.642403
GO:0071229	cellular response to acid chemical	2	97	0.642403
GO:0090092	regulation of transmembrane receptor protein serine/threonine kinase signaling pathway	2	97	0.642403
GO:1903522	regulation of blood circulation	2	97	0.642403
GO:0031589	cell-substrate adhesion	3	159	0.642403
GO:0016569	covalent chromatin modification	5	286	0.645915
GO:0023061	signal release	4	223	0.646736
GO:0040017	positive regulation of locomotion	4	223	0.646736
GO:0002460	adaptive immune response based on somatic recombination of immune receptors built from immunoglobulin superfamily domains	2	98	0.646736
GO:0006836	neurotransmitter transport	2	98	0.646736
GO:0007034	vacuolar transport	2	98	0.646736
GO:0050890	cognition	2	98	0.646736
GO:0001823	mesonephros development	1	38	0.646736
GO:0002562	somatic diversification of immune receptors via germline recombination within a single locus	1	38	0.646736
GO:0007062	sister chromatid cohesion	1	38	0.646736
GO:0009166	nucleotide catabolic process	1	38	0.646736
GO:0014068	positive regulation of phosphatidylinositol 3-kinase signaling	1	38	0.646736
GO:0016444	somatic cell DNA recombination	1	38	0.646736
GO:0042440	pigment metabolic process	1	38	0.646736
GO:0046718	viral entry into host cell	1	38	0.646736
GO:0070252	actin-mediated cell contraction	1	38	0.646736
GO:0099175	regulation of postsynapse organization	1	38	0.646736
GO:1901570	fatty acid derivative biosynthetic process	1	38	0.646736
GO:1903201	regulation of oxidative stress-induced cell death	1	38	0.646736
GO:0016310	phosphorylation	18	1128	0.64739
GO:0045785	positive regulation of cell adhesion	3	161	0.64739
GO:0048584	positive regulation of response to stimulus	15	934	0.649354
GO:0044238	primary metabolic process	76	4945	0.649354
GO:0002221	pattern recognition receptor signaling pathway	2	99	0.649354
GO:0010565	regulation of cellular ketone metabolic process	2	99	0.649354
GO:0002376	immune system process	18	1130	0.650048
GO:0045892	negative regulation of transcription, DNA-templated	9	546	0.650048
GO:0010941	regulation of cell death	12	741	0.650058
GO:0072594	establishment of protein localization to organelle	6	354	0.650058
GO:0018130	heterocycle biosynthetic process	29	1851	0.650058
GO:0019438	aromatic compound biosynthetic process	29	1851	0.650058
GO:0001649	osteoblast differentiation	2	100	0.650058
GO:0035967	cellular response to topologically incorrect protein	2	100	0.650058
GO:0002312	B cell activation involved in immune response	1	39	0.650058
[truncated: 915 more rows]

## Sheet: Pathways
Supplementary Table S14. IPathwayGuide impact analysis of the differentially expressed genes in the Torpor+radiation group vs control
pName	countDE	countAll	pv	pAcc	pComb	pORA
Renin secretion	1	22	0.00136386	0.00049975	0.00136386	0.275976
Insulin secretion	1	25	0.00150179	0.00049975	0.00150179	0.307217
Circadian entrainment	3	31	0.00224535	0.023988	0.00224535	0.0100299
Neuroactive ligand-receptor interaction	2	50	0.00424715	0.0029985	0.00424715	0.164413
Steroid biosynthesis	3	16	0.00601622			0.00146383
Circadian rhythm	3	15	0.00669818	0.688156	0.00669818	0.00120204
Arginine and proline metabolism	3	25	0.0188655			0.00546646
Metabolic pathways	20	771	0.0242008			0.00732255
Cell cycle	4	84	0.0254974	0.115442	0.0254974	0.0337284
cAMP signaling pathway	1	74	0.025978	0.005997	0.025978	0.663743
Autoimmune thyroid disease	1	4	0.0519079	0.15992	0.0519079	0.0569602
Aldosterone-regulated sodium reabsorption	1	12	0.0523143	0.0569715	0.0523143	0.161408
Viral carcinogenesis	2	87	0.0583472	0.0289855	0.0583472	0.362289
RNA degradation	1	53	0.059805	0.01999	0.059805	0.541378
Type I diabetes mellitus	1	5	0.062927	0.162919	0.062927	0.0706903
mRNA surveillance pathway	1	43	0.0637724	0.0249875	0.0637724	0.468493
Ovarian steroidogenesis	1	14	0.0645307	0.063968	0.0645307	0.185675
Th1 and Th2 cell differentiation	1	30	0.0702286	0.0369815	0.0702286	0.356342
Proximal tubule bicarbonate reclamation	1	2	0.0756628			0.028894
Transcriptional misregulation in cancer	2	74	0.0776801	0.0509745	0.0776801	0.292792
Ether lipid metabolism	2	20	0.0855017			0.0336248
p53 signaling pathway	2	41	0.0932855	0.156922	0.0932855	0.119446
Phosphonate and phosphinate metabolism	1	3	0.104109			0.0430291
Biotin metabolism	1	3	0.104109			0.0430291
Dilated cardiomyopathy	1	35	0.104812	0.053973	0.104812	0.402012
ABC transporters	2	24	0.111733			0.0470482
Salmonella infection	4	114	0.113854	0.285857	0.113854	0.0842783
Legionellosis	1	15	0.145482	0.166917	0.145482	0.197546
Arginine biosynthesis	1	5	0.15349			0.0706903
Insulin signaling pathway	2	68	0.156654	0.13943	0.156654	0.260313
Tight junction	2	64	0.161649	0.158421	0.161649	0.238677
Antifolate resistance	1	19	0.168785	0.164418	0.168785	0.24334
Systemic lupus erythematosus	1	20	0.172564	0.161919	0.172564	0.254378
Homologous recombination	2	33	0.173211			0.0827835
Cellular senescence	2	82	0.186023	0.135432	0.186023	0.335785
HIF-1 signaling pathway	1	45	0.192672	0.0984508	0.192672	0.483935
Leukocyte transendothelial migration	1	44	0.196875	0.102949	0.196875	0.476271
Lysine degradation	2	37	0.200744			0.10064
Thyroid hormone synthesis	1	26	0.206255	0.164418	0.206255	0.317331
Cytosolic DNA-sensing pathway	1	28	0.209386	0.157921	0.209386	0.337121
AMPK signaling pathway	3	62	0.218819	0.923538	0.218819	0.0611649
RNA transport	2	102	0.219202	0.128936	0.219202	0.439143
Platinum drug resistance	1	35	0.221027	0.142429	0.221027	0.402012
T cell receptor signaling pathway	1	47	0.226953	0.118941	0.226953	0.498932
Adipocytokine signaling pathway	1	35	0.23182	0.151924	0.23182	0.402012
Prostate cancer	1	55	0.24307	0.117441	0.24307	0.554719
Glioma	1	37	0.248282	0.15992	0.248282	0.419368
Acute myeloid leukemia	1	36	0.24955	0.164418	0.24955	0.410753
Glucagon signaling pathway	1	40	0.256656	0.157921	0.256656	0.444469
FoxO signaling pathway	3	67	0.257227	0.956522	0.257227	0.0736065
JAK-STAT signaling pathway	1	39	0.25725	0.161419	0.25725	0.436223
Longevity regulating pathway	1	52	0.266672	0.138431	0.266672	0.53456
Galactose metabolism	1	11	0.267982			0.149007
Parathyroid hormone synthesis, secretion and action	1	42	0.268182	0.161919	0.268182	0.460602
Insulin resistance	1	58	0.274114	0.133933	0.274114	0.574013
Thyroid hormone signaling pathway	1	52	0.275634	0.144928	0.275634	0.53456
Relaxin signaling pathway	1	53	0.276085	0.143428	0.276085	0.541378
Inflammatory bowel disease	1	13	0.281409	0.45927	0.281409	0.17363
Cytokine-cytokine receptor interaction	1	39	0.282076	0.183408	0.282076	0.436223
Protein processing in endoplasmic reticulum	1	107	0.283416	0.101449	0.283416	0.793878
Fatty acid biosynthesis	1	12	0.283833			0.161408
2-Oxocarboxylic acid metabolism	1	12	0.283833			0.161408
Growth hormone synthesis, secretion and action	1	49	0.288022	0.16042	0.288022	0.513496
Fatty acid elongation	1	13	0.298989			0.17363
Tuberculosis	2	51	0.309575	0.537731	0.309575	0.169584
Amyotrophic lateral sclerosis	1	173	0.323003	0.104948	0.323003	0.923039
Regulation of actin cytoskeleton	1	87	0.323646	0.134433	0.323646	0.722636
Glycerophospholipid metabolism	2	58	0.337634			0.206451
Proteoglycans in cancer	1	91	0.342097	0.142429	0.342097	0.738609
Human immunodeficiency virus 1 infection	1	88	0.345632	0.146927	0.345632	0.726718
Porphyrin and chlorophyll metabolism	1	17	0.353657			0.220777
Citrate cycle (TCA cycle)	1	18	0.366034			0.232141
Alanine, aspartate and glutamate metabolism	1	19	0.377961			0.24334
Pyruvate metabolism	1	20	0.389463			0.254378
Glycosylphosphatidylinositol (GPI)-anchor biosynthesis	1	21	0.400564			0.265256
Glutathione metabolism	1	22	0.411286			0.275976
Human papillomavirus infection	1	143	0.416512	0.15992	0.416512	0.879438
Drug metabolism - other enzymes	1	23	0.421649			0.286542
Progesterone-mediated oocyte maturation	2	51	0.427135	0.861569	0.427135	0.169584
RNA polymerase	1	24	0.431672			0.296955
Glycine, serine and threonine metabolism	1	24	0.431672			0.296955
Glycolysis / Gluconeogenesis	1	24	0.431672			0.296955
Long-term depression	1	19	0.4402	0.628686	0.4402	0.24334
Focal adhesion	2	86	0.460435	0.45927	0.460435	0.357017
Melanoma	1	31	0.464035	0.453773	0.464035	0.365745
Cysteine and methionine metabolism	1	29	0.477225			0.346802
Yersinia infection	1	61	0.485137	0.30035	0.485137	0.592477
PPAR signaling pathway	1	30	0.485518			0.356342
PI3K-Akt signaling pathway	3	128	0.490567	0.634183	0.490567	0.285583
Amino sugar and nucleotide sugar metabolism	1	32	0.50138			0.375011
Inflammatory mediator regulation of TRP channels	1	32	0.50138			0.375011
Oocyte meiosis	2	58	0.501833	0.909545	0.501833	0.206451
Fatty acid metabolism	1	33	0.508968			0.384143
Hypertrophic cardiomyopathy	1	33	0.508968			0.384143
Biosynthesis of amino acids	1	34	0.51634			0.393143
Shigellosis	2	107	0.544815	0.462769	0.544815	0.463661
Endocrine resistance	1	47	0.563449	0.454773	0.563449	0.498932
Inositol phosphate metabolism	1	43	0.574228			0.468493
Phagosome	1	48	0.600898			0.506267
Phosphatidylinositol signaling system	1	50	0.610657			0.52062
Signaling pathways regulating pluripotency of stem cells	1	52	0.619945			0.53456
Ras signaling pathway	2	90	0.645903	0.76062	0.645903	0.378007
Carbon metabolism	1	62	0.66026			0.598454
Pathways in cancer	2	206	0.674948	0.386307	0.674948	0.806638
Longevity regulating pathway - multiple species	1	31	0.676262	0.855072	0.676262	0.365745
Purine metabolism	1	72	0.69232			0.653643
Fc gamma R-mediated phagocytosis	1	41	0.698859	0.735132	0.698859	0.452594
Gap junction	1	33	0.704498	0.87956	0.704498	0.384143
Lysosome	1	81	0.715779			0.696847
Hippo signaling pathway	1	67	0.724969	0.569715	0.724969	0.627059
Spliceosome	1	87	0.729139			0.722636
Ubiquitin mediated proteolysis	1	87	0.729139			0.722636
Phospholipase D signaling pathway	1	58	0.759775	0.684158	0.759775	0.574013
EGFR tyrosine kinase inhibitor resistance	1	44	0.77202	0.852574	0.77202	0.476271
MAPK signaling pathway	2	127	0.776575	0.74063	0.776575	0.55513
Endocytosis	1	117	0.776607			0.822362
Breast cancer	1	61	0.777736	0.696152	0.777736	0.592477
Pathogenic Escherichia coli infection	1	80	0.82027	0.670165	0.82027	0.692324
mTOR signaling pathway	1	82	0.822461	0.665667	0.822461	0.701305
Human T-cell leukemia virus 1 infection	1	106	0.833873	0.609695	0.833873	0.790792
Rap1 signaling pathway	1	82	0.872793	0.770115	0.872793	0.701305
