# Supplementary material for: Investigating the effects of chronic low-dose radiation exposure in the liver of a hypothermic zebrafish model
Source: Sci Rep. 2023 Jan 17;13:918. doi: 10.1038/s41598-022-26976-4 (PMC9845366; doi:10.1038/s41598-022-26976-4)
Supplement: Supplementary file 15 — Supplementary Information 15. [file 41598_2022_26976_MOESM15_ESM.xlsx]

## Sheet: Torpor_Radiation_vs_radiation
Supplementary Table S15. Genes shared between the Torpor+radiation and radiation groups
		Torpor+Radiation		Radiation
Symbol	Human Gene	log2FoldChangeTR	padjTR	log2FoldChangeR	padjR
	Upregulated
ENSDARG00000001558	KIFC1	2.44956	0.241577	2.02562	0.18226
ENSDARG00000002304	GINS2	3.95997	0.377229	4.11297	0.12656
ENSDARG00000002479	ERCC6L	3.13804	0.196728	3.07829	0.0854851
ENSDARG00000002732	SPON2	6.41495	0.0328959	5.02077	0.0629132
ENSDARG00000002897	INPP1	2.16309	0.356922	1.55368	0.327454
ENSDARG00000003085	STAMBPL1	1.80345	0.21138	1.95291	0.0548751
ENSDARG00000004015	ADCYAP1	12.6071	0.000975555	19.5949	3.04e-10
ENSDARG00000004713	MAD2L1	2.77212	0.25375	2.90027	0.0837621
ENSDARG00000005058	NCAPD2	2.34404	0.239664	1.96688	0.175954
ENSDARG00000005179	DGLUCY	1.76528	0.32821	1.87269	0.111708
ENSDARG00000005454	TACC3	2.03446	0.33004	2.48311	0.0630178
ENSDARG00000007065	MRPS18B	0.902002	0.358165	0.595671	0.373451
ENSDARG00000007221	PBK	4.64831	0.0215953	2.73147	0.167724
ENSDARG00000007278	ECT2	2.22006	0.286138	2.08255	0.142101
ENSDARG00000007377	ODC1	3.34569	0.0221012	2.39985	0.091592
ENSDARG00000007477	FBXO8	0.694581	0.397468	1.08759	0.0210085
ENSDARG00000007971	CKS1B	2.68875	0.312202	1.66571	0.375647
ENSDARG00000008660	CORO1B	1.94981	0.328233	2.11087	0.0978354
ENSDARG00000009342	TXNDC5	1.32802	0.0463485	0.890858	0.150876
ENSDARG00000010108	BRI3BP	1.17206	0.231443	0.869675	0.229519
ENSDARG00000010425	SCARA5	5.83143	0.131038	3.39896	0.291951
ENSDARG00000010878	CDKN1C	16.7699	1.53e-05	16.0881	7.45e-05
ENSDARG00000010948	KIF11	2.33688	0.192503	2.52911	0.0539555
ENSDARG00000011555	SPAG7	1.20904	0.0034717	0.691595	0.124041
ENSDARG00000011571	CALCRL	1.78259	0.103034	1.1364	0.220686
ENSDARG00000011945	SLC35E1	1.07567	0.351205	1.2819	0.0769745
ENSDARG00000012199	GPT2	3.13922	0.00661439	2.0419	0.0901048
ENSDARG00000012789	PLEK2	3.74655	0.104146	2.45375	0.212426
ENSDARG00000013476	ARHGEF39	5.16059	0.209473	3.50265	0.262054
ENSDARG00000013522	PCK1	4.46107	0.000971261	3.66359	0.012458
ENSDARG00000013719	GTSE1	2.55509	0.206232	3.52993	0.0133039
ENSDARG00000013741	LANCL1	2.65996	1.18e-05	0.712668	0.378466
ENSDARG00000013855	SLC12A3	17.9053	0.0132906	16.3137	0.0204737
ENSDARG00000014943	KIF23	2.50603	0.203394	2.58132	0.0705875
ENSDARG00000015006	DNM1L	0.604742	0.391161	0.444157	0.330634
ENSDARG00000015343	PGD	2.21508	0.230287	2.10538	0.115388
ENSDARG00000015460	RACGAP1	2.95819	0.147146	2.55328	0.110022
ENSDARG00000015757	TMEM50A	0.558591	0.0958876	0.443819	0.115016
ENSDARG00000015765	IAH1	2.86697	0.116272	1.69153	0.275374
ENSDARG00000016496	CDK8	1.14609	0.350983	0.809135	0.328181
ENSDARG00000016749	SLCO1C1	2.52301	0.215322	1.4078	0.379358
ENSDARG00000017369	SEMA3D	5.19694	0.358165	5.48714	0.118707
ENSDARG00000017744	SMC2	2.6265	0.324895	1.8113	0.327314
ENSDARG00000017813	PIGS	1.02476	0.299106	0.612111	0.392477
ENSDARG00000018432	M6PR	1.44572	0.00699451	1.15946	0.0336329
ENSDARG00000018953	GCLM	1.10197	0.307145	1.44214	0.038533
ENSDARG00000019117	PARVB	2.33939	0.361232	2.76291	0.0788782
ENSDARG00000019451	PCSK2	16.8015	7.78e-07	17.67	2.03e-07
ENSDARG00000019636	YIF1A	0.969956	0.364764	1.11491	0.0941416
ENSDARG00000020521	EXOC6	0.600119	0.27804	0.415505	0.291992
ENSDARG00000020621	AP1B1	0.747965	0.32821	0.556216	0.290498
ENSDARG00000021086	ZNF367	3.11165	0.206232	2.37915	0.198674
ENSDARG00000022340	UFC1	1.54746	0.223616	1.42982	0.122287
ENSDARG00000024488	TOP2A	3.41016	0.0533263	1.98007	0.233642
ENSDARG00000025043	TRIP13	4.1033	0.327223	3.50289	0.199313
ENSDARG00000025983	L3MBTL3	2.9586	0.159177	3.4032	0.0286483
ENSDARG00000026068	TRAPPC5	0.533101	0.391376	0.672146	0.0670153
ENSDARG00000028088	GALK1	1.72975	0.0177093	1.49019	0.0336329
ENSDARG00000028507	ITGB4	5.28557	0.30847	10.9328	0.000220901
ENSDARG00000028715	MINDY3	1.46547	0.319612	1.20629	0.228385
ENSDARG00000029510	TIMM17A	1.03876	0.0757174	0.687451	0.185222
ENSDARG00000029695	PGP	2.3876	0.118364	1.36529	0.291601
ENSDARG00000029832	SLC26A1	13.7032	0.00964739	21.5201	4.91e-07
ENSDARG00000029944	PARPBP	4.25259	0.0488156	3.11382	0.108103
ENSDARG00000031434	RCOR1	1.06983	0.379712	1.08833	0.151839
ENSDARG00000032264	MYBL2	2.58446	0.283805	1.93399	0.256835
ENSDARG00000033160	NR1D1	3.39562	1.67e-05	3.12189	0.000231117
ENSDARG00000034624	NUF2	3.26064	0.117271	2.47908	0.146008
ENSDARG00000034773	NCAPD3	2.55788	0.183519	1.90543	0.198958
ENSDARG00000034855	CCNB3	3.58078	0.196805	2.38848	0.261947
ENSDARG00000035564	DGCR8	1.11523	0.32497	0.952572	0.211316
ENSDARG00000036489	MAF1	1.62733	0.172428	2.60011	0.00192373
ENSDARG00000036587	CBR1	0.601413	0.374095	0.527842	0.22374
ENSDARG00000036685	CCNT2	0.728784	0.321687	0.981551	0.0368192
ENSDARG00000036990	DCTD	3.38965	0.267361	2.78707	0.191011
ENSDARG00000036995	LSM6	1.27141	0.12642	0.834431	0.23372
ENSDARG00000037046	RAD51B	3.06036	0.272599	3.02048	0.101222
ENSDARG00000037640	AURKB	2.2231	0.397468	2.02179	0.216176
ENSDARG00000037647	RNF175	0.741522	0.22216	0.479818	0.300037
ENSDARG00000038066	KPNA2	2.80427	0.161793	1.85641	0.254978
ENSDARG00000038176	CYB561	4.52791	0.263923	4.39818	0.105271
ENSDARG00000038278	PTGIR	3.86799	0.325119	2.9437	0.271516
ENSDARG00000038863	BABAM2	0.894781	0.0221012	0.692355	0.0611821
ENSDARG00000038882	SMC4	2.19219	0.285912	1.92411	0.176379
ENSDARG00000039213	PRPF38A	1.09999	0.385863	0.965942	0.225471
ENSDARG00000039616	CENPK	3.09277	0.351205	2.51836	0.238237
ENSDARG00000040326	DHX29	1.11865	0.248364	0.687657	0.349755
ENSDARG00000041361	TTK	4.0195	0.0435591	3.23801	0.0680563
ENSDARG00000042894	TYMS	2.54843	0.397468	1.90321	0.322933
ENSDARG00000043019	EXOC1	0.683644	0.112453	0.363141	0.336496
ENSDARG00000043137	CDCA8	3.08904	0.100255	2.94743	0.0527421
ENSDARG00000043154	UCP2	1.47504	0.00977998	0.975342	0.0966205
ENSDARG00000043550	ENKD1	4.71716	0.302	3.15525	0.323138
ENSDARG00000043640	CENPN	3.04047	0.368071	2.55438	0.236316
ENSDARG00000043856	AMD1	1.92929	0.00123349	0.949567	0.160269
ENSDARG00000044047	SLC18B1	1.7985	0.285912	2.0036	0.0772363
ENSDARG00000044491	KIF20A	3.78758	0.0703236	3.4771	0.0498519
ENSDARG00000044622	POLQ	4.49429	0.239664	4.21801	0.110022
ENSDARG00000045146	TOMM22	1.54565	0.0328959	1.33457	0.0406215
ENSDARG00000045167	DLGAP5	3.89403	0.196805	3.70985	0.0916209
ENSDARG00000045359	ELOC	0.92851	0.212617	0.667277	0.242081
ENSDARG00000045853	RAD51AP1	4.01857	0.328233	3.27176	0.226198
ENSDARG00000052565	CENPI	2.59887	0.230287	2.18986	0.162393
ENSDARG00000052912	CFAP92	1.11423	0.391376	0.824998	0.321689
ENSDARG00000053106	CEP44	2.79693	0.355234	2.1425	0.271743
ENSDARG00000053509	KAZALD1	4.64294	0.250193	4.27334	0.123468
ENSDARG00000053950	LIN37	1.09901	0.384438	0.854666	0.289601
ENSDARG00000054155	PCNA	1.71461	0.381436	1.48205	0.236316
ENSDARG00000054534	ACOT12	4.54642	0.192437	5.36695	0.0358348
ENSDARG00000055099	FAM184B	5.92271	0.123821	4.52592	0.144923
ENSDARG00000055133	CENPF	2.9499	0.123821	2.50574	0.104507
ENSDARG00000055238	KIF17	4.37153	0.366543	3.56273	0.249398
ENSDARG00000055305	RET	4.26852	0.157246	5.51269	0.0128314
ENSDARG00000055857	DOP1B	1.79531	0.0012502	1.4564	0.0152811
ENSDARG00000057323	E2F8	5.39347	0.114259	3.66686	0.192164
ENSDARG00000057529	ITPA	2.21132	0.0594635	1.39303	0.195483
ENSDARG00000057672	PLPP5	1.72233	0.339876	2.24458	0.0485179
ENSDARG00000057929	NAF1	1.84096	0.0485784	0.947499	0.286945
ENSDARG00000057942	GLT8D2	4.23928	0.315995	4.67047	0.0788782
ENSDARG00000058953	ABCC4	3.1279	0.198441	4.2593	0.0148249
ENSDARG00000059722	UBAC1	1.2834	0.0851091	0.672531	0.315387
ENSDARG00000059857	BLVRA	1.2765	0.0533263	0.763452	0.211316
ENSDARG00000060023	NCAPG2	2.68251	0.277551	1.98045	0.255594
ENSDARG00000060103	CPEB3	1.1211	0.355234	1.01053	0.198856
ENSDARG00000060484	SELENOI	1.25106	0.0729362	0.740711	0.23886
ENSDARG00000061233	ABCC5	2.27392	0.00101922	0.986557	0.222875
ENSDARG00000061621	THEM4	2.82088	0.0347018	1.24524	0.347837
ENSDARG00000062592	MYL10	18.743	0.00964739	16.4322	0.0216885
ENSDARG00000063079	AGO3	2.54754	0.12435	2.92952	0.0210085
ENSDARG00000063285	UBE2T	3.68624	0.242231	2.88888	0.201918
ENSDARG00000063385	CENPE	2.6074	0.179472	2.06449	0.170529
ENSDARG00000068219	B3GNT8	2.10268	0.0397711	0.907354	0.374001
ENSDARG00000069045	CHTF8	4.08773	0.0584936	3.10844	0.0985392
ENSDARG00000069501	ABHD11	2.46471	0.0398887	1.19046	0.309341
ENSDARG00000070239	KNL1	5.14209	0.160561	4.76084	0.0837621
ENSDARG00000070833	LIN52	1.27688	0.0125089	0.900423	0.0734766
ENSDARG00000071087	SLC35B4	2.53184	0.000576754	0.839835	0.353989
ENSDARG00000071116	EEPD1	0.793872	0.343557	0.763195	0.161844
ENSDARG00000071203	SPTSSA	1.50609	0.22432	1.47069	0.100231
ENSDARG00000071306	GIP	6.83586	0.174249	5.41122	0.161979
ENSDARG00000071403	OAZ1	1.52293	0.103034	1.73461	0.0210085
ENSDARG00000071558	FBLIM1	2.2688	0.0107085	1.26519	0.173666
ENSDARG00000071694	NDC80	2.20603	0.358165	2.13522	0.161979
ENSDARG00000073695	MAMDC4	17.2473	0.000124815	15.0705	0.00193407
ENSDARG00000073900	INKA2	4.55644	0.198441	4.40667	0.0829604
ENSDARG00000074435	TTC19	1.28198	0.375169	0.944627	0.319573
ENSDARG00000074490	GOLM2	0.749416	0.224735	0.750479	0.0920714
ENSDARG00000075532	SLC4A11	3.96964	0.397468	4.38803	0.107781
ENSDARG00000075619	CENPO	4.65792	0.30524	4.38215	0.139801
ENSDARG00000075886	VWA5B2	5.77601	0.133989	6.56792	0.0246799
ENSDARG00000076055	RPGRIP1	4.06542	0.280919	2.42998	0.367242
ENSDARG00000076534	CCDC102B	3.83169	0.271179	5.25778	0.0223958
ENSDARG00000076733	BARD1	5.49016	0.0666678	4.60636	0.0686096
ENSDARG00000077029	BUB1	2.94805	0.19626	2.50967	0.140853
ENSDARG00000077157	SYNPO2	17.9611	0.000347501	19.2333	0.000145397
ENSDARG00000077495	PTPN9	0.804382	0.382737	0.880157	0.113354
ENSDARG00000077866	NOSTRIN	13.9552	0.000404455	21.033	8.8e-10
ENSDARG00000078523	DDR1	2.33617	0.0594635	2.63769	0.0132798
ENSDARG00000078533	POC1A	4.57159	0.174225	2.8119	0.292088
ENSDARG00000078567	LONRF1	1.47826	0.000292366	0.929531	0.0466989
ENSDARG00000078654	TPX2	2.53486	0.133002	2.95254	0.0241666
ENSDARG00000079997	CFAP61	1.8421	0.351205	1.75238	0.161979
ENSDARG00000086112	CKAP2	2.74507	0.194472	1.97312	0.230127
ENSDARG00000087554	CDK1	4.14629	0.0594635	2.95083	0.13155
ENSDARG00000088933	GOLT1A	1.62799	0.133989	2.08467	0.0130579
ENSDARG00000089705	ABCF3	1.29462	0.324817	1.31665	0.12348
ENSDARG00000090071	RXFP1	17.5086	4.11e-06	14.6469	0.000521708
ENSDARG00000090785	DIAPH3	2.7228	0.303315	2.04363	0.262707
ENSDARG00000091150	MKI67	3.01118	0.122117	2.14113	0.18993
ENSDARG00000091754	CHCHD5	1.9463	0.386957	1.74201	0.209804
ENSDARG00000093622	SPC24	4.90804	0.135802	3.23394	0.22643
ENSDARG00000094892	CENPH	4.72355	0.283805	3.9392	0.189906
ENSDARG00000094977	TROAP	2.06103	0.351205	2.33888	0.0908668
ENSDARG00000095577	CYBRD1	1.75482	0.332387	1.9766	0.0853262
ENSDARG00000095633	SMIM24	13.4314	0.0129993	22.8885	6.59e-08
ENSDARG00000099194	INCENP	2.23951	0.390747	2.30828	0.149156
ENSDARG00000099336	MVD	1.645	0.380804	1.20766	0.324185
ENSDARG00000099399	THRSP	6.5748	0.00199351	3.8147	0.104619
ENSDARG00000099744	GAP43	5.65723	0.0450917	4.67325	0.0568853
ENSDARG00000099803	PIK3C2G	3.68054	0.351205	5.62544	0.0171666
ENSDARG00000100025	C16orf91	1.65398	0.00051566	1.34204	0.00888062
ENSDARG00000100573	CKAP2L	4.54858	0.0717926	3.21551	0.142165
ENSDARG00000101161	ORC4	3.19831	0.0736394	2.00554	0.209497
ENSDARG00000101626	ARF6	1.17177	0.0991282	0.951938	0.108063
ENSDARG00000101670	KNTC1	2.73973	0.135802	2.43221	0.0967172
ENSDARG00000102060	C11orf49	2.53088	0.10009	1.77816	0.164746
ENSDARG00000102340	PTN	4.06252	0.355376	5.09289	0.0520634
ENSDARG00000102403	CRY2	1.07151	0.181028	0.703065	0.271743
ENSDARG00000103578	GTF2B	0.711178	0.159177	0.697088	0.0720537
ENSDARG00000103907	SGO1	2.90113	0.343815	2.24239	0.267181
ENSDARG00000103996	SPDL1	5.6738	0.0619336	4.40133	0.0935267
ENSDARG00000104230	SEC23A	1.19674	0.123668	1.21894	0.0503294
ENSDARG00000106989	ZNF821	2.54864	0.351205	1.70913	0.348896
ENSDARG00000112922	SLC66A2	4.89516	0.135802	5.73602	0.0189496
ENSDARG00000114670	UBE2C	3.5126	0.0922198	2.19359	0.227994
	Downregulated
ENSDARG00000002670	ATG14	-0.721182	0.385863	-1.03814	0.0368192
ENSDARG00000003570	HSP90B1	-2.14392	0.12642	-2.29589	0.0401935
ENSDARG00000003757	CNPY1	-1.48449	0.350047	-1.29848	0.213854
ENSDARG00000003795	IDH2	-1.40215	0.256866	-0.957484	0.294972
ENSDARG00000004724	TCEA3	-0.906457	0.301307	-0.70468	0.249116
ENSDARG00000006766	SND1	-1.80111	0.37398	-1.648	0.203428
ENSDARG00000007231	RYK	-0.775007	0.368071	-0.589547	0.29796
ENSDARG00000007955	IARS1	-1.98907	0.147146	-2.02731	0.0584959
ENSDARG00000008593	NBAS	-1.70206	0.0357045	-2.40422	0.000371912
ENSDARG00000009764	SREK1	-1.35825	0.370012	-0.87452	0.388828
ENSDARG00000010610	SARM1	-2.26919	0.219187	-1.96206	0.149508
ENSDARG00000011785	TBX6	-1.44485	0.118831	-0.700329	0.388754
ENSDARG00000012776	SMARCA1	-1.39194	0.104501	-1.13207	0.113321
ENSDARG00000013845	TTC14	-1.22096	0.0464057	-1.42176	0.00812729
ENSDARG00000013880	SPATA20	-1.2536	0.0757174	-1.43414	0.0153573
ENSDARG00000016858	SMAD7	-1.39789	0.324817	-1.02549	0.292733
ENSDARG00000017960	SFXN2	-1.04839	0.108132	-1.3929	0.00652515
ENSDARG00000018903	AIMP2	-1.29006	0.174318	-0.908692	0.230865
ENSDARG00000020084	TG	-4.61491	0.000639146	-3.5226	0.0157978
ENSDARG00000020371	G6PC3	-1.19608	0.299106	-0.936109	0.238106
ENSDARG00000023820	FAXDC2	-1.75943	0.00240639	-0.942496	0.143532
ENSDARG00000024276	PCBP4	-2.6232	0.343557	-3.07852	0.0832628
ENSDARG00000026035	UBE2B	-1.05217	0.210389	-0.799028	0.209461
ENSDARG00000026294	ERBB2	-1.15571	0.255169	-0.932001	0.204345
ENSDARG00000026635	ASB1	-1.29889	0.383503	-0.934385	0.327314
ENSDARG00000027547	TPGS1	-1.48144	0.118364	-1.56721	0.038129
ENSDARG00000033539	PAICS	-1.65127	0.163061	-1.71629	0.0575956
ENSDARG00000036613	TAB1	-1.53201	0.103034	-0.840812	0.310735
ENSDARG00000037872	FOXK1	-0.724023	0.330688	-0.494473	0.340856
ENSDARG00000038467	IGSF8	-1.1302	0.0737657	-0.916298	0.0891974
ENSDARG00000039007	ENO3	-0.817628	0.291037	-0.54997	0.323812
ENSDARG00000039934	HLCS	-2.0236	0.0576537	-1.65987	0.0817385
ENSDARG00000040566	PHYKPL	-1.47	6.68e-06	-1.10806	0.00262474
ENSDARG00000042221	MTHFD1L	-2.90287	0.294457	-3.07004	0.0989127
ENSDARG00000042477	NR2C2	-0.675546	0.349712	-0.558998	0.238729
ENSDARG00000042641	CYP51A1	-4.07201	0.0461851	-2.24462	0.251534
ENSDARG00000042840	EML1	-3.73436	0.00220735	-3.25338	0.0113512
ENSDARG00000043627	TBC1D9B	-1.25868	0.0138233	-1.73447	0.000121615
ENSDARG00000043858	CDK19	-2.48988	0.000782572	-1.52126	0.0466835
ENSDARG00000045019	AAMP	-1.71694	0.054995	-1.0666	0.200956
ENSDARG00000045132	VDAC1	-1.90842	0.286138	-1.20687	0.356471
ENSDARG00000045465	LANCL2	-1.47113	0.0383926	-1.01351	0.122514
ENSDARG00000052000	CAV2	-0.995101	0.318267	-0.902919	0.17645
ENSDARG00000052158	IL12RB2	-3.15339	0.00314616	-1.80957	0.120431
ENSDARG00000053389	JADE2	-1.01641	0.150752	-0.768689	0.16733
ENSDARG00000054058	H1-10	-1.68957	0.0117983	-0.665214	0.366019
ENSDARG00000059070	GARS1	-1.35323	0.285912	-1.46847	0.0875955
ENSDARG00000059841	EXOSC1	-1.6347	0.246155	-1.42415	0.161979
ENSDARG00000060494	EPRS1	-1.13175	0.268838	-1.4023	0.0430968
ENSDARG00000061100	NARS1	-1.76365	0.175764	-1.77511	0.0730953
ENSDARG00000061215	FAM149B1	-0.752009	0.284291	-0.609292	0.209461
ENSDARG00000068199	PLD3	-1.56743	0.0296168	-1.20267	0.0746605
ENSDARG00000068214	CCNI	-0.844407	0.299106	-0.687069	0.223479
ENSDARG00000069142	AARS1	-1.68745	0.324657	-1.67443	0.138435
ENSDARG00000070043	DARS1	-0.859618	0.365164	-0.883832	0.14263
ENSDARG00000074465	VPS13C	-1.02429	0.0448814	-0.549658	0.258388
ENSDARG00000074590	WDPCP	-1.43578	0.285052	-1.24835	0.177804
ENSDARG00000074804	ATXN7	-0.995371	0.210608	-1.15554	0.0448749
ENSDARG00000075021	FAM120A	-1.31507	0.22432	-1.22619	0.120346
ENSDARG00000075165	ZC3H6	-0.925079	0.193474	-1.01498	0.0520634
ENSDARG00000075299	PRXL2C	-1.30712	0.192	-0.918758	0.234893
ENSDARG00000075884	SHPRH	-1.01512	0.118805	-0.848353	0.106808
ENSDARG00000076689	GRAMD1A	-1.71751	0.259244	-1.71622	0.107194
ENSDARG00000077121	CYP26B1	-1.7992	0.397468	-1.80262	0.166746
ENSDARG00000077306	CUTC	-0.839555	0.351205	-0.588672	0.328297
ENSDARG00000077404	NCOA3	-1.41427	0.168744	-1.63729	0.034865
ENSDARG00000079616	CRAMP1	-1.04803	0.16475	-0.934261	0.109934
ENSDARG00000086100	CD302	-0.821376	0.195738	-0.723452	0.128535
ENSDARG00000090195	MTX3	-0.726925	0.383503	-0.963033	0.0539555
ENSDARG00000093420	CREB1	-0.770569	0.34662	-0.480464	0.390014
ENSDARG00000098915	LMLN2	-5.14253	0.114241	-9.32988	0.000455636
ENSDARG00000098967	RABGAP1	-0.834557	0.250402	-0.754577	0.143587
ENSDARG00000100481	SMG6	-1.08197	0.193579	-0.853661	0.181309
ENSDARG00000100503	SOS1	-0.917044	0.334557	-0.951213	0.12348
ENSDARG00000100524	ABCA3	-0.936762	0.0862358	-0.61406	0.201031
ENSDARG00000102216	DLG1	-1.12028	0.0394475	-0.993221	0.044291
ENSDARG00000102640	PDIA3	-1.202	0.294621	-1.42661	0.0605598
ENSDARG00000102772	KLHDC3	-1.75403	0.0488156	-0.995365	0.238237
ENSDARG00000102859	NEMF	-1.13778	0.271197	-1.08455	0.127769
ENSDARG00000103799	KARS1	-1.39725	0.117578	-1.08499	0.143587
ENSDARG00000104066	DNAJA2	-1.02264	0.170782	-0.651981	0.280606
ENSDARG00000104071	HIKESHI	-0.993781	0.219421	-0.674268	0.273828
ENSDARG00000104760	MAP3K6	-2.90271	0.00161304	-1.9836	0.0486794
ENSDARG00000105114	CREBRF	-1.13951	0.113317	-0.777321	0.199533
ENSDARG00000114245	PLBD2	-1.468	0.00655282	-1.38646	0.0108211
	Opposite regulation
ENSDARG00000004952	RSAD2	-2.5454	0.339876	2.69349	0.10587
ENSDARG00000009950	EDF1	-0.905895	0.00851336	0.343828	0.370033
ENSDARG00000055250	CCNP	-2.25193	0.313631	2.42198	0.0841522
ENSDARG00000070606	IKBKE	-0.914898	0.355376	0.616423	0.332633
ENSDARG00000017532	KIF25	2.474	0.123821	-1.27615	0.380296
ENSDARG00000076308	PDP1	1.03975	0.374095	-1.26789	0.0810926
