# Supplementary material for: Investigating the effects of chronic low-dose radiation exposure in the liver of a hypothermic zebrafish model
Source: Sci Rep. 2023 Jan 17;13:918. doi: 10.1038/s41598-022-26976-4 (PMC9845366; doi:10.1038/s41598-022-26976-4)
Supplement: Supplementary file 16 — Supplementary Information 16. [file 41598_2022_26976_MOESM16_ESM.xlsx]

## Sheet: GO_upregulated_TorpRad_vs_Rad
Supplementary Table S16. Over-representation of genes shared between the Torpor+radiation and radiation group
Category	ID	Name	Source	p-value	q-value Bonferroni	q-value FDR B&H	q-value FDR B&Y	Hit Count in Query List	Hit Count in Genome	Hit in Query List
GO: Molecular Function	GO:0043515	kinetochore binding		1.251e-07	7.846e-05	7.846e-05	0.0005507	4	6	CENPE,TTK,SPDL1,CENPH
GO: Molecular Function	GO:0008017	microtubule binding		2.871e-07	0.00018	9e-05	0.0006317	15	304	CENPE,CENPF,DLGAP5,PGD,KIF17,KIF11,KIFC1,KIF23,GTSE1,DNM1L,KIF20A,SPC24,CEP44,TPX2,RACGAP1
GO: Molecular Function	GO:0005524	ATP binding		3.816e-06	0.002392	0.0007697	0.005402	34	1526	CDK8,ABCC4,GALK1,ABCF3,ERCC6L,CENPE,PBK,TRIP13,TTK,PGD,PIK3C2G,BUB1,MKI67,KIF17,DHX29,KIF11,KIFC1,RAD51B,DDR1,KIF23,UBE2C,SMC4,ABCC5,RET,SMC2,ACOT12,KIF20A,ORC4,UBE2T,CDK1,POLQ,TOP2A,MVD,AURKB
GO: Molecular Function	GO:0003777	microtubule motor activity		6.134e-06	0.003846	0.0007697	0.005402	7	72	CENPE,PGD,KIF17,KIF11,KIFC1,KIF23,KIF20A
GO: Molecular Function	GO:0140657	ATP-dependent activity		6.138e-06	0.003848	0.0007697	0.005402	19	600	ABCC4,ABCF3,ERCC6L,CENPE,TRIP13,PGD,CHTF8,KIF17,DHX29,KIF11,KIFC1,RAD51B,KIF23,SMC4,ABCC5,SMC2,KIF20A,POLQ,TOP2A
GO: Molecular Function	GO:0032559	adenyl ribonucleotide binding		1.14e-05	0.007146	0.001191	0.00836	34	1606	CDK8,ABCC4,GALK1,ABCF3,ERCC6L,CENPE,PBK,TRIP13,TTK,PGD,PIK3C2G,BUB1,MKI67,KIF17,DHX29,KIF11,KIFC1,RAD51B,DDR1,KIF23,UBE2C,SMC4,ABCC5,RET,SMC2,ACOT12,KIF20A,ORC4,UBE2T,CDK1,POLQ,TOP2A,MVD,AURKB
GO: Molecular Function	GO:0030554	adenyl nucleotide binding		1.368e-05	0.008575	0.001225	0.008598	34	1620	CDK8,ABCC4,GALK1,ABCF3,ERCC6L,CENPE,PBK,TRIP13,TTK,PGD,PIK3C2G,BUB1,MKI67,KIF17,DHX29,KIF11,KIFC1,RAD51B,DDR1,KIF23,UBE2C,SMC4,ABCC5,RET,SMC2,ACOT12,KIF20A,ORC4,UBE2T,CDK1,POLQ,TOP2A,MVD,AURKB
GO: Molecular Function	GO:0015631	tubulin binding		1.948e-05	0.01221	0.001527	0.01071	15	429	CENPE,CENPF,DLGAP5,PGD,KIF17,KIF11,KIFC1,KIF23,GTSE1,DNM1L,KIF20A,SPC24,CEP44,TPX2,RACGAP1
GO: Molecular Function	GO:0016830	carbon-carbon lyase activity		2.962e-05	0.01857	0.002063	0.01448	6	62	AMD1,OAZ1,ODC1,CRY2,PCK1,MVD
GO: Molecular Function	GO:0016831	carboxy-lyase activity		5.102e-05	0.03199	0.003199	0.02245	5	42	AMD1,OAZ1,ODC1,PCK1,MVD
GO: Molecular Function	GO:0004693	cyclin-dependent protein serine/threonine kinase activity		0.0001438	0.09014	0.007512	0.05273	6	82	CDK8,CDKN1C,CKS1B,CCNT2,CCNB3,CDK1
GO: Molecular Function	GO:0097472	cyclin-dependent protein kinase activity		0.0001438	0.09014	0.007512	0.05273	6	82	CDK8,CDKN1C,CKS1B,CCNT2,CCNB3,CDK1
GO: Molecular Function	GO:0003774	cytoskeletal motor activity		0.0003305	0.2072	0.01594	0.1119	7	134	CENPE,PGD,KIF17,KIF11,KIFC1,KIF23,KIF20A
GO: Molecular Function	GO:0140575	transmembrane monodehydroascorbate reductase activity		0.0005508	0.3454	0.02467	0.1732	2	4	CYBRD1,CYB561
GO: Molecular Function	GO:0008574	plus-end-directed microtubule motor activity		0.0006523	0.409	0.02727	0.1914	3	18	CENPE,KIF17,KIF11
GO: Molecular Function	GO:0016887	ATP hydrolysis activity		0.0007613	0.4773	0.02983	0.2094	12	416	ABCC4,ABCF3,ERCC6L,TRIP13,KIF17,DHX29,KIFC1,KIF23,SMC4,ABCC5,SMC2,KIF20A
GO: Molecular Function	GO:0034634	glutathione transmembrane transporter activity		0.0009122	0.572	0.03364	0.2362	2	5	ABCC4,ABCC5
GO: Molecular Function	GO:0042937	tripeptide transmembrane transporter activity		0.00136	0.8525	0.04736	0.3324	2	6	ABCC4,ABCC5
GO: Biological Process	GO:0000070	mitotic sister chromatid segregation		2.978e-25	9.475e-22	9.475e-22	8.189e-21	29	218	KNTC1,INCENP,CENPE,CENPF,DLGAP5,NUF2,SGO1,TRIP13,TTK,CENPK,NCAPG2,SPDL1,CHTF8,NDC80,BUB1,NCAPD2,TACC3,KIF11,KIFC1,NCAPD3,KIF23,UBE2C,SMC4,SMC2,CDCA8,SPC24,RACGAP1,MAD2L1,AURKB
GO: Biological Process	GO:1903047	mitotic cell cycle process		7.608e-25	2.421e-21	1.21e-21	1.046e-20	50	922	CDKN1C,KNTC1,INCENP,CENPE,CENPF,DLGAP5,PBK,BARD1,NUF2,SGO1,TRIP13,TTK,CENPK,NCAPG2,TTC19,SPDL1,CHTF8,CKS1B,NDC80,BUB1,NCAPD2,MKI67,TACC3,KIF11,KIFC1,RAD51B,EXOC6,NCAPD3,KIF23,POC1A,GTSE1,UBE2C,SMC4,SMC2,ECT2,CDCA8,BABAM2,KIF20A,SPC24,CCNB3,CENPH,TPX2,RACGAP1,EXOC1,CDK1,CKAP2,MAD2L1,PCNA,AURKB,MYBL2
GO: Biological Process	GO:0000819	sister chromatid segregation		1.519e-24	4.835e-21	1.612e-21	1.393e-20	30	254	KNTC1,INCENP,CENPE,CENPF,DLGAP5,NUF2,SGO1,TRIP13,TTK,CENPK,NCAPG2,SPDL1,CHTF8,NDC80,BUB1,NCAPD2,TACC3,KIF11,KIFC1,NCAPD3,KIF23,UBE2C,SMC4,SMC2,CDCA8,SPC24,RACGAP1,TOP2A,MAD2L1,AURKB
GO: Biological Process	GO:0007059	chromosome segregation		1.461e-23	4.649e-20	1.162e-20	1.004e-19	35	415	KNTC1,CENPN,INCENP,CENPE,CENPF,DLGAP5,NUF2,SGO1,TRIP13,TTK,CENPK,NCAPG2,SPDL1,CHTF8,NDC80,BUB1,NCAPD2,MKI67,TACC3,KIF11,KIFC1,KNL1,NCAPD3,KIF23,UBE2C,SMC4,SMC2,ECT2,CDCA8,SPC24,CENPH,RACGAP1,TOP2A,MAD2L1,AURKB
GO: Biological Process	GO:0098813	nuclear chromosome segregation		9.043e-23	2.877e-19	5.491e-20	4.745e-19	32	347	KNTC1,INCENP,CENPE,CENPF,DLGAP5,NUF2,SGO1,TRIP13,TTK,CENPK,NCAPG2,SPDL1,CHTF8,NDC80,BUB1,NCAPD2,TACC3,KIF11,KIFC1,KNL1,NCAPD3,KIF23,UBE2C,SMC4,SMC2,ECT2,CDCA8,SPC24,RACGAP1,TOP2A,MAD2L1,AURKB
GO: Biological Process	GO:0140014	mitotic nuclear division		1.035e-22	3.294e-19	5.491e-20	4.745e-19	33	378	CDKN1C,KNTC1,INCENP,CENPE,CENPF,DLGAP5,NUF2,SGO1,TRIP13,TTK,CENPK,NCAPG2,SPDL1,CHTF8,NDC80,BUB1,NCAPD2,MKI67,TACC3,KIF11,KIFC1,NCAPD3,KIF23,UBE2C,SMC4,SMC2,CDCA8,SPC24,TPX2,RACGAP1,MAD2L1,AURKB,MYBL2
GO: Biological Process	GO:1905818	regulation of chromosome separation		1.298e-22	4.13e-19	5.58e-20	4.822e-19	22	119	KNTC1,INCENP,CENPE,CENPF,DLGAP5,NUF2,TRIP13,TTK,NCAPG2,SPDL1,NDC80,BUB1,NCAPD2,TACC3,NCAPD3,UBE2C,SMC4,SMC2,CDCA8,SPC24,MAD2L1,AURKB
GO: Biological Process	GO:0051276	chromosome organization		1.538e-22	4.895e-19	5.58e-20	4.822e-19	41	658	KNTC1,CENPN,INCENP,ERCC6L,CENPE,CENPF,DLGAP5,NUF2,SGO1,TRIP13,TTK,CENPK,NCAPG2,ITPA,SPDL1,CHTF8,NDC80,NAF1,BUB1,NCAPD2,TACC3,KIF11,KIFC1,NCAPD3,KIF23,UBE2C,SMC4,CENPO,SMC2,CDCA8,SPC24,CENPH,CENPI,RACGAP1,GINS2,CDK1,POLQ,TOP2A,MAD2L1,PCNA,AURKB
GO: Biological Process	GO:0051301	cell division		1.578e-22	5.022e-19	5.58e-20	4.822e-19	43	737	KNTC1,INCENP,ERCC6L,CENPE,CENPF,NUF2,SGO1,TTK,NCAPG2,TTC19,SPDL1,PTN,CKS1B,NDC80,BUB1,NCAPD2,TACC3,KIF11,KIFC1,KNL1,EXOC6,NCAPD3,KIF23,UBE2C,SMC4,SMC2,ECT2,CDCA8,BABAM2,E2F8,ARF6,KIF20A,SPC24,CCNT2,CCNB3,TPX2,RACGAP1,EXOC1,CDK1,CKAP2,TOP2A,MAD2L1,AURKB
GO: Biological Process	GO:0051983	regulation of chromosome segregation		3.856e-22	1.227e-18	1.143e-19	9.876e-19	23	143	KNTC1,INCENP,CENPE,CENPF,DLGAP5,NUF2,TRIP13,TTK,NCAPG2,SPDL1,NDC80,BUB1,NCAPD2,MKI67,TACC3,NCAPD3,UBE2C,SMC4,SMC2,CDCA8,SPC24,MAD2L1,AURKB
GO: Biological Process	GO:0000278	mitotic cell cycle		3.95e-22	1.257e-18	1.143e-19	9.876e-19	51	1109	CDKN1C,KNTC1,INCENP,CENPE,CENPF,DLGAP5,PBK,BARD1,NUF2,SGO1,TRIP13,TTK,CENPK,NCAPG2,TTC19,SPDL1,CHTF8,CKS1B,NDC80,BUB1,NCAPD2,MKI67,TACC3,KIF11,KIFC1,RAD51B,EXOC6,NCAPD3,KIF23,POC1A,GTSE1,UBE2C,SMC4,SMC2,ECT2,CDCA8,BABAM2,E2F8,KIF20A,SPC24,CCNB3,CENPH,TPX2,RACGAP1,EXOC1,CDK1,CKAP2,MAD2L1,PCNA,AURKB,MYBL2
GO: Biological Process	GO:0051304	chromosome separation		5.368e-22	1.708e-18	1.423e-19	1.23e-18	23	145	KNTC1,INCENP,CENPE,CENPF,DLGAP5,NUF2,TRIP13,TTK,NCAPG2,SPDL1,NDC80,BUB1,NCAPD2,TACC3,NCAPD3,UBE2C,SMC4,SMC2,CDCA8,SPC24,TOP2A,MAD2L1,AURKB
GO: Biological Process	GO:0000280	nuclear division		4.397e-21	1.399e-17	1.076e-18	9.302e-18	37	565	CDKN1C,KNTC1,INCENP,CENPE,CENPF,DLGAP5,NUF2,SGO1,TRIP13,TTK,CENPK,NCAPG2,SPDL1,CHTF8,NDC80,BUB1,NCAPD2,MKI67,TACC3,KIF11,KIFC1,RAD51B,NCAPD3,KIF23,UBE2C,SMC4,SMC2,CDCA8,KIF20A,SPC24,RAD51AP1,TPX2,RACGAP1,TOP2A,MAD2L1,AURKB,MYBL2
GO: Biological Process	GO:0048285	organelle fission		1.267e-20	4.032e-17	2.88e-18	2.489e-17	38	621	CDKN1C,KNTC1,INCENP,CENPE,CENPF,DLGAP5,NUF2,SGO1,TRIP13,TTK,CENPK,NCAPG2,SPDL1,CHTF8,NDC80,BUB1,NCAPD2,MKI67,TACC3,KIF11,KIFC1,RAD51B,NCAPD3,KIF23,UBE2C,SMC4,DNM1L,SMC2,CDCA8,KIF20A,SPC24,RAD51AP1,TPX2,RACGAP1,TOP2A,MAD2L1,AURKB,MYBL2
GO: Biological Process	GO:0022402	cell cycle process		3.282e-20	1.044e-16	6.963e-18	6.018e-17	56	1490	CDKN1C,KNTC1,INCENP,CENPE,CENPF,DLGAP5,PBK,BARD1,NUF2,SGO1,TRIP13,TTK,CENPK,NCAPG2,TTC19,SPDL1,CHTF8,CKS1B,NDC80,BUB1,NCAPD2,MKI67,TACC3,KIF11,KIFC1,KNL1,RAD51B,EXOC6,NCAPD3,KIF23,POC1A,GTSE1,UBE2C,SMC4,SMC2,ECT2,CDCA8,BABAM2,E2F8,KIF20A,SPC24,RAD51AP1,CCNB3,CEP44,CENPH,TPX2,RACGAP1,EXOC1,CDK1,CKAP2,CCDC102B,TOP2A,MAD2L1,PCNA,AURKB,MYBL2
GO: Biological Process	GO:0007094	mitotic spindle assembly checkpoint signaling		2.041e-17	6.495e-14	3.82e-15	3.302e-14	14	51	KNTC1,INCENP,CENPE,CENPF,NUF2,TRIP13,TTK,SPDL1,NDC80,BUB1,CDCA8,SPC24,MAD2L1,AURKB
GO: Biological Process	GO:0071173	spindle assembly checkpoint signaling		2.041e-17	6.495e-14	3.82e-15	3.302e-14	14	51	KNTC1,INCENP,CENPE,CENPF,NUF2,TRIP13,TTK,SPDL1,NDC80,BUB1,CDCA8,SPC24,MAD2L1,AURKB
GO: Biological Process	GO:0045841	negative regulation of mitotic metaphase/anaphase transition		3.735e-17	1.188e-13	6.255e-15	5.406e-14	14	53	KNTC1,INCENP,CENPE,CENPF,NUF2,TRIP13,TTK,SPDL1,NDC80,BUB1,CDCA8,SPC24,MAD2L1,AURKB
GO: Biological Process	GO:0071174	mitotic spindle checkpoint signaling		3.735e-17	1.188e-13	6.255e-15	5.406e-14	14	53	KNTC1,INCENP,CENPE,CENPF,NUF2,TRIP13,TTK,SPDL1,NDC80,BUB1,CDCA8,SPC24,MAD2L1,AURKB
GO: Biological Process	GO:0007091	metaphase/anaphase transition of mitotic cell cycle		4.541e-17	1.445e-13	7.225e-15	6.244e-14	17	100	KNTC1,INCENP,CENPE,CENPF,DLGAP5,NUF2,TRIP13,TTK,SPDL1,NDC80,BUB1,TACC3,UBE2C,CDCA8,SPC24,MAD2L1,AURKB
GO: Biological Process	GO:0010564	regulation of cell cycle process		6.534e-17	2.079e-13	9.627e-15	8.32e-14	40	893	CDKN1C,KNTC1,INCENP,CENPE,CENPF,DLGAP5,PBK,BARD1,NUF2,TRIP13,TTK,NCAPG2,SPDL1,NDC80,BUB1,NCAPD2,MKI67,TACC3,KIF11,RAD51B,NCAPD3,KIF23,POC1A,GTSE1,UBE2C,SMC4,SMC2,ECT2,CDCA8,BABAM2,E2F8,KIF20A,SPC24,RAD51AP1,CCNB3,TPX2,RACGAP1,CDK1,MAD2L1,AURKB
GO: Biological Process	GO:1902100	negative regulation of metaphase/anaphase transition of cell cycle		6.656e-17	2.118e-13	9.627e-15	8.32e-14	14	55	KNTC1,INCENP,CENPE,CENPF,NUF2,TRIP13,TTK,SPDL1,NDC80,BUB1,CDCA8,SPC24,MAD2L1,AURKB
GO: Biological Process	GO:0051383	kinetochore organization		7.283e-17	2.317e-13	9.659e-15	8.348e-14	11	24	KNTC1,CENPN,CENPE,CENPF,DLGAP5,NUF2,CENPK,NDC80,SMC4,SMC2,CENPH
GO: Biological Process	GO:0044784	metaphase/anaphase transition of cell cycle		7.661e-17	2.438e-13	9.659e-15	8.348e-14	17	103	KNTC1,INCENP,CENPE,CENPF,DLGAP5,NUF2,TRIP13,TTK,SPDL1,NDC80,BUB1,TACC3,UBE2C,CDCA8,SPC24,MAD2L1,AURKB
GO: Biological Process	GO:0010965	regulation of mitotic sister chromatid separation		7.661e-17	2.438e-13	9.659e-15	8.348e-14	17	103	KNTC1,INCENP,CENPE,CENPF,DLGAP5,NUF2,TRIP13,TTK,SPDL1,NDC80,BUB1,TACC3,UBE2C,CDCA8,SPC24,MAD2L1,AURKB
GO: Biological Process	GO:0031577	spindle checkpoint signaling		8.803e-17	2.801e-13	9.659e-15	8.348e-14	14	56	KNTC1,INCENP,CENPE,CENPF,NUF2,TRIP13,TTK,SPDL1,NDC80,BUB1,CDCA8,SPC24,MAD2L1,AURKB
GO: Biological Process	GO:0033048	negative regulation of mitotic sister chromatid segregation		8.803e-17	2.801e-13	9.659e-15	8.348e-14	14	56	KNTC1,INCENP,CENPE,CENPF,NUF2,TRIP13,TTK,SPDL1,NDC80,BUB1,CDCA8,SPC24,MAD2L1,AURKB
GO: Biological Process	GO:0033046	negative regulation of sister chromatid segregation		8.803e-17	2.801e-13	9.659e-15	8.348e-14	14	56	KNTC1,INCENP,CENPE,CENPF,NUF2,TRIP13,TTK,SPDL1,NDC80,BUB1,CDCA8,SPC24,MAD2L1,AURKB
GO: Biological Process	GO:2000816	negative regulation of mitotic sister chromatid separation		8.803e-17	2.801e-13	9.659e-15	8.348e-14	14	56	KNTC1,INCENP,CENPE,CENPF,NUF2,TRIP13,TTK,SPDL1,NDC80,BUB1,CDCA8,SPC24,MAD2L1,AURKB
GO: Biological Process	GO:0051306	mitotic sister chromatid separation		1.27e-16	4.043e-13	1.348e-14	1.165e-13	17	106	KNTC1,INCENP,CENPE,CENPF,DLGAP5,NUF2,TRIP13,TTK,SPDL1,NDC80,BUB1,TACC3,UBE2C,CDCA8,SPC24,MAD2L1,AURKB
GO: Biological Process	GO:1905819	negative regulation of chromosome separation		1.514e-16	4.816e-13	1.554e-14	1.343e-13	14	58	KNTC1,INCENP,CENPE,CENPF,NUF2,TRIP13,TTK,SPDL1,NDC80,BUB1,CDCA8,SPC24,MAD2L1,AURKB
GO: Biological Process	GO:0051985	negative regulation of chromosome segregation		1.969e-16	6.264e-13	1.958e-14	1.692e-13	14	59	KNTC1,INCENP,CENPE,CENPF,NUF2,TRIP13,TTK,SPDL1,NDC80,BUB1,CDCA8,SPC24,MAD2L1,AURKB
GO: Biological Process	GO:0033047	regulation of mitotic sister chromatid segregation		3.279e-16	1.044e-12	3.119e-14	2.696e-13	14	61	KNTC1,INCENP,CENPE,CENPF,NUF2,TRIP13,TTK,SPDL1,NDC80,BUB1,CDCA8,SPC24,MAD2L1,AURKB
GO: Biological Process	GO:0033045	regulation of sister chromatid segregation		3.333e-16	1.06e-12	3.119e-14	2.696e-13	17	112	KNTC1,INCENP,CENPE,CENPF,DLGAP5,NUF2,TRIP13,TTK,SPDL1,NDC80,BUB1,TACC3,UBE2C,CDCA8,SPC24,MAD2L1,AURKB
GO: Biological Process	GO:0030071	regulation of mitotic metaphase/anaphase transition		5.442e-16	1.732e-12	4.948e-14	4.276e-13	16	96	KNTC1,INCENP,CENPE,CENPF,DLGAP5,NUF2,TRIP13,TTK,SPDL1,NDC80,BUB1,UBE2C,CDCA8,SPC24,MAD2L1,AURKB
GO: Biological Process	GO:0045839	negative regulation of mitotic nuclear division		8.603e-16	2.737e-12	7.604e-14	6.572e-13	14	65	KNTC1,INCENP,CENPE,CENPF,NUF2,TRIP13,TTK,SPDL1,NDC80,BUB1,CDCA8,SPC24,MAD2L1,AURKB
GO: Biological Process	GO:1902099	regulation of metaphase/anaphase transition of cell cycle		9.069e-16	2.886e-12	7.8e-14	6.741e-13	16	99	KNTC1,INCENP,CENPE,CENPF,DLGAP5,NUF2,TRIP13,TTK,SPDL1,NDC80,BUB1,UBE2C,CDCA8,SPC24,MAD2L1,AURKB
GO: Biological Process	GO:0007093	mitotic cell cycle checkpoint signaling		1.4e-15	4.455e-12	1.172e-13	1.013e-12	19	167	KNTC1,INCENP,CENPE,CENPF,PBK,BARD1,NUF2,TRIP13,TTK,SPDL1,NDC80,BUB1,GTSE1,CDCA8,BABAM2,SPC24,CDK1,MAD2L1,AURKB
GO: Biological Process	GO:0033044	regulation of chromosome organization		7.436e-15	2.366e-11	6.067e-13	5.243e-12	22	268	KNTC1,INCENP,CENPE,CENPF,DLGAP5,NUF2,TRIP13,TTK,SPDL1,NDC80,NAF1,BUB1,NCAPD2,TACC3,UBE2C,SMC4,SMC2,CDCA8,SPC24,TOP2A,MAD2L1,AURKB
GO: Biological Process	GO:0051784	negative regulation of nuclear division		8.871e-15	2.823e-11	7.057e-13	6.099e-12	14	76	KNTC1,INCENP,CENPE,CENPF,NUF2,TRIP13,TTK,SPDL1,NDC80,BUB1,CDCA8,SPC24,MAD2L1,AURKB
GO: Biological Process	GO:0051726	regulation of cell cycle		4.945e-14	1.573e-10	3.838e-12	3.317e-11	45	1368	CDK8,CDKN1C,KNTC1,INCENP,CENPE,CENPF,DLGAP5,PBK,BARD1,NUF2,TRIP13,TTK,NCAPG2,ADCYAP1,SPDL1,CKS1B,NDC80,BUB1,NCAPD2,MKI67,TACC3,KIF11,RAD51B,NCAPD3,KIF23,POC1A,GTSE1,UBE2C,SMC4,SMC2,ECT2,CDCA8,BABAM2,E2F8,KIF20A,SPC24,CCNT2,RAD51AP1,SEMA3D,CCNB3,TPX2,RACGAP1,CDK1,MAD2L1,AURKB
GO: Biological Process	GO:1902850	microtubule cytoskeleton organization involved in mitosis		7.432e-14	2.365e-10	5.631e-12	4.866e-11	19	207	INCENP,CENPE,DLGAP5,NUF2,TTK,SPDL1,NDC80,TACC3,KIF11,KIFC1,KIF23,POC1A,CDCA8,CENPH,TPX2,RACGAP1,MAD2L1,AURKB,MYBL2
GO: Biological Process	GO:2001251	negative regulation of chromosome organization		1.001e-13	3.184e-10	7.405e-12	6.4e-11	15	110	KNTC1,INCENP,CENPE,CENPF,NUF2,TRIP13,TTK,SPDL1,NDC80,BUB1,CDCA8,SPC24,TOP2A,MAD2L1,AURKB
GO: Biological Process	GO:0007052	mitotic spindle organization		1.783e-13	5.673e-10	1.274e-11	1.101e-10	17	162	INCENP,CENPE,DLGAP5,NUF2,TTK,NDC80,TACC3,KIF11,KIFC1,KIF23,POC1A,CDCA8,CENPH,TPX2,RACGAP1,AURKB,MYBL2
GO: Biological Process	GO:0090068	positive regulation of cell cycle process		1.801e-13	5.732e-10	1.274e-11	1.101e-10	22	313	INCENP,CENPE,DLGAP5,PBK,NCAPG2,NDC80,NCAPD2,RAD51B,NCAPD3,KIF23,POC1A,UBE2C,SMC4,SMC2,ECT2,CDCA8,E2F8,RAD51AP1,RACGAP1,CDK1,MAD2L1,AURKB
GO: Biological Process	GO:1905820	positive regulation of chromosome separation		1.993e-13	6.343e-10	1.379e-11	1.192e-10	10	32	INCENP,CENPE,DLGAP5,NCAPG2,NCAPD2,NCAPD3,SMC4,SMC2,CDCA8,AURKB
GO: Biological Process	GO:0000075	cell cycle checkpoint signaling		2.067e-13	6.576e-10	1.399e-11	1.209e-10	19	219	KNTC1,INCENP,CENPE,CENPF,PBK,BARD1,NUF2,TRIP13,TTK,SPDL1,NDC80,BUB1,GTSE1,CDCA8,BABAM2,SPC24,CDK1,MAD2L1,AURKB
GO: Biological Process	GO:0008608	attachment of spindle microtubules to kinetochore		2.501e-13	7.959e-10	1.658e-11	1.433e-10	11	45	INCENP,CENPE,NUF2,SGO1,NDC80,KNL1,ECT2,CDCA8,SPC24,RACGAP1,AURKB
GO: Biological Process	GO:0007088	regulation of mitotic nuclear division		2.757e-13	8.773e-10	1.79e-11	1.547e-10	16	141	KNTC1,INCENP,CENPE,CENPF,DLGAP5,NUF2,TRIP13,TTK,SPDL1,NDC80,BUB1,MKI67,CDCA8,SPC24,MAD2L1,AURKB
GO: Biological Process	GO:0045787	positive regulation of cell cycle		4.033e-13	1.283e-09	2.567e-11	2.218e-10	25	438	INCENP,CENPE,DLGAP5,PBK,BARD1,NCAPG2,CKS1B,NDC80,NCAPD2,RAD51B,NCAPD3,KIF23,POC1A,UBE2C,SMC4,SMC2,ECT2,CDCA8,E2F8,CCNT2,RAD51AP1,RACGAP1,CDK1,MAD2L1,AURKB
GO: Biological Process	GO:0051783	regulation of nuclear division		9.237e-13	2.939e-09	5.763e-11	4.981e-10	17	179	KNTC1,INCENP,CENPE,CENPF,DLGAP5,NUF2,TRIP13,TTK,SPDL1,NDC80,BUB1,MKI67,CDCA8,SPC24,RAD51AP1,MAD2L1,AURKB
GO: Biological Process	GO:0007051	spindle organization		1.24e-12	3.945e-09	7.587e-11	6.557e-10	19	242	INCENP,CENPE,DLGAP5,NUF2,TTK,NDC80,TACC3,KIF11,KIFC1,KIF23,POC1A,CDCA8,KIF20A,CENPH,TPX2,RACGAP1,CDK1,AURKB,MYBL2
GO: Biological Process	GO:1901991	negative regulation of mitotic cell cycle phase transition		2.892e-12	9.201e-09	1.736e-10	1.5e-09	18	222	KNTC1,INCENP,CENPE,CENPF,BARD1,NUF2,TRIP13,TTK,SPDL1,NDC80,BUB1,GTSE1,CDCA8,BABAM2,SPC24,CDK1,MAD2L1,AURKB
GO: Biological Process	GO:0045930	negative regulation of mitotic cell cycle		3.201e-12	1.018e-08	1.886e-10	1.63e-09	20	289	CDKN1C,KNTC1,INCENP,CENPE,CENPF,PBK,BARD1,NUF2,TRIP13,TTK,SPDL1,NDC80,BUB1,GTSE1,CDCA8,BABAM2,SPC24,CDK1,MAD2L1,AURKB
GO: Biological Process	GO:1901990	regulation of mitotic cell cycle phase transition		4.164e-12	1.325e-08	2.409e-10	2.082e-09	23	405	CDKN1C,KNTC1,INCENP,CENPE,CENPF,DLGAP5,BARD1,NUF2,TRIP13,TTK,SPDL1,NDC80,BUB1,RAD51B,GTSE1,UBE2C,CDCA8,BABAM2,SPC24,CCNB3,CDK1,MAD2L1,AURKB
GO: Biological Process	GO:0051984	positive regulation of chromosome segregation		5.047e-12	1.606e-08	2.868e-10	2.479e-09	9	30	INCENP,CENPE,NCAPG2,NCAPD2,NCAPD3,SMC4,SMC2,CDCA8,AURKB
GO: Biological Process	GO:0034508	centromere complex assembly		2.394e-11	7.616e-08	1.336e-09	1.155e-08	9	35	KNTC1,CENPN,CENPE,CENPF,DLGAP5,CENPK,CENPO,CENPH,CENPI
GO: Biological Process	GO:0044772	mitotic cell cycle phase transition		3.293e-11	1.048e-07	1.807e-09	1.561e-08	25	536	CDKN1C,KNTC1,INCENP,CENPE,CENPF,DLGAP5,BARD1,NUF2,TRIP13,TTK,SPDL1,CKS1B,NDC80,BUB1,TACC3,RAD51B,GTSE1,UBE2C,CDCA8,BABAM2,SPC24,CCNB3,CDK1,MAD2L1,AURKB
GO: Biological Process	GO:0007346	regulation of mitotic cell cycle		1.07e-10	3.406e-07	5.773e-09	4.989e-08	26	614	CDKN1C,KNTC1,INCENP,CENPE,CENPF,DLGAP5,PBK,BARD1,NUF2,TRIP13,TTK,SPDL1,CKS1B,NDC80,BUB1,MKI67,RAD51B,GTSE1,UBE2C,CDCA8,BABAM2,SPC24,CCNB3,CDK1,MAD2L1,AURKB
GO: Biological Process	GO:1901988	negative regulation of cell cycle phase transition		1.367e-10	4.35e-07	7.25e-09	6.266e-08	19	317	KNTC1,INCENP,CENPE,CENPF,PBK,BARD1,NUF2,TRIP13,TTK,SPDL1,NDC80,BUB1,GTSE1,CDCA8,BABAM2,SPC24,CDK1,MAD2L1,AURKB
GO: Biological Process	GO:0051382	kinetochore assembly		2.411e-10	7.672e-07	1.204e-08	1.041e-07	7	19	KNTC1,CENPN,CENPE,CENPF,DLGAP5,CENPK,CENPH
GO: Biological Process	GO:0034501	protein localization to kinetochore		2.411e-10	7.672e-07	1.204e-08	1.041e-07	7	19	KNTC1,TTK,SPDL1,NDC80,KNL1,CDK1,AURKB
GO: Biological Process	GO:1903083	protein localization to condensed chromosome		2.411e-10	7.672e-07	1.204e-08	1.041e-07	7	19	KNTC1,TTK,SPDL1,NDC80,KNL1,CDK1,AURKB
GO: Biological Process	GO:1901987	regulation of cell cycle phase transition		2.422e-10	7.708e-07	1.204e-08	1.041e-07	24	542	CDKN1C,KNTC1,INCENP,CENPE,CENPF,DLGAP5,PBK,BARD1,NUF2,TRIP13,TTK,SPDL1,NDC80,BUB1,RAD51B,GTSE1,UBE2C,CDCA8,BABAM2,SPC24,CCNB3,CDK1,MAD2L1,AURKB
GO: Biological Process	GO:0010948	negative regulation of cell cycle process		4.98e-10	1.585e-06	2.438e-08	2.107e-07	20	383	KNTC1,INCENP,CENPE,CENPF,PBK,BARD1,NUF2,TRIP13,TTK,SPDL1,NDC80,BUB1,GTSE1,CDCA8,BABAM2,E2F8,SPC24,CDK1,MAD2L1,AURKB
GO: Biological Process	GO:0044770	cell cycle phase transition		8.14e-10	2.59e-06	3.924e-08	3.392e-07	26	675	CDKN1C,KNTC1,INCENP,CENPE,CENPF,DLGAP5,PBK,BARD1,NUF2,TRIP13,TTK,SPDL1,CKS1B,NDC80,BUB1,TACC3,RAD51B,GTSE1,UBE2C,CDCA8,BABAM2,SPC24,CCNB3,CDK1,MAD2L1,AURKB
GO: Biological Process	GO:0045786	negative regulation of cell cycle		8.492e-10	2.702e-06	4.033e-08	3.485e-07	22	483	CDKN1C,KNTC1,INCENP,CENPE,CENPF,PBK,BARD1,NUF2,TRIP13,TTK,ADCYAP1,SPDL1,NDC80,BUB1,GTSE1,CDCA8,BABAM2,E2F8,SPC24,CDK1,MAD2L1,AURKB
GO: Biological Process	GO:0000281	mitotic cytokinesis		1.287e-09	4.097e-06	6.024e-08	5.207e-07	11	95	INCENP,TTC19,EXOC6,KIF23,ECT2,CDCA8,KIF20A,RACGAP1,EXOC1,CKAP2,AURKB
GO: Biological Process	GO:0061640	cytoskeleton-dependent cytokinesis		2.411e-09	7.672e-06	1.103e-07	9.536e-07	12	127	INCENP,TTC19,NDC80,EXOC6,KIF23,ECT2,CDCA8,KIF20A,RACGAP1,EXOC1,CKAP2,AURKB
GO: Biological Process	GO:1903046	meiotic cell cycle process		2.427e-09	7.724e-06	1.103e-07	9.536e-07	17	295	INCENP,CENPE,NUF2,SGO1,TRIP13,TTK,NDC80,BUB1,NCAPD2,RAD51B,NCAPD3,SMC4,SMC2,KIF20A,RAD51AP1,CDK1,TOP2A
GO: Biological Process	GO:0051321	meiotic cell cycle		2.597e-09	8.263e-06	1.164e-07	1.006e-06	19	378	INCENP,CENPE,NUF2,SGO1,TRIP13,TTK,NDC80,BUB1,NCAPD2,MKI67,RAD51B,NCAPD3,SMC4,SMC2,KIF20A,RAD51AP1,CCNB3,CDK1,TOP2A
GO: Biological Process	GO:0051231	spindle elongation		2.734e-09	8.698e-06	1.208e-07	1.044e-06	6	15	INCENP,KIF11,KIF23,CDCA8,RACGAP1,AURKB
GO: Biological Process	GO:0140013	meiotic nuclear division		9.215e-09	2.932e-05	4.017e-07	3.472e-06	15	244	INCENP,CENPE,NUF2,SGO1,TRIP13,TTK,NDC80,BUB1,RAD51B,NCAPD3,SMC4,SMC2,KIF20A,RAD51AP1,TOP2A
GO: Biological Process	GO:1901978	positive regulation of cell cycle checkpoint		1.437e-08	4.572e-05	6.096e-07	5.269e-06	6	19	INCENP,PBK,NDC80,CDCA8,MAD2L1,AURKB
GO: Biological Process	GO:0051988	regulation of attachment of spindle microtubules to kinetochore		1.437e-08	4.572e-05	6.096e-07	5.269e-06	6	19	INCENP,CENPE,ECT2,CDCA8,RACGAP1,AURKB
GO: Biological Process	GO:0010639	negative regulation of organelle organization		2.094e-08	6.663e-05	8.767e-07	7.577e-06	19	430	KNTC1,INCENP,CENPE,CENPF,NUF2,TRIP13,TTK,SPDL1,NDC80,BUB1,DNM1L,CORO1B,CDCA8,SPC24,TPX2,CKAP2,TOP2A,MAD2L1,AURKB
GO: Biological Process	GO:0000226	microtubule cytoskeleton organization		2.834e-08	9.018e-05	1.171e-06	1.012e-05	25	746	INCENP,CENPE,DLGAP5,NUF2,SGO1,TTK,SPDL1,NDC80,TACC3,KIF11,KIFC1,KIF23,POC1A,CDCA8,KIF20A,CEP44,CENPH,TPX2,RACGAP1,CDK1,CKAP2,CCDC102B,MAD2L1,AURKB,MYBL2
GO: Biological Process	GO:1901976	regulation of cell cycle checkpoint		3.394e-08	0.000108	1.385e-06	1.197e-05	8	54	INCENP,PBK,BARD1,NDC80,CDCA8,BABAM2,MAD2L1,AURKB
GO: Biological Process	GO:0050000	chromosome localization		3.757e-08	0.0001195	1.513e-06	1.308e-05	10	102	INCENP,CENPE,CENPF,DLGAP5,NUF2,SPDL1,NDC80,KIFC1,CDCA8,AURKB
GO: Biological Process	GO:0051315	attachment of mitotic spindle microtubules to kinetochore		3.861e-08	0.0001229	1.536e-06	1.327e-05	6	22	INCENP,CENPE,NUF2,NDC80,CDCA8,AURKB
GO: Biological Process	GO:0051225	spindle assembly		4.071e-08	0.0001295	1.599e-06	1.382e-05	12	163	INCENP,CENPE,NDC80,KIF11,KIFC1,KIF23,CDCA8,KIF20A,TPX2,RACGAP1,AURKB,MYBL2
GO: Biological Process	GO:0051256	mitotic spindle midzone assembly		4.872e-08	0.000155	1.846e-06	1.595e-05	5	12	INCENP,KIF23,CDCA8,RACGAP1,AURKB
GO: Biological Process	GO:0090267	positive regulation of mitotic cell cycle spindle assembly checkpoint		4.872e-08	0.000155	1.846e-06	1.595e-05	5	12	INCENP,NDC80,CDCA8,MAD2L1,AURKB
GO: Biological Process	GO:0090232	positive regulation of spindle checkpoint		4.872e-08	0.000155	1.846e-06	1.595e-05	5	12	INCENP,NDC80,CDCA8,MAD2L1,AURKB
GO: Biological Process	GO:0140694	non-membrane-bounded organelle assembly		5.003e-08	0.0001592	1.873e-06	1.619e-05	20	503	KNTC1,CENPN,INCENP,CENPE,CENPF,DLGAP5,CENPK,NDC80,DHX29,KIF11,KIFC1,KIF23,CDCA8,KIF20A,CEP44,CENPH,TPX2,RACGAP1,AURKB,MYBL2
GO: Biological Process	GO:0051310	metaphase plate congression		6.13e-08	0.0001951	2.268e-06	1.96e-05	9	81	INCENP,CENPE,CENPF,NUF2,SPDL1,NDC80,KIFC1,CDCA8,AURKB
GO: Biological Process	GO:0000022	mitotic spindle elongation		7.858e-08	0.0002501	2.874e-06	2.484e-05	5	13	INCENP,KIF23,CDCA8,RACGAP1,AURKB
GO: Biological Process	GO:0000910	cytokinesis		9.541e-08	0.0003036	3.45e-06	2.982e-05	13	212	INCENP,TTC19,NDC80,EXOC6,KIF23,ECT2,CDCA8,E2F8,KIF20A,RACGAP1,EXOC1,CKAP2,AURKB
GO: Biological Process	GO:0010032	meiotic chromosome condensation		1.057e-07	0.0003362	3.777e-06	3.265e-05	4	6	NCAPD2,NCAPD3,SMC4,SMC2
GO: Biological Process	GO:0007080	mitotic metaphase plate congression		1.334e-07	0.0004246	4.717e-06	4.077e-05	8	64	INCENP,CENPE,NUF2,SPDL1,NDC80,KIFC1,CDCA8,AURKB
GO: Biological Process	GO:0071459	protein localization to chromosome, centromeric region		1.772e-07	0.0005637	6.131e-06	5.299e-05	7	45	KNTC1,TTK,SPDL1,NDC80,KNL1,CDK1,AURKB
GO: Biological Process	GO:0045132	meiotic chromosome segregation		1.773e-07	0.0005641	6.131e-06	5.299e-05	10	120	NUF2,SGO1,TRIP13,TTK,NDC80,BUB1,NCAPD3,SMC4,SMC2,TOP2A
GO: Biological Process	GO:0051255	spindle midzone assembly		1.806e-07	0.0005747	6.18e-06	5.341e-05	5	15	INCENP,KIF23,CDCA8,RACGAP1,AURKB
GO: Biological Process	GO:0051303	establishment of chromosome localization		2.47e-07	0.0007859	8.36e-06	7.225e-05	9	95	INCENP,CENPE,CENPF,NUF2,SPDL1,NDC80,KIFC1,CDCA8,AURKB
GO: Biological Process	GO:0090307	mitotic spindle assembly		2.704e-07	0.0008603	9.056e-06	7.826e-05	9	96	INCENP,KIF11,KIFC1,KIF23,CDCA8,TPX2,RACGAP1,AURKB,MYBL2
GO: Biological Process	GO:0007017	microtubule-based process		2.811e-07	0.0008943	9.316e-06	8.052e-05	29	1088	INCENP,CENPE,DLGAP5,NUF2,SGO1,TTK,PGD,SPDL1,NDC80,TACC3,KIF17,KIF11,KIFC1,KIF23,POC1A,GTSE1,CDCA8,KIF20A,CEP44,CENPH,TPX2,RACGAP1,CDK1,CFAP61,CKAP2,CCDC102B,MAD2L1,AURKB,MYBL2
GO: Biological Process	GO:0033043	regulation of organelle organization		4.451e-07	0.001416	1.46e-05	0.0001262	33	1378	KNTC1,ABCC4,SYNPO2,INCENP,GAP43,CENPE,CENPF,DLGAP5,NUF2,TRIP13,TTK,SPDL1,NDC80,NAF1,BUB1,NCAPD2,MKI67,TACC3,UBE2C,SMC4,DNM1L,CORO1B,SMC2,ECT2,CDCA8,ARF6,SPC24,RAD51AP1,TPX2,CKAP2,TOP2A,MAD2L1,AURKB
GO: Biological Process	GO:0030261	chromosome condensation		5.653e-07	0.001799	1.835e-05	0.0001586	7	53	NCAPG2,NCAPD2,NCAPD3,SMC4,SMC2,CDK1,TOP2A
GO: Biological Process	GO:1901970	positive regulation of mitotic sister chromatid separation		8.98e-07	0.002857	2.886e-05	0.0002495	5	20	INCENP,CENPE,DLGAP5,CDCA8,AURKB
GO: Biological Process	GO:1903504	regulation of mitotic spindle checkpoint		1.503e-06	0.004781	4.734e-05	0.0004091	5	22	INCENP,NDC80,CDCA8,MAD2L1,AURKB
GO: Biological Process	GO:0090266	regulation of mitotic cell cycle spindle assembly checkpoint		1.503e-06	0.004781	4.734e-05	0.0004091	5	22	INCENP,NDC80,CDCA8,MAD2L1,AURKB
GO: Biological Process	GO:0090231	regulation of spindle checkpoint		2.389e-06	0.007601	7.452e-05	0.0006441	5	24	INCENP,NDC80,CDCA8,MAD2L1,AURKB
GO: Biological Process	GO:0051987	positive regulation of attachment of spindle microtubules to kinetochore		3.338e-06	0.01062	0.0001031	0.0008911	4	12	INCENP,CENPE,CDCA8,AURKB
GO: Biological Process	GO:0051129	negative regulation of cellular component organization		5.019e-06	0.01597	0.0001536	0.001327	23	859	KNTC1,INCENP,CENPE,CENPF,NUF2,TRIP13,TTK,SPDL1,PTN,PTPN9,NDC80,BUB1,DNM1L,CORO1B,CDCA8,ARF6,SPC24,SEMA3D,TPX2,CKAP2,TOP2A,MAD2L1,AURKB
GO: Biological Process	GO:0032465	regulation of cytokinesis		6.082e-06	0.01935	0.0001843	0.001593	8	105	INCENP,KIF23,ECT2,CDCA8,E2F8,KIF20A,RACGAP1,AURKB
GO: Biological Process	GO:0070925	organelle assembly		7.124e-06	0.02267	0.0002138	0.001848	28	1210	KNTC1,ABCC4,SYNPO2,CENPN,INCENP,GAP43,CENPE,CENPF,DLGAP5,CENPK,AP1B1,NDC80,DHX29,KIF11,KIFC1,KNL1,RPGRIP1,KIF23,POC1A,CDCA8,KIF20A,ORC4,CEP44,CENPH,TPX2,RACGAP1,AURKB,MYBL2
GO: Biological Process	GO:1905821	positive regulation of chromosome condensation		7.727e-06	0.02459	0.0002298	0.001986	3	5	NCAPD2,SMC4,SMC2
GO: Biological Process	GO:0032467	positive regulation of cytokinesis		8.363e-06	0.02661	0.0002464	0.002129	6	52	INCENP,KIF23,ECT2,CDCA8,RACGAP1,AURKB
GO: Biological Process	GO:0007143	female meiotic nuclear division		1.293e-05	0.04115	0.0003776	0.003263	6	56	CENPE,TRIP13,TTK,NDC80,KIF20A,TOP2A
GO: Biological Process	GO:0070192	chromosome organization involved in meiotic cell cycle		1.523e-05	0.04847	0.0004406	0.003808	7	86	SGO1,TRIP13,BUB1,NCAPD2,NCAPD3,SMC4,SMC2
GO: Biological Process	GO:1903490	positive regulation of mitotic cytokinesis		2.668e-05	0.08488	0.0007647	0.006609	3	7	INCENP,CDCA8,AURKB
GO: Biological Process	GO:0007076	mitotic chromosome condensation		3.082e-05	0.09808	0.0008757	0.007568	4	20	NCAPD2,NCAPD3,SMC4,SMC2
GO: Biological Process	GO:1902425	positive regulation of attachment of mitotic spindle microtubules to kinetochore		4.239e-05	0.1349	0.001183	0.01023	3	8	INCENP,CDCA8,AURKB
GO: Biological Process	GO:1902423	regulation of attachment of mitotic spindle microtubules to kinetochore		4.239e-05	0.1349	0.001183	0.01023	3	8	INCENP,CDCA8,AURKB
GO: Biological Process	GO:0006259	DNA metabolic process		4.854e-05	0.1544	0.001343	0.01161	26	1201	CENPF,BARD1,TRIP13,PGD,TYMS,CHTF8,NAF1,MKI67,PARPBP,KPNA2,RAD51B,SMC4,SMC2,BABAM2,E2F8,CRY2,ORC4,RAD51AP1,UBE2T,EEPD1,GINS2,CDK1,POLQ,TOP2A,PCNA,AURKB
GO: Biological Process	GO:0051781	positive regulation of cell division		6.277e-05	0.1997	0.001722	0.01488	7	107	INCENP,PTN,KIF23,ECT2,CDCA8,RACGAP1,AURKB
GO: Biological Process	GO:0032506	cytokinetic process		7.254e-05	0.2308	0.001973	0.01705	5	47	KIF23,ECT2,KIF20A,RACGAP1,AURKB
GO: Biological Process	GO:0099607	lateral attachment of mitotic spindle microtubules to kinetochore		8.622e-05	0.2744	0.002306	0.01993	2	2	CENPE,AURKB
GO: Biological Process	GO:0070730	cAMP transport		8.622e-05	0.2744	0.002306	0.01993	2	2	ABCC4,ABCC5
GO: Biological Process	GO:1902412	regulation of mitotic cytokinesis		8.96e-05	0.2851	0.002376	0.02053	3	10	INCENP,CDCA8,AURKB
GO: Biological Process	GO:0010389	regulation of G2/M transition of mitotic cell cycle		9.381e-05	0.2985	0.002467	0.02132	7	114	CENPF,BARD1,RAD51B,BABAM2,CCNB3,CDK1,AURKB
GO: Biological Process	GO:0007096	regulation of exit from mitosis		0.0001061	0.3377	0.002768	0.02392	4	27	CDKN1C,KNTC1,TTK,UBE2C
GO: Biological Process	GO:0065004	protein-DNA complex assembly		0.000111	0.3533	0.002872	0.02482	10	248	KNTC1,CENPN,CENPE,CENPF,DLGAP5,CENPK,CENPO,GTF2B,CENPH,CENPI
GO: Biological Process	GO:0007010	cytoskeleton organization		0.0001345	0.428	0.003452	0.02983	32	1736	SYNPO2,INCENP,CENPE,DLGAP5,PARVB,NUF2,SGO1,TTK,SPDL1,NDC80,DIAPH3,TACC3,KIF11,KIFC1,KIF23,POC1A,CORO1B,ECT2,CDCA8,ARF6,KIF20A,PLEK2,CEP44,CENPH,TPX2,RACGAP1,CDK1,CKAP2,CCDC102B,MAD2L1,AURKB,MYBL2
GO: Biological Process	GO:0060623	regulation of chromosome condensation		0.000162	0.5156	0.004125	0.03565	3	12	NCAPD2,SMC4,SMC2
GO: Biological Process	GO:0051656	establishment of organelle localization		0.0001749	0.5566	0.004418	0.03818	15	544	INCENP,CENPE,CENPF,TRAPPC5,NUF2,SPDL1,NDC80,TACC3,KIFC1,EXOC6,KIF23,CDCA8,EXOC1,MAD2L1,AURKB
GO: Biological Process	GO:0051302	regulation of cell division		0.0001985	0.6317	0.004974	0.04299	9	217	INCENP,PTN,KIF23,ECT2,CDCA8,E2F8,KIF20A,RACGAP1,AURKB
GO: Biological Process	GO:0034502	protein localization to chromosome		0.0002028	0.6454	0.005042	0.04358	7	129	KNTC1,TTK,SPDL1,NDC80,KNL1,CDK1,AURKB
GO: Biological Process	GO:0140576	ascorbate homeostasis		0.0002547	0.8105	0.00628	0.05427	2	3	CYBRD1,CYB561
GO: Biological Process	GO:0071478	cellular response to radiation		0.0002597	0.8265	0.00628	0.05427	9	225	PBK,BARD1,PTN,ECT2,BABAM2,CRY2,RAD51AP1,PCNA,AURKB
GO: Biological Process	GO:0007144	female meiosis I		0.0002645	0.8415	0.00628	0.05427	3	14	CENPE,TRIP13,NDC80
GO: Biological Process	GO:1900262	regulation of DNA-directed DNA polymerase activity		0.0002645	0.8415	0.00628	0.05427	3	14	CHTF8,GINS2,PCNA
GO: Biological Process	GO:1900264	positive regulation of DNA-directed DNA polymerase activity		0.0002645	0.8415	0.00628	0.05427	3	14	CHTF8,GINS2,PCNA
GO: Biological Process	GO:0090235	regulation of metaphase plate congression		0.0002645	0.8415	0.00628	0.05427	3	14	INCENP,CDCA8,AURKB
GO: Biological Process	GO:0006281	DNA repair		0.000274	0.872	0.006459	0.05582	16	631	BARD1,TRIP13,PGD,PARPBP,RAD51B,SMC4,SMC2,BABAM2,CRY2,RAD51AP1,UBE2T,EEPD1,GINS2,CDK1,POLQ,PCNA
GO: Biological Process	GO:0051640	organelle localization		0.000366	1	0.008562	0.074	17	714	INCENP,CENPE,CENPF,TRAPPC5,DLGAP5,NUF2,SPDL1,NDC80,TACC3,KIFC1,EXOC6,KIF23,DNM1L,CDCA8,EXOC1,MAD2L1,AURKB
GO: Biological Process	GO:0010457	centriole-centriole cohesion		0.0004013	1	0.009187	0.0794	3	16	SGO1,CEP44,CCDC102B
GO: Biological Process	GO:0006596	polyamine biosynthetic process		0.0004013	1	0.009187	0.0794	3	16	AMD1,OAZ1,ODC1
GO: Biological Process	GO:0040016	embryonic cleavage		0.0004013	1	0.009187	0.0794	3	16	KIF23,KIF20A,TOP2A
GO: Biological Process	GO:0071824	protein-DNA complex subunit organization		0.0004121	1	0.009367	0.08095	10	292	KNTC1,CENPN,CENPE,CENPF,DLGAP5,CENPK,CENPO,GTF2B,CENPH,CENPI
GO: Biological Process	GO:0007127	meiosis I		0.0004494	1	0.01014	0.08765	7	147	CENPE,SGO1,TRIP13,NDC80,RAD51B,RAD51AP1,TOP2A
GO: Biological Process	GO:0010458	exit from mitosis		0.000456	1	0.01022	0.08832	4	39	CDKN1C,KNTC1,TTK,UBE2C
GO: Biological Process	GO:1902749	regulation of cell cycle G2/M phase transition		0.0004873	1	0.01084	0.09372	7	149	CENPF,BARD1,RAD51B,BABAM2,CCNB3,CDK1,AURKB
GO: Biological Process	GO:0007079	mitotic chromosome movement towards spindle pole		0.0005063	1	0.01119	0.09669	2	4	CENPE,DLGAP5
GO: Biological Process	GO:0035825	homologous recombination		0.0005488	1	0.01202	0.1039	5	72	BARD1,TRIP13,RAD51B,RAD51AP1,TOP2A
GO: Biological Process	GO:0044839	cell cycle G2/M phase transition		0.0005516	1	0.01202	0.1039	8	199	CENPF,BARD1,NDC80,RAD51B,BABAM2,CCNB3,CDK1,AURKB
GO: Biological Process	GO:0000086	G2/M transition of mitotic cell cycle		0.0007443	1	0.01611	0.1392	7	160	CENPF,BARD1,RAD51B,BABAM2,CCNB3,CDK1,AURKB
GO: Biological Process	GO:0006595	polyamine metabolic process		0.000795	1	0.01709	0.1477	3	20	AMD1,OAZ1,ODC1
GO: Biological Process	GO:0007057	spindle assembly involved in female meiosis I		0.0008387	1	0.01779	0.1538	2	5	CENPE,NDC80
GO: Biological Process	GO:0006114	glycerol biosynthetic process		0.0008387	1	0.01779	0.1538	2	5	PGP,PCK1
GO: Biological Process	GO:0051338	regulation of transferase activity		0.0008722	1	0.01838	0.1588	21	1061	CDKN1C,SYNPO2,INCENP,CENPE,NCAPG2,ADCYAP1,CHTF8,CKS1B,NAF1,DDR1,UBE2C,DNM1L,RET,ECT2,CCNT2,CCNB3,TPX2,GINS2,MAD2L1,PCNA,AURKB
GO: Biological Process	GO:0007098	centrosome cycle		0.0009239	1	0.01934	0.1672	7	166	SGO1,NDC80,KIF11,POC1A,CEP44,CDK1,CCDC102B
GO: Biological Process	GO:0007292	female gamete generation		0.0009659	1	0.02009	0.1736	9	270	CENPE,TRIP13,TTK,PTN,NDC80,CBR1,KIF20A,CDK1,TOP2A
GO: Biological Process	GO:2000573	positive regulation of DNA biosynthetic process		0.001107	1	0.02288	0.1978	5	84	CHTF8,NAF1,GINS2,PCNA,AURKB
GO: Biological Process	GO:0061982	meiosis I cell cycle process		0.001175	1	0.02412	0.2085	7	173	CENPE,SGO1,TRIP13,NDC80,RAD51B,RAD51AP1,TOP2A
GO: Biological Process	GO:0071897	DNA biosynthetic process		0.001223	1	0.02494	0.2155	8	225	CENPF,TYMS,CHTF8,NAF1,GINS2,POLQ,PCNA,AURKB
GO: Biological Process	GO:0019401	alditol biosynthetic process		0.00125	1	0.02534	0.219	2	6	PGP,PCK1
GO: Biological Process	GO:0006974	cellular response to DNA damage stimulus		0.001401	1	0.02822	0.2439	19	952	PBK,BARD1,TRIP13,PGD,PARPBP,RAD51B,GTSE1,SMC4,SMC2,BABAM2,CRY2,RAD51AP1,UBE2T,EEPD1,GINS2,CDK1,POLQ,TOP2A,PCNA
GO: Biological Process	GO:0006261	DNA-templated DNA replication		0.00143	1	0.02862	0.2474	7	179	BARD1,CHTF8,E2F8,ORC4,GINS2,POLQ,PCNA
GO: Biological Process	GO:0031023	microtubule organizing center organization		0.001573	1	0.03128	0.2704	7	182	SGO1,NDC80,KIF11,POC1A,CEP44,CDK1,CCDC102B
GO: Biological Process	GO:0051305	chromosome movement towards spindle pole		0.00174	1	0.03355	0.29	2	7	CENPE,DLGAP5
GO: Biological Process	GO:0034775	glutathione transmembrane transport		0.00174	1	0.03355	0.29	2	7	ABCC4,ABCC5
GO: Biological Process	GO:0000915	actomyosin contractile ring assembly		0.00174	1	0.03355	0.29	2	7	ECT2,RACGAP1
GO: Biological Process	GO:0000912	assembly of actomyosin apparatus involved in cytokinesis		0.00174	1	0.03355	0.29	2	7	ECT2,RACGAP1
GO: Biological Process	GO:0070729	cyclic nucleotide transport		0.00174	1	0.03355	0.29	2	7	ABCC4,ABCC5
GO: Biological Process	GO:0032508	DNA duplex unwinding		0.001915	1	0.03672	0.3173	5	95	ERCC6L,CHTF8,GINS2,POLQ,TOP2A
GO: Biological Process	GO:0072348	sulfur compound transport		0.002052	1	0.03909	0.3379	4	58	ABCC4,SLC26A1,ABCC5,RACGAP1
GO: Biological Process	GO:0031100	animal organ regeneration		0.002069	1	0.03919	0.3387	7	191	TYMS,UCP2,MKI67,DDR1,CDK1,TOP2A,PCNA
GO: Biological Process	GO:0051347	positive regulation of transferase activity		0.002105	1	0.03962	0.3425	15	694	INCENP,CENPE,ADCYAP1,CHTF8,CKS1B,NAF1,DDR1,UBE2C,RET,ECT2,CCNT2,TPX2,GINS2,PCNA,AURKB
GO: Biological Process	GO:2000001	regulation of DNA damage checkpoint		0.002164	1	0.04026	0.3479	3	28	PBK,BARD1,BABAM2
GO: Biological Process	GO:0019400	alditol metabolic process		0.002164	1	0.04026	0.3479	3	28	GALK1,PGP,PCK1
GO: Biological Process	GO:0044837	actomyosin contractile ring organization		0.002306	1	0.04168	0.3603	2	8	ECT2,RACGAP1
GO: Biological Process	GO:0006231	dTMP biosynthetic process		0.002306	1	0.04168	0.3603	2	8	DCTD,TYMS
GO: Biological Process	GO:0070537	histone H2A K63-linked deubiquitination		0.002306	1	0.04168	0.3603	2	8	BARD1,BABAM2
GO: Biological Process	GO:0016321	female meiosis chromosome segregation		0.002306	1	0.04168	0.3603	2	8	TTK,TOP2A
GO: Biological Process	GO:0035443	tripeptide transmembrane transport		0.002306	1	0.04168	0.3603	2	8	ABCC4,ABCC5
GO: Biological Process	GO:0051307	meiotic chromosome separation		0.002397	1	0.04285	0.3703	3	29	TTK,NCAPD3,TOP2A
GO: Biological Process	GO:1904666	regulation of ubiquitin protein ligase activity		0.002397	1	0.04285	0.3703	3	29	UBE2C,DNM1L,MAD2L1
GO: Biological Process	GO:0015698	inorganic anion transport		0.002462	1	0.04376	0.3782	7	197	ABCC4,SLC26A1,ABCC5,CRY2,SLC12A3,RACGAP1,SLC4A11
GO: Biological Process	GO:0032392	DNA geometric change		0.002727	1	0.04821	0.4167	5	103	ERCC6L,CHTF8,GINS2,POLQ,TOP2A
GO: Biological Process	GO:0090329	regulation of DNA-templated DNA replication		0.002779	1	0.04886	0.4223	4	63	CHTF8,E2F8,GINS2,PCNA
GO: Cellular Component	GO:0000775	chromosome, centromeric region		2.162e-20	9.644e-18	7.81e-18	5.216e-17	27	269	KNTC1,CENPN,INCENP,ERCC6L,CENPE,CENPF,NUF2,SGO1,TTK,CENPK,SPDL1,NDC80,BUB1,NCAPD2,MKI67,KNL1,NCAPD3,SMC4,CENPO,CDCA8,KIF20A,SPC24,CENPH,CENPI,TOP2A,MAD2L1,AURKB
GO: Cellular Component	GO:0000793	condensed chromosome		3.502e-20	1.562e-17	7.81e-18	5.216e-17	28	302	KNTC1,CENPN,INCENP,ERCC6L,CENPE,CENPF,NUF2,SGO1,TTK,CENPK,NCAPG2,SPDL1,AGO3,NDC80,BUB1,NCAPD2,MKI67,KNL1,NCAPD3,SMC4,CENPO,SMC2,SPC24,CENPH,CENPI,TOP2A,MAD2L1,AURKB
GO: Cellular Component	GO:0098687	chromosomal region		1.171e-19	5.222e-17	1.741e-17	1.163e-16	31	410	KNTC1,CENPN,INCENP,ERCC6L,CENPE,CENPF,NUF2,SGO1,TTK,CENPK,SPDL1,NDC80,BUB1,NCAPD2,MKI67,KNL1,NCAPD3,SMC4,CENPO,CDCA8,KIF20A,SPC24,ORC4,RAD51AP1,CENPH,CENPI,CDK1,TOP2A,MAD2L1,PCNA,AURKB
GO: Cellular Component	GO:0000779	condensed chromosome, centromeric region		1.743e-18	7.774e-16	1.944e-16	1.298e-15	22	183	KNTC1,CENPN,INCENP,ERCC6L,CENPE,CENPF,NUF2,SGO1,TTK,CENPK,SPDL1,NDC80,BUB1,NCAPD2,KNL1,NCAPD3,CENPO,SPC24,CENPH,CENPI,MAD2L1,AURKB
GO: Cellular Component	GO:0000776	kinetochore		8.844e-18	3.944e-15	7.889e-16	5.269e-15	21	173	KNTC1,CENPN,INCENP,ERCC6L,CENPE,CENPF,NUF2,SGO1,TTK,CENPK,SPDL1,NDC80,BUB1,KNL1,NCAPD3,CENPO,SPC24,CENPH,CENPI,MAD2L1,AURKB
GO: Cellular Component	GO:0005819	spindle		9.19e-12	4.099e-09	6.831e-10	4.562e-09	24	467	KNTC1,INCENP,CENPE,CENPF,DLGAP5,SGO1,TTK,SPDL1,TACC3,KIF11,KIFC1,KIF23,POC1A,ECT2,CDCA8,KIF20A,CEP44,TPX2,CKAP2L,RACGAP1,CDK1,CKAP2,MAD2L1,AURKB
GO: Cellular Component	GO:0099080	supramolecular complex		1.476e-10	6.584e-08	9.406e-09	6.282e-08	42	1549	KNTC1,SYNPO2,CENPN,INCENP,ERCC6L,CENPE,CENPF,BARD1,PARVB,NUF2,SGO1,TTK,CENPK,ENKD1,SPDL1,AGO3,NDC80,BUB1,DIAPH3,KIF17,KIF11,KIFC1,KNL1,KPNA2,NCAPD3,KIF23,GTSE1,CENPO,DNM1L,CORO1B,KIF20A,SPC24,LSM6,CENPH,CENPI,TPX2,RACGAP1,CDK1,CKAP2,FBLIM1,MAD2L1,AURKB
GO: Cellular Component	GO:0030496	midbody		2.632e-10	1.174e-07	1.467e-08	9.8e-08	16	223	INCENP,CENPE,CENPF,TTC19,EXOC6,KIF23,CPEB3,ECT2,CDCA8,ARF6,KIF20A,CEP44,RACGAP1,EXOC1,CDK1,AURKB
GO: Cellular Component	GO:0000796	condensin complex		3.375e-09	1.505e-06	1.587e-07	1.06e-06	5	8	NCAPG2,NCAPD2,NCAPD3,SMC4,SMC2
GO: Cellular Component	GO:0000922	spindle pole		3.559e-09	1.587e-06	1.587e-07	1.06e-06	14	195	KNTC1,CENPF,DLGAP5,SGO1,SPDL1,TACC3,KIF11,POC1A,CEP44,TPX2,CKAP2L,CKAP2,MAD2L1,AURKB
GO: Cellular Component	GO:0072686	mitotic spindle		5.41e-08	2.413e-05	2.194e-06	1.465e-05	13	204	CENPE,TACC3,KIF11,KIFC1,KIF23,ECT2,TPX2,CKAP2L,RACGAP1,CDK1,CKAP2,MAD2L1,AURKB
GO: Cellular Component	GO:0015630	microtubule cytoskeleton		5.267e-07	0.0002349	1.958e-05	0.0001308	34	1472	KNTC1,INCENP,CENPE,CENPF,DLGAP5,SGO1,TTK,ENKD1,TTC19,SPDL1,NDC80,TACC3,KIF17,KIF11,KIFC1,KIF23,POC1A,GTSE1,DNM1L,ECT2,CDCA8,KIF20A,CCNB3,CEP44,TPX2,CKAP2L,RACGAP1,CDK1,CKAP2,CCDC102B,TOP2A,MAD2L1,PCNA,AURKB
GO: Cellular Component	GO:0097149	centralspindlin complex		7.668e-07	0.000342	2.631e-05	0.0001757	3	3	KIF23,ECT2,RACGAP1
GO: Cellular Component	GO:0031617	NMS complex		2.153e-06	0.0009602	6.859e-05	0.0004581	4	11	NUF2,NDC80,KNL1,SPC24
GO: Cellular Component	GO:0031262	Ndc80 complex		3.019e-06	0.001346	8.976e-05	0.0005995	3	4	NUF2,NDC80,SPC24
GO: Cellular Component	GO:0000940	outer kinetochore		8.653e-06	0.003859	0.0002412	0.001611	4	15	CENPE,CENPF,SPDL1,NDC80
GO: Cellular Component	GO:0032133	chromosome passenger complex		1.489e-05	0.006641	0.0003906	0.002609	3	6	INCENP,CDCA8,AURKB
GO: Cellular Component	GO:0090543	Flemming body		2.117e-05	0.00944	0.0005216	0.003483	5	37	EXOC6,KIF23,ARF6,RACGAP1,EXOC1
GO: Cellular Component	GO:0000794	condensed nuclear chromosome		2.222e-05	0.00991	0.0005216	0.003483	7	92	INCENP,NCAPG2,AGO3,NCAPD2,NCAPD3,SMC4,SMC2
GO: Cellular Component	GO:0051233	spindle midzone		2.755e-05	0.01229	0.0006011	0.004014	5	39	INCENP,CENPE,CDCA8,RACGAP1,AURKB
GO: Cellular Component	GO:0005874	microtubule		2.83e-05	0.01262	0.0006011	0.004014	16	524	KNTC1,INCENP,CENPE,ENKD1,KIF17,KIF11,KIFC1,KIF23,GTSE1,DNM1L,KIF20A,TPX2,RACGAP1,CDK1,CKAP2,AURKB
GO: Cellular Component	GO:0000228	nuclear chromosome		5.638e-05	0.02515	0.001143	0.007634	11	279	INCENP,NCAPG2,AGO3,NCAPD2,NCAPD3,SMC4,SMC2,ORC4,GINS2,TOP2A,PCNA
GO: Cellular Component	GO:0044815	DNA packaging complex		6.45e-05	0.02877	0.001251	0.008353	9	189	NUF2,NCAPG2,NDC80,NCAPD2,KNL1,NCAPD3,SMC4,SMC2,SPC24
GO: Cellular Component	GO:0005871	kinesin complex		0.0001129	0.05036	0.002098	0.01401	5	52	KIF17,KIF11,KIFC1,KIF23,KIF20A
GO: Cellular Component	GO:0000307	cyclin-dependent protein kinase holoenzyme complex		0.0001904	0.08492	0.00337	0.02251	5	58	CKS1B,CCNT2,CCNB3,CDK1,PCNA
GO: Cellular Component	GO:0005875	microtubule associated complex		0.0002016	0.08991	0.00337	0.02251	8	173	INCENP,KIF17,KIF11,KIFC1,KIF23,CDCA8,KIF20A,AURKB
GO: Cellular Component	GO:0005815	microtubule organizing center		0.000204	0.09099	0.00337	0.02251	20	889	CENPF,DLGAP5,SGO1,TTC19,SPDL1,NDC80,TACC3,KIF17,KIFC1,KIF23,POC1A,CCNB3,CEP44,CKAP2L,CDK1,CKAP2,CCDC102B,TOP2A,PCNA,AURKB
GO: Cellular Component	GO:0045171	intercellular bridge		0.0002433	0.1085	0.003875	0.02588	6	95	CENPE,KIF23,CDCA8,ACOT12,KIF20A,TPX2
GO: Cellular Component	GO:0032154	cleavage furrow		0.00035	0.1561	0.005383	0.03595	5	66	KIF23,ECT2,ARF6,KIF20A,RACGAP1
GO: Cellular Component	GO:0031523	Myb complex		0.0004962	0.2213	0.007376	0.04926	2	4	LIN37,MYBL2
GO: Cellular Component	GO:0010369	chromocenter		0.0005601	0.2498	0.008058	0.05382	3	18	INCENP,CDCA8,AURKB
GO: Cellular Component	GO:0032153	cell division site		0.001117	0.4981	0.01556	0.104	5	85	KIF23,ECT2,ARF6,KIF20A,RACGAP1
GO: Cellular Component	GO:0099513	polymeric cytoskeletal fiber		0.001428	0.6371	0.01931	0.1289	18	889	KNTC1,INCENP,CENPE,ENKD1,DIAPH3,KIF17,KIF11,KIFC1,KIF23,GTSE1,DNM1L,CORO1B,KIF20A,TPX2,RACGAP1,CDK1,CKAP2,AURKB
GO: Cellular Component	GO:0005813	centrosome		0.001545	0.6892	0.02027	0.1354	15	679	CENPF,DLGAP5,SGO1,TTC19,NDC80,TACC3,KIF23,POC1A,CCNB3,CEP44,CKAP2L,CDK1,CKAP2,PCNA,AURKB
GO: Cellular Component	GO:0005876	spindle microtubule		0.001749	0.7801	0.02229	0.1489	5	94	KNTC1,CENPE,KIF11,CDK1,AURKB
GO: Cellular Component	GO:0070531	BRCA1-A complex		0.00226	1	0.028	0.187	2	8	BARD1,BABAM2
Pathway	1269820	Mitotic Prometaphase	BioSystems: REACTOME	1.3e-24	1.388e-21	1.388e-21	1.048e-20	24	111	KNTC1,CENPN,INCENP,ERCC6L,CENPE,CENPF,NUF2,SGO1,CENPK,SPDL1,NDC80,BUB1,NCAPD2,KNL1,SMC4,CENPO,SMC2,CDCA8,SPC24,CENPH,CENPI,CDK1,MAD2L1,AURKB
Pathway	1269763	Cell Cycle, Mitotic	BioSystems: REACTOME	4.816e-24	5.138e-21	2.569e-21	1.94e-20	41	515	CDKN1C,KNTC1,CENPN,INCENP,ERCC6L,CENPE,CENPF,NUF2,SGO1,LIN52,CENPK,NCAPG2,SPDL1,TYMS,CKS1B,LIN37,NDC80,BUB1,NCAPD2,KNL1,NCAPD3,KIF23,GTSE1,UBE2C,SMC4,CENPO,SMC2,CDCA8,KIF20A,SPC24,ORC4,CENPH,CENPI,TPX2,GINS2,CDK1,TOP2A,MAD2L1,PCNA,AURKB,MYBL2
Pathway	1269741	Cell Cycle	BioSystems: REACTOME	8.257e-23	8.81e-20	2.937e-20	2.217e-19	43	622	CDKN1C,KNTC1,CENPN,INCENP,ERCC6L,CENPE,CENPF,BARD1,NUF2,SGO1,LIN52,CENPK,NCAPG2,SPDL1,TYMS,CKS1B,LIN37,NDC80,BUB1,NCAPD2,KNL1,NCAPD3,KIF23,GTSE1,UBE2C,SMC4,CENPO,SMC2,CDCA8,BABAM2,KIF20A,SPC24,ORC4,CENPH,CENPI,TPX2,GINS2,CDK1,TOP2A,MAD2L1,PCNA,AURKB,MYBL2
Pathway	1269821	Resolution of Sister Chromatid Cohesion	BioSystems: REACTOME	4.641e-21	4.951e-18	1.238e-18	9.346e-18	21	103	KNTC1,CENPN,INCENP,ERCC6L,CENPE,CENPF,NUF2,SGO1,CENPK,SPDL1,NDC80,BUB1,KNL1,CENPO,CDCA8,SPC24,CENPH,CENPI,CDK1,MAD2L1,AURKB
Pathway	1269519	RHO GTPases Activate Formins	BioSystems: REACTOME	7.83e-20	8.355e-17	1.671e-17	1.262e-16	21	117	KNTC1,CENPN,INCENP,ERCC6L,CENPE,CENPF,NUF2,SGO1,CENPK,SPDL1,NDC80,BUB1,DIAPH3,KNL1,CENPO,CDCA8,SPC24,CENPH,CENPI,MAD2L1,AURKB
Pathway	1269810	M Phase	BioSystems: REACTOME	5.753e-19	6.139e-16	1.023e-16	7.725e-16	29	309	KNTC1,CENPN,INCENP,ERCC6L,CENPE,CENPF,NUF2,SGO1,CENPK,NCAPG2,SPDL1,NDC80,BUB1,NCAPD2,KNL1,NCAPD3,KIF23,UBE2C,SMC4,CENPO,SMC2,CDCA8,KIF20A,SPC24,CENPH,CENPI,CDK1,MAD2L1,AURKB
Pathway	1269826	Separation of Sister Chromatids	BioSystems: REACTOME	1.78e-16	1.899e-13	2.713e-14	2.049e-13	21	168	KNTC1,CENPN,INCENP,ERCC6L,CENPE,CENPF,NUF2,SGO1,CENPK,SPDL1,NDC80,BUB1,KNL1,UBE2C,CENPO,CDCA8,SPC24,CENPH,CENPI,MAD2L1,AURKB
Pathway	1269825	Mitotic Anaphase	BioSystems: REACTOME	6.616e-16	7.059e-13	8.797e-14	6.642e-13	21	179	KNTC1,CENPN,INCENP,ERCC6L,CENPE,CENPF,NUF2,SGO1,CENPK,SPDL1,NDC80,BUB1,KNL1,UBE2C,CENPO,CDCA8,SPC24,CENPH,CENPI,MAD2L1,AURKB
Pathway	1269823	Mitotic Metaphase and Anaphase	BioSystems: REACTOME	7.42e-16	7.918e-13	8.797e-14	6.642e-13	21	180	KNTC1,CENPN,INCENP,ERCC6L,CENPE,CENPF,NUF2,SGO1,CENPK,SPDL1,NDC80,BUB1,KNL1,UBE2C,CENPO,CDCA8,SPC24,CENPH,CENPI,MAD2L1,AURKB
Pathway	M14	Aurora B signaling	MSigDB C2 BIOCARTA (v7.5.1)	7.329e-15	7.82e-12	7.109e-13	5.368e-12	12	39	INCENP,SGO1,NDC80,BUB1,NCAPD2,KIF23,SMC4,SMC2,CDCA8,KIF20A,RACGAP1,AURKB
Pathway	138080	Aurora B signaling	BioSystems: Pathway Interaction Database	7.329e-15	7.82e-12	7.109e-13	5.368e-12	12	39	INCENP,SGO1,NDC80,BUB1,NCAPD2,KIF23,SMC4,SMC2,CDCA8,KIF20A,RACGAP1,AURKB
Pathway	138007	PLK1 signaling events	BioSystems: Pathway Interaction Database	1.309e-12	1.397e-09	1.164e-10	8.788e-10	11	44	INCENP,ERCC6L,CENPE,SGO1,NDC80,BUB1,ECT2,KIF20A,SPC24,TPX2,CDK1
Pathway	M129	PLK1 signaling events	MSigDB C2 BIOCARTA (v7.5.1)	2.234e-12	2.384e-09	1.834e-10	1.384e-09	11	46	INCENP,ERCC6L,CENPE,SGO1,NDC80,BUB1,ECT2,KIF20A,SPC24,TPX2,CDK1
Pathway	1269509	RHO GTPase Effectors	BioSystems: REACTOME	1.318e-11	1.406e-08	1.004e-09	7.582e-09	21	295	KNTC1,CENPN,INCENP,ERCC6L,CENPE,CENPF,NUF2,SGO1,CENPK,SPDL1,NDC80,BUB1,DIAPH3,KNL1,CENPO,CDCA8,SPC24,CENPH,CENPI,MAD2L1,AURKB
Pathway	1269507	Signaling by Rho GTPases	BioSystems: REACTOME	6.21e-11	6.626e-08	4.417e-09	3.335e-08	24	428	KNTC1,CENPN,INCENP,ERCC6L,CENPE,CENPF,NUF2,SGO1,CENPK,SPDL1,NDC80,BUB1,DIAPH3,KNL1,CENPO,ECT2,CDCA8,SPC24,ARHGEF39,CENPH,CENPI,RACGAP1,MAD2L1,AURKB
Pathway	1269765	G0 and Early G1	BioSystems: REACTOME	2.614e-07	0.0002789	1.743e-05	0.0001316	6	25	LIN52,LIN37,CDK1,TOP2A,PCNA,MYBL2
Pathway	M39347	Gastric cancer network 1	MSigDB C2 BIOCARTA (v7.5.1)	6.757e-07	0.0007209	4.241e-05	0.0003202	6	29	CENPF,UBE2C,ECT2,TPX2,TOP2A,MYBL2
Pathway	1269764	Mitotic G1-G1/S phases	BioSystems: REACTOME	4.506e-06	0.004808	0.0002608	0.001969	10	143	CDKN1C,LIN52,TYMS,CKS1B,LIN37,ORC4,CDK1,TOP2A,PCNA,MYBL2
Pathway	1269822	Condensation of Prometaphase Chromosomes	BioSystems: REACTOME	4.645e-06	0.004956	0.0002608	0.001969	4	11	NCAPD2,SMC4,SMC2,CDK1
Pathway	1269378	Kinesins	BioSystems: REACTOME	7.623e-06	0.008134	0.0004067	0.003071	6	43	CENPE,KIF11,KIFC1,KIF23,KIF20A,RACGAP1
Pathway	137925	Aurora A signaling	BioSystems: Pathway Interaction Database	2.187e-05	0.02334	0.001061	0.008009	5	31	DLGAP5,TACC3,OAZ1,TPX2,AURKB
Pathway	M242	Aurora A signaling	MSigDB C2 BIOCARTA (v7.5.1)	2.187e-05	0.02334	0.001061	0.008009	5	31	DLGAP5,TACC3,OAZ1,TPX2,AURKB
Pathway	1269804	Polo-like kinase mediated events	BioSystems: REACTOME	3.179e-05	0.03392	0.001475	0.01114	4	17	CENPF,LIN52,LIN37,MYBL2
Pathway	M39678	Retinoblastoma gene in cancer	MSigDB C2 BIOCARTA (v7.5.1)	5.625e-05	0.06002	0.002501	0.01888	7	88	BARD1,TTK,TYMS,SMC2,CDK1,TOP2A,PCNA
Pathway	83054	Cell cycle	BioSystems: KEGG	7.426e-05	0.07924	0.003169	0.02393	8	124	CDKN1C,TTK,BUB1,ORC4,CCNB3,CDK1,MAD2L1,PCNA
Pathway	M7963	Cell cycle	MSigDB C2 BIOCARTA (v7.5.1)	7.86e-05	0.08386	0.003226	0.02435	8	125	CDKN1C,TTK,BUB1,ORC4,CCNB3,CDK1,MAD2L1,PCNA
Pathway	PW:0000396	spermidine metabolic	Pathway Ontology	0.0001253	0.1337	0.004458	0.03366	2	2	AMD1,ODC1
Pathway	PW:0000226	putrescine metabolic	Pathway Ontology	0.0001253	0.1337	0.004458	0.03366	2	2	AMD1,ODC1
Pathway	PW:0000211	amines and polyamines metabolic	Pathway Ontology	0.0001253	0.1337	0.004458	0.03366	2	2	AMD1,ODC1
Pathway	PW:0000216	spermine metabolic	Pathway Ontology	0.0001253	0.1337	0.004458	0.03366	2	2	AMD1,ODC1
Pathway	1269200	MHC class II antigen presentation	BioSystems: REACTOME	0.0001527	0.163	0.005073	0.0383	7	103	CENPE,AP1B1,SEC23A,KIF11,KIF23,KIF20A,RACGAP1
Pathway	1339113	SUMOylation of DNA replication proteins	BioSystems: REACTOME	0.0001542	0.1645	0.005073	0.0383	5	46	INCENP,CDCA8,TOP2A,PCNA,AURKB
Pathway	1269854	Nucleosome assembly	BioSystems: REACTOME	0.0001616	0.1725	0.005073	0.0383	6	73	CENPN,CENPK,KNL1,CENPO,CENPH,CENPI
Pathway	1269855	Deposition of new CENPA-containing nucleosomes at the centromere	BioSystems: REACTOME	0.0001616	0.1725	0.005073	0.0383	6	73	CENPN,CENPK,KNL1,CENPO,CENPH,CENPI
Pathway	1269853	Chromosome Maintenance	BioSystems: REACTOME	0.0002299	0.2453	0.007007	0.05291	7	110	CENPN,CENPK,KNL1,CENPO,CENPH,CENPI,PCNA
Pathway	1383042	COPI-dependent Golgi-to-ER retrograde traffic	BioSystems: REACTOME	0.0003271	0.349	0.009694	0.07319	6	83	CENPE,KIF11,KIFC1,KIF23,KIF20A,RACGAP1
Pathway	138003	Aurora C signaling	BioSystems: Pathway Interaction Database	0.0003691	0.3938	0.01062	0.08017	2	3	INCENP,AURKB
Pathway	1269377	Factors involved in megakaryocyte development and platelet production	BioSystems: REACTOME	0.0003782	0.4035	0.01062	0.08017	8	157	CENPE,RCOR1,KIF11,KIFC1,RAD51B,KIF23,KIF20A,RACGAP1
Pathway	M39650	Cell cycle	MSigDB C2 BIOCARTA (v7.5.1)	0.0004329	0.4619	0.01184	0.08943	7	122	CDKN1C,TTK,BUB1,ORC4,CCNB3,CDK1,PCNA
Pathway	M39497	Gastric cancer network 2	MSigDB C2 BIOCARTA (v7.5.1)	0.0004757	0.5076	0.01269	0.0958	4	33	CHTF8,UBE2C,UBE2T,TOP2A
Pathway	1269774	E2F mediated regulation of DNA replication	BioSystems: REACTOME	0.0005345	0.5703	0.01391	0.105	4	34	TYMS,ORC4,CDK1,PCNA
Pathway	M39772	Regulation of sister chromatid separation at the metaphase-anaphase transition	MSigDB C2 BIOCARTA (v7.5.1)	0.0006875	0.7336	0.01747	0.1319	3	16	CENPE,BUB1,MAD2L1
Pathway	137935	FOXM1 transcription factor network	BioSystems: Pathway Interaction Database	0.0007416	0.7913	0.0184	0.1389	4	37	CENPF,CKS1B,CDK1,AURKB
Pathway	1269772	G1/S-Specific Transcription	BioSystems: REACTOME	0.0009856	1	0.02371	0.179	3	18	TYMS,CDK1,PCNA
Pathway	M176	FOXM1 transcription factor network	MSigDB C2 BIOCARTA (v7.5.1)	0.001	1	0.02371	0.179	4	40	CENPF,CKS1B,CDK1,AURKB
Pathway	1269813	Condensation of Prophase Chromosomes	BioSystems: REACTOME	0.001498	1	0.03451	0.2605	5	75	NCAPG2,NCAPD3,SMC4,SMC2,CDK1
Pathway	1383041	Golgi-to-ER retrograde transport	BioSystems: REACTOME	0.00152	1	0.03451	0.2605	6	111	CENPE,KIF11,KIFC1,KIF23,KIF20A,RACGAP1
Pathway	1270139	Pyrimidine biosynthesis	BioSystems: REACTOME	0.001805	1	0.04013	0.303	2	6	DCTD,TYMS

## Sheet: GO_downregulated_TorpRad_vs_rad
Supplementary Table S16. Over-representation of genes shared between the Torpor+radiation and radiation group
Category	ID	Name	Source	p-value	q-value Bonferroni	q-value FDR B&H	q-value FDR B&Y	Hit Count in Query List	Hit Count in Genome	Hit in Query List
GO: Molecular Function	GO:0016874	ligase activity		4.407e-10	2.076e-07	8.101e-08	5.455e-07	11	190	EPRS1,AARS1,KARS1,MTHFD1L,IARS1,GARS1,HLCS,NARS1,TPGS1,DARS1,PAICS
GO: Molecular Function	GO:0016875	ligase activity, forming carbon-oxygen bonds		5.16e-10	2.43e-07	8.101e-08	5.455e-07	7	43	EPRS1,AARS1,KARS1,IARS1,GARS1,NARS1,DARS1
GO: Molecular Function	GO:0004812	aminoacyl-tRNA ligase activity		5.16e-10	2.43e-07	8.101e-08	5.455e-07	7	43	EPRS1,AARS1,KARS1,IARS1,GARS1,NARS1,DARS1
GO: Molecular Function	GO:0140640	catalytic activity, acting on a nucleic acid		6.538e-07	0.0003079	7.698e-05	0.0005183	14	664	EPRS1,AARS1,KARS1,SND1,IARS1,GARS1,SARM1,SHPRH,SMARCA1,EXOSC1,NARS1,DARS1,PLD3,SMG6
GO: Molecular Function	GO:0005524	ATP binding		9.389e-07	0.0004422	8.845e-05	0.0005955	21	1526	EPRS1,HSP90B1,ERBB2,AARS1,ABCA3,KARS1,UBE2B,MTHFD1L,IARS1,DNAJA2,CDK19,GARS1,SHPRH,SMARCA1,HLCS,NARS1,DARS1,MAP3K6,LANCL2,PAICS,RYK
GO: Molecular Function	GO:0032559	adenyl ribonucleotide binding		2.137e-06	0.001007	0.0001445	0.000973	21	1606	EPRS1,HSP90B1,ERBB2,AARS1,ABCA3,KARS1,UBE2B,MTHFD1L,IARS1,DNAJA2,CDK19,GARS1,SHPRH,SMARCA1,HLCS,NARS1,DARS1,MAP3K6,LANCL2,PAICS,RYK
GO: Molecular Function	GO:0140101	catalytic activity, acting on a tRNA		2.278e-06	0.001073	0.0001445	0.000973	7	142	EPRS1,AARS1,KARS1,IARS1,GARS1,NARS1,DARS1
GO: Molecular Function	GO:0030554	adenyl nucleotide binding		2.454e-06	0.001156	0.0001445	0.000973	21	1620	EPRS1,HSP90B1,ERBB2,AARS1,ABCA3,KARS1,UBE2B,MTHFD1L,IARS1,DNAJA2,CDK19,GARS1,SHPRH,SMARCA1,HLCS,NARS1,DARS1,MAP3K6,LANCL2,PAICS,RYK
GO: Molecular Function	GO:0140098	catalytic activity, acting on RNA		1.265e-05	0.005956	0.0006618	0.004456	10	429	EPRS1,AARS1,KARS1,SND1,IARS1,GARS1,EXOSC1,NARS1,DARS1,SMG6
GO: Molecular Function	GO:0016879	ligase activity, forming carbon-nitrogen bonds		9.722e-05	0.04579	0.004579	0.03083	4	57	MTHFD1L,HLCS,TPGS1,PAICS
GO: Molecular Function	GO:0000049	tRNA binding		0.0003283	0.1546	0.01406	0.09465	4	78	AARS1,KARS1,IARS1,NEMF
GO: Biological Process	GO:0006418	tRNA aminoacylation for protein translation		3.994e-10	9.61e-07	6.171e-07	5.161e-06	7	43	EPRS1,AARS1,KARS1,IARS1,GARS1,NARS1,DARS1
GO: Biological Process	GO:0043039	tRNA aminoacylation		6.57e-10	1.581e-06	6.171e-07	5.161e-06	7	46	EPRS1,AARS1,KARS1,IARS1,GARS1,NARS1,DARS1
GO: Biological Process	GO:0043038	amino acid activation		7.695e-10	1.851e-06	6.171e-07	5.161e-06	7	47	EPRS1,AARS1,KARS1,IARS1,GARS1,NARS1,DARS1
GO: Biological Process	GO:1905089	regulation of parkin-mediated stimulation of mitophagy in response to mitochondrial depolarization		1.631e-05	0.03923	0.008173	0.06835	2	2	VPS13C,VDAC1
GO: Biological Process	GO:0006399	tRNA metabolic process		1.699e-05	0.04087	0.008173	0.06835	7	200	EPRS1,AARS1,KARS1,IARS1,GARS1,NARS1,DARS1
GO: Biological Process	GO:0019752	carboxylic acid metabolic process		2.134e-05	0.05135	0.008558	0.07157	15	1062	EPRS1,AARS1,KARS1,CYP26B1,MTHFD1L,IARS1,GARS1,HLCS,NARS1,DARS1,IDH2,ENO3,PRXL2C,FOXK1,VDAC1
GO: Biological Process	GO:0043436	oxoacid metabolic process		2.888e-05	0.06948	0.009652	0.08072	15	1090	EPRS1,AARS1,KARS1,CYP26B1,MTHFD1L,IARS1,GARS1,HLCS,NARS1,DARS1,IDH2,ENO3,PRXL2C,FOXK1,VDAC1
GO: Biological Process	GO:0006082	organic acid metabolic process		3.209e-05	0.07721	0.009652	0.08072	15	1100	EPRS1,AARS1,KARS1,CYP26B1,MTHFD1L,IARS1,GARS1,HLCS,NARS1,DARS1,IDH2,ENO3,PRXL2C,FOXK1,VDAC1
GO: Biological Process	GO:0015960	diadenosine polyphosphate biosynthetic process		4.859e-05	0.1169	0.01063	0.08889	2	3	KARS1,GARS1
GO: Biological Process	GO:0015966	diadenosine tetraphosphate biosynthetic process		4.859e-05	0.1169	0.01063	0.08889	2	3	KARS1,GARS1
GO: Biological Process	GO:0015965	diadenosine tetraphosphate metabolic process		4.859e-05	0.1169	0.01063	0.08889	2	3	KARS1,GARS1
GO: Biological Process	GO:0098780	response to mitochondrial depolarisation		0.0001074	0.2583	0.02152	0.18	3	23	VPS13C,ATG14,VDAC1
GO: Cellular Component	GO:0017101	aminoacyl-tRNA synthetase multienzyme complex		6.722e-10	1.956e-07	1.956e-07	1.223e-06	5	12	EPRS1,KARS1,AIMP2,IARS1,DARS1
GO: Cellular Component	GO:0043219	lateral loop		0.000322	0.09371	0.04686	0.293	2	7	ERBB2,DLG1
Pathway	1269710	Cytosolic tRNA aminoacylation	BioSystems: REACTOME	1.702e-13	1.721e-10	1.721e-10	1.29e-09	8	26	EPRS1,AARS1,KARS1,AIMP2,IARS1,GARS1,NARS1,DARS1
Pathway	MAP00970_Aminoacyl_tRNA_biosynthesis	MAP00970 Aminoacyl tRNA biosynthesis	GenMAPP	8.789e-13	8.885e-10	4.443e-10	3.33e-09	7	18	EPRS1,AARS1,KARS1,IARS1,GARS1,NARS1,DARS1
Pathway	1269709	tRNA Aminoacylation	BioSystems: REACTOME	2.196e-11	2.22e-08	7.4e-09	5.547e-08	8	45	EPRS1,AARS1,KARS1,AIMP2,IARS1,GARS1,NARS1,DARS1
Pathway	M14691	Aminoacyl-tRNA biosynthesis	MSigDB C2 BIOCARTA (v7.5.1)	5.723e-10	5.786e-07	1.446e-07	1.084e-06	7	41	EPRS1,AARS1,KARS1,IARS1,GARS1,NARS1,DARS1
Pathway	1339155	SeMet incorporation into proteins	BioSystems: REACTOME	2.083e-09	2.106e-06	4.213e-07	3.158e-06	5	13	EPRS1,KARS1,AIMP2,IARS1,DARS1
Pathway	83030	Aminoacyl-tRNA biosynthesis	BioSystems: KEGG	1.814e-08	1.834e-05	3.057e-06	2.292e-05	7	66	EPRS1,AARS1,KARS1,IARS1,GARS1,NARS1,DARS1
Pathway	MAP00252_Alanine_and_aspartate_metabolism	MAP00252 Alanine and aspartate metabolism	GenMAPP	0.000113	0.1142	0.01631	0.1223	3	21	AARS1,NARS1,DARS1
Pathway	1339149	Selenoamino acid metabolism	BioSystems: REACTOME	0.0002294	0.2319	0.02899	0.2173	5	122	EPRS1,KARS1,AIMP2,IARS1,DARS1
Pathway	M22037	Calcium Signaling by HBx of Hepatitis B virus	MSigDB C2 BIOCARTA (v7.5.1)	0.0004226	0.4273	0.04747	0.3559	2	7	CREB1,SOS1
