# Supplementary material for: Investigating the effects of chronic low-dose radiation exposure in the liver of a hypothermic zebrafish model
Source: Sci Rep. 2023 Jan 17;13:918. doi: 10.1038/s41598-022-26976-4 (PMC9845366; doi:10.1038/s41598-022-26976-4)
Supplement: Supplementary file 17 — Supplementary Information 17. [file 41598_2022_26976_MOESM17_ESM.xlsx]

## Sheet: Upregulated
Supplementary Table S17. Over-representation analysis of genes shared in the liver and GIT of the Torpor+radiation group vs control
Category	ID	Name	Source	p-value	q-value Bonferroni	q-value FDR B&H	q-value FDR B&Y	Hit Count in Query List	Hit Count in Genome	Hit in Query List
GO: Biological Process	GO:0000819	sister chromatid segregation		5.11e-11	9.86e-08	7.53e-08	6.13e-07	11	209	CENPE,CENPF,BUB1,NCAPD2,RACGAP1,TACC3,CDCA8,TTK,TOP2A,MAD2L1,KIFC1
GO: Biological Process	GO:0007059	chromosome segregation		8.18e-11	1.58e-07	7.53e-08	6.13e-07	13	359	CENPE,CENPF,BUB1,NCAPD2,MKI67,RACGAP1,TACC3,ECT2,CDCA8,TTK,TOP2A,MAD2L1,KIFC1
GO: Biological Process	GO:0098813	nuclear chromosome segregation		1.2e-10	2.32e-07	7.53e-08	6.13e-07	12	294	CENPE,CENPF,BUB1,NCAPD2,RACGAP1,TACC3,ECT2,CDCA8,TTK,TOP2A,MAD2L1,KIFC1
GO: Biological Process	GO:0000070	mitotic sister chromatid segregation		1.56e-10	3.01e-07	7.53e-08	6.13e-07	10	172	CENPE,CENPF,BUB1,NCAPD2,RACGAP1,TACC3,CDCA8,TTK,MAD2L1,KIFC1
GO: Biological Process	GO:0051301	cell division		4.07e-10	7.86e-07	1.57e-07	1.28e-06	16	704	KIF20A,CENPE,CENPF,BUB1,TPX2,NCAPD2,RACGAP1,DGCR8,TACC3,ECT2,CDCA8,TOP2A,MAD2L1,KIF11,KIFC1,ARF6
GO: Biological Process	GO:0051983	regulation of chromosome segregation		1.88e-08	3.62e-05	6.04e-06	4.92e-05	7	94	CENPE,CENPF,BUB1,MKI67,TACC3,TTK,MAD2L1
GO: Biological Process	GO:1902850	microtubule cytoskeleton organization involved in mitosis		2.92e-08	5.63e-05	8.04e-06	6.55e-05	8	154	CENPE,TPX2,RACGAP1,TACC3,TTK,MAD2L1,KIF11,KIFC1
GO: Biological Process	GO:0051304	chromosome separation		3.55e-08	6.86e-05	8.57e-06	6.98e-05	7	103	CENPE,CENPF,BUB1,TACC3,TTK,TOP2A,MAD2L1
GO: Biological Process	GO:0007091	metaphase/anaphase transition of mitotic cell cycle		5.66e-08	0.000109	1.21e-05	9.88e-05	6	65	CENPE,CENPF,BUB1,TACC3,TTK,MAD2L1
GO: Biological Process	GO:0010965	regulation of mitotic sister chromatid separation		7.44e-08	0.000144	1.31e-05	0.000106	6	68	CENPE,CENPF,BUB1,TACC3,TTK,MAD2L1
GO: Biological Process	GO:0044784	metaphase/anaphase transition of cell cycle		7.44e-08	0.000144	1.31e-05	0.000106	6	68	CENPE,CENPF,BUB1,TACC3,TTK,MAD2L1
GO: Biological Process	GO:0051306	mitotic sister chromatid separation		9.67e-08	0.000187	1.56e-05	0.000127	6	71	CENPE,CENPF,BUB1,TACC3,TTK,MAD2L1
GO: Biological Process	GO:0033045	regulation of sister chromatid segregation		1.35e-07	0.00026	1.84e-05	0.00015	6	75	CENPE,CENPF,BUB1,TACC3,TTK,MAD2L1
GO: Biological Process	GO:1905818	regulation of chromosome separation		1.35e-07	0.00026	1.84e-05	0.00015	6	75	CENPE,CENPF,BUB1,TACC3,TTK,MAD2L1
GO: Biological Process	GO:0007052	mitotic spindle organization		1.43e-07	0.000276	1.84e-05	0.00015	7	126	CENPE,TPX2,RACGAP1,TACC3,TTK,KIF11,KIFC1
GO: Biological Process	GO:0007094	mitotic spindle assembly checkpoint		1.86e-07	0.00036	2.12e-05	0.000172	5	41	CENPE,CENPF,BUB1,TTK,MAD2L1
GO: Biological Process	GO:0071173	spindle assembly checkpoint		1.86e-07	0.00036	2.12e-05	0.000172	5	41	CENPE,CENPF,BUB1,TTK,MAD2L1
GO: Biological Process	GO:0045841	negative regulation of mitotic metaphase/anaphase transition		2.38e-07	0.00046	2.12e-05	0.000172	5	43	CENPE,CENPF,BUB1,TTK,MAD2L1
GO: Biological Process	GO:0071174	mitotic spindle checkpoint		2.38e-07	0.00046	2.12e-05	0.000172	5	43	CENPE,CENPF,BUB1,TTK,MAD2L1
GO: Biological Process	GO:0000278	mitotic cell cycle		2.41e-07	0.000465	2.12e-05	0.000172	16	1108	KIF20A,CENPE,CENPF,BUB1,TPX2,NCAPD2,MKI67,RACGAP1,PRMT1,TACC3,ECT2,CDCA8,TTK,MAD2L1,KIF11,KIFC1
GO: Biological Process	GO:0140014	mitotic nuclear division		2.41e-07	0.000465	2.12e-05	0.000172	16	1108	KIF20A,CENPE,CENPF,BUB1,TPX2,NCAPD2,MKI67,RACGAP1,PRMT1,TACC3,ECT2,CDCA8,TTK,MAD2L1,KIF11,KIFC1
GO: Biological Process	GO:1903047	mitotic cell cycle process		2.41e-07	0.000465	2.12e-05	0.000172	16	1108	KIF20A,CENPE,CENPF,BUB1,TPX2,NCAPD2,MKI67,RACGAP1,PRMT1,TACC3,ECT2,CDCA8,TTK,MAD2L1,KIF11,KIFC1
GO: Biological Process	GO:1902100	negative regulation of metaphase/anaphase transition of cell cycle		3.01e-07	0.00058	2.32e-05	0.000189	5	45	CENPE,CENPF,BUB1,TTK,MAD2L1
GO: Biological Process	GO:0000280	nuclear division		3.16e-07	0.00061	2.32e-05	0.000189	17	1283	KIF20A,CENPE,CENPF,BUB1,TPX2,NCAPD2,MKI67,RACGAP1,PRMT1,TACC3,ECT2,CDCA8,TTK,TOP2A,MAD2L1,KIF11,KIFC1
GO: Biological Process	GO:0031577	spindle checkpoint		3.37e-07	0.00065	2.32e-05	0.000189	5	46	CENPE,CENPF,BUB1,TTK,MAD2L1
GO: Biological Process	GO:0033048	negative regulation of mitotic sister chromatid segregation		3.37e-07	0.00065	2.32e-05	0.000189	5	46	CENPE,CENPF,BUB1,TTK,MAD2L1
GO: Biological Process	GO:0033046	negative regulation of sister chromatid segregation		3.37e-07	0.00065	2.32e-05	0.000189	5	46	CENPE,CENPF,BUB1,TTK,MAD2L1
GO: Biological Process	GO:2000816	negative regulation of mitotic sister chromatid separation		3.37e-07	0.00065	2.32e-05	0.000189	5	46	CENPE,CENPF,BUB1,TTK,MAD2L1
GO: Biological Process	GO:1905819	negative regulation of chromosome separation		4.18e-07	0.000808	2.78e-05	0.000227	5	48	CENPE,CENPF,BUB1,TTK,MAD2L1
GO: Biological Process	GO:0033047	regulation of mitotic sister chromatid segregation		4.65e-07	0.000897	2.89e-05	0.000236	5	49	CENPE,CENPF,BUB1,TTK,MAD2L1
GO: Biological Process	GO:0051985	negative regulation of chromosome segregation		4.65e-07	0.000897	2.89e-05	0.000236	5	49	CENPE,CENPF,BUB1,TTK,MAD2L1
GO: Biological Process	GO:0048285	organelle fission		5.59e-07	0.00108	3.37e-05	0.000274	17	1336	KIF20A,CENPE,CENPF,BUB1,TPX2,NCAPD2,MKI67,RACGAP1,PRMT1,TACC3,ECT2,CDCA8,TTK,TOP2A,MAD2L1,KIF11,KIFC1
GO: Biological Process	GO:2001251	negative regulation of chromosome organization		7.06e-07	0.00136	4.13e-05	0.000336	6	99	CENPE,CENPF,BUB1,TTK,TOP2A,MAD2L1
GO: Biological Process	GO:0045839	negative regulation of mitotic nuclear division		7.62e-07	0.00147	4.32e-05	0.000352	5	54	CENPE,CENPF,BUB1,TTK,MAD2L1
GO: Biological Process	GO:0051784	negative regulation of nuclear division		1.53e-06	0.00295	8.19e-05	0.000667	5	62	CENPE,CENPF,BUB1,TTK,MAD2L1
GO: Biological Process	GO:0030071	regulation of mitotic metaphase/anaphase transition		1.53e-06	0.00295	8.19e-05	0.000667	5	62	CENPE,CENPF,BUB1,TTK,MAD2L1
GO: Biological Process	GO:1902099	regulation of metaphase/anaphase transition of cell cycle		1.94e-06	0.00374	0.000101	0.000823	5	65	CENPE,CENPF,BUB1,TTK,MAD2L1
GO: Biological Process	GO:0010564	regulation of cell cycle process		2.17e-06	0.00418	0.00011	0.000896	13	852	KIF20A,CENPE,CENPF,BUB1,TPX2,MKI67,RACGAP1,PRMT1,TACC3,ECT2,TTK,MAD2L1,KIF11
GO: Biological Process	GO:0007088	regulation of mitotic nuclear division		2.65e-06	0.00511	0.000131	0.00107	6	124	CENPE,CENPF,BUB1,MKI67,TTK,MAD2L1
GO: Biological Process	GO:0007051	spindle organization		5.03e-06	0.00972	0.000243	0.00198	7	214	CENPE,TPX2,RACGAP1,TACC3,TTK,KIF11,KIFC1
GO: Biological Process	GO:0000075	cell cycle checkpoint		7.85e-06	0.0151	0.000369	0.00301	7	229	CENPE,CENPF,BUB1,PRMT1,TTK,DDX39B,MAD2L1
GO: Biological Process	GO:0051783	regulation of nuclear division		9.95e-06	0.0192	0.000457	0.00372	6	156	CENPE,CENPF,BUB1,MKI67,TTK,MAD2L1
GO: Biological Process	GO:0051988	regulation of attachment of spindle microtubules to kinetochore		1.08e-05	0.0208	0.000483	0.00393	3	14	CENPE,RACGAP1,ECT2
GO: Biological Process	GO:0022402	cell cycle process		1.17e-05	0.0226	0.000514	0.00418	17	1671	KIF20A,CENPE,CENPF,BUB1,TPX2,NCAPD2,MKI67,RACGAP1,PRMT1,TACC3,ECT2,CDCA8,TTK,TOP2A,MAD2L1,KIF11,KIFC1
GO: Biological Process	GO:0007093	mitotic cell cycle checkpoint		1.91e-05	0.0369	0.00082	0.00668	6	175	CENPE,CENPF,BUB1,PRMT1,TTK,MAD2L1
GO: Biological Process	GO:0051726	regulation of cell cycle		4.86e-05	0.0938	0.00201	0.0164	14	1311	KIF20A,CENPE,CENPF,BUB1,TPX2,MKI67,RACGAP1,PRMT1,TACC3,ECT2,TTK,DDX39B,MAD2L1,KIF11
GO: Biological Process	GO:0051276	chromosome organization		4.9e-05	0.0946	0.00201	0.0164	14	1312	CENPE,CENPF,CENPI,BUB1,NCAPD2,MKI67,RACGAP1,PRMT1,TACC3,CDCA8,TTK,TOP2A,MAD2L1,KIFC1
GO: Biological Process	GO:0033044	regulation of chromosome organization		5.37e-05	0.104	0.00216	0.0176	7	309	CENPE,CENPF,BUB1,TACC3,TTK,TOP2A,MAD2L1
GO: Biological Process	GO:0051310	metaphase plate congression		6.77e-05	0.131	0.00267	0.0217	4	69	CENPE,CENPF,CDCA8,KIFC1
GO: Biological Process	GO:0090307	mitotic spindle assembly		7.57e-05	0.146	0.00292	0.0238	4	71	TPX2,RACGAP1,KIF11,KIFC1
GO: Biological Process	GO:0051225	spindle assembly		9.31e-05	0.18	0.00352	0.0287	5	144	CENPE,TPX2,RACGAP1,KIF11,KIFC1
GO: Biological Process	GO:0000915	actomyosin contractile ring assembly		0.000147	0.283	0.00535	0.0435	2	6	RACGAP1,ECT2
GO: Biological Process	GO:0000912	assembly of actomyosin apparatus involved in cytokinesis		0.000147	0.283	0.00535	0.0435	2	6	RACGAP1,ECT2
GO: Biological Process	GO:0051303	establishment of chromosome localization		0.000182	0.352	0.00652	0.0531	4	89	CENPE,CENPF,CDCA8,KIFC1
GO: Biological Process	GO:1901991	negative regulation of mitotic cell cycle phase transition		0.000194	0.375	0.00679	0.0553	6	266	CENPE,CENPF,BUB1,PRMT1,TTK,MAD2L1
GO: Biological Process	GO:0050000	chromosome localization		0.000199	0.384	0.00679	0.0553	4	91	CENPE,CENPF,CDCA8,KIFC1
GO: Biological Process	GO:0008608	attachment of spindle microtubules to kinetochore		0.000201	0.387	0.00679	0.0553	3	36	CENPE,RACGAP1,ECT2
GO: Biological Process	GO:0044837	actomyosin contractile ring organization		0.000205	0.396	0.00683	0.0556	2	7	RACGAP1,ECT2
GO: Biological Process	GO:0010639	negative regulation of organelle organization		0.000231	0.446	0.00756	0.0616	7	391	CENPE,CENPF,BUB1,TPX2,TTK,TOP2A,MAD2L1
GO: Biological Process	GO:0016321	female meiosis chromosome segregation		0.000273	0.527	0.00856	0.0697	2	8	TTK,TOP2A
GO: Biological Process	GO:0032506	cytokinetic process		0.000275	0.531	0.00856	0.0697	3	40	KIF20A,RACGAP1,ECT2
GO: Biological Process	GO:0030866	cortical actin cytoskeleton organization		0.000275	0.531	0.00856	0.0697	3	40	RACGAP1,ECT2,ARF6
GO: Biological Process	GO:1901988	negative regulation of cell cycle phase transition		0.000287	0.554	0.00874	0.0711	6	286	CENPE,CENPF,BUB1,PRMT1,TTK,MAD2L1
GO: Biological Process	GO:0007143	female meiotic nuclear division		0.000296	0.572	0.00874	0.0711	3	41	CENPE,TTK,TOP2A
GO: Biological Process	GO:0051321	meiotic cell cycle		0.000303	0.585	0.00874	0.0711	6	289	CENPE,BUB1,NCAPD2,MKI67,TTK,TOP2A
GO: Biological Process	GO:0140013	meiotic nuclear division		0.000303	0.585	0.00874	0.0711	6	289	CENPE,BUB1,NCAPD2,MKI67,TTK,TOP2A
GO: Biological Process	GO:1903046	meiotic cell cycle process		0.000303	0.585	0.00874	0.0711	6	289	CENPE,BUB1,NCAPD2,MKI67,TTK,TOP2A
GO: Biological Process	GO:0042401	cellular biogenic amine biosynthetic process		0.000366	0.705	0.0104	0.0845	3	44	OAZ1,GCH1,ODC1
GO: Biological Process	GO:0043648	dicarboxylic acid metabolic process		0.000383	0.739	0.0107	0.0872	4	108	DGLUCY,GCLM,GPT2,PCK1
GO: Biological Process	GO:0009309	amine biosynthetic process		0.000391	0.754	0.0108	0.0877	3	45	OAZ1,GCH1,ODC1
GO: Biological Process	GO:0019752	carboxylic acid metabolic process		0.000466	0.899	0.0127	0.103	11	1064	DGLUCY,FASN,THEM4,GCLM,GATM,OAZ1,ODC1,GPT2,NR1D1,PCK1,GFPT1
GO: Biological Process	GO:1901605	alpha-amino acid metabolic process		0.000501	0.967	0.0134	0.109	5	207	DGLUCY,GCLM,ODC1,GPT2,GFPT1
GO: Biological Process	GO:0000226	microtubule cytoskeleton organization		0.00051	0.984	0.0135	0.11	10	903	KIF20A,ABCC4,CENPE,TPX2,RACGAP1,TACC3,TTK,MAD2L1,KIF11,KIFC1
GO: Biological Process	GO:0030223	neutrophil differentiation		0.000533	1	0.0139	0.113	2	11	FASN,TRIB1
GO: Biological Process	GO:0042398	cellular modified amino acid biosynthetic process		0.000566	1	0.0146	0.119	3	51	GCLM,GATM,GCH1
GO: Biological Process	GO:0043436	oxoacid metabolic process		0.000606	1	0.0154	0.125	11	1098	DGLUCY,FASN,THEM4,GCLM,GATM,OAZ1,ODC1,GPT2,NR1D1,PCK1,GFPT1
GO: Biological Process	GO:0007080	mitotic metaphase plate congression		0.000633	1	0.0159	0.129	3	53	CENPE,CDCA8,KIFC1
GO: Biological Process	GO:1901990	regulation of mitotic cell cycle phase transition		0.000696	1	0.0172	0.14	7	470	CENPE,CENPF,BUB1,TPX2,PRMT1,TTK,MAD2L1
GO: Biological Process	GO:0006082	organic acid metabolic process		0.000769	1	0.0184	0.15	11	1130	DGLUCY,FASN,THEM4,GCLM,GATM,OAZ1,ODC1,GPT2,NR1D1,PCK1,GFPT1
GO: Biological Process	GO:0045930	negative regulation of mitotic cell cycle		0.000772	1	0.0184	0.15	6	345	CENPE,CENPF,BUB1,PRMT1,TTK,MAD2L1
GO: Biological Process	GO:0006520	cellular amino acid metabolic process		0.000772	1	0.0184	0.15	6	345	DGLUCY,GCLM,OAZ1,ODC1,GPT2,GFPT1
GO: Biological Process	GO:0034508	centromere complex assembly		0.000784	1	0.0185	0.15	3	57	CENPE,CENPF,CENPI
GO: Biological Process	GO:0044772	mitotic cell cycle phase transition		0.00087	1	0.0201	0.164	8	637	CENPE,CENPF,BUB1,TPX2,PRMT1,TACC3,TTK,MAD2L1
GO: Biological Process	GO:0006596	polyamine biosynthetic process		0.000876	1	0.0201	0.164	2	14	OAZ1,ODC1
GO: Biological Process	GO:0006646	phosphatidylethanolamine biosynthetic process		0.00101	1	0.0227	0.184	2	15	PISD,SELENOI
GO: Biological Process	GO:0035733	hepatic stellate cell activation		0.00101	1	0.0227	0.184	2	15	GCLM,NR1D1
GO: Biological Process	GO:0007346	regulation of mitotic cell cycle		0.00109	1	0.0241	0.196	8	660	CENPE,CENPF,BUB1,TPX2,MKI67,PRMT1,TTK,MAD2L1
GO: Biological Process	GO:0030865	cortical cytoskeleton organization		0.0011	1	0.0241	0.196	3	64	RACGAP1,ECT2,ARF6
GO: Biological Process	GO:1901987	regulation of cell cycle phase transition		0.00113	1	0.0246	0.2	7	511	CENPE,CENPF,BUB1,TPX2,PRMT1,TTK,MAD2L1
GO: Biological Process	GO:0051382	kinetochore assembly		0.0013	1	0.0279	0.227	2	17	CENPE,CENPF
GO: Biological Process	GO:0010948	negative regulation of cell cycle process		0.00138	1	0.0292	0.238	6	386	CENPE,CENPF,BUB1,PRMT1,TTK,MAD2L1
GO: Biological Process	GO:0044770	cell cycle phase transition		0.0014	1	0.0293	0.239	8	686	CENPE,CENPF,BUB1,TPX2,PRMT1,TACC3,TTK,MAD2L1
GO: Biological Process	GO:0006595	polyamine metabolic process		0.00146	1	0.0303	0.247	2	18	OAZ1,ODC1
GO: Biological Process	GO:0032922	circadian regulation of gene expression		0.00148	1	0.0305	0.248	3	71	CRY2,NR1D1,GFPT1
GO: Biological Process	GO:0072537	fibroblast activation		0.00163	1	0.0331	0.27	2	19	GCLM,NR1D1
GO: Biological Process	GO:0000281	mitotic cytokinesis		0.00181	1	0.0363	0.296	3	76	KIF20A,RACGAP1,ECT2
GO: Biological Process	GO:0014823	response to activity		0.00195	1	0.0383	0.312	3	78	CRY2,GCLM,PCK1
GO: Biological Process	GO:0009064	glutamine family amino acid metabolic process		0.00195	1	0.0383	0.312	3	78	DGLUCY,GCLM,GFPT1
GO: Biological Process	GO:0051383	kinetochore organization		0.00219	1	0.0427	0.347	2	22	CENPE,CENPF
GO: Biological Process	GO:0001889	liver development		0.00245	1	0.0473	0.385	4	178	MKI67,DDX39B,PCK1,ARF6
GO: Biological Process	GO:0061008	hepaticobiliary system development		0.0026	1	0.0497	0.405	4	181	MKI67,DDX39B,PCK1,ARF6
GO: Biological Process	GO:0033043	regulation of organelle organization		0.00263	1	0.0497	0.405	11	1317	CENPE,CENPF,BUB1,TPX2,MKI67,TACC3,ECT2,TTK,TOP2A,MAD2L1,ARF6
GO: Biological Process	GO:0006890	retrograde vesicle-mediated transport, Golgi to endoplasmic reticulum		0.00266	1	0.0498	0.405	3	87	CENPE,RACGAP1,KIF11
GO: Biological Process	GO:0045787	positive regulation of cell cycle		0.00278	1	0.0498	0.406	6	444	CENPE,RACGAP1,PRMT1,ECT2,DDX39B,MAD2L1
GO: Biological Process	GO:0007017	microtubule-based process		0.00281	1	0.0498	0.406	10	1133	KIF20A,ABCC4,CENPE,TPX2,RACGAP1,TACC3,TTK,MAD2L1,KIF11,KIFC1
GO: Biological Process	GO:0007010	cytoskeleton organization		0.00286	1	0.0498	0.406	13	1745	KIF20A,ABCC4,CENPE,TPX2,RACGAP1,PARVB,TACC3,ECT2,TTK,MAD2L1,KIF11,KIFC1,ARF6
GO: Biological Process	GO:0015865	purine nucleotide transport		0.00305	1	0.0498	0.406	2	26	ABCC4,ABCC5
GO: Biological Process	GO:0032465	regulation of cytokinesis		0.00311	1	0.0498	0.406	3	92	KIF20A,RACGAP1,ECT2
GO: Biological Process	GO:0098768	meiotic prometaphase I		0.00318	1	0.0498	0.406	1	1	TTK
GO: Biological Process	GO:0099606	microtubule plus-end directed mitotic chromosome migration		0.00318	1	0.0498	0.406	1	1	CENPE
GO: Biological Process	GO:0070730	cAMP transport		0.00318	1	0.0498	0.406	1	1	ABCC4
GO: Biological Process	GO:0035998	7,8-dihydroneopterin 3'-triphosphate biosynthetic process		0.00318	1	0.0498	0.406	1	1	GCH1
GO: Biological Process	GO:0033316	meiotic spindle assembly checkpoint		0.00318	1	0.0498	0.406	1	1	TTK
GO: Biological Process	GO:0034231	islet amyloid polypeptide processing		0.00318	1	0.0498	0.406	1	1	PCSK2
GO: Biological Process	GO:0097069	cellular response to thyroxine stimulus		0.00318	1	0.0498	0.406	1	1	GCLM
GO: Biological Process	GO:0035229	positive regulation of glutamate-cysteine ligase activity		0.00318	1	0.0498	0.406	1	1	GCLM
GO: Biological Process	GO:0035227	regulation of glutamate-cysteine ligase activity		0.00318	1	0.0498	0.406	1	1	GCLM
GO: Biological Process	GO:1905359	protein localization to meiotic spindle		0.00318	1	0.0498	0.406	1	1	TTK
GO: Biological Process	GO:2000431	regulation of cytokinesis, actomyosin contractile ring assembly		0.00318	1	0.0498	0.406	1	1	ECT2
GO: Biological Process	GO:1903096	protein localization to meiotic spindle midzone		0.00318	1	0.0498	0.406	1	1	TTK
GO: Biological Process	GO:0006042	glucosamine biosynthetic process		0.00318	1	0.0498	0.406	1	1	GFPT1
GO: Biological Process	GO:0000719	photoreactive repair		0.00318	1	0.0498	0.406	1	1	CRY2
GO: Biological Process	GO:1904387	cellular response to L-phenylalanine derivative		0.00318	1	0.0498	0.406	1	1	GCLM
Pathway	M14	Aurora B signaling	MSigDB C2 BIOCARTA (v7.3)	4.68e-07	9.51e-05	9.51e-05	0.00056	5	39	KIF20A,BUB1,NCAPD2,RACGAP1,CDCA8
Pathway	M129	PLK1 signaling events	MSigDB C2 BIOCARTA (v7.3)	1.09e-06	0.000222	0.000111	0.000653	5	46	KIF20A,CENPE,BUB1,TPX2,ECT2
Pathway	M39347	Gastric Cancer Network 1	MSigDB C2 BIOCARTA (v7.3)	5.36e-06	0.00109	0.000363	0.00214	4	29	CENPF,TPX2,ECT2,TOP2A
Pathway	M39772	Regulation of sister chromatid separation at the metaphase-anaphase transition	MSigDB C2 BIOCARTA (v7.3)	3.45e-05	0.007	0.00175	0.0103	3	16	CENPE,BUB1,MAD2L1
Pathway	M242	Aurora A signaling	MSigDB C2 BIOCARTA (v7.3)	0.000265	0.0538	0.0108	0.0635	3	31	TPX2,OAZ1,TACC3
Pathway	M39570	Amino Acid metabolism	MSigDB C2 BIOCARTA (v7.3)	0.000502	0.102	0.017	0.1	4	91	GCLM,ODC1,GPT2,PCK1
Pathway	M17370	Role of Ran in mitotic spindle regulation	MSigDB C2 BIOCARTA (v7.3)	0.000722	0.147	0.0209	0.123	2	10	TPX2,KPNA2
Pathway	PW:0000076	pathway of urea cycle and metabolism of amino groups	Pathway Ontology	0.00124	0.252	0.028	0.165	2	13	GATM,ODC1
Pathway	M18009	Circadian rhythm - mammal	MSigDB C2 BIOCARTA (v7.3)	0.00124	0.252	0.028	0.165	2	13	CRY2,NR1D1
Pathway	M39428	Nuclear Receptors Meta-Pathway	MSigDB C2 BIOCARTA (v7.3)	0.00182	0.37	0.035	0.206	6	321	ABCC4,FASN,GCLM,ABCC5,FKBP5,PCK1
Pathway	M95	Circadian rhythm pathway	MSigDB C2 BIOCARTA (v7.3)	0.0019	0.385	0.035	0.206	2	16	CRY2,NR1D1
Pathway	MAP00251_Glutamate_metabolism	MAP00251 Glutamate metabolism	GenMAPP	0.00297	0.603	0.0475	0.28	2	20	GCLM,GFPT1
Pathway	M39468	Urea cycle and metabolism of amino groups	MSigDB C2 BIOCARTA (v7.3)	0.00327	0.665	0.0475	0.28	2	21	GATM,ODC1
Pathway	PW:0000050	arginine and proline metabolic	Pathway Ontology	0.00327	0.665	0.0475	0.28	2	21	GATM,ODC1

## Sheet: Downregulated
Supplementary Table S15. Over-representation analysis of genes shared in the liver and GIT of the Torpor+radiation group vs control
Category	ID	Name	Source	p-value	q-value Bonferroni	q-value FDR B&H	q-value FDR B&Y	Hit Count in Query List	Hit Count in Genome	Hit in Query List
Pathway	M39740	Metabolic reprogramming in colon cancer	MSigDB C2 BIOCARTA (v7.3)	6.809e-05	0.01062	0.01062	0.05981	3	44	DLST,IDH2,PAICS
Pathway	MAP00020_Citrate_cycle_TCA_cycle	MAP00020 Citrate cycle TCA cycle	GenMAPP	0.000489	0.07628	0.02543	0.1432	2	18	DLST,IDH2
Pathway	M39460	TCA Cycle (aka Krebs or citric acid cycle)	MSigDB C2 BIOCARTA (v7.3)	0.000489	0.07628	0.02543	0.1432	2	18	DLST,IDH2
Pathway	M3985	Citrate cycle (TCA cycle)	MSigDB C2 BIOCARTA (v7.3)	0.001465	0.2285	0.0487	0.2742	2	31	DLST,IDH2
Pathway	M23	Noncanonical Wnt signaling pathway	MSigDB C2 BIOCARTA (v7.3)	0.001561	0.2435	0.0487	0.2742	2	32	FZD6,TAB1
