# Supplementary material for: Investigating the effects of chronic low-dose radiation exposure in the liver of a hypothermic zebrafish model
Source: Sci Rep. 2023 Jan 17;13:918. doi: 10.1038/s41598-022-26976-4 (PMC9845366; doi:10.1038/s41598-022-26976-4)
Supplement: Supplementary file 18 — Supplementary Information 18. [file 41598_2022_26976_MOESM18_ESM.xlsx]

## Sheet: DEG_Temp_Radiation_vs_control_z
Supplementary Table S18. Differentially expressed genes in the Temperature+radiation group in comparison to control group
Symbol	Gene.name	Human.gene.name	Human.homology.type	baseMean	log2FoldChange	lfcSE	stat	pvalue	padj
ENSDARG00000000001	slc35a5	SLC35A5	ortholog_one2one	205.006	-0.762857	0.62053	-1.22936	0.218935	0.695611
ENSDARG00000000018	nrf1	NRF1	ortholog_one2one	429.016	0.248956	0.403247	0.61738	0.536984	0.869828
ENSDARG00000000019	ube2h	UBE2H	ortholog_one2one	964.402	-0.317577	0.273128	-1.16274	0.244935	0.710055
ENSDARG00000000069	dap	DAP	ortholog_one2one	4218.84	0.174586	0.726624	0.24027	0.810121	0.95862
ENSDARG00000000086	itsn1	ITSN1	ortholog_one2one	1136.81	-0.246663	0.517215	-0.476906	0.633429	0.907325
ENSDARG00000000103	myh10	MYH10	ortholog_one2one	2182.52	0.615262	0.986014	0.623989	0.532635	0.869031
ENSDARG00000000142	tmem267	TMEM267	ortholog_one2one	51.5928	0.142005	0.593606	0.239224	0.810932	0.95862
ENSDARG00000000175	hoxb2a	HOXB2	ortholog_one2one	6.59633	0.224264	1.21264	0.184938	0.853278	NA
ENSDARG00000000229	usp49	USP49	ortholog_one2one	118.376	0.0111707	0.405232	0.0275663	0.978008	0.996631
ENSDARG00000000241	slc40a1	SLC40A1	ortholog_one2one	1696.84	0.929626	0.721936	1.28769	0.197855	0.678614
ENSDARG00000000349	cfap300	CFAP300	ortholog_one2one	0.658189	-0.65698	3.60233	-0.182376	0.855287	NA
ENSDARG00000000442	slc39a13	SLC39A13	ortholog_one2one	208.234	-0.111984	0.535015	-0.20931	0.834207	0.963837
ENSDARG00000000476	pms1	PMS1	ortholog_one2one	108.874	-0.917811	0.61254	-1.49837	0.134037	0.609074
ENSDARG00000000489	upf3b	UPF3B	ortholog_one2one	162.901	-0.377552	0.316628	-1.19241	0.2331	0.703141
ENSDARG00000000503	stx1b	STX1B	ortholog_one2one	3.35409	2.82534	2.50562	1.1276	0.259489	NA
ENSDARG00000000516	ankar	ANKAR	ortholog_one2one	4.50549	-0.64255	1.36792	-0.469729	0.638549	NA
ENSDARG00000000529	ofd1	OFD1	ortholog_one2one	114.227	-0.335998	0.527003	-0.637563	0.523758	0.865524
ENSDARG00000000542	gtf2e1	GTF2E1	ortholog_one2one	42.728	0.733405	0.719038	1.01998	0.307737	0.751995
ENSDARG00000000551	slc1a4	SLC1A4	ortholog_one2one	30.5943	-0.858695	2.49057	-0.344779	NA	NA
ENSDARG00000000568	ell	ELL	ortholog_one2one	832.014	-0.467738	0.43878	-1.066	0.286426	0.737871
ENSDARG00000000588	grasp	TAMALIN	ortholog_one2one	67.2585	0.297936	0.606624	0.491137	0.62333	0.904635
ENSDARG00000000606	dnah6	DNAH6	ortholog_one2one	1.51539	-0.141921	3.2158	-0.0441325	0.964799	NA
ENSDARG00000000651	osgepl1	OSGEPL1	ortholog_one2one	31.6897	-0.887404	0.634191	-1.39927	0.161732	0.638124
ENSDARG00000000656	psmb9a	PSMB9	ortholog_one2one	224.871	0.589173	1.0442	0.564234	NA	NA
ENSDARG00000000666	creg2	CREG2	ortholog_one2one	1625.63	-0.557591	0.653513	-0.853221	0.393537	0.804634
ENSDARG00000000729	daxx	DAXX	ortholog_one2one	295.978	-0.17661	0.464562	-0.380164	0.703824	0.930204
ENSDARG00000000747	lcmt2	LCMT2	ortholog_one2one	39.2657	1.07807	0.859935	1.25366	0.209964	0.689449
ENSDARG00000000760	znf511	ZNF511	ortholog_one2one	44.2978	-0.717805	0.574424	-1.24961	0.211442	0.690709
ENSDARG00000000767	spi1b	SPI1	ortholog_one2one	78.467	1.2774	0.904056	1.41297	0.157665	0.633812
ENSDARG00000000779	scfd1	SCFD1	ortholog_one2one	1226.74	0.0330841	0.506024	0.0653805	0.947871	0.98969
ENSDARG00000000796	nr4a1	NR4A1	ortholog_one2one	42.7481	1.30117	1.54175	0.843959	0.398692	0.807647
ENSDARG00000000804	rassf6	RASSF6	ortholog_one2one	122.394	0.482505	0.651938	0.740109	0.459234	0.835719
ENSDARG00000000830	telo2	TELO2	ortholog_one2one	85.2651	0.111354	0.53359	0.208688	0.834692	0.963862
ENSDARG00000000853	dstyk	DSTYK	ortholog_one2one	409.809	-0.181058	0.456259	-0.396831	0.691492	0.926784
ENSDARG00000000861	scrib	SCRIB	ortholog_one2one	1810.32	0.0663547	0.340659	0.194784	0.845562	0.966592
ENSDARG00000000906	skap2	SKAP2	ortholog_one2one	80.4211	1.19938	1.01445	1.1823	0.237087	0.706022
ENSDARG00000000935	unk	UNK	ortholog_one2one	126.098	0.366092	0.347087	1.05475	0.291538	0.739782
ENSDARG00000000943	dzip1	DZIP1	ortholog_one2one	4.18668	1.90827	1.90619	1.00109	0.316782	NA
ENSDARG00000000966	ncor2	NCOR2	ortholog_one2one	1822.66	0.681126	0.522776	1.3029	0.192609	0.674469
ENSDARG00000001057	bysl	BYSL	ortholog_one2one	1389.76	-0.783798	0.695911	-1.12629	0.260043	0.721106
ENSDARG00000001129	dicer1	DICER1	ortholog_one2one	412.672	0.0940945	0.323293	0.291051	0.771013	0.947962
ENSDARG00000001169	hsd17b8	HSD17B8	ortholog_one2one	259.755	-0.0732018	0.413092	-0.177204	0.859348	0.969764
ENSDARG00000001210	arl14ep	ARL14EP	ortholog_one2one	190.548	-0.348741	0.423137	-0.824181	0.409837	0.812343
ENSDARG00000001220	mycbp2	MYCBP2	ortholog_one2one	487.081	0.337326	0.348782	0.967154	0.333467	0.771243
ENSDARG00000001249	pcgf1	PCGF1	ortholog_one2one	82.1236	0.0836514	0.538832	0.155246	0.876628	0.972199
ENSDARG00000001303	psmb8a	PSMB8	ortholog_one2one	330.248	0.383088	1.09304	0.350479	0.725979	0.93497
ENSDARG00000001498	skap1	SKAP1	ortholog_one2one	23.0336	0.133558	0.869138	0.153667	0.877872	0.972321
ENSDARG00000001558	kifc1	KIFC1	ortholog_one2one	220.888	2.19662	0.965628	2.27481	0.0229174	0.324255
ENSDARG00000001559	csmd2	CR2	ortholog_one2one	3.95007	1.6283	2.19403	0.742153	0.457995	NA
ENSDARG00000001578	echs1	ECHS1	ortholog_one2one	1491.92	0.13124	0.326287	0.402223	0.68752	0.926081
ENSDARG00000001676	gpm6bb	GPM6B	ortholog_one2one	32.17	-0.000841477	1.19547	-0.000703891	0.999438	1
ENSDARG00000001729	strn3	STRN3	ortholog_one2one	993.179	0.227284	0.422054	0.53852	0.590218	0.891764
ENSDARG00000001734	fkbp8	FKBP8	ortholog_one2one	389.686	-0.094094	0.373124	-0.252179	0.800903	0.955591
ENSDARG00000001754	noc2l	NOC2L	ortholog_one2one	241.396	-0.205976	0.571142	-0.360638	0.71837	0.933877
ENSDARG00000001760	tnxba	TNXB	ortholog_one2one	2.24308	-0.752036	2.05102	-0.366664	0.71387	NA
ENSDARG00000001769	ptpra	PTPRA	ortholog_one2one	98.1031	0.447062	0.455598	0.981264	0.326462	0.766496
ENSDARG00000001777	nup155	NUP155	ortholog_one2one	505.756	-0.474672	0.500362	-0.948657	0.342795	0.774695
ENSDARG00000001781	tspan11	TSPAN11	ortholog_one2one	12.4224	0.394278	1.032	0.382054	0.702421	0.929741
ENSDARG00000001785	irx2a	IRX2	ortholog_one2one	5.86086	0.980156	2.46016	0.398412	NA	NA
ENSDARG00000001807	tnfrsf21	TNFRSF21	ortholog_one2one	36.9848	1.19971	1.104	1.0867	0.27717	0.730879
ENSDARG00000001825	cfap43	CFAP43	ortholog_one2one	5.2318	2.40024	2.07634	1.15599	0.247684	NA
ENSDARG00000001829	zgc:112982	BCLAF3	ortholog_one2one	465.782	-0.53302	0.353307	-1.50866	0.131386	0.605147
ENSDARG00000001835	nalcn	NALCN	ortholog_one2one	8.35533	1.88344	1.95385	0.963966	0.335063	0.771436
ENSDARG00000001857	aff4	AFF4	ortholog_one2one	630.186	-0.0593983	0.535651	-0.11089	0.911704	0.981064
ENSDARG00000001859	dbx1b	DBX1	ortholog_one2one	0.161127	0	5.26762	0	1	NA
ENSDARG00000001873	phgdh	PHGDH	ortholog_one2one	91.602	0.0554684	1.21159	0.0457815	0.963484	0.993645
ENSDARG00000001882	kbtbd12	KBTBD12	ortholog_one2one	14.0247	2.56773	2.10566	1.21944	NA	NA
ENSDARG00000001890	stt3b	STT3B	ortholog_one2one	2261.14	-0.583085	0.540419	-1.07895	0.28061	0.733664
ENSDARG00000001898	manea	MANEA	ortholog_one2one	1356.86	0.181657	0.627134	0.289662	0.772075	0.948268
ENSDARG00000001909	vill	VILL	ortholog_one2one	5.31364	4.07451	3.18133	1.28076	0.200279	NA
ENSDARG00000001929	pink1	PINK1	ortholog_one2one	552.993	-0.189447	0.353613	-0.535748	0.592133	0.89228
ENSDARG00000001930	klhl15	KLHL15	ortholog_one2one	176.629	-0.140736	0.428121	-0.32873	0.74236	0.939805
ENSDARG00000001939	b3gat3	B3GAT3	ortholog_one2one	70.1529	0.381383	0.651993	0.584949	0.558582	0.8795
ENSDARG00000001940	dnajc1	DNAJC1	ortholog_one2one	1484.24	-0.728079	0.652053	-1.11659	0.264168	0.722293
ENSDARG00000001950	ak1	AK1	ortholog_one2one	236.549	0.276302	1.50637	0.183422	0.854467	0.968656
ENSDARG00000001953	pfkfb3	PFKFB3	ortholog_one2one	209.8	4.18975	1.27609	3.28328	0.00102606	0.0769317
ENSDARG00000001968	dock5	DOCK5	ortholog_one2one	141.936	1.58405	1.12789	1.40444	0.160189	0.636439
ENSDARG00000001969	txlng	TXLNG	ortholog_one2one	317.835	-0.177117	0.428581	-0.413263	0.679414	0.923211
ENSDARG00000001975	hsd11b2	HSD11B2	ortholog_one2one	628.992	1.96613	1.11102	1.76967	0.0767818	0.515744
ENSDARG00000001999	adamts18	ADAMTS18	ortholog_one2one	0.503371	-0.664933	5.25414	-0.126554	0.899293	NA
ENSDARG00000002002	lmcd1	LMCD1	ortholog_one2one	69.8472	0.903091	0.672111	1.34366	0.179057	0.65802
ENSDARG00000002016	ppil2	PPIL2	ortholog_one2one	226.881	-0.0738735	0.459871	-0.16064	0.872377	0.971663
ENSDARG00000002021	pygb	PYGB	ortholog_one2one	344.198	1.54674	0.877178	1.76332	0.0778471	0.516407
ENSDARG00000002071	adss2	ADSS2	ortholog_one2one	240.11	1.01865	0.712252	1.43018	0.152664	0.630029
ENSDARG00000002077	mnat1	MNAT1	ortholog_one2one	73.4759	-0.495677	0.48855	-1.01459	0.310302	0.753435
ENSDARG00000002084	lamb2	LAMB2	ortholog_one2one	34.7618	0.549546	1.09814	0.500432	0.616771	0.902778
ENSDARG00000002127	stam	STAM	ortholog_one2one	730.664	-0.684188	0.457746	-1.49469	0.134995	0.609177
ENSDARG00000002128	cwf19l1	CWF19L1	ortholog_one2one	239.484	0.160356	0.394269	0.406718	0.684215	0.925498
ENSDARG00000002165	psme1	PSME1	ortholog_one2one	697.2	0.117768	0.643564	0.182994	0.854803	0.968656
ENSDARG00000002167	cacnb1	CACNB1	ortholog_one2one	138.177	0.0711469	0.477793	0.148908	0.881627	0.973806
ENSDARG00000002168	tra2b	TRA2B	ortholog_one2one	271.908	0.0558925	0.652975	0.0855967	0.931787	0.986232
ENSDARG00000002174	itfg2	ITFG2	ortholog_one2one	144.028	-0.799093	0.460499	-1.73528	0.082692	0.526669
ENSDARG00000002192	aspn	ASPN	ortholog_one2one	1.8286	0	4.39051	0	1	NA
ENSDARG00000002197	pygl	PYGL	ortholog_one2one	22905	0.287725	0.752309	0.382455	0.702124	0.929741
ENSDARG00000002213	invs	INVS	ortholog_one2one	340.572	-0.549491	0.693439	-0.792415	0.428119	0.822198
ENSDARG00000002215	rtca	RTCA	ortholog_one2one	340.181	0.45463	0.501807	0.905986	0.364944	0.784568
ENSDARG00000002216	tbx3a	TBX3	ortholog_one2one	124.675	8.73637	3.23269	2.70251	0.00688191	0.190858
ENSDARG00000002220	C5H9orf78	C9orf78	ortholog_one2one	143.639	-0.0504793	0.447091	-0.112906	0.910105	0.981
ENSDARG00000002240	psmb6	PSMB6	ortholog_one2one	830.925	-0.057935	0.370472	-0.156381	0.875732	0.972199
ENSDARG00000002249	tbxas1	TBXAS1	ortholog_one2one	1474.19	-0.251559	0.519904	-0.483857	0.628487	0.90555
ENSDARG00000002264	mrpl41	MRPL41	ortholog_one2one	181.761	-0.312451	0.327183	-0.954973	0.339592	0.774407
ENSDARG00000002267	dcaf13	DCAF13	ortholog_one2one	550.647	0.258719	0.463569	0.558103	0.576774	0.887106
ENSDARG00000002298	ankrd22	ANKRD22	ortholog_one2one	80.6082	2.4681	1.16644	2.11592	0.0343515	0.381195
ENSDARG00000002299	arsh	ARSD	ortholog_one2one	212.842	-0.635248	0.597076	-1.06393	0.28736	0.738453
ENSDARG00000002300	p2rx2	P2RX2	ortholog_one2one	0.665973	-0.37556	3.06832	-0.122399	0.902583	NA
ENSDARG00000002304	gins2	GINS2	ortholog_one2one	55.9113	3.27386	1.75342	1.86713	0.0618836	0.479697
ENSDARG00000002305	me3	ME3	ortholog_one2one	396.19	1.93898	1.15024	1.68573	0.0918482	0.54555
ENSDARG00000002332	frmd6	FRMD6	ortholog_one2one	203.447	-0.435029	0.69949	-0.621922	0.533993	0.869447
ENSDARG00000002339	sgf29	SGF29	ortholog_one2one	134.122	-0.509171	0.495823	-1.02692	0.304458	0.74888
ENSDARG00000002365	cers5	CERS5	ortholog_one2one	305.139	-0.150436	0.523963	-0.287112	0.774026	0.948542
ENSDARG00000002369	UBB	UBB	ortholog_one2one	50.7798	-0.76002	0.545879	-1.39229	0.163836	0.639972
ENSDARG00000002377	mief2	MIEF2	ortholog_one2one	236.33	-0.738542	0.403731	-1.82929	0.0673558	0.491703
ENSDARG00000002385	atm	ATM	ortholog_one2one	260.748	-0.333429	0.593192	-0.562093	0.574053	0.886659
ENSDARG00000002391	tlcd1	TLCD1	ortholog_one2one	7.07822	0.592889	1.63063	0.363595	0.716161	NA
ENSDARG00000002401	gale	GALE	ortholog_one2one	195.999	1.50108	0.883646	1.69874	0.0893689	0.541422
ENSDARG00000002402	ercc3	ERCC3	ortholog_one2one	340.717	-0.547066	0.237643	-2.30205	0.0213321	0.315973
ENSDARG00000002406	zmynd10	ZMYND10	ortholog_one2one	1.94401	-0.651805	3.12691	-0.20845	0.834878	NA
ENSDARG00000002445	prdm1a	PRDM1	ortholog_one2one	28.745	2.04983	1.03071	1.98874	0.0467294	0.426177
ENSDARG00000002463	arhgef37	ARHGEF37	ortholog_one2one	8.10992	-0.696638	1.29024	-0.539928	0.589247	NA
ENSDARG00000002479	ercc6l	ERCC6L	ortholog_one2one	167.614	2.98234	1.17316	2.54215	0.0110173	0.238398
ENSDARG00000002487	noc3l	NOC3L	ortholog_one2one	419.717	0.156951	0.577974	0.271554	0.785965	0.95191
ENSDARG00000002494	itgb6	ITGB6	ortholog_one2one	135.351	5.39412	1.97123	2.73642	0.00621116	0.181726
ENSDARG00000002506	C7H16orf87	C16orf87	ortholog_one2one	200.795	0.766272	0.559674	1.36914	0.170955	0.64841
ENSDARG00000002507	itga10	ITGA10	ortholog_one2one	12.3131	-0.69831	1.68894	-0.41346	0.67927	0.923181
ENSDARG00000002523	hsdl2	HSDL2	ortholog_one2one	4695.59	0.452685	0.344116	1.3155	0.188342	0.669595
ENSDARG00000002533	adora2b	ADORA2B	ortholog_one2one	4.09738	1.54706	2.88712	0.53585	0.592063	NA
ENSDARG00000002536	tm9sf4	TM9SF4	ortholog_one2one	1484.44	-0.351624	0.461393	-0.762092	0.446005	0.829641
ENSDARG00000002538	smu1a	SMU1	ortholog_one2one	449.267	0.0980366	0.414167	0.236708	0.812883	0.95862
ENSDARG00000002571	tmod2	TMOD3	ortholog_one2one	110.299	0.548947	0.441621	1.24303	0.213858	0.691438
ENSDARG00000002582	tbx15	TBX15	ortholog_one2one	16.0386	0.0275028	1.86666	0.0147337	NA	NA
ENSDARG00000002587	dpysl3	DPYSL3	ortholog_one2one	28.0298	0.552232	1.09865	0.502645	0.615214	0.902111
ENSDARG00000002591	ruvbl1	RUVBL1	ortholog_one2one	337.681	0.938198	0.519927	1.80448	0.0711563	0.502338
ENSDARG00000002593	slc45a2	SLC45A2	ortholog_one2one	1.40089	2.06553	2.31511	0.892197	0.372287	NA
ENSDARG00000002597	pabpc1l	PABPC1L	ortholog_one2one	289.018	-0.88598	1.35415	-0.654269	0.512938	0.86079
ENSDARG00000002600	pcsk1	PCSK1	ortholog_one2one	8.34554	2.50215	2.46839	1.01368	0.310737	0.753459
ENSDARG00000002613	rpa3	RPA3	ortholog_one2one	86.1172	0.412989	0.715516	0.577191	0.563811	0.881588
ENSDARG00000002634	b4galt1	B4GALT1	ortholog_one2one	129.279	-0.113048	0.594775	-0.190069	0.849255	0.967211
ENSDARG00000002644	rgs5a	RGS5	ortholog_one2one	131.104	1.52992	0.937594	1.63175	0.102733	0.563125
ENSDARG00000002663	optn	OPTN	ortholog_one2one	340.613	0.894312	0.529228	1.68984	0.0910585	0.544647
ENSDARG00000002670	ATG14	ATG14	ortholog_one2one	321.307	-0.626894	0.33069	-1.89572	0.0579976	0.466822
ENSDARG00000002690	rabif	RABIF	ortholog_one2one	19.7455	0.607703	0.701566	0.866208	0.386376	0.799507
ENSDARG00000002701	rasl12	RASL12	ortholog_one2one	5.96938	3.06565	1.97584	1.55157	0.120766	NA
ENSDARG00000002720	utp15	UTP15	ortholog_one2one	439.669	0.205082	0.484428	0.423349	0.672041	0.919755
ENSDARG00000002722	ankrd2	ANKRD2	ortholog_one2one	0.323862	0	5.26762	0	1	NA
ENSDARG00000002731	sdc2	SDC2	ortholog_one2one	3274.92	-0.939794	0.707707	-1.32794	0.184197	0.664489
ENSDARG00000002732	spon2b	SPON2	ortholog_one2one	24.1062	5.76417	1.78245	3.23385	0.00122134	0.0844718
ENSDARG00000002758	dedd1	DEDD2	ortholog_one2one	1473.3	0.604303	0.412092	1.46643	0.142532	0.617677
ENSDARG00000002760	gdf5	GDF5	ortholog_one2one	0.918716	-0.162684	3.7789	-0.0430506	0.965661	NA
ENSDARG00000002764	miox	MIOX	ortholog_one2one	2570.08	-0.0597865	0.876651	-0.0681987	0.945627	0.989342
ENSDARG00000002795	meis3	MEIS3	ortholog_one2one	2.87245	-0.12104	1.57307	-0.0769452	0.938667	NA
ENSDARG00000002826	cep57l1	CEP57L1	ortholog_one2one	88.5211	-0.56008	0.801605	-0.698699	0.48474	0.848504
ENSDARG00000002830	trmt2a	TRMT2A	ortholog_one2one	198.041	0.603136	0.570009	1.05812	0.290002	0.739739
ENSDARG00000002831	col4a4	COL4A4	ortholog_one2one	4.05614	0.958297	2.38715	0.401441	0.688096	NA
ENSDARG00000002847	fndc1	FNDC1	ortholog_one2one	28.2439	2.48462	2.35086	1.0569	NA	NA
ENSDARG00000002877	reps1	REPS1	ortholog_one2one	369.175	-0.0267819	0.465973	-0.0574752	0.954167	0.991255
ENSDARG00000002894	aven	AVEN	ortholog_one2one	165.903	-0.133818	0.449483	-0.297716	0.76592	0.947471
ENSDARG00000002897	si:ch211-160o17.2	INPP1	ortholog_one2one	566.66	2.31352	0.969709	2.38579	0.0170423	0.285358
ENSDARG00000002909	tjp3	TJP3	ortholog_one2one	789.948	0.112273	0.388093	0.289294	0.772356	0.948375
ENSDARG00000002916	sec31b	SEC31B	ortholog_one2one	311.165	0.557688	0.49797	1.11992	0.262747	0.721743
ENSDARG00000002933	gbx2	GBX2	ortholog_one2one	0	NA	NA	NA	NA	NA
ENSDARG00000002949	ppp6c	PPP6C	ortholog_one2one	755.036	0.0309498	0.226968	0.136362	0.891535	0.976287
ENSDARG00000002952	smo	SMO	ortholog_one2one	76.0964	-0.617121	0.395554	-1.56014	0.118726	0.586964
ENSDARG00000002967	pdap1b	PDAP1	ortholog_one2one	403.081	0.170241	0.525167	0.324166	0.745813	0.940661
ENSDARG00000002968	a1cf	A1CF	ortholog_one2one	8540.08	0.0725513	0.443484	0.163594	0.870051	0.971213
ENSDARG00000002970	ss18	SS18	ortholog_one2one	507.077	-0.00937119	0.491441	-0.0190688	0.984786	0.998936
ENSDARG00000002986	gda	GDA	ortholog_one2one	1712.7	0.0290881	0.62977	0.0461884	0.96316	0.993645
ENSDARG00000003027	scnm1	SCNM1	ortholog_one2one	81.6227	0.218867	0.688176	0.31804	0.750455	0.942168
ENSDARG00000003035	hspa9	HSPA9	ortholog_one2one	2039.31	0.0909038	0.351196	0.25884	0.795758	0.953953
ENSDARG00000003058	fgfr1op	CEP43	ortholog_one2one	205.254	0.193324	0.367356	0.526257	0.59871	0.895818
ENSDARG00000003061	cd276	CD276	ortholog_one2one	24.0499	0.207259	0.599924	0.345475	0.729737	0.936522
ENSDARG00000003069	btbd7	BTBD7	ortholog_one2one	149.167	0.00371379	0.473571	0.0078421	0.993743	1
ENSDARG00000003077	gpx9	GPX1	ortholog_one2one	0.019248	0	5.26762	0	1	NA
ENSDARG00000003084	spire2	SPIRE2	ortholog_one2one	9.69007	2.97267	2.34686	1.26666	0.205277	0.684282
ENSDARG00000003085	stambpl1	STAMBPL1	ortholog_one2one	45.38	2.14415	0.67479	3.17751	0.00148547	0.0939231
ENSDARG00000003087	ubxn6	UBXN6	ortholog_one2one	173.137	0.0185832	0.413993	0.0448876	0.964197	0.993754
ENSDARG00000003113	ada	ADA	ortholog_one2one	1710.49	2.78657	1.36688	2.03863	0.0414872	0.406508
ENSDARG00000003127	zgc:123105	KIAA1191	ortholog_one2one	1956.51	0.0755659	0.522153	0.14472	0.884932	0.974534
ENSDARG00000003132	apip	APIP	ortholog_one2one	546.455	0.00879811	0.261416	0.0336556	0.973152	0.9956
ENSDARG00000003144	pxmp2	PXMP2	ortholog_one2one	1425.18	0.348097	0.645539	0.539235	0.589725	0.891764
ENSDARG00000003151	skp1	SKP1	ortholog_one2one	2293.92	-0.161568	0.302066	-0.534876	0.592735	0.892494
ENSDARG00000003153	nudt21	NUDT21	ortholog_one2one	230.346	0.165421	0.427747	0.386726	0.698959	0.928436
ENSDARG00000003157	nfkbil1	NFKBIL1	ortholog_one2one	79.0076	-0.34141	0.508824	-0.670978	0.502234	0.854864
ENSDARG00000003167	mlst8	MLST8	ortholog_one2one	86.8951	-0.567098	0.543082	-1.04422	0.296382	0.742536
ENSDARG00000003189	psmd1	PSMD1	ortholog_one2one	2051.99	0.128878	0.424513	0.303589	0.761441	0.945775
ENSDARG00000003200	foxm1	FOXM1	ortholog_one2one	98.652	1.77654	1.32855	1.33721	0.181155	0.660541
ENSDARG00000003205	ngly1	NGLY1	ortholog_one2one	233.578	-0.0789861	0.308103	-0.256363	0.797671	0.954922
ENSDARG00000003207	mterf3	MTERF3	ortholog_one2one	93.2242	-0.0302788	0.561227	-0.0539511	0.956974	0.991827
ENSDARG00000003208	pomk	POMK	ortholog_one2one	13.2502	-0.452895	0.724929	-0.624743	0.532139	0.86863
ENSDARG00000003217	urb2	URB2	ortholog_one2one	784.404	1.21821	0.685485	1.77715	0.0755433	0.513084
ENSDARG00000003229	gdf9	GDF9	ortholog_one2one	61.0903	-2.03991	1.46088	-1.39635	0.162608	0.638709
ENSDARG00000003235	nup88	NUP88	ortholog_one2one	225.91	0.125418	0.389111	0.32232	0.74721	0.940876
ENSDARG00000003250	pik3cd	PIK3CD	ortholog_one2one	105.213	0.0427862	0.777527	0.0550285	0.956116	0.99182
ENSDARG00000003259	loxa	LOX	ortholog_one2one	5.20046	3.07404	2.20065	1.39688	0.162449	NA
ENSDARG00000003269	clcn3	CLCN3	ortholog_one2one	211.188	0.25176	0.650752	0.386876	0.698848	0.928436
ENSDARG00000003281	pik3ip1	PIK3IP1	ortholog_one2one	348.841	-0.8173	0.679197	-1.20333	0.228847	0.701694
ENSDARG00000003287	wdr12	WDR12	ortholog_one2one	309.909	0.362414	0.521822	0.694517	0.487358	0.84953
ENSDARG00000003308	emc2	EMC2	ortholog_one2one	285.236	0.0349619	0.253297	0.138027	0.890219	0.975512
ENSDARG00000003311	pank2	PANK2	ortholog_one2one	358.978	-0.822708	0.360599	-2.2815	0.0225187	0.322803
ENSDARG00000003320	fam91a1	FAM91A1	ortholog_one2one	212.923	0.476572	0.517269	0.921323	0.356882	0.780304
ENSDARG00000003328	slf2	SLF2	ortholog_one2one	54.8635	-0.900959	0.582077	-1.54784	0.121662	0.592402
ENSDARG00000003373	commd2	COMMD2	ortholog_one2one	174.283	-0.376124	0.33915	-1.10902	0.267423	0.725149
ENSDARG00000003382	cwc25	CWC25	ortholog_one2one	347.948	-0.333948	0.288518	-1.15746	0.247084	0.712048
ENSDARG00000003383	asb8	ASB8	ortholog_one2one	237.628	-0.470395	0.409807	-1.14784	0.251033	0.713759
ENSDARG00000003403	tenm1	TENM1	ortholog_one2one	137.144	-1.03345	1.03445	-0.999032	0.317779	0.758666
ENSDARG00000003411	foxa2	FOXA2	ortholog_one2one	896.04	-0.909563	0.862901	-1.05408	0.291848	0.739782
ENSDARG00000003414	capslb	CAPSL	ortholog_one2one	1.15347	-0.659303	3.90767	-0.16872	0.866017	NA
ENSDARG00000003420	chrna5	CHRNA5	ortholog_one2one	11.533	-0.12488	1.118	-0.111699	0.911062	0.981
ENSDARG00000003429	hnrnpdl	HNRNPDL	ortholog_one2one	418.822	-0.293226	0.288482	-1.01645	0.309417	0.752558
ENSDARG00000003444	dhrs7	DHRS7	ortholog_one2one	1035.26	-1.07955	0.451048	-2.39343	0.0166915	0.283694
ENSDARG00000003446	ippk	IPPK	ortholog_one2one	253.84	1.64826	0.754368	2.18496	0.028892	0.359453
ENSDARG00000003449	pde10a	PDE10A	ortholog_one2one	21.0658	1.4799	0.987759	1.49824	0.134072	0.609074
ENSDARG00000003462	fech	FECH	ortholog_one2one	106.923	0.713822	0.573677	1.24429	0.213392	0.691365
ENSDARG00000003487	nup93	NUP93	ortholog_one2one	311.982	0.352986	0.420385	0.839674	0.401091	0.807647
ENSDARG00000003495	madd	MADD	ortholog_one2one	164.099	0.227645	0.494645	0.46022	0.645358	0.911452
ENSDARG00000003512	anks1b	ANKS1B	ortholog_one2one	163.856	1.18925	0.569615	2.08782	0.0368145	0.39091
ENSDARG00000003517	impa1	IMPA1	ortholog_one2one	138.36	0.10556	0.749626	0.140816	0.888015	0.975157
ENSDARG00000003519	aprt	APRT	ortholog_one2one	422.288	0.669458	0.544728	1.22898	0.21908	0.695611
ENSDARG00000003520	tbc1d14	TBC1D14	ortholog_one2one	322.079	0.0252545	0.488019	0.051749	0.958729	0.992311
ENSDARG00000003526	psma5	PSMA5	ortholog_one2one	650.511	-0.038773	0.347794	-0.111483	0.911234	0.981
ENSDARG00000003527	mak16	MAK16	ortholog_one2one	557.595	0.0590845	0.557289	0.106021	0.915565	0.982183
ENSDARG00000003531	tcea1	TCEA1	ortholog_one2one	358.913	-0.260997	0.430744	-0.60592	0.544568	0.871998
ENSDARG00000003533	col8a1b	COL8A1	ortholog_one2one	5.52283	4.53464	2.54596	1.78111	0.0748947	NA
ENSDARG00000003570	hsp90b1	HSP90B1	ortholog_one2one	9494.18	-2.61441	0.746065	-3.50427	0.000457862	0.0489565
ENSDARG00000003573	dctn5	DCTN5	ortholog_one2one	162.556	-0.0364134	0.401031	-0.0907996	0.927652	0.985583
ENSDARG00000003576	klhl32	KLHL32	ortholog_one2one	179.751	0.18145	0.645101	0.281274	0.778501	0.950147
ENSDARG00000003584	pla2g7	PLA2G7	ortholog_one2one	702.414	0.0741649	0.448204	0.165471	0.868573	0.970919
ENSDARG00000003592	surf1	SURF1	ortholog_one2one	335.273	0.519262	0.265712	1.95423	0.0506739	0.443299
ENSDARG00000003599	rpl3	RPL3	ortholog_one2one	103362	-1.04453	0.689273	-1.51541	0.129668	0.603294
ENSDARG00000003641	tfg	TFG	ortholog_one2one	301.786	0.876433	0.662826	1.32227	0.186079	0.666902
ENSDARG00000003642	zfyve19	ZFYVE19	ortholog_one2one	379.165	0.628772	0.678407	0.926836	0.354012	0.778155
ENSDARG00000003655	tmem59l	TMEM59L	ortholog_one2one	70.2808	0.780604	0.876001	0.891099	0.372876	0.790878
ENSDARG00000003675	cryl1	CRYL1	ortholog_one2one	249.029	0.0297803	0.450353	0.0661266	0.947277	0.989564
ENSDARG00000003680	runx1t1	RUNX1T1	ortholog_one2one	51.3708	0.717628	0.870229	0.824643	0.409575	0.812282
ENSDARG00000003681	eif5	EIF5	ortholog_one2one	4563.57	0.0782288	0.345203	0.226617	0.820722	0.959995
ENSDARG00000003699	atp7a	ATP7A	ortholog_one2one	372.749	0.0159007	0.412524	0.0385448	0.969253	0.99495
ENSDARG00000003706	ryr2b	RYR2	ortholog_one2one	39.1301	-0.888522	1.34874	-0.658781	0.510036	0.859444
ENSDARG00000003749	polb	POLB	ortholog_one2one	103.979	0.211199	0.531071	0.397684	0.690863	0.926612
ENSDARG00000003750	pfas	PFAS	ortholog_one2one	569.878	-0.0371893	0.710778	-0.052322	0.958272	0.992293
ENSDARG00000003751	lats1	LATS1	ortholog_one2one	157.395	-0.103966	0.293001	-0.35483	0.722717	0.934397
ENSDARG00000003757	cnpy1	CNPY1	ortholog_one2one	755.353	-1.64638	0.658648	-2.49963	0.0124324	0.252419
ENSDARG00000003769	tada2b	TADA2B	ortholog_one2one	110.079	-0.530551	0.46519	-1.1405	0.254076	0.715626
ENSDARG00000003789	dennd5b	DENND5B	ortholog_one2one	2720.17	-0.936848	0.634307	-1.47696	0.139686	0.614161
ENSDARG00000003795	idh2	IDH2	ortholog_one2one	1475.19	-1.70754	0.565551	-3.01925	0.00253403	0.118945
ENSDARG00000003803	LHX3	LHX3	ortholog_one2one	0.611859	-0.377942	2.6636	-0.141891	0.887166	NA
ENSDARG00000003818	prkag1	PRKAG1	ortholog_one2one	319.314	-0.176029	0.409279	-0.430096	0.667126	0.918217
ENSDARG00000003822	ankrd16	ANKRD16	ortholog_one2one	12.9475	-0.697883	0.889108	-0.784925	0.432498	0.824929
ENSDARG00000003829	galnt2	GALNT2	ortholog_one2one	588.141	0.463353	0.372497	1.24391	0.213533	0.691367
ENSDARG00000003841	usb1	USB1	ortholog_one2one	80.368	-0.2293	0.452602	-0.506625	0.612418	0.901671
ENSDARG00000003846	mrpl21	MRPL21	ortholog_one2one	220.426	0.549423	0.392032	1.40147	0.161072	0.637853
ENSDARG00000003860	cbx3a	CBX3	ortholog_one2one	576.118	0.685939	0.421651	1.62679	0.103781	0.563125
ENSDARG00000003865	pard6b	PARD6B	ortholog_one2one	112.049	0.699789	0.572668	1.22198	0.221715	0.697067
ENSDARG00000003866	tm9sf2	TM9SF2	ortholog_one2one	1436.05	-0.0570537	0.435392	-0.13104	0.895744	0.978493
ENSDARG00000003867	cdk20	CDK20	ortholog_one2one	11.8414	-0.170462	0.916954	-0.1859	0.852523	0.968048
ENSDARG00000003869	decr1	DECR1	ortholog_one2one	1175.68	0.50525	0.48396	1.04399	0.296489	0.742537
ENSDARG00000003872	ccdc102a	CCDC102A	ortholog_one2one	185.7	-0.206834	0.708797	-0.29181	0.770432	0.947689
ENSDARG00000003877	pbrm1	PBRM1	ortholog_one2one	88.8608	-0.0353192	0.527694	-0.0669312	0.946636	0.989564
ENSDARG00000003903	hapln2	HAPLN2	ortholog_one2one	0.996781	0	5.26762	0	1	NA
ENSDARG00000003904	sycp1	SYCP1	ortholog_one2one	132.926	-0.418614	1.33751	-0.312981	0.754295	0.943272
ENSDARG00000003927	cldn12	CLDN12	ortholog_one2one	539.954	-0.192191	0.301749	-0.636922	0.524175	0.86585
ENSDARG00000003931	cndp2	CNDP2	ortholog_one2one	1439.83	1.65713	1.02353	1.61903	0.10544	0.565697
ENSDARG00000003934	nxnl2	NXNL2	ortholog_one2one	31.7075	1.16331	1.19403	0.974276	0.329919	0.768978
ENSDARG00000003938	rpa1	RPA1	ortholog_one2one	467.45	0.848776	0.578897	1.46619	0.142595	0.617677
ENSDARG00000003940	mtfr1l	MTFR1L	ortholog_one2one	59.3834	0.0893455	0.514407	0.173687	0.862112	0.969883
ENSDARG00000003941	rrs1	RRS1	ortholog_one2one	607.201	0.949611	0.605806	1.56752	0.116994	0.584784
ENSDARG00000003961	parp3	PARP3	ortholog_one2one	189.065	0.312367	0.791699	0.394553	0.693173	0.927361
ENSDARG00000003965	tlx1	TLX1	ortholog_one2one	1.4513	0.412341	2.54832	0.161809	0.871456	NA
ENSDARG00000003984	LTN1	LTN1	ortholog_one2one	599.234	0.125867	0.497985	0.252752	0.80046	0.955264
ENSDARG00000004015	adcyap1a	ADCYAP1	ortholog_one2one	33.1251	17.9547	2.62952	6.82814	8.6e-12	1.82e-08
ENSDARG00000004018	CHST13	CHST13	ortholog_one2one	163.307	-1.485	0.753111	-1.97182	0.0486302	0.435539
ENSDARG00000004023	isl1	ISL1	ortholog_one2one	4.53692	3.57916	2.7376	1.30741	0.191074	NA
ENSDARG00000004034	arhgdig	ARHGDIG	ortholog_one2one	575.199	2.51957	1.13362	2.22258	0.0262441	0.343445
ENSDARG00000004037	cog2	COG2	ortholog_one2one	781.093	-0.631648	0.61043	-1.03476	0.300782	0.746459
ENSDARG00000004046	phf6	PHF6	ortholog_one2one	84.2787	-0.634196	0.574972	-1.103	0.270026	0.727438
ENSDARG00000004055	uhrf1bp1l	UHRF1BP1L	ortholog_one2one	1858.63	-0.171816	0.495931	-0.346452	0.729003	0.936261
ENSDARG00000004059	galk2	GALK2	ortholog_one2one	27.5997	1.07195	1.27296	0.842093	0.399736	0.807647
ENSDARG00000004060	bhlhe40	BHLHE40	ortholog_one2one	4303.73	-0.0487092	0.492928	-0.098816	0.921284	0.983786
ENSDARG00000004074	bach2b	BACH2	ortholog_one2one	19.181	-0.0079546	0.988247	-0.0080492	0.993578	1
ENSDARG00000004094	acsbg2	ACSBG2	ortholog_one2one	844.007	2.90858	1.11544	2.60756	0.00911908	0.218245
ENSDARG00000004105	tie1	TIE1	ortholog_one2one	78.7766	-1.48444	0.612962	-2.42175	0.0154458	0.275782
ENSDARG00000004111	esr1	ESR1	ortholog_one2one	1777.25	-0.25393	1.19238	-0.21296	0.831358	0.963113
ENSDARG00000004114	tti1	TTI1	ortholog_one2one	72.2242	-1.01415	0.377078	-2.68949	0.00715616	0.194329
ENSDARG00000004115	mgat4b	MGAT4B	ortholog_one2one	195.47	-0.486491	1.08091	-0.450077	0.652655	0.914148
ENSDARG00000004130	mvk	MVK	ortholog_one2one	68.009	0.962785	0.65532	1.46918	0.141783	0.61675
ENSDARG00000004131	rttn	RTTN	ortholog_one2one	77.2881	1.89118	0.794938	2.37903	0.0173583	0.287741
ENSDARG00000004132	usp19	USP19	ortholog_one2one	900.836	0.496113	0.237333	2.09037	0.0365845	0.39091
ENSDARG00000004151	rab23	RAB23	ortholog_one2one	137.079	-0.199262	0.644389	-0.309227	0.757149	0.94446
ENSDARG00000004158	tmem63c	TMEM63C	ortholog_one2one	2.43239	-0.0959417	2.43178	-0.0394533	0.968529	NA
ENSDARG00000004161	ik	IK	ortholog_one2one	837.618	-0.0156006	0.229919	-0.0678523	0.945903	0.989342
ENSDARG00000004171	rabac1	RABAC1	ortholog_one2one	374.996	0.255316	0.520161	0.49084	0.623539	0.904635
ENSDARG00000004173	copa	COPA	ortholog_one2one	3008.91	-0.078942	0.571193	-0.138206	0.890078	0.975512
ENSDARG00000004174	cnot1	CNOT1	ortholog_one2one	1238.53	0.58013	0.449493	1.29063	0.196832	0.677771
ENSDARG00000004184	nf1b	NF1	ortholog_one2one	67.65	0.0717729	0.531856	0.134948	0.892653	0.976943
ENSDARG00000004199	spam1	SPAM1	ortholog_one2one	1314.18	0.200109	0.715365	0.27973	0.779684	0.950474
ENSDARG00000004204	efhc2	EFHC2	ortholog_one2one	6.01051	-2.78342	1.67709	-1.65967	0.09698	NA
ENSDARG00000004219	slc6a3	SLC6A3	ortholog_one2one	3.59127	0.264957	2.67105	0.0991959	0.920983	NA
ENSDARG00000004227	pde3a	PDE3A	ortholog_one2one	18.2544	2.27417	1.01229	2.24655	0.0246685	0.334674
ENSDARG00000004246	slit2	SLIT2	ortholog_one2one	15.8904	0.0318581	1.04558	0.0304692	0.975693	0.99617
ENSDARG00000004260	cul5b	CUL5	ortholog_one2one	4.33701	0.889803	2.4515	0.362963	0.716633	NA
ENSDARG00000004261	tmed9	TMED9	ortholog_one2one	1710.59	0.233814	0.585375	0.399427	0.689579	0.926342
ENSDARG00000004270	atl3	ATL3	ortholog_one2one	843.627	0.397415	0.455961	0.871598	0.383428	0.798278
ENSDARG00000004280	seh1l	SEH1L	ortholog_one2one	396.873	-0.0547604	0.282791	-0.193643	0.846455	0.966738
ENSDARG00000004296	ambp	AMBP	ortholog_one2one	45655.7	-0.0554959	0.775948	-0.0715201	0.942984	0.988852
ENSDARG00000004297	irf2bpl	IRF2BPL	ortholog_one2one	64.3925	-0.0804392	0.983647	-0.0817764	0.934825	0.986765
ENSDARG00000004302	slc45a1	SLC45A1	ortholog_one2one	3.65483	1.19933	2.19499	0.546394	0.584795	NA
ENSDARG00000004305	vangl1	VANGL1	ortholog_one2one	28.1207	-0.16633	0.563243	-0.295308	0.767758	0.947471
ENSDARG00000004306	klhl18	KLHL18	ortholog_one2one	119.719	0.359787	0.455584	0.789726	0.429688	0.822981
ENSDARG00000004307	lypd6	LYPD6	ortholog_one2one	5.3504	-0.654548	1.72454	-0.379549	0.704281	NA
ENSDARG00000004325	casp9	CASP9	ortholog_one2one	349.59	-0.247526	0.541289	-0.45729	0.647463	0.912201
ENSDARG00000004336	exoc4	EXOC4	ortholog_one2one	270.46	0.322326	0.295671	1.09015	0.275647	0.729814
ENSDARG00000004343	nelfe	NELFE	ortholog_one2one	347.339	-0.177271	0.259831	-0.682253	0.495079	0.853291
ENSDARG00000004372	fmnl3	FMNL3	ortholog_one2one	88.5421	0.304927	0.620115	0.491726	0.622913	0.90461
ENSDARG00000004378	yrk	FGR	ortholog_one2one	240.427	-0.0676295	0.468748	-0.144277	0.885282	0.974534
ENSDARG00000004402	elovl6	ELOVL6	ortholog_one2one	616.548	1.07854	0.943072	1.14364	0.252772	0.714824
ENSDARG00000004415	tcf7l2	TCF7L2	ortholog_one2one	221.227	-0.201038	0.450345	-0.446408	0.655303	0.915017
ENSDARG00000004427	dpy30	DPY30	ortholog_one2one	208.432	0.180288	0.40391	0.446356	0.65534	0.915017
ENSDARG00000004433	btk	BTK	ortholog_one2one	57.6036	0.581034	0.577921	1.00539	0.314711	0.756208
ENSDARG00000004436	fam92a1	CIBAR1	ortholog_one2one	84.0899	0.978476	0.858721	1.13946	0.254512	0.7159
ENSDARG00000004447	aplnr2	APLNR	ortholog_one2one	12.6852	0.98546	2.09727	0.469877	0.638443	0.908576
ENSDARG00000004460	desi2	DESI2	ortholog_one2one	134.77	-0.418767	0.682841	-0.613271	0.539697	0.870139
ENSDARG00000004470	prkcsh	PRKCSH	ortholog_one2one	3727.47	-0.0162619	0.564647	-0.0288001	0.977024	0.996415
ENSDARG00000004472	atat1	ATAT1	ortholog_one2one	17.4582	-0.105286	0.724723	-0.145278	0.884491	0.974534
ENSDARG00000004497	tspan33a	TSPAN33	ortholog_one2one	303.878	-0.540313	0.754817	-0.71582	0.474102	0.84336
ENSDARG00000004502	rcor3	RCOR3	ortholog_one2one	59.5148	-1.00857	0.574366	-1.75597	0.0790931	0.519671
ENSDARG00000004517	ppat	PPAT	ortholog_one2one	207.328	0.50867	0.579474	0.877814	0.380044	0.796098
ENSDARG00000004525	C2H1orf35	C1orf35	ortholog_one2one	134.103	0.223485	0.374299	0.597076	0.550456	0.875606
ENSDARG00000004527	pin4	PIN4	ortholog_one2one	336.625	-0.391244	0.345286	-1.1331	0.257171	0.71768
ENSDARG00000004574	gtf3c2	GTF3C2	ortholog_one2one	148.671	1.53099	0.417394	3.66797	0.000244488	0.0334101
ENSDARG00000004576	plk4	PLK4	ortholog_one2one	68.4908	0.934792	1.02257	0.914162	0.360632	0.781881
ENSDARG00000004580	nmnat2	NMNAT2	ortholog_one2one	0.8375	-0.656706	3.56975	-0.183964	0.854042	NA
ENSDARG00000004581	sel1l	SEL1L	ortholog_one2one	1042.63	0.247082	0.543652	0.454486	0.649479	0.912934
ENSDARG00000004586	ntrk1	NTRK1	ortholog_one2one	5.56613	-0.871291	2.45459	-0.354964	NA	NA
ENSDARG00000004616	mtmr2	MTMR2	ortholog_one2one	126.925	0.00458933	0.55719	0.00823657	0.993428	1
ENSDARG00000004627	panx3	PANX3	ortholog_one2one	3.64475	-0.650652	3.04567	-0.213632	0.830834	NA
ENSDARG00000004634	osbp	OSBP	ortholog_one2one	704.15	0.291509	0.387281	0.752706	0.451627	0.831333
ENSDARG00000004636	ccdc9	CCDC9	ortholog_one2one	428.956	-0.201084	0.420345	-0.478378	0.632381	0.90688
ENSDARG00000004687	acaa1	ACAA1	ortholog_one2one	3588.52	0.128407	0.450639	0.284945	0.775686	0.949255
ENSDARG00000004696	eefsec	EEFSEC	ortholog_one2one	292.367	0.452601	0.371968	1.21678	0.223689	0.698751
ENSDARG00000004706	syf2	SYF2	ortholog_one2one	670.635	-0.0906002	0.204046	-0.444019	0.657029	0.915885
ENSDARG00000004713	mad2l1	MAD2L1	ortholog_one2one	170.759	2.1974	1.10115	1.99555	0.0459832	0.424316
ENSDARG00000004724	tcea3	TCEA3	ortholog_one2one	954.01	-0.998343	0.381866	-2.61438	0.0089389	0.215769
ENSDARG00000004726	trappc11	TRAPPC11	ortholog_one2one	796.886	0.247148	0.233335	1.0592	0.28951	0.739552
ENSDARG00000004745	lmbr1l	LMBR1L	ortholog_one2one	1253.38	-0.251807	0.686184	-0.366968	0.713643	0.933643
ENSDARG00000004757	ybx1	YBX1	ortholog_one2one	38828.8	-0.718375	0.744821	-0.964493	0.334799	0.771436
ENSDARG00000004774	wdr36	WDR36	ortholog_one2one	618.865	0.141413	0.556585	0.254073	0.799439	0.954922
ENSDARG00000004782	fgfr3	FGFR3	ortholog_one2one	14.7305	2.39191	1.70739	1.40092	0.161239	0.637884
ENSDARG00000004785	cops2	COPS2	ortholog_one2one	731.934	-0.583007	0.256901	-2.26938	0.0232449	0.325794
ENSDARG00000004794	ccdc146	CCDC146	ortholog_one2one	25.3608	-0.756734	1.08893	-0.694932	0.487098	0.84953
ENSDARG00000004806	grwd1	GRWD1	ortholog_one2one	94.1108	0.0864421	0.568047	0.152174	0.879049	0.972717
ENSDARG00000004823	asz1	ANKRD34C	ortholog_one2one	77.7232	-2.30808	1.48284	-1.55652	0.119584	0.587347
ENSDARG00000004840	rassf1	RASSF1	ortholog_one2one	78.2859	-0.370833	0.542996	-0.682938	0.494646	0.853182
ENSDARG00000004851	hinfp	HINFP	ortholog_one2one	115.862	-0.238551	0.536195	-0.444897	0.656394	0.915624
ENSDARG00000004864	foxr1	FOXR2	ortholog_one2one	25.6264	-2.3732	1.86814	-1.27035	0.20396	0.683884
ENSDARG00000004866	mindy1	MINDY1	ortholog_one2one	364.18	0.192674	0.271897	0.70863	0.478554	0.8453
ENSDARG00000004870	psen1	PSEN1	ortholog_one2one	565.765	1.08307	0.629429	1.72071	0.0853033	0.53328
ENSDARG00000004874	spata6l	SPATA6L	ortholog_one2one	18.5767	-0.337732	1.37777	-0.245129	0.806357	0.957281
ENSDARG00000004880	acsm3	ACSM3	ortholog_one2one	61.4848	1.88587	1.32258	1.4259	0.153896	0.631651
ENSDARG00000004889	aga	AGA	ortholog_one2one	303.441	0.164968	0.368988	0.447082	0.654816	0.914669
ENSDARG00000004904	gys2	GYS2	ortholog_one2one	4166.01	-0.741426	0.885646	-0.837159	0.402503	0.80782
ENSDARG00000004906	stip1	STIP1	ortholog_one2one	1137.55	0.122517	0.373914	0.32766	0.743169	0.940199
ENSDARG00000004925	immp2l	IMMP2L	ortholog_one2one	128.256	-0.641542	0.614333	-1.04429	0.296351	0.742536
ENSDARG00000004931	slc8a3	SLC8A3	ortholog_one2one	1.59394	-1.91034	3.13652	-0.609062	0.542483	NA
ENSDARG00000004937	skp2	SKP2	ortholog_one2one	55.3919	0.315002	1.15646	0.272384	0.785327	0.95191
ENSDARG00000004948	bccip	BCCIP	ortholog_one2one	1903.39	-0.76445	0.542061	-1.41027	0.158461	0.633812
ENSDARG00000004952	rsad2	RSAD2	ortholog_one2one	118.232	0.708965	1.08928	0.650859	0.515138	0.86176
ENSDARG00000004956	zmat2	ZMAT2	ortholog_one2one	477.966	-0.195927	0.291712	-0.671644	0.50181	0.854756
ENSDARG00000004979	elovl5	ELOVL5	ortholog_one2one	1449.55	-1.7774	0.932473	-1.90612	0.0566351	0.464796
ENSDARG00000005004	slc5a12	SLC5A12	ortholog_one2one	1.34314	1.69852	2.69261	0.630809	0.528166	NA
ENSDARG00000005023	fkbp9	FKBP9	ortholog_one2one	35.2958	0.943501	0.72725	1.29735	0.194509	0.675817
ENSDARG00000005026	tshz1	TSHZ1	ortholog_one2one	255.424	-0.182373	0.569428	-0.320274	0.74876	0.941553
ENSDARG00000005034	crppa	CRPPA	ortholog_one2one	151.898	-0.178082	0.337665	-0.527393	0.597921	0.89519
ENSDARG00000005049	rab20	RAB20	ortholog_one2one	464.52	-1.24669	0.548594	-2.27251	0.0230556	0.324962
ENSDARG00000005057	dimt1l	DIMT1	ortholog_one2one	160.689	0.0777588	0.717039	0.108444	0.913643	0.981743
ENSDARG00000005058	ncapd2	NCAPD2	ortholog_one2one	571.131	1.85798	0.926365	2.00566	0.0448921	0.421439
ENSDARG00000005078	eif4e3	EIF4E3	ortholog_one2one	1161.59	-0.174038	0.281159	-0.619004	0.535914	0.869828
ENSDARG00000005104	limk2	LIMK2	ortholog_one2one	1341.14	-0.459337	0.580033	-0.791916	0.42841	0.822409
ENSDARG00000005112	cdh17	CDH17	ortholog_one2one	3104.64	4.38995	1.43119	3.06735	0.00215967	0.111913
ENSDARG00000005115	calub	CALU	ortholog_one2one	658.84	0.884825	0.57777	1.53145	0.125658	0.598656
ENSDARG00000005122	atp2a2b	ATP2A2	ortholog_one2one	2975.85	0.68568	0.638406	1.07405	0.282801	0.735076
ENSDARG00000005126	large1	LARGE1	ortholog_one2one	29.5746	-0.42172	0.656881	-0.642003	0.520871	0.864417
ENSDARG00000005128	rnaseh2b	RNASEH2B	ortholog_one2one	81.0303	-0.141761	0.542794	-0.261169	0.793962	0.953953
ENSDARG00000005150	tbx20	TBX20	ortholog_one2one	1.10602	-1.52696	2.98242	-0.511986	0.608661	NA
ENSDARG00000005154	aspa	ASPA	ortholog_one2one	105.169	-0.228087	0.577292	-0.395099	0.69277	0.92725
ENSDARG00000005162	tpm3	TPM3	ortholog_one2one	1138.66	0.543358	0.661074	0.821932	0.411115	0.813351
ENSDARG00000005163	efr3a	EFR3A	ortholog_one2one	296.216	0.611391	0.583145	1.04844	0.294437	0.742445
ENSDARG00000005179	dglucy	DGLUCY	ortholog_one2one	184.809	2.09719	0.765265	2.74048	0.00613496	0.181695
ENSDARG00000005186	sp4	SP4	ortholog_one2one	181.591	0.0346961	0.324629	0.106879	0.914885	0.98214
ENSDARG00000005191	ahcy	AHCY	ortholog_one2one	71838	-1.08089	0.753127	-1.4352	0.151231	0.629305
ENSDARG00000005218	wrnip1	WRNIP1	ortholog_one2one	131.41	-0.148745	0.481255	-0.309079	0.757262	0.94446
ENSDARG00000005220	pdcd6	PDCD6	ortholog_one2one	168.726	0.837149	0.669704	1.25003	0.211289	0.690579
ENSDARG00000005230	ssr2	SSR2	ortholog_one2one	10877.5	-1.00272	0.843192	-1.1892	0.234362	0.704652
ENSDARG00000005246	asb3	ASB3	ortholog_one2one	147.683	-0.263957	0.60856	-0.43374	0.664477	0.917463
ENSDARG00000005274	rad52	RAD52	ortholog_one2one	9.46834	2.37795	1.94436	1.223	0.22133	0.697067
ENSDARG00000005284	fbxl15	FBXL15	ortholog_one2one	40.0597	-0.389237	0.542946	-0.716897	0.473438	0.84336
ENSDARG00000005315	celf1	CELF1	ortholog_one2one	1054.91	0.0310784	0.363867	0.0854115	0.931934	0.986232
ENSDARG00000005318	stam2	STAM2	ortholog_one2one	599.462	0.0989516	0.272089	0.363674	0.716101	0.933643
ENSDARG00000005320	nipsnap1	NIPSNAP1	ortholog_one2one	621.813	0.42533	0.431153	0.986494	0.323891	0.763888
ENSDARG00000005355	larp6a	LARP6	ortholog_one2one	730.917	-0.533684	0.796715	-0.669856	0.50295	0.855413
ENSDARG00000005356	tyro3	TYRO3	ortholog_one2one	121.1	-0.476716	0.531355	-0.897171	0.369628	0.788206
ENSDARG00000005359	sucla2	SUCLA2	ortholog_one2one	1598.89	-0.480661	0.580772	-0.827623	0.407884	0.811576
ENSDARG00000005371	gprc6a	GPRC6A	ortholog_one2one	1.75056	0.516097	2.92541	0.176419	0.859965	NA
ENSDARG00000005372	camk4	CAMK4	ortholog_one2one	7.73804	-0.282654	1.15467	-0.244791	0.806618	NA
ENSDARG00000005374	tubgcp4	TUBGCP4	ortholog_one2one	147.876	-0.631809	0.29936	-2.11053	0.0348125	0.383299
ENSDARG00000005392	slc5a5	SLC5A5	ortholog_one2one	10.6347	2.22281	2.11459	1.05118	0.293176	0.740699
ENSDARG00000005416	map3k5	MAP3K5	ortholog_one2one	360.177	-0.466031	0.435639	-1.06976	0.284726	0.735918
ENSDARG00000005448	mtfmt	MTFMT	ortholog_one2one	140.176	0.0133213	0.44533	0.0299133	0.976136	0.996303
ENSDARG00000005451	gdi2	GDI2	ortholog_one2one	2066.96	-0.0995994	0.243872	-0.408408	0.682974	0.924878
ENSDARG00000005453	foxp2	FOXP2	ortholog_one2one	13.5311	0.54441	1.31909	0.412717	0.679814	0.923407
ENSDARG00000005454	tacc3	TACC3	ortholog_one2one	714.243	1.97273	0.884991	2.2291	0.0258074	0.341913
ENSDARG00000005456	katnb1	KATNB1	ortholog_one2one	228.59	-0.10184	0.374168	-0.272177	0.785486	0.95191
ENSDARG00000005462	kif4	KIF4A	ortholog_one2one	433.911	1.71259	0.946669	1.80906	0.070441	0.500471
ENSDARG00000005464	dnase1l1	DNASE1L1	ortholog_one2one	126.055	0.0447884	0.423765	0.105692	0.915827	0.982183
ENSDARG00000005468	irf2bp1	IRF2BP1	ortholog_one2one	493.923	-0.0969018	0.539787	-0.179519	0.85753	0.969613
ENSDARG00000005476	nav3	NAV3	ortholog_one2one	35.5789	1.11872	1.02694	1.08938	0.275988	0.729814
ENSDARG00000005479	tenm3	TENM3	ortholog_one2one	85.2252	1.02465	0.687235	1.49097	0.135968	0.611383
ENSDARG00000005482	rapgef2	RAPGEF2	ortholog_one2one	255.602	0.015595	0.524066	0.0297576	0.97626	0.996314
ENSDARG00000005513	naca	NACA	ortholog_one2one	24881.6	-1.07266	0.591692	-1.81287	0.0698515	0.499317
ENSDARG00000005518	slc5a9	SLC5A9	ortholog_one2one	167.484	2.30052	1.06515	2.1598	0.0307878	0.367912
ENSDARG00000005522	galr1a	GALR1	ortholog_one2one	4.15966	2.95947	4.5453	0.651104	0.514979	NA
ENSDARG00000005540	xpo7	XPO7	ortholog_one2one	201.469	0.142448	0.474008	0.300519	0.763782	0.946502
ENSDARG00000005541	wif1	WIF1	ortholog_one2one	25.0067	0.274971	1.1143	0.246766	0.805089	0.957281
ENSDARG00000005547	rint1	RINT1	ortholog_one2one	175.82	-0.0145009	0.538637	-0.0269215	0.978522	0.996692
ENSDARG00000005559	pou4f1	POU4F1	ortholog_one2one	1.02662	0	5.26762	0	1	NA
ENSDARG00000005560	ywhah	YWHAH	ortholog_one2one	406.59	1.40774	0.860799	1.63539	0.101968	0.562634
ENSDARG00000005561	gfm2	GFM2	ortholog_one2one	209.321	1.11328	0.693797	1.60462	0.108578	0.569809
ENSDARG00000005565	entpd8	ENTPD8	ortholog_one2one	573.018	1.56653	0.765977	2.04515	0.0408404	0.403615
ENSDARG00000005574	vsx2	VSX2	ortholog_one2one	9.96222	0.484489	0.939134	0.515889	0.605932	0.898681
ENSDARG00000005576	mphosph8	MPHOSPH8	ortholog_one2one	282.448	0.135806	0.269046	0.50477	0.613721	0.901795
ENSDARG00000005586	zbtb20	ZBTB20	ortholog_one2one	89.7222	0.059118	0.488835	0.120937	0.903741	0.980465
ENSDARG00000005590	mtf2	MTF2	ortholog_one2one	174.169	-0.79864	0.577516	-1.38289	0.166699	0.642545
ENSDARG00000005595	adgb	ADGB	ortholog_one2one	7.51657	2.82823	2.02364	1.3976	0.162235	NA
ENSDARG00000005606	paxip1	PAXIP1	ortholog_one2one	344.208	0.0811194	0.504833	0.160686	0.872341	0.971663
ENSDARG00000005612	aph1b	APH1B	ortholog_one2one	158.413	0.0913922	0.406601	0.224771	0.822157	0.960128
ENSDARG00000005619	nek2	NEK2	ortholog_one2one	396.905	0.835218	1.0938	0.76359	0.445111	0.829295
ENSDARG00000005640	adat3	ADAT3	ortholog_one2one	187.823	-0.377858	0.514719	-0.734106	0.462884	0.837466
ENSDARG00000005643	gcat	GCAT	ortholog_one2one	841.544	-0.875094	0.673587	-1.29916	0.193891	0.675275
ENSDARG00000005652	man1a1	MAN1A1	ortholog_one2one	1077.99	-0.741463	0.532104	-1.39346	0.163482	0.639972
ENSDARG00000005713	ethe1	ETHE1	ortholog_one2one	550.905	0.923335	0.752044	1.22777	0.219535	0.696423
ENSDARG00000005738	rpf1	RPF1	ortholog_one2one	171.854	0.183268	0.50498	0.362922	0.716663	0.933643
ENSDARG00000005749	cand2	CAND2	ortholog_one2one	3.19367	-2.04956	4.02002	-0.509838	NA	NA
ENSDARG00000005772	tsr2	TSR2	ortholog_one2one	582.85	-0.867801	0.587484	-1.47715	0.139636	0.61411
ENSDARG00000005786	ppm1f	PPM1F	ortholog_one2one	3.87924	-0.883771	1.1496	-0.768762	0.442035	NA
ENSDARG00000005789	enpp1	ENPP1	ortholog_one2one	1112.2	-0.507211	0.49425	-1.02622	0.304786	0.749008
ENSDARG00000005791	rpl28	RPL28	ortholog_one2one	26994.1	-0.930752	0.661719	-1.40657	0.159556	0.635865
ENSDARG00000005799	smim14	SMIM14	ortholog_one2one	532.776	0.360842	0.538592	0.669973	0.502875	0.855413
ENSDARG00000005821	ncf2	NCF2	ortholog_one2one	28.2251	0.696932	0.912307	0.763923	0.444913	0.829295
ENSDARG00000005823	slc39a10	SLC39A10	ortholog_one2one	282.022	-0.217981	0.988121	-0.220602	0.825402	0.961389
ENSDARG00000005834	gatad2b	GATAD2B	ortholog_one2one	176.687	0.414763	0.419483	0.988749	0.322786	0.762998
ENSDARG00000005853	slc25a6	SLC25A6	ortholog_one2one	1.05582	-0.128998	2.98318	-0.0432418	0.965509	NA
ENSDARG00000005861	ralgapa2	RALGAPA2	ortholog_one2one	1172.91	-0.219888	0.210468	-1.04476	0.296135	0.742536
ENSDARG00000005891	cyb5r3	CYB5R3	ortholog_one2one	358.041	0.0562446	0.515504	0.109106	0.913118	0.9816
ENSDARG00000005894	slc7a9	SLC7A9	ortholog_one2one	236.121	3.32047	1.20793	2.7489	NA	NA
ENSDARG00000005897	dera	DERA	ortholog_one2one	544.265	-1.28304	0.534735	-2.39939	0.0164225	0.281628
ENSDARG00000005908	clk4b	CLK1	ortholog_one2one	460.002	0.0270345	0.305035	0.0886274	0.929378	0.986232
ENSDARG00000005916	srpk3	SRPK3	ortholog_one2one	88.1858	0.0707327	0.479108	0.147634	0.882632	0.97408
ENSDARG00000005926	ak2	AK2	ortholog_one2one	4755.24	-0.703848	0.41345	-1.70238	0.0886849	0.540091
ENSDARG00000005927	tbc1d17	TBC1D17	ortholog_one2one	511.208	0.0493285	0.265368	0.185887	0.852534	0.968048
ENSDARG00000005941	clul1	YES1	ortholog_one2one	829.506	0.5362	0.416672	1.28686	0.198142	0.678614
ENSDARG00000005943	htra4	HTRA4	ortholog_one2one	3.31665	-0.176744	2.07037	-0.0853683	0.931969	NA
ENSDARG00000005972	ric8b	RIC8B	ortholog_one2one	229.723	0.0745004	0.237871	0.313197	0.754131	0.943272
ENSDARG00000005980	sfswap	SFSWAP	ortholog_one2one	895.566	1.13645	0.468003	2.42829	0.0151703	0.27552
ENSDARG00000005989	rgl1	RGL1	ortholog_one2one	75.3527	2.18533	1.0131	2.15708	0.0309997	0.368703
ENSDARG00000006008	dct	DCT	ortholog_one2one	7.0685	-0.777763	2.21734	-0.350764	0.725766	NA
ENSDARG00000006011	klhl42	KLHL42	ortholog_one2one	74.2273	-0.400431	0.369732	-1.08303	0.278794	0.732884
ENSDARG00000006019	tktb	TKTL2	ortholog_one2one	5498.72	-0.35865	0.516744	-0.694057	0.487646	0.849603
ENSDARG00000006029	lta4h	LTA4H	ortholog_one2one	428.767	0.760947	0.509114	1.49465	0.135006	0.609177
ENSDARG00000006031	abat	ABAT	ortholog_one2one	12728.2	0.0202676	0.482765	0.0419823	0.966513	0.994146
ENSDARG00000006038	aebp2	AEBP2	ortholog_one2one	127.524	0.784807	0.641867	1.22269	0.221446	0.697067
ENSDARG00000006040	cyp20a1	CYP20A1	ortholog_one2one	842.267	-0.576706	0.435867	-1.32313	0.185794	0.666619
ENSDARG00000006065	znf385b	ZNF385B	ortholog_one2one	3.32065	2.90773	2.55698	1.13718	0.255465	NA
ENSDARG00000006093	cdk15	CDK15	ortholog_one2one	2.05216	0.572387	1.93609	0.295641	0.767504	NA
ENSDARG00000006094	igf2r	IGF2R	ortholog_one2one	765.133	-0.511888	0.421121	-1.21554	0.224162	0.698983
ENSDARG00000006128	cep170aa	CEP170	ortholog_one2one	40.7955	-0.624276	0.710912	-0.878134	0.379871	0.796098
ENSDARG00000006137	star	STAR	ortholog_one2one	9.59731	2.64586	1.7274	1.5317	0.125597	0.598656
ENSDARG00000006169	lrrk2	LRRK2	ortholog_one2one	570.117	-0.370206	0.346976	-1.06695	0.285996	0.737871
ENSDARG00000006174	lrrc23	LRRC23	ortholog_one2one	0.743973	0	3.97413	0	1	NA
ENSDARG00000006192	gatad2ab	GATAD2A	ortholog_one2one	342.661	0.238753	0.369097	0.646855	0.517726	0.863046
ENSDARG00000006196	sav1	SAV1	ortholog_one2one	443.052	-0.381619	0.398459	-0.957738	0.338195	0.773185
ENSDARG00000006206	pou4f3	POU4F3	ortholog_one2one	0.05361	0	5.26762	0	1	NA
ENSDARG00000006219	gnl3	GNL3	ortholog_one2one	990.238	0.572171	0.601695	0.950932	0.341639	0.774441
ENSDARG00000006242	ptp4a1	PTP4A1	ortholog_one2one	613.564	0.136812	0.208706	0.655526	0.512129	0.860587
ENSDARG00000006251	ell2	ELL2	ortholog_one2one	1415.33	0.377185	0.330436	1.14148	0.253671	0.715626
ENSDARG00000006257	vldlr	VLDLR	ortholog_one2one	918.687	0.302699	1.11099	0.272458	NA	NA
ENSDARG00000006279	rragd	RRAGD	ortholog_one2one	27.2283	1.10542	0.928176	1.19095	0.233671	0.703922
ENSDARG00000006288	prdm5	PRDM5	ortholog_one2one	19.5502	-0.542367	0.870102	-0.623338	0.533063	0.869285
ENSDARG00000006290	ndufs5	NDUFS5	ortholog_one2one	1146.13	0.0276911	0.371216	0.0745955	0.940537	0.988304
ENSDARG00000006307	shisa4	SHISA4	ortholog_one2one	3.68686	3.299	2.22134	1.48514	0.137508	NA
ENSDARG00000006314	itgav	ITGAV	ortholog_one2one	507.529	0.405303	0.384701	1.05355	0.292088	0.739961
ENSDARG00000006316	rpl23a	RPL23A	ortholog_one2one	49533.7	-1.00237	0.729773	-1.37354	0.169584	0.646511
ENSDARG00000006332	snx14	SNX14	ortholog_one2one	657.062	-0.247549	0.204808	-1.20869	0.226784	0.7006
ENSDARG00000006341	tas1r3	TAS1R3	ortholog_one2one	12.4231	3.20792	1.3648	2.35047	0.0187498	0.29708
ENSDARG00000006350	nkx1.2la	NKX1-2	ortholog_one2one	0.236044	0	5.26762	0	1	NA
ENSDARG00000006370	atp6v1h	ATP6V1H	ortholog_one2one	452.284	-0.246184	0.384548	-0.640191	0.522049	0.864629
ENSDARG00000006383	stxbp5l	STXBP5L	ortholog_one2one	0.510314	-0.186909	5.24482	-0.0356369	0.971572	NA
ENSDARG00000006392	exosc9	EXOSC9	ortholog_one2one	160.232	0.412305	0.556339	0.741104	0.458631	0.835121
ENSDARG00000006395	rbm25b	RBM25	ortholog_one2one	829.839	-0.248339	0.393946	-0.630387	0.528441	0.867846
ENSDARG00000006396	nrcama	NRCAM	ortholog_one2one	61.2883	0.544881	0.605619	0.899708	0.368276	0.786989
ENSDARG00000006397	laptm4a	LAPTM4A	ortholog_one2one	2243.01	0.126859	0.29447	0.430804	0.666611	0.917834
ENSDARG00000006399	ywhae1	YWHAE	ortholog_one2one	549.213	-0.378461	0.347051	-1.09051	0.27549	0.729814
ENSDARG00000006413	rpl38	RPL38	ortholog_one2one	13726.6	-0.957177	0.603364	-1.5864	0.112649	0.576864
ENSDARG00000006427	fabp2	FABP2	ortholog_one2one	8309.87	3.1453	1.28904	2.44003	0.0146861	0.270496
ENSDARG00000006434	polr1e	POLR1E	ortholog_one2one	196.175	0.370911	0.635198	0.583929	0.559268	0.879843
ENSDARG00000006456	pdgfrl	PDGFRL	ortholog_one2one	14.9375	1.22121	1.11821	1.09211	0.274783	0.729814
ENSDARG00000006474	saxo2	SAXO2	ortholog_one2one	15.0781	0.188841	1.03952	0.181662	0.855848	0.968826
ENSDARG00000006494	asb7	ASB7	ortholog_one2one	125.922	0.49562	0.460149	1.07709	0.281442	0.733695
ENSDARG00000006514	her6	HES1	ortholog_one2one	21.4436	-0.406578	0.809802	-0.502071	0.615618	0.902421
ENSDARG00000006522	otop2	OTOP2	ortholog_one2one	59.1616	6.68541	3.13636	2.13158	0.0330413	0.375258
ENSDARG00000006524	supt6h	SUPT6H	ortholog_one2one	1248.84	0.250617	0.265686	0.943283	0.345536	0.775717
ENSDARG00000006545	rgp1	RGP1	ortholog_one2one	234.754	0.680005	0.577252	1.178	0.238795	0.706309
ENSDARG00000006546	ak4	AK4	ortholog_one2one	2009.17	0.401093	0.494326	0.811395	0.417139	0.814986
ENSDARG00000006553	rras	RRAS	ortholog_one2one	452.664	0.780902	0.696517	1.12115	0.262223	0.721743
ENSDARG00000006560	irf4a	IRF4	ortholog_one2one	20.6923	2.70202	1.44834	1.86559	0.0620982	0.480357
ENSDARG00000006584	phf8	PHF8	ortholog_one2one	436.276	0.0463904	0.259505	0.178765	0.858122	0.969678
ENSDARG00000006585	DMWD	DMWD	ortholog_one2one	26.6669	-1.23923	0.682192	-1.81655	0.0692866	0.497611
ENSDARG00000006607	gpr27	GPR27	ortholog_one2one	2.18762	-0.251937	1.73977	-0.144811	0.88486	NA
ENSDARG00000006621	pspc1	PSPC1	ortholog_one2one	131.488	-0.739158	0.360182	-2.05218	0.040152	0.403039
ENSDARG00000006636	slitrk2	SLITRK2	ortholog_one2one	3.72095	3.55327	3.28064	1.0831	0.278763	NA
ENSDARG00000006642	drg2	DRG2	ortholog_one2one	493.998	-0.188457	0.334407	-0.563556	0.573056	0.886446
ENSDARG00000006666	bud13	BUD13	ortholog_one2one	57.1985	-0.0272152	0.554194	-0.0491077	0.960833	0.99286
ENSDARG00000006672	fam49a	CYRIA	ortholog_one2one	176.102	0.0516673	0.616504	0.0838069	0.93321	0.986232
ENSDARG00000006677	ripk1l	RIPK1	ortholog_one2one	120.062	0.171977	0.536754	0.320401	0.748664	0.941553
ENSDARG00000006683	arhgef6	ARHGEF6	ortholog_one2one	537.858	-0.404621	0.232637	-1.73928	0.0819854	0.52583
ENSDARG00000006691	rpl12	RPL12	ortholog_one2one	42579.8	-1.10887	0.675923	-1.64052	0.100897	0.560555
ENSDARG00000006754	mllt3	MLLT3	ortholog_one2one	52.0222	1.41025	1.41729	0.995028	0.319723	0.761225
ENSDARG00000006758	fam234b	FAM234B	ortholog_one2one	66.5169	0.125751	0.715142	0.17584	0.86042	0.969764
ENSDARG00000006760	slc24a3	SLC24A3	ortholog_one2one	98.4141	0.118932	0.85047	0.139842	0.888784	0.975157
ENSDARG00000006766	snd1	SND1	ortholog_one2one	14860.7	-1.87819	0.819985	-2.29051	0.0219917	0.319855
ENSDARG00000006775	cass4	CASS4	ortholog_one2one	12.133	-0.0958918	0.864455	-0.110928	0.911674	0.981064
ENSDARG00000006782	rb1	RB1	ortholog_one2one	180.283	-0.618853	0.513975	-1.20405	0.228569	0.701694
ENSDARG00000006786	copz2	COPZ2	ortholog_one2one	315.281	1.08282	0.670441	1.61508	0.106293	0.566753
ENSDARG00000006797	nt5dc1	NT5DC1	ortholog_one2one	92.8809	0.869291	0.411974	2.11006	0.0348532	0.383498
ENSDARG00000006818	urod	UROD	ortholog_one2one	337.867	0.513413	0.41816	1.22779	0.219526	0.696423
ENSDARG00000006832	galnt9	GALNT9	ortholog_one2one	3.1312	-0.635592	2.39297	-0.265608	0.790541	NA
ENSDARG00000006837	mycn	MYCN	ortholog_one2one	9.82515	0.137965	0.992248	0.139043	0.889416	0.975157
ENSDARG00000006838	eef1a2	EEF1A2	ortholog_one2one	0.188346	0	5.26762	0	1	NA
ENSDARG00000006840	gnmt	GNMT	ortholog_one2one	4355.43	0.359314	0.588475	0.610586	0.541474	0.870852
ENSDARG00000006848	parp9	PARP9	ortholog_one2one	149.12	0.498562	0.910731	0.54743	0.584083	0.889964
ENSDARG00000006849	asic2	ASIC2	ortholog_one2one	8.93365	-0.419564	1.03135	-0.406809	0.684148	0.925498
ENSDARG00000006859	nkain1	NKAIN1	ortholog_one2one	31.8222	-0.455737	0.954311	-0.477556	0.632966	0.907156
ENSDARG00000006863	si:ch1073-349o24.2	CFAP65	ortholog_one2one	25.667	-0.895563	2.01296	-0.444899	0.656393	0.915624
ENSDARG00000006868	trh	TRH	ortholog_one2one	0.509839	0	5.26762	0	1	NA
ENSDARG00000006869	stx17	STX17	ortholog_one2one	124.328	0.0897508	0.369256	0.243058	0.80796	0.957832
ENSDARG00000006877	enpp4	ENPP4	ortholog_one2one	6.36707	0.788776	1.11476	0.707575	0.479209	NA
ENSDARG00000006892	myo3b	MYO3B	ortholog_one2one	15.2373	3.87176	1.76958	2.18796	0.0286727	0.358303
ENSDARG00000006894	oprk1	OPRK1	ortholog_one2one	0.606228	0	4.22074	0	1	NA
ENSDARG00000006899	far1	FAR1	ortholog_one2one	52.1984	0.785454	1.15259	0.681472	0.495573	0.853385
ENSDARG00000006900	impdh2	IMPDH2	ortholog_one2one	656.343	0.559368	0.475461	1.17648	0.239405	0.706541
ENSDARG00000006911	wnt8b	WNT8B	ortholog_one2one	0.435387	-0.18057	4.68976	-0.0385031	0.969287	NA
ENSDARG00000006921	lrp5	LRP5	ortholog_one2one	821.717	-0.0729643	0.585781	-0.124559	0.900873	0.979664
ENSDARG00000006924	fbxo38	FBXO38	ortholog_one2one	314.748	0.0808012	0.710678	0.113696	0.909479	0.981
ENSDARG00000006963	cse1l	CSE1L	ortholog_one2one	836.833	0.303708	0.512218	0.592927	0.55323	0.876939
ENSDARG00000006978	zak	MAP3K20	ortholog_one2one	78.9427	-0.642515	0.561267	-1.14476	0.252309	0.714588
ENSDARG00000006981	ccdc113	CCDC113	ortholog_one2one	4.09087	0.71188	2.17303	0.327598	0.743215	NA
ENSDARG00000007025	ttc9c	TTC9C	ortholog_one2one	76.6529	-1.75693	0.571963	-3.07175	0.00212804	0.110885
ENSDARG00000007040	tmigd1	TMIGD1	ortholog_one2one	9.40597	3.75732	2.33698	1.60777	NA	NA
ENSDARG00000007065	mrps18b	MRPS18B	ortholog_one2one	279.371	0.533204	0.403733	1.32069	0.186606	0.66752
ENSDARG00000007092	xab2	XAB2	ortholog_one2one	347.352	-0.108965	0.362606	-0.300504	0.763792	0.946502
ENSDARG00000007108	lipia	LIPH	ortholog_one2one	81.2992	0.861125	1.20052	0.717294	0.473193	0.84336
ENSDARG00000007125	asb6	ASB6	ortholog_one2one	59.4424	-0.18718	0.381068	-0.491199	0.623286	0.904635
ENSDARG00000007127	acat2	ACAT2	ortholog_one2one	1830.02	-0.659099	0.947179	-0.695855	0.48652	0.84953
ENSDARG00000007130	mrto4	MRTO4	ortholog_one2one	110.787	0.233023	0.659043	0.353578	0.723655	0.934509
ENSDARG00000007141	psmc3	PSMC3	ortholog_one2one	1054.17	0.190655	0.395157	0.48248	0.629465	0.90555
ENSDARG00000007149	l1cama	L1CAM	ortholog_one2one	67.0077	0.568529	0.644868	0.88162	0.377982	0.795806
ENSDARG00000007169	itgb1bp1	ITGB1BP1	ortholog_one2one	99.5964	-0.281249	0.566579	-0.496399	0.619613	0.903833
ENSDARG00000007171	aig1	AIG1	ortholog_one2one	3.1794	1.61915	2.00933	0.805814	0.42035	NA
ENSDARG00000007172	plxna3	PLXNA3	ortholog_one2one	145.794	1.65569	0.961678	1.72166	0.0851303	0.53328
ENSDARG00000007175	recql	RECQL	ortholog_one2one	212.951	-0.268646	0.38849	-0.691514	0.489243	0.85067
ENSDARG00000007180	slc30a4	SLC30A4	ortholog_one2one	668.197	0.353535	0.409237	0.863889	0.387649	0.800468
ENSDARG00000007181	nadk2	NADK2	ortholog_one2one	89.5751	0.496212	0.598153	0.829574	0.40678	0.810799
ENSDARG00000007184	zbtb16a	ZBTB16	ortholog_one2one	470.521	1.2476	1.01824	1.22524	0.220484	0.697067
ENSDARG00000007196	rae1	RAE1	ortholog_one2one	230.3	-0.0454	0.355148	-0.127834	0.898281	0.979112
ENSDARG00000007198	mta1	MTA1	ortholog_one2one	432.878	1.79662	0.401783	4.47161	7.76e-06	0.00226808
ENSDARG00000007216	abce1	ABCE1	ortholog_one2one	2556.32	-0.314686	0.634169	-0.496218	0.619741	0.903833
ENSDARG00000007217	wdr55	WDR55	ortholog_one2one	220.933	-0.421654	0.530544	-0.794759	0.426754	0.820997
ENSDARG00000007219	actn1	ACTN1	ortholog_one2one	110.491	1.11177	0.889899	1.24933	0.211546	0.690709
ENSDARG00000007221	pbk	PBK	ortholog_one2one	69.2241	4.18544	1.26183	3.31696	0.000910023	0.0713904
ENSDARG00000007231	ryk	RYK	ortholog_one2one	338.256	-0.427156	0.34932	-1.22282	0.221396	0.697067
ENSDARG00000007244	acp2	ACP2	ortholog_one2one	1410.08	-0.44908	0.42696	-1.05181	0.292888	0.740478
ENSDARG00000007247	ric8a	RIC8A	ortholog_one2one	45.0269	0.456499	1.49659	0.305026	NA	NA
ENSDARG00000007250	use1	USE1	ortholog_one2one	238.551	0.522027	0.607532	0.859258	0.390198	0.801249
ENSDARG00000007264	nipsnap2	NIPSNAP2	ortholog_one2one	150.236	-0.388005	0.462473	-0.83898	0.40148	0.807647
ENSDARG00000007271	mynn	ZBTB32	ortholog_one2one	282.997	-0.466946	0.494881	-0.943552	0.345399	0.775717
ENSDARG00000007277	myf5	MYF5	ortholog_one2one	11.7251	0.396693	1.54566	0.25665	0.797449	0.954898
ENSDARG00000007278	ect2	ECT2	ortholog_one2one	249.834	1.75064	0.915523	1.91218	0.0558531	0.46235
ENSDARG00000007279	yipf5	YIPF5	ortholog_one2one	573.264	0.655297	0.55984	1.17051	0.241796	0.706935
ENSDARG00000007285	mrpl57	MRPL57	ortholog_one2one	244.254	0.439497	0.310482	1.41553	0.156912	0.633812
ENSDARG00000007294	aco2	ACO2	ortholog_one2one	1054.57	0.645739	0.496814	1.29976	0.193684	0.675275
ENSDARG00000007320	rpl7	RPL7	ortholog_one2one	56244	-1.24394	0.675041	-1.84277	0.0653629	0.486889
ENSDARG00000007344	tcap	TCAP	ortholog_one2one	53.4707	15.8474	4.27976	3.70286	NA	NA
ENSDARG00000007347	degs1	DEGS1	ortholog_one2one	732.524	-0.329605	0.73083	-0.451001	0.651989	0.913884
ENSDARG00000007349	dmrt1	DMRT1	ortholog_one2one	24.8724	-0.0240008	1.37741	-0.0174246	0.986098	0.99922
ENSDARG00000007359	UBL4A	UBL4A	ortholog_one2one	122.111	0.429487	0.460535	0.932582	0.351036	0.777196
ENSDARG00000007362	sft2d1	SFT2D1	ortholog_one2one	188.081	0.0613458	0.331074	0.185293	0.852999	0.968094
ENSDARG00000007366	AMDHD1	AMDHD1	ortholog_one2one	327.889	-1.33148	0.861354	-1.54579	0.122155	0.592758
ENSDARG00000007370	dysf	DYSF	ortholog_one2one	89.6684	-0.0521159	0.52321	-0.099608	0.920656	0.983786
ENSDARG00000007377	odc1	ODC1	ortholog_one2one	579.197	2.92234	0.929259	3.1448	0.00166198	0.0984694
ENSDARG00000007383	kcnk6	KCNK6	ortholog_one2one	965.645	-0.360857	0.641203	-0.562781	0.573584	0.886659
ENSDARG00000007385	cct7	CCT7	ortholog_one2one	4385.96	-0.347097	0.509581	-0.681143	0.495781	0.853385
ENSDARG00000007398	lrrk1	LRRK1	ortholog_one2one	92.7296	-0.171668	0.476045	-0.360614	0.718388	0.933877
ENSDARG00000007405	strap	STRAP	ortholog_one2one	631.299	0.508901	0.338979	1.50128	0.133284	0.607899
ENSDARG00000007406	phox2a	PHOX2A	ortholog_one2one	2.76376	-1.11757	2.53245	-0.4413	0.658996	NA
ENSDARG00000007407	barx1	BARX1	ortholog_one2one	1.3715	1.5766	2.18697	0.720905	0.470968	NA
ENSDARG00000007413	arid2	ARID2	ortholog_one2one	344.821	0.00285579	0.615238	0.00464176	0.996296	1
ENSDARG00000007418	chmp4c	CHMP4C	ortholog_one2one	39.0818	3.32139	1.71626	1.93525	0.0529601	0.453695
ENSDARG00000007421	ftcd	FTCD	ortholog_one2one	10208.8	-0.811456	0.760345	-1.06722	0.285873	0.737871
ENSDARG00000007429	ndor1	NDOR1	ortholog_one2one	147.462	0.523377	0.487834	1.07286	0.283334	0.735548
ENSDARG00000007430	prdm12b	PRDM12	ortholog_one2one	14.1692	-1.05532	1.17311	-0.899591	0.368338	0.786989
ENSDARG00000007443	fbxl18	FBXL18	ortholog_one2one	29.6486	0.67965	0.856186	0.793812	0.427305	0.821671
ENSDARG00000007444	ift81	IFT81	ortholog_one2one	47.593	-0.526278	0.68575	-0.767448	0.442815	0.829034
ENSDARG00000007461	srgap1a	SRGAP1	ortholog_one2one	76.0479	0.159288	0.649673	0.245182	0.806315	0.957281
ENSDARG00000007465	tdrd1	TDRD1	ortholog_one2one	146.378	-1.79239	1.07948	-1.66041	0.096831	0.554309
ENSDARG00000007477	fbxo8	FBXO8	ortholog_one2one	249.191	0.893111	0.319307	2.79703	0.00515743	0.169887
ENSDARG00000007485	epc2	EPC2	ortholog_one2one	355.789	-0.0625561	0.452913	-0.138119	0.890146	0.975512
ENSDARG00000007490	adrb1	ADRB1	ortholog_one2one	5.19469	2.84432	2.21916	1.28171	0.199945	NA
ENSDARG00000007496	ufl1	UFL1	ortholog_one2one	997.025	-0.98623	0.594978	-1.65759	0.0974	0.554953
ENSDARG00000007523	kmt2e	KMT2E	ortholog_one2one	332.487	0.186012	0.513542	0.362213	0.717193	0.933673
ENSDARG00000007526	ndufs2	NDUFS2	ortholog_one2one	1823.52	-0.125105	0.329288	-0.379926	0.704	0.930204
ENSDARG00000007531	zcchc9	ZCCHC9	ortholog_one2one	481.962	-0.0283032	0.359811	-0.0786614	0.937302	0.987109
ENSDARG00000007560	sema3bl	SEMA3G	ortholog_one2one	12.3842	1.10762	1.1357	0.975281	0.329421	0.768804
ENSDARG00000007561	cdh23	CDH23	ortholog_one2one	12.3062	-0.062554	1.00919	-0.0619842	0.950575	0.990499
ENSDARG00000007566	appbp2	APPBP2	ortholog_one2one	430.819	-0.101616	0.300168	-0.33853	0.734964	0.938295
ENSDARG00000007597	bloc1s4	BLOC1S4	ortholog_one2one	111.312	-0.37055	0.357818	-1.03558	0.300397	0.746459
ENSDARG00000007603	stxbp2	STXBP2	ortholog_one2one	586.928	-0.173676	0.308583	-0.562817	0.573559	0.886659
ENSDARG00000007614	wwox	WWOX	ortholog_one2one	105.99	-0.0983295	0.510324	-0.192681	0.847209	0.967034
ENSDARG00000007624	gins1	GINS1	ortholog_one2one	72.2675	1.16698	0.990954	1.17764	0.238942	0.706309
ENSDARG00000007630	mkrn2	MKRN2	ortholog_one2one	132.139	0.0781018	0.441104	0.17706	0.859461	0.969764
ENSDARG00000007657	ccnh	CCNH	ortholog_one2one	183.214	0.250674	0.520392	0.481703	0.630017	0.90555
ENSDARG00000007663	amph	AMPH	ortholog_one2one	1.59419	1.82479	2.6336	0.692887	0.48838	NA
ENSDARG00000007708	nsa2	NSA2	ortholog_one2one	19643	-1.53191	0.681765	-2.24698	0.0246411	0.334674
ENSDARG00000007711	rab3il1	RAB3IL1	ortholog_one2one	64.9427	0.476979	0.856358	0.556986	0.577537	0.887106
ENSDARG00000007715	lgsn	LGSN	ortholog_one2one	4.50403	-2.63596	1.4167	-1.86063	0.0627966	NA
ENSDARG00000007723	efnb1	EFNB1	ortholog_one2one	23.8771	0.802615	0.722835	1.11037	0.26684	0.724389
ENSDARG00000007734	stn1	STN1	ortholog_one2one	141.868	0.394248	0.352005	1.12001	0.262711	0.721743
ENSDARG00000007744	tsr1	TSR1	ortholog_one2one	951.344	0.369902	0.525173	0.704344	0.481218	0.847195
ENSDARG00000007745	uqcrfs1	UQCRFS1	ortholog_one2one	2954.31	0.107833	0.374764	0.287736	0.773549	0.948536
ENSDARG00000007753	cpne2	CPNE2	ortholog_one2one	5.57107	4.15782	2.86282	1.45235	0.146404	NA
ENSDARG00000007755	wdr61	WDR61	ortholog_one2one	225.917	0.0933147	0.366271	0.25477	0.798901	0.954922
ENSDARG00000007760	spg21	SPG21	ortholog_one2one	222.743	-0.313587	0.308842	-1.01537	0.309932	0.753188
ENSDARG00000007764	klhdc10	KLHDC10	ortholog_one2one	322.136	-0.0485327	0.441826	-0.109846	0.912532	0.9816
ENSDARG00000007774	vash2	VASH2	ortholog_one2one	53.9916	0.281226	0.582426	0.482853	0.6292	0.90555
ENSDARG00000007804	gas6	GAS6	ortholog_one2one	242.821	0.497627	0.550806	0.903453	0.366285	0.785261
ENSDARG00000007813	rnpepl1	RNPEPL1	ortholog_one2one	253.843	-0.557591	0.444269	-1.25507	0.209452	0.688488
ENSDARG00000007823	atf3	ATF3	ortholog_one2one	168.371	1.29774	0.962074	1.34889	0.177371	0.655716
ENSDARG00000007825	map2k1	MAP2K1	ortholog_one2one	74.303	-0.298702	0.929568	-0.321334	0.747958	0.941126
ENSDARG00000007863	tra2a	TRA2A	ortholog_one2one	633.814	-0.0678045	0.378432	-0.179172	0.857803	0.969613
ENSDARG00000007867	dazap2	DAZAP2	ortholog_one2one	1143.59	0.847758	0.445598	1.90252	0.0571038	0.465501
ENSDARG00000007869	ehd3	EHD3	ortholog_one2one	194.829	-0.355129	0.791571	-0.448638	0.653693	0.914468
ENSDARG00000007885	fancl	FANCL	ortholog_one2one	4.24383	1.53709	1.95902	0.784621	0.432676	NA
ENSDARG00000007886	slc35b2	SLC35B2	ortholog_one2one	162.379	-0.455353	0.371797	-1.22474	0.220675	0.697067
ENSDARG00000007891	meox1	MEOX1	ortholog_one2one	1.40705	-0.169762	4.06564	-0.0417553	0.966694	NA
ENSDARG00000007892	pdcd2	PDCD2	ortholog_one2one	24.4381	0.451211	0.720542	0.626211	0.531177	0.868232
ENSDARG00000007901	crnkl1	CRNKL1	ortholog_one2one	368.26	-0.395634	0.337202	-1.17328	0.240682	0.706896
ENSDARG00000007916	xpnpep3	XPNPEP3	ortholog_one2one	108.328	0.412172	0.348444	1.18289	0.236852	0.705893
ENSDARG00000007918	ttc27	TTC27	ortholog_one2one	215.036	0.23578	0.713084	0.330648	0.740911	0.939631
ENSDARG00000007923	ptpn1	PTPN1	ortholog_one2one	754.329	0.0372134	0.436754	0.0852045	0.932099	0.986232
ENSDARG00000007955	iars1	IARS1	ortholog_one2one	2064.92	-1.51103	0.710336	-2.12721	0.033403	0.376339
ENSDARG00000007959	hibadhb	HIBADH	ortholog_one2one	439.449	0.135452	0.22135	0.611938	0.540579	0.870567
ENSDARG00000007971	cks1b	CKS1B	ortholog_one2one	40.8464	1.93566	1.12979	1.71329	0.086659	0.536154
ENSDARG00000007982	onecut1	ONECUT1	ortholog_one2one	1.02337	2.06088	2.63293	0.782731	0.433785	NA
ENSDARG00000007988	masp2	MASP2	ortholog_one2one	6428.94	-0.690452	0.871137	-0.792588	0.428018	0.822198
ENSDARG00000008014	nudt17	NUDT17	ortholog_one2one	695.521	0.0967492	0.623105	0.155269	0.876609	0.972199
ENSDARG00000008020	med31	MED31	ortholog_one2one	184.563	0.361285	0.456973	0.790604	0.429175	0.822705
ENSDARG00000008032	sart3	SART3	ortholog_one2one	505.606	-0.0670167	0.518391	-0.129278	0.897137	0.979083
ENSDARG00000008060	scara3	SCARA3	ortholog_one2one	22.5924	1.70245	1.25812	1.35317	0.176003	0.654172
ENSDARG00000008068	tma16	TMA16	ortholog_one2one	163.15	-0.428652	0.579181	-0.740101	0.459239	0.835719
ENSDARG00000008097	srsf9	SRSF9	ortholog_one2one	538.322	0.518992	0.286463	1.81172	0.0700292	0.499496
ENSDARG00000008107	src	SRC	ortholog_one2one	80.7045	-0.310071	0.750974	-0.412891	0.679686	0.923407
ENSDARG00000008119	si:ch211-195d17.2	E2F6	ortholog_one2one	134.645	-0.390093	0.427933	-0.911574	0.361993	0.782394
ENSDARG00000008133	foxl1	FOXL1	ortholog_one2one	0	NA	NA	NA	NA	NA
ENSDARG00000008141	rbl1	RBL1	ortholog_one2one	150.233	-0.69087	0.367969	-1.87753	0.0604461	0.474994
ENSDARG00000008142	stxbp3	STXBP3	ortholog_one2one	701.725	0.00220755	0.223688	0.00986889	0.992126	1
ENSDARG00000008153	serinc5	SERINC5	ortholog_one2one	776.431	-0.879508	0.495548	-1.77482	0.0759279	0.514022
ENSDARG00000008155	sms	SMS	ortholog_one2one	163.06	0.142052	0.541916	0.262129	0.793222	0.953857
ENSDARG00000008186	syk	SYK	ortholog_one2one	111.874	0.421258	0.809533	0.520372	0.602805	0.898059
ENSDARG00000008188	sf1	SF1	ortholog_one2one	976.511	0.326477	0.46412	0.703433	0.481786	0.847409
ENSDARG00000008218	znf410	ZNF410	ortholog_one2one	435.354	-0.57418	0.379008	-1.51496	0.129784	0.603343
ENSDARG00000008224	vps35	VPS35	ortholog_one2one	967.245	-0.0168172	0.33137	-0.0507505	0.959524	0.992561
ENSDARG00000008235	cog5	COG5	ortholog_one2one	141.555	0.174857	0.457292	0.382374	0.702184	0.929741
ENSDARG00000008237	sars1	SARS1	ortholog_one2one	2411.36	-1.08981	0.671298	-1.62344	0.104495	0.564679
ENSDARG00000008238	manba	MANBA	ortholog_one2one	195.61	1.2262	0.680124	1.80291	0.0714031	0.502338
ENSDARG00000008239	mocs3	MOCS3	ortholog_one2one	121.82	0.237118	0.510534	0.46445	0.642325	0.909969
ENSDARG00000008243	cct8	CCT8	ortholog_one2one	6146.35	-0.808713	0.526666	-1.53553	0.124653	0.597897
ENSDARG00000008249	ptchd4	PTCHD4	ortholog_one2one	2.39629	1.70085	2.87731	0.591125	0.554437	NA
ENSDARG00000008278	rcor2	RCOR2	ortholog_one2one	95.773	3.56892	1.85918	1.91962	0.0549063	0.460139
ENSDARG00000008279	map2k7	MAP2K7	ortholog_one2one	59.098	-0.300026	0.488673	-0.613961	0.539241	0.869828
ENSDARG00000008287	fam114a1	FAM114A1	ortholog_one2one	213.162	0.172928	0.43399	0.398462	0.69029	0.926565
ENSDARG00000008305	hand2	HAND2	ortholog_one2one	72.2417	0.339996	0.635541	0.534971	0.59267	0.892494
ENSDARG00000008329	asic1a	ASIC1	ortholog_one2one	4.37562	0.564412	2.31667	0.243631	0.807517	NA
ENSDARG00000008372	spred2b	SPRED2	ortholog_one2one	128.442	1.11743	0.620473	1.80093	0.0717138	0.503227
ENSDARG00000008377	epn2	EPN2	ortholog_one2one	345.785	-0.170051	0.293699	-0.578997	0.562591	0.881227
ENSDARG00000008380	brd7	BRD7	ortholog_one2one	370.28	0.169088	0.423041	0.399696	0.689381	0.926342
ENSDARG00000008384	hdac6	HDAC6	ortholog_one2one	164.236	0.106616	0.378187	0.281914	0.778009	0.950145
ENSDARG00000008395	snupn	SNUPN	ortholog_one2one	221.866	0.596999	0.533843	1.11831	0.263436	0.72213
ENSDARG00000008398	cacna1c	CACNA1C	ortholog_one2one	20.2969	4.83627	1.94697	2.484	0.0129916	0.257594
ENSDARG00000008403	phospho1	PHOSPHO1	ortholog_one2one	5.58385	-0.156035	1.48426	-0.105126	0.916276	NA
ENSDARG00000008413	atp11a	ATP11A	ortholog_one2one	35.3469	0.107818	0.630803	0.170922	0.864285	0.970191
ENSDARG00000008433	unc45b	UNC45B	ortholog_one2one	62.5021	-0.663655	0.769694	-0.862233	0.38856	0.8006
ENSDARG00000008434	bcl2l1	BCL2L1	ortholog_one2one	357.055	0.434178	0.348581	1.24556	0.212926	0.691365
ENSDARG00000008439	atxn10	ATXN10	ortholog_one2one	79.27	0.488925	0.50132	0.975277	0.329423	0.768804
ENSDARG00000008447	fkbp4	FKBP4	ortholog_one2one	1370.72	0.331984	0.491244	0.675802	0.499166	0.854414
ENSDARG00000008461	anapc5	ANAPC5	ortholog_one2one	127.683	0.05608	0.475761	0.117874	0.906167	0.980934
ENSDARG00000008472	apex2	APEX2	ortholog_one2one	143.458	0.0965665	0.553629	0.174424	0.861532	0.969764
ENSDARG00000008480	trmt61a	TRMT61A	ortholog_one2one	166.829	0.529214	0.650791	0.813186	0.416112	0.814933
ENSDARG00000008485	lrp3	LRP3	ortholog_one2one	11.8188	0.581014	0.949648	0.61182	0.540657	0.87061
ENSDARG00000008487	dmd	DMD	ortholog_one2one	58.3977	3.27468	1.8545	1.7658	0.0774297	0.516089
ENSDARG00000008502	pno1	PNO1	ortholog_one2one	5900.47	-1.2791	0.749929	-1.70562	0.0880782	0.538529
ENSDARG00000008503	glcci1a	GLCCI1	ortholog_one2one	214.629	0.326594	0.527883	0.618687	0.536123	0.869828
ENSDARG00000008540	sox21b	SOX21	ortholog_one2one	0.019248	0	5.26762	0	1	NA
ENSDARG00000008542	yod1	YOD1	ortholog_one2one	154.199	-0.417308	0.384208	-1.08615	0.277411	0.73129
ENSDARG00000008560	brap	BRAP	ortholog_one2one	187.332	0.151326	0.375839	0.402635	0.687217	0.926081
ENSDARG00000008573	fam20b	FAM20B	ortholog_one2one	537.495	0.0155924	0.527675	0.0295492	0.976427	0.99632
ENSDARG00000008575	lyst	LYST	ortholog_one2one	104.477	1.48708	0.587551	2.53098	0.0113743	0.242742
ENSDARG00000008592	mtmr8	MTMR8	ortholog_one2one	86.3921	-0.0094729	0.399722	-0.0236987	0.981093	0.997876
ENSDARG00000008593	nbas	NBAS	ortholog_one2one	540.713	-1.84355	0.493716	-3.73402	0.000188444	0.027097
ENSDARG00000008623	cops3	COPS3	ortholog_one2one	372.393	0.274916	0.247282	1.11175	0.266245	0.724389
ENSDARG00000008637	mttp	MTTP	ortholog_one2one	4693.67	0.0416295	0.51996	0.0800628	0.936187	0.986864
ENSDARG00000008660	coro1b	CORO1B	ortholog_one2one	44.0979	2.65683	0.829948	3.2012	0.00136854	0.0889305
ENSDARG00000008662	fign	FIGN	ortholog_one2one	12.2204	-0.180747	0.98335	-0.183808	0.854164	0.968656
ENSDARG00000008678	snx3	SNX3	ortholog_one2one	1154.8	-0.255484	0.380341	-0.671723	0.50176	0.854756
ENSDARG00000008706	paip2b	PAIP2B	ortholog_one2one	1031.06	-0.45783	0.415809	-1.10106	0.270872	0.728479
ENSDARG00000008720	lmo3	LMO3	ortholog_one2one	0.019248	0	5.26762	0	1	NA
ENSDARG00000008735	atp6ap2	ATP6AP2	ortholog_one2one	588.056	0.690249	0.351521	1.96361	0.0495756	0.439591
ENSDARG00000008740	esf1	ESF1	ortholog_one2one	473.841	0.153059	0.513436	0.298108	0.765621	0.947471
ENSDARG00000008757	entpd6	ENTPD6	ortholog_one2one	110.429	0.496155	0.371759	1.33461	0.182003	0.660866
ENSDARG00000008765	tmed5	TMED5	ortholog_one2one	471.34	-0.433333	0.864041	-0.501518	0.616006	0.902778
ENSDARG00000008785	dldh	DLD	ortholog_one2one	3981.67	-0.413092	0.338674	-1.21973	0.222565	0.698273
ENSDARG00000008805	orc3	ORC3	ortholog_one2one	178.433	-0.591665	0.638617	-0.92648	0.354197	0.778351
ENSDARG00000008808	eml2	EML2	ortholog_one2one	524.024	3.08727	1.15129	2.68157	NA	NA
ENSDARG00000008811	cmtm3	CMTM3	ortholog_one2one	10.232	-0.112328	0.80678	-0.13923	0.889268	0.975157
ENSDARG00000008829	chga	CHGB	ortholog_one2one	3.01846	2.66481	2.54298	1.04791	0.294681	NA
ENSDARG00000008832	neu1	NEU1	ortholog_one2one	246.449	0.565977	0.707971	0.799436	0.424038	0.820043
ENSDARG00000008852	elp4	ELP4	ortholog_one2one	123.095	-0.122818	0.426099	-0.288239	0.773164	0.948518
ENSDARG00000008858	cyp7b1	CYP7B1	ortholog_one2one	61.2566	-0.29841	0.802636	-0.371787	0.710052	0.932584
ENSDARG00000008861	tfap2e	TFAP2E	ortholog_one2one	1.84271	0.623587	2.3892	0.261002	0.794091	NA
ENSDARG00000008866	cabp4	CABP2	ortholog_one2one	0.292869	-0.664889	5.25414	-0.126546	0.8993	NA
ENSDARG00000008867	rap1b	RAP1B	ortholog_one2one	531.153	0.568859	0.537339	1.05866	0.289755	0.739552
ENSDARG00000008880	usp28	USP28	ortholog_one2one	31.0419	14.3469	3.97924	3.60544	NA	NA
ENSDARG00000008884	hprt1	HPRT1	ortholog_one2one	469.387	0.205859	0.528875	0.389238	0.6971	0.928436
ENSDARG00000008890	ctns	CTNS	ortholog_one2one	119.494	-0.323256	0.448394	-0.720918	0.47096	0.841761
ENSDARG00000008931	renbp	RENBP	ortholog_one2one	23.4051	0.827368	1.05856	0.781599	0.43445	0.825027
ENSDARG00000008936	sec11a	SEC11A	ortholog_one2one	346.968	-1.10996	0.748097	-1.48371	0.137886	0.611863
ENSDARG00000008947	rtf1	RTF1	ortholog_one2one	1532.23	-0.157149	0.213609	-0.735688	0.461921	0.837055
ENSDARG00000008953	pofut1	POFUT1	ortholog_one2one	208.033	-1.29339	0.538717	-2.40088	0.0163559	0.281628
ENSDARG00000008969	fgb	FGB	ortholog_one2one	131598	-0.698441	0.892725	-0.78237	0.433997	0.825027
ENSDARG00000008976	mdn1	MDN1	ortholog_one2one	1781.63	0.0699089	0.647968	0.107889	0.914083	0.981941
ENSDARG00000008979	golga1	GOLGA1	ortholog_one2one	515.137	0.486007	0.394929	1.23062	0.218465	0.694828
ENSDARG00000008982	casq2	CASQ2	ortholog_one2one	7.59643	1.97171	2.69844	0.730686	0.464971	NA
ENSDARG00000008986	e2f7	E2F7	ortholog_one2one	13.2054	1.83789	1.18018	1.55729	0.119401	0.587211
ENSDARG00000009001	pdia6	PDIA6	ortholog_one2one	3327.71	-1.34485	0.766476	-1.75458	NA	NA
ENSDARG00000009018	rhbg	RHBG	ortholog_one2one	18.1066	2.49588	2.60593	0.957769	0.338179	0.773185
ENSDARG00000009020	cnr1	CNR1	ortholog_one2one	0.859354	0.261539	4.23378	0.0617744	0.950743	NA
ENSDARG00000009021	chrna1	CHRNA1	ortholog_one2one	40.6679	0.00983057	1.01609	0.00967488	0.992281	1
ENSDARG00000009046	nphp1	NPHP1	ortholog_one2one	38.335	0.396851	0.835153	0.475184	0.634656	0.907677
ENSDARG00000009074	cbr4	CBR4	ortholog_one2one	750.6	-0.102588	0.848556	-0.120897	0.903773	0.980465
ENSDARG00000009106	serinc1	SERINC1	ortholog_one2one	2365.34	-0.281233	0.585546	-0.480293	0.631019	0.906154
ENSDARG00000009113	pigc	PIGC	ortholog_one2one	57.4195	-0.243764	0.466481	-0.52256	0.601281	0.897119
ENSDARG00000009131	slc10a4	SLC10A4	ortholog_one2one	111.422	-0.830115	1.15052	-0.721515	0.470593	0.841706
ENSDARG00000009134	hlx1	HLX	ortholog_one2one	126.49	-0.200155	0.619667	-0.323004	0.746693	0.94069
ENSDARG00000009160	kmo	KMO	ortholog_one2one	3205.65	-0.217382	0.708953	-0.306625	0.759129	0.945333
ENSDARG00000009169	mob1ba	MOB1B	ortholog_one2one	281.133	0.845559	0.483445	1.74903	0.0802863	0.522108
ENSDARG00000009170	ctr9	CTR9	ortholog_one2one	669.972	-0.150311	0.310402	-0.484245	0.628212	0.90555
ENSDARG00000009178	zfand1	ZFAND1	ortholog_one2one	82.4057	-0.602169	0.522117	-1.15332	0.248778	0.712672
ENSDARG00000009214	mfsd13a	MFSD13A	ortholog_one2one	92.8096	0.185987	0.550827	0.337651	0.735626	0.938295
ENSDARG00000009218	mars2	MARS2	ortholog_one2one	10.0758	-0.963971	0.909864	-1.05947	0.289387	0.739552
ENSDARG00000009242	fev	FEV	ortholog_one2one	66.9202	5.49826	1.86704	2.94491	0.00323046	0.131371
ENSDARG00000009250	etfb	ETFB	ortholog_one2one	3948.18	-0.556145	0.367033	-1.51524	0.129711	0.603294
ENSDARG00000009252	napepld	NAPEPLD	ortholog_one2one	184.16	0.778591	0.540852	1.43956	0.149991	0.62702
ENSDARG00000009253	rtraf	RTRAF	ortholog_one2one	429.125	0.0725024	0.374597	0.193547	0.84653	0.966738
ENSDARG00000009262	FAR2	FAR2	ortholog_one2one	16.992	-1.26448	0.807655	-1.56562	0.117438	0.585212
ENSDARG00000009266	uevld	UEVLD	ortholog_one2one	48.4269	-0.439073	0.653474	-0.671907	0.501643	0.854756
ENSDARG00000009285	rpl15	RPL15	ortholog_one2one	52243.6	-0.852564	0.719501	-1.18494	0.236042	0.705045
ENSDARG00000009299	dusp8a	DUSP8	ortholog_one2one	120.743	0.319621	0.534027	0.598512	0.549499	0.875034
ENSDARG00000009313	napsa	NAPSA	ortholog_one2one	215.541	1.36051	0.797751	1.70544	0.0881131	0.538529
ENSDARG00000009315	clgn	CLGN	ortholog_one2one	197.666	0.249333	0.367809	0.677887	0.497843	0.854116
ENSDARG00000009336	aif1l	AIF1L	ortholog_one2one	325.636	1.61906	1.2141	1.33354	0.182354	0.661526
ENSDARG00000009341	nrap	NRAP	ortholog_one2one	29.0124	3.05053	2.89525	1.05363	NA	NA
ENSDARG00000009342	txndc5	TXNDC5	ortholog_one2one	1498.78	1.37346	0.398325	3.44809	0.000564559	0.0546654
ENSDARG00000009350	atg3	ATG3	ortholog_one2one	536.289	0.244516	0.3464	0.70588	0.480263	0.846566
ENSDARG00000009387	robo4	CNTN2	ortholog_one2one	78.1385	-0.256097	0.519302	-0.493156	0.621902	0.904099
ENSDARG00000009390	npl	NPL	ortholog_one2one	442.388	0.599044	0.426387	1.40493	0.160042	0.636439
ENSDARG00000009418	mef2cb	MEF2C	ortholog_one2one	74.4122	0.11392	0.700117	0.162715	0.870743	0.971213
ENSDARG00000009436	ubxn7	UBXN7	ortholog_one2one	269.34	-0.279306	0.443318	-0.630037	0.528671	0.868055
ENSDARG00000009438	myog	MYOG	ortholog_one2one	0.964272	0.598782	3.05974	0.195697	0.844848	NA
ENSDARG00000009459	slc35e4	SLC35E4	ortholog_one2one	1.02595	1.22961	2.17129	0.566304	0.571187	NA
ENSDARG00000009470	hnf1a	HNF1A	ortholog_one2one	984.672	-0.13615	0.507428	-0.268313	0.788458	0.952254
ENSDARG00000009480	pdcl	PDCL	ortholog_one2one	369.558	-0.0321398	0.401259	-0.0800974	0.93616	0.986864
ENSDARG00000009488	gipc2	GIPC2	ortholog_one2one	377.696	2.73985	1.1172	2.45243	0.0141894	0.266784
ENSDARG00000009493	MAP3K13	MAP3K13	ortholog_one2one	49.1241	-0.476769	0.822098	-0.579942	0.561954	0.881227
ENSDARG00000009505	prelid3b	PRELID3B	ortholog_one2one	767.382	0.34353	0.39678	0.865796	0.386602	0.799507
ENSDARG00000009534	wls	WLS	ortholog_one2one	223.191	0.609909	0.706157	0.863702	0.387752	0.800468
ENSDARG00000009549	ubr4	UBR4	ortholog_one2one	1192.86	-0.168858	0.422151	-0.399995	0.68916	0.926317
ENSDARG00000009553	gng3	GNG3	ortholog_one2one	0.91676	0.200385	3.29562	0.0608036	0.951516	NA
ENSDARG00000009557	wrap73	WRAP73	ortholog_one2one	106.903	-1.30283	0.509187	-2.55865	0.0105079	0.23241
ENSDARG00000009585	papola	PAPOLA	ortholog_one2one	1832.35	-0.336132	0.398086	-0.844372	0.398461	0.807647
ENSDARG00000009607	ccnc	CCNC	ortholog_one2one	371.451	0.534865	0.375024	1.42621	0.153806	0.631651
ENSDARG00000009629	unc119.1	UNC119B	ortholog_one2one	142.634	-0.0557757	0.579074	-0.0963187	0.923267	0.984207
ENSDARG00000009640	psmb1	PSMB1	ortholog_one2one	994.245	0.226916	0.358604	0.632776	0.52688	0.867258
ENSDARG00000009657	fgfr1op2	FGFR1OP2	ortholog_one2one	385.941	-0.470595	0.323731	-1.45366	0.14604	0.622397
ENSDARG00000009681	med27	MED27	ortholog_one2one	120.648	-0.151555	0.498893	-0.303783	0.761294	0.945775
ENSDARG00000009685	ppa2	PPA2	ortholog_one2one	148.2	-0.29944	0.377865	-0.792451	0.428097	0.822198
ENSDARG00000009693	llgl1	LLGL1	ortholog_one2one	320.842	-0.109785	0.551068	-0.199222	0.842089	0.966391
ENSDARG00000009724	rpn2	RPN2	ortholog_one2one	6927.93	-0.606115	0.541364	-1.11961	0.262881	0.721743
ENSDARG00000009733	kif21b	KIF21B	ortholog_one2one	40.8705	0.799392	0.871414	0.917351	0.358959	0.781319
ENSDARG00000009735	gigyf2	GIGYF2	ortholog_one2one	565.783	0.156267	0.480571	0.325169	0.745053	0.940661
ENSDARG00000009743	efhc1	EFHC1	ortholog_one2one	9.70834	-1.53912	1.37842	-1.11659	0.26417	0.722293
ENSDARG00000009745	fbxw2	FBXW2	ortholog_one2one	320.822	0.0769702	0.395035	0.194844	0.845515	0.966592
ENSDARG00000009748	dffb	DFFB	ortholog_one2one	106.071	0.41649	0.335607	1.241	0.214604	0.6919
ENSDARG00000009753	sf3b6	SF3B6	ortholog_one2one	499.053	0.277127	0.29086	0.952785	0.340699	0.774441
ENSDARG00000009764	srek1	SREK1	ortholog_one2one	49.808	-1.41889	0.613461	-2.31292	0.0207268	0.312748
ENSDARG00000009771	ppme1	PPME1	ortholog_one2one	567.844	0.315021	0.319154	0.987049	0.323618	0.763888
ENSDARG00000009783	slc49a4	SLC49A4	ortholog_one2one	477.118	-0.142134	0.324203	-0.43841	0.661089	0.916406
ENSDARG00000009806	smfn	REXO2	ortholog_one2one	193.459	0.442826	0.563136	0.786358	0.431658	0.82407
ENSDARG00000009830	hdlbpa	HDLBP	ortholog_one2one	94344	-1.44347	0.822019	-1.756	0.0790885	0.519671
ENSDARG00000009837	agk	AGK	ortholog_one2one	150.311	-0.359146	0.357338	-1.00506	0.314869	0.756389
ENSDARG00000009851	wdr41	WDR41	ortholog_one2one	287.667	-0.375419	0.226966	-1.65408	0.0981121	0.555095
ENSDARG00000009862	dcps	DCPS	ortholog_one2one	131.232	0.491108	0.514626	0.9543	0.339932	0.774441
ENSDARG00000009864	ddx55	DDX55	ortholog_one2one	324.709	0.0804652	0.491226	0.163805	0.869885	0.971213
ENSDARG00000009871	snrpc	SNRPC	ortholog_one2one	285.822	0.536448	0.479609	1.11851	0.263348	0.72213
ENSDARG00000009886	rnf114	RNF114	ortholog_one2one	388.647	0.155153	0.351193	0.44179	0.658641	0.916212
ENSDARG00000009901	slc38a5a	SLC38A5	ortholog_one2one	16.0609	2.79225	1.34964	2.06889	0.0385565	0.397224
ENSDARG00000009939	micu2	MICU2	ortholog_one2one	862.813	0.581543	0.5502	1.05697	0.290526	0.739782
ENSDARG00000009942	cdc6	CDC6	ortholog_one2one	150.162	1.47485	1.26367	1.16712	0.243162	0.708183
ENSDARG00000009950	edf1	EDF1	ortholog_one2one	2352.08	-0.979522	0.23237	-4.21535	2.49e-05	0.0061245
ENSDARG00000009953	med14	MED14	ortholog_one2one	378.76	-0.263608	0.486378	-0.541982	0.587831	0.891452
ENSDARG00000009958	cbl	CBL	ortholog_one2one	183.773	0.215848	0.553473	0.389989	0.696544	0.928308
ENSDARG00000009961	rundc3b	RUNDC3B	ortholog_one2one	7.7066	2.22936	1.80458	1.23539	0.216685	NA
ENSDARG00000009982	fam199x	FAM199X	ortholog_one2one	425.815	0.179553	0.38408	0.467489	0.64015	0.909325
ENSDARG00000010010	trim13	TRIM13	ortholog_one2one	3.92284	1.44514	1.69438	0.852902	0.393714	NA
ENSDARG00000010018	qki2	QKI	ortholog_one2one	28.5895	1.24632	0.934067	1.33429	0.182109	0.660905
ENSDARG00000010021	grpel1	GRPEL1	ortholog_one2one	422.699	0.256921	0.401463	0.639963	0.522197	0.864629
ENSDARG00000010032	cmtm7	CMTM7	ortholog_one2one	28.7322	-1.12433	0.686919	-1.63678	0.101677	0.562171
ENSDARG00000010035	engase	ENGASE	ortholog_one2one	77.2044	-0.116472	0.53792	-0.216523	0.82858	0.962247
ENSDARG00000010051	ufd1l	UFD1	ortholog_one2one	674.561	0.149498	0.33678	0.443904	0.657112	0.915885
ENSDARG00000010059	itpkb	ITPKB	ortholog_one2one	50.2474	0.531127	0.627012	0.847077	0.396952	0.807463
ENSDARG00000010070	adam9	ADAM9	ortholog_one2one	428.049	-0.38754	0.381245	-1.01651	0.309387	0.752558
ENSDARG00000010078	nup133	NUP133	ortholog_one2one	315.724	-0.14035	0.437835	-0.320554	0.748548	0.94152
ENSDARG00000010085	p4ha2	P4HA2	ortholog_one2one	169.781	0.0830342	0.748007	0.111007	0.911611	0.981064
ENSDARG00000010096	slc1a6	SLC1A6	ortholog_one2one	0.674706	0.403356	4.38339	0.0920191	0.926683	NA
ENSDARG00000010108	bri3bp	BRI3BP	ortholog_one2one	76.4396	0.854396	0.454412	1.88022	0.0600778	0.473532
ENSDARG00000010130	smpdl3b	SMPDL3B	ortholog_one2one	296.019	2.53336	1.52023	1.66643	0.0956268	0.550781
ENSDARG00000010149	atp5fa1	ATP5F1A	ortholog_one2one	13321.8	-0.210149	0.223624	-0.939743	0.347349	0.777196
ENSDARG00000010169	myd88	MYD88	ortholog_one2one	245.416	-0.116003	0.561318	-0.206661	0.836275	0.96431
ENSDARG00000010181	asap2a	ASAP2	ortholog_one2one	57.8806	-0.505338	0.645218	-0.783205	0.433507	0.825027
ENSDARG00000010186	myo3a	MYO3A	ortholog_one2one	30.8378	3.92462	2.29584	1.70945	NA	NA
ENSDARG00000010238	rbm22	RBM22	ortholog_one2one	231.701	0.164286	0.364074	0.451243	0.651814	0.913791
ENSDARG00000010244	rpl22l1	RPL22L1	ortholog_one2one	9435.88	-1.13242	0.814297	-1.39068	0.164324	0.640109
ENSDARG00000010246	prmt1	PRMT1	ortholog_one2one	2046.59	0.948766	0.450053	2.10812	0.0350206	0.384093
ENSDARG00000010250	nqo1	NQO1	ortholog_one2one	1178.58	0.642767	1.15987	0.554171	NA	NA
ENSDARG00000010266	igf2bp3	IGF2BP3	ortholog_one2one	356.391	-0.279978	0.677036	-0.413535	0.679215	0.923181
ENSDARG00000010270	fezf1	FEZF1	ortholog_one2one	0.019248	0	5.26762	0	1	NA
ENSDARG00000010280	clasp1a	CLASP1	ortholog_one2one	858.131	0.0598373	0.309444	0.19337	0.846669	0.966741
ENSDARG00000010281	xpo4	XPO4	ortholog_one2one	176.302	0.922947	0.609097	1.51527	0.129704	0.603294
ENSDARG00000010300	traf3ip1	TRAF3IP1	ortholog_one2one	65.5125	-0.252879	0.687328	-0.367917	0.712935	0.933643
ENSDARG00000010301	b4galt6	B4GALT5	ortholog_one2one	340.276	0.152663	0.42	0.363483	0.716244	0.933643
ENSDARG00000010312	cp	CP	ortholog_one2one	96240.5	-1.01775	0.8964	-1.13537	0.25622	0.717271
ENSDARG00000010316	qars1	QARS1	ortholog_one2one	817.402	-0.00515731	0.756737	-0.00681519	0.994562	1
ENSDARG00000010318	srpx	SRPX	ortholog_one2one	17.4228	1.39936	1.37376	1.01864	0.308375	0.751995
ENSDARG00000010331	radx	RADX	ortholog_one2one	13.4449	1.62213	1.10975	1.46171	0.143821	0.619131
ENSDARG00000010347	acer1	ACER1	ortholog_one2one	6.95154	0.304223	2.45216	0.124063	0.901265	NA
ENSDARG00000010381	rnf2	RNF2	ortholog_one2one	998.548	-0.111549	0.277034	-0.402653	0.687203	0.926081
ENSDARG00000010400	lrrfip2	LRRFIP2	ortholog_one2one	400.999	0.0451561	0.404191	0.11172	0.911046	0.981
ENSDARG00000010407	ppp4r4	PPP4R4	ortholog_one2one	25.7589	-1.43999	1.88481	-0.763997	0.444869	0.829295
ENSDARG00000010415	sirt4	SIRT4	ortholog_one2one	98.636	0.30499	0.486754	0.626578	0.530936	0.868232
ENSDARG00000010425	scara5	SCARA5	ortholog_one2one	56.3069	5.6417	1.98503	2.84212	0.00448141	0.157083
ENSDARG00000010432	eaf2	EAF2	ortholog_one2one	276.873	-0.101969	0.423179	-0.24096	0.809586	0.95846
ENSDARG00000010434	clu	CLU	ortholog_one2one	131.111	3.3376	1.77817	1.87699	0.06052	0.474994
ENSDARG00000010437	tent5c	TENT5C	ortholog_one2one	481.583	-0.622558	0.949549	-0.655635	0.512059	0.860587
ENSDARG00000010445	trabd	TRABD	ortholog_one2one	785.803	-0.215008	0.833352	-0.258004	0.796404	0.954389
ENSDARG00000010472	atp1a2a	ATP1A2	ortholog_one2one	19.8883	1.20423	2.53916	0.474264	NA	NA
ENSDARG00000010487	sae1	SAE1	ortholog_one2one	94.7546	-0.143088	0.808718	-0.176932	0.859562	0.969764
ENSDARG00000010514	cxcr5	CXCR5	ortholog_one2one	3.51056	2.0224	2.20645	0.916588	0.359359	NA
ENSDARG00000010516	rpl21	RPL21	ortholog_one2one	22449.3	-0.924014	0.628788	-1.46952	0.141693	0.616744
ENSDARG00000010519	per3	PER3	ortholog_one2one	1539.9	-1.50825	0.38515	-3.91601	9e-05	0.015649
ENSDARG00000010553	mmgt1	MMGT1	ortholog_one2one	134.811	0.793562	0.440177	1.80283	0.0714154	0.502338
ENSDARG00000010565	aqp4	AQP4	ortholog_one2one	0.48417	0	5.26762	0	1	NA
ENSDARG00000010571	ezh2	EZH2	ortholog_one2one	319.785	1.5965	0.738983	2.1604	0.0307418	0.367912
ENSDARG00000010586	tex9	TEX9	ortholog_one2one	36.4666	4.3791	2.07321	2.11223	0.034667	0.382942
ENSDARG00000010591	foxn4	FOXN4	ortholog_one2one	8.9415	0.188452	0.851291	0.221372	0.824803	0.961231
ENSDARG00000010596	slc7a6os	SLC7A6OS	ortholog_one2one	570.149	0.319559	0.368429	0.867356	0.385747	0.799507
ENSDARG00000010601	mtmr10	MTMR10	ortholog_one2one	189.634	-0.383682	0.381901	-1.00466	0.315059	0.756493
ENSDARG00000010610	sarm1	SARM1	ortholog_one2one	47.2371	-2.25828	0.878047	-2.57194	0.0101132	0.229618
ENSDARG00000010619	themis	THEMIS	ortholog_one2one	53.8794	0.699401	1.07811	0.648727	0.516515	0.862131
ENSDARG00000010625	clic2	CLIC2	ortholog_one2one	104.227	0.022173	0.450126	0.0492595	0.960713	0.99286
ENSDARG00000010630	hoxb6a	HOXB6	ortholog_one2one	13.0067	-0.237734	1.13129	-0.210144	0.833556	0.963656
ENSDARG00000010658	insig1	INSIG1	ortholog_one2one	104.146	-0.0487959	0.576638	-0.0846213	0.932562	0.986232
ENSDARG00000010700	il17d	IL17D	ortholog_one2one	0	NA	NA	NA	NA	NA
ENSDARG00000010717	chchd10	CHCHD10	ortholog_one2one	218.385	0.280563	0.604166	0.464381	0.642375	0.909969
ENSDARG00000010721	2006-09-01	SEPTIN6	ortholog_one2one	478.944	0.0907753	0.338482	0.268184	0.788558	0.952254
ENSDARG00000010728	scin	SCIN	ortholog_one2one	212.171	3.0364	1.41796	2.14138	0.0322432	0.37176
ENSDARG00000010756	nod2	NOD2	ortholog_one2one	88.3341	-0.235507	0.808872	-0.291154	0.770933	0.947962
ENSDARG00000010773	pnpla6	PNPLA6	ortholog_one2one	1847.9	0.0373781	0.425935	0.0877552	0.930071	0.986232
ENSDARG00000010779	tlk2	TLK2	ortholog_one2one	230.731	-0.0479662	0.509669	-0.0941125	0.92502	0.984762
ENSDARG00000010784	ppp1r12a	PPP1R12A	ortholog_one2one	408.092	-0.134659	0.33471	-0.402316	0.687451	0.926081
ENSDARG00000010794	tfeb	TFEB	ortholog_one2one	45.5145	1.60781	1.21043	1.3283	0.184078	0.664368
ENSDARG00000010816	slc7a14a	SLC7A14	ortholog_one2one	24.095	5.1772	1.90148	2.72272	0.00647462	0.184701
ENSDARG00000010823	memo1	MEMO1	ortholog_one2one	158.598	0.42249	0.471855	0.89538	0.370584	0.788787
ENSDARG00000010831	churc1	CHURC1	ortholog_one2one	74.629	-0.109806	0.410914	-0.267225	0.789296	0.952254
ENSDARG00000010844	kras	KRAS	ortholog_one2one	175.892	1.01944	0.580413	1.7564	0.0790203	0.519671
ENSDARG00000010873	DDX17	DDX17	ortholog_one2one	544.375	-0.632807	0.358859	-1.76339	0.077835	0.516407
ENSDARG00000010878	cdkn1ca	CDKN1C	ortholog_one2one	11.3337	14.8538	3.08974	4.80746	1.53e-06	0.000507874
ENSDARG00000010905	mettl13	EEF1AKNMT	ortholog_one2one	123.793	0.760242	0.505988	1.50249	0.132971	0.60744
ENSDARG00000010918	nprl3	NPRL3	ortholog_one2one	208.138	-0.496423	0.317658	-1.56276	0.11811	0.586224
ENSDARG00000010934	syt14a	SYT14	ortholog_one2one	3.14163	-2.7587	1.73456	-1.59044	0.111737	NA
ENSDARG00000010936	abcb4	ABCB4	ortholog_one2one	3016.36	1.10309	0.802403	1.37473	0.169215	0.646162
ENSDARG00000010941	pomgnt2	POMGNT2	ortholog_one2one	30.5443	-0.227925	1.00691	-0.226361	0.82092	0.959995
ENSDARG00000010948	kif11	KIF11	ortholog_one2one	509.711	2.15562	0.872778	2.46984	0.0135174	0.262232
ENSDARG00000010962	fkbp7	FKBP7	ortholog_one2one	12.861	1.362	1.18576	1.14863	0.250709	0.713315
ENSDARG00000010965	psma8	PSMA8	ortholog_one2one	1541.05	0.454718	0.241819	1.88041	0.0600528	0.473532
ENSDARG00000010978	trmt1	TRMT1	ortholog_one2one	236.325	0.325451	0.579185	0.561911	0.574177	0.886659
ENSDARG00000010981	zdhhc3a	ZDHHC3	ortholog_one2one	116.652	-0.861775	0.594593	-1.44935	0.147239	0.623385
ENSDARG00000011000	gtf2a1	GTF2A1	ortholog_one2one	857.052	-0.0572426	0.453364	-0.126262	0.899525	0.979112
ENSDARG00000011042	pgbd5	PGBD5	ortholog_one2one	16.826	2.22548	1.24929	1.78139	0.0748488	0.511505
ENSDARG00000011055	fbxo9	FBXO9	ortholog_one2one	2705.61	-0.282187	0.537361	-0.525135	0.59949	0.896272
ENSDARG00000011066	glra3	GLRA3	ortholog_one2one	0.367121	-0.288708	5.24658	-0.0550278	0.956116	NA
ENSDARG00000011072	ddx11	DDX11	ortholog_one2one	832.061	0.319135	0.627307	0.508738	0.610936	0.900749
ENSDARG00000011079	wdr3	WDR3	ortholog_one2one	1446.54	0.402053	0.581527	0.691374	0.48933	0.85067
ENSDARG00000011094	ccna2	CCNA2	ortholog_one2one	753.681	0.943462	0.945569	0.997771	0.31839	0.759304
ENSDARG00000011113	chrna10a	CHRNA10	ortholog_one2one	0.453394	0.244445	3.14853	0.0776378	0.938116	NA
ENSDARG00000011125	snrpb	SNRPB	ortholog_one2one	1107.5	-0.348231	0.454436	-0.766293	0.443502	0.829104
ENSDARG00000011146	uqcrb	UQCRB	ortholog_one2one	12.0638	-0.476463	0.828182	-0.575312	0.56508	0.882189
ENSDARG00000011152	rpp14	RPP14	ortholog_one2one	316.88	0.458648	0.413773	1.10845	0.267666	0.725347
ENSDARG00000011170	ndrg2	NDRG2	ortholog_one2one	4918.69	0.863578	0.614613	1.40508	0.159998	0.636426
ENSDARG00000011175	atp6v1d	ATP6V1D	ortholog_one2one	669.063	0.181401	0.425014	0.426812	0.669516	0.918547
ENSDARG00000011201	rplp2l	RPLP2	ortholog_one2one	19956.3	-1.0616	0.640235	-1.65815	0.0972879	0.554953
ENSDARG00000011222	ccdc28b	CCDC28B	ortholog_one2one	106.387	2.09111	0.781744	2.67492	0.00747463	0.198645
ENSDARG00000011235	otx2b	OTX2	ortholog_one2one	0.474945	-0.179145	4.5884	-0.0390431	0.968856	NA
ENSDARG00000011240	ift46	IFT46	ortholog_one2one	46.8259	-0.522532	0.646595	-0.80813	0.419016	0.816268
ENSDARG00000011245	esrp1	ESRP1	ortholog_one2one	109.634	5.17632	1.69211	3.05909	0.00222009	0.113654
ENSDARG00000011246	krr1	KRR1	ortholog_one2one	296.231	-0.00716879	0.443116	-0.0161781	0.987092	0.99922
ENSDARG00000011247	rnpc3	RNPC3	ortholog_one2one	219.495	-0.116751	0.325789	-0.358364	0.720071	0.934397
ENSDARG00000011257	enpp2	ENPP2	ortholog_one2one	13.5575	0.598786	0.93289	0.641861	0.520963	0.864417
ENSDARG00000011262	traip	TRAIP	ortholog_one2one	54.2313	1.65139	1.24048	1.33125	0.183108	0.662468
ENSDARG00000011272	uqcc2	UQCC2	ortholog_one2one	257.496	0.121864	0.376884	0.323346	0.746433	0.94069
ENSDARG00000011299	blzf1	BLZF1	ortholog_one2one	520.327	-0.597989	0.366553	-1.63138	0.102809	0.563125
ENSDARG00000011301	nae1	NAE1	ortholog_one2one	343.336	0.391772	0.299364	1.30868	0.190642	0.672261
ENSDARG00000011312	stk3	STK3	ortholog_one2one	319.965	-0.00354319	0.266662	-0.0132872	0.989399	0.999573
ENSDARG00000011360	nfatc2ip	NFATC2IP	ortholog_one2one	87.8145	-0.673735	0.517828	-1.30108	0.193231	0.674886
ENSDARG00000011370	fyna	FYN	ortholog_one2one	45.9106	1.05228	1.55826	0.675293	0.49949	0.854414
ENSDARG00000011400	tnnc1a	TNNC1	ortholog_one2one	0.0962401	0	5.26762	0	1	NA
ENSDARG00000011404	fen1	FEN1	ortholog_one2one	254.71	0.700935	0.701723	0.998878	0.317854	0.758666
ENSDARG00000011405	rps9	RPS9	ortholog_one2one	29852.3	-1.07152	0.642482	-1.66778	0.0953584	0.550781
ENSDARG00000011410	aadat	AADAT	ortholog_one2one	147.222	0.457446	0.533164	0.857984	0.390902	0.801867
ENSDARG00000011418	sigmar1	SIGMAR1	ortholog_one2one	474.617	-1.16909	0.530271	-2.2047	0.0274749	0.350119
ENSDARG00000011422	ryr1a	RYR1	ortholog_one2one	21.0546	2.5629	1.64169	1.56113	0.118493	0.586775
ENSDARG00000011449	fes	FES	ortholog_one2one	41.8311	3.52685	1.34935	2.61373	0.00895589	0.215871
ENSDARG00000011466	afg1la	AFG1L	ortholog_one2one	94.7326	0.729317	0.60094	1.21363	0.22489	0.699479
ENSDARG00000011490	scube3	SCUBE3	ortholog_one2one	29.0176	-0.320892	0.768811	-0.417387	0.676396	0.922234
ENSDARG00000011493	dcun1d3	DCUN1D3	ortholog_one2one	215.296	0.310369	0.438694	0.707484	0.479266	0.845989
ENSDARG00000011506	lpcat1	LPCAT1	ortholog_one2one	89.6906	1.35743	0.824851	1.64567	0.0998315	0.558483
ENSDARG00000011510	rcc2	RCC2	ortholog_one2one	218.86	0.850441	0.497136	1.71068	0.0871396	0.536227
ENSDARG00000011521	upb1	UPB1	ortholog_one2one	739.53	0.0514387	0.683041	0.0753084	0.939969	0.988005
ENSDARG00000011533	sema6dl	SEMA6D	ortholog_one2one	163.349	1.05596	0.854704	1.23547	0.216655	0.693991
ENSDARG00000011553	atp5pb	ATP5PB	ortholog_one2one	5196.36	-0.224081	0.330059	-0.678911	0.497194	0.853924
ENSDARG00000011555	spag7	SPAG7	ortholog_one2one	458.685	0.988974	0.291581	3.39176	0.000694451	0.0606622
ENSDARG00000011564	sfpq	SFPQ	ortholog_one2one	841.186	0.0205166	0.292382	0.0701703	0.944058	0.98904
ENSDARG00000011570	pou6f1	POU6F1	ortholog_one2one	98.863	-0.267105	0.413878	-0.645371	0.518687	0.863517
ENSDARG00000011571	calcrlb	CALCRL	ortholog_one2one	46.703	1.33571	0.582642	2.2925	0.0218766	0.319469
ENSDARG00000011582	sox5	SOX5	ortholog_one2one	630.039	-0.0351616	0.484051	-0.0726401	0.942092	0.988682
ENSDARG00000011597	atxn2l	ATXN2L	ortholog_one2one	317.21	0.57827	0.560255	1.03216	0.301999	0.747608
ENSDARG00000011602	CRACD	CRACD	ortholog_one2one	56.321	1.42501	1.537	0.927139	0.353855	0.778155
ENSDARG00000011605	dennd6b	DENND6B	ortholog_one2one	81.719	-0.319216	0.745546	-0.428164	0.668531	0.918547
ENSDARG00000011611	actr1	ACTR1A	ortholog_one2one	893.839	0.0742011	0.251936	0.294524	0.768358	0.947471
ENSDARG00000011613	rbm39a	RBM39	ortholog_one2one	2771.44	-0.213178	0.275009	-0.775168	0.438241	0.826997
ENSDARG00000011615	mybpc3	MYBPC3	ortholog_one2one	20.5932	-0.771848	1.17437	-0.657243	NA	NA
ENSDARG00000011618	slc26a2	SLC26A2	ortholog_one2one	639.523	1.269	0.775491	1.63638	0.101759	0.562171
ENSDARG00000011648	snrpd1	SNRPD1	ortholog_one2one	249.987	-0.0987322	0.602372	-0.163906	0.869805	0.971213
ENSDARG00000011662	chuk	CHUK	ortholog_one2one	1200.64	-0.0573899	0.262833	-0.218351	0.827155	0.962185
ENSDARG00000011671	pde6b	PDE6B	ortholog_one2one	2.44739	-0.0446299	2.20977	-0.0201967	0.983886	NA
ENSDARG00000011672	sema3b	SEMA3B	ortholog_one2one	56.0854	0.61045	0.718901	0.849144	0.395801	0.806597
ENSDARG00000011673	si:ch211-246m6.5	VWDE	ortholog_one2one	4.56984	3.26096	1.96777	1.65719	0.0974814	NA
ENSDARG00000011693	ttc36	TTC36	ortholog_one2one	1578.49	-0.40291	0.842938	-0.477983	0.632662	0.90713
ENSDARG00000011723	C2H5orf22	C5orf22	ortholog_one2one	52.4369	-0.226742	0.621311	-0.364941	0.715156	0.933643
ENSDARG00000011724	marveld1	MARVELD1	ortholog_one2one	10.4314	-0.187793	0.925144	-0.202988	0.839145	0.965611
ENSDARG00000011727	b9d1	B9D1	ortholog_one2one	48.5733	-1.30846	0.632611	-2.06835	0.0386073	0.397448
ENSDARG00000011743	pigo	PIGO	ortholog_one2one	177.496	0.463248	0.515985	0.897793	0.369296	0.78814
ENSDARG00000011764	ints13	INTS13	ortholog_one2one	294.837	0.226627	0.388086	0.583959	0.559248	0.879843
ENSDARG00000011769	cpm	CPM	ortholog_one2one	84.451	-0.235968	0.710633	-0.332053	0.739849	0.939434
ENSDARG00000011777	cttn	CTTN	ortholog_one2one	779.396	0.218569	0.385899	0.566389	0.571129	0.885433
ENSDARG00000011785	tbx6	TBX6	ortholog_one2one	58.1046	-1.67494	0.495986	-3.377	0.000732818	0.062088
ENSDARG00000011801	wars2	WARS2	ortholog_one2one	53.1706	0.809582	0.672254	1.20428	0.228481	0.701694
ENSDARG00000011809	mical1	MICAL1	ortholog_one2one	154.362	-0.567614	0.437499	-1.29741	0.194492	0.675817
ENSDARG00000011818	batf	BATF	ortholog_one2one	16.4513	1.89899	2.08395	0.911244	0.362167	0.782671
ENSDARG00000011819	pcnx1	PCNX1	ortholog_one2one	849.482	0.861087	0.380875	2.26081	0.0237709	0.330163
ENSDARG00000011821	plod2	PLOD2	ortholog_one2one	28.1332	1.1656	1.01144	1.15242	0.24915	0.712672
ENSDARG00000011825	cetn3	CETN3	ortholog_one2one	87.2148	-0.447423	0.728324	-0.614319	0.539005	0.869828
ENSDARG00000011837	C13H9orf72	C9orf72	ortholog_one2one	111.701	-0.819394	0.442863	-1.85022	0.0642818	0.485927
ENSDARG00000011851	map2k5	MAP2K5	ortholog_one2one	159.374	-0.161176	0.323581	-0.498101	0.618413	0.903144
ENSDARG00000011879	foxn1	FOXN1	ortholog_one2one	0.482608	0	4.50687	0	1	NA
ENSDARG00000011885	mrpl19	MRPL19	ortholog_one2one	312.542	-0.221552	0.382306	-0.579514	0.562242	0.881227
ENSDARG00000011909	itpr2	ITPR2	ortholog_one2one	330.072	0.186802	0.630872	0.296102	0.767152	0.947471
ENSDARG00000011921	txnl1	TXNL1	ortholog_one2one	1660	-0.384786	0.646115	-0.595537	0.551484	0.875975
ENSDARG00000011925	spns1	SPNS1	ortholog_one2one	562.748	0.0734149	0.304915	0.240772	0.809732	0.958499
ENSDARG00000011926	tpgs2	TPGS2	ortholog_one2one	25.0487	0.0135327	1.22322	0.0110631	0.991173	0.999609
ENSDARG00000011945	slc35e1	SLC35E1	ortholog_one2one	363.148	1.2321	0.476465	2.58592	0.00971207	0.224926
ENSDARG00000011958	ctnnbl1	CTNNBL1	ortholog_one2one	281.855	0.132079	0.431391	0.306171	0.759474	0.945412
ENSDARG00000011961	csrp2	CSRP2	ortholog_one2one	53.3809	0.558032	0.482387	1.15681	0.247348	0.712048
ENSDARG00000011998	bfsp2	BFSP2	ortholog_one2one	1.68466	1.71109	2.78789	0.61376	0.539374	NA
ENSDARG00000012002	slc38a7	SLC38A7	ortholog_one2one	301.975	0.897682	0.536561	1.67303	0.0943217	0.549381
ENSDARG00000012013	cpa6	CPA6	ortholog_one2one	1.14827	1.40053	2.2028	0.635796	0.524909	NA
ENSDARG00000012016	hpgd	HPGD	ortholog_one2one	18.9742	-1.41392	0.730486	-1.93559	0.0529178	0.453562
ENSDARG00000012019	glra1	GLRA1	ortholog_one2one	103.569	-0.495207	0.978108	-0.50629	0.612653	0.901671
ENSDARG00000012021	kdsr	KDSR	ortholog_one2one	990.52	-0.3258	0.505361	-0.644688	0.519129	0.863517
ENSDARG00000012025	hs6st2	HS6ST2	ortholog_one2one	204.678	0.112935	0.395307	0.285688	0.775117	0.949083
ENSDARG00000012030	dnaaf1	DNAAF1	ortholog_one2one	2.15454	0	4.36242	0	1	NA
ENSDARG00000012039	ttc26	TTC26	ortholog_one2one	61.1188	0.252927	0.732831	0.345137	0.729992	0.936522
ENSDARG00000012040	rnf19a	RNF19A	ortholog_one2one	781.737	0.2002	0.440633	0.454347	0.649579	0.912999
ENSDARG00000012051	mettl21a	METTL21A	ortholog_one2one	67.8537	0.03407	0.603631	0.0564417	0.95499	0.991745
ENSDARG00000012066	dcn	DCN	ortholog_one2one	74.6432	1.15329	1.47563	0.781555	0.434476	0.825027
ENSDARG00000012072	dmac2l	DMAC2L	ortholog_one2one	233.333	-0.363727	0.375198	-0.969426	0.332333	0.770919
ENSDARG00000012073	kif15	KIF15	ortholog_one2one	148.799	0.926942	0.786858	1.17803	0.238785	0.706309
ENSDARG00000012078	meis1b	MEIS1	ortholog_one2one	125.025	0.121418	0.465681	0.260732	0.794299	0.953953
ENSDARG00000012113	c19h1orf109	C1orf109	ortholog_one2one	158.081	-0.122445	0.683938	-0.179029	0.857915	0.969675
ENSDARG00000012135	fbxl2	FBXL2	ortholog_one2one	466.765	-0.350501	0.49589	-0.706813	0.479683	0.846328
ENSDARG00000012138	sgce	SGCE	ortholog_one2one	46.3552	0.380311	0.637436	0.596627	0.550757	0.875722
ENSDARG00000012141	papolg	PAPOLG	ortholog_one2one	1561.1	-0.162356	0.435079	-0.373164	0.709026	0.932542
ENSDARG00000012196	fer	FER	ortholog_one2one	62.2013	-0.043231	0.545722	-0.0792181	0.936859	0.987011
ENSDARG00000012199	gpt2	GPT2	ortholog_one2one	252.213	2.66976	0.785792	3.39754	0.00067995	0.0606622
ENSDARG00000012204	CDK18	CDK18	ortholog_one2one	21.739	5.14349	2.53295	2.03064	0.042292	0.409493
ENSDARG00000012215	umps	UMPS	ortholog_one2one	314.918	0.721403	0.622784	1.15835	0.246721	0.711844
ENSDARG00000012222	nup35	NUP35	ortholog_one2one	239.179	-0.144968	0.528767	-0.274163	0.783959	0.95191
ENSDARG00000012234	psme3	PSME3	ortholog_one2one	271.846	0.380435	0.500779	0.759686	0.447442	0.829765
ENSDARG00000012244	ube2e3	UBE2E3	ortholog_one2one	547.518	0.3382	0.345242	0.979603	0.327282	0.767036
ENSDARG00000012248	rgma	RGMA	ortholog_one2one	18.5271	0.262869	1.38075	0.190381	0.84901	0.967211
ENSDARG00000012261	eftud2	EFTUD2	ortholog_one2one	483.684	0.100247	0.530911	0.18882	0.850234	0.967252
ENSDARG00000012271	pacc1	PACC1	ortholog_one2one	59.3403	-0.183541	0.473908	-0.387292	0.69854	0.928436
ENSDARG00000012275	katnal2	KATNAL2	ortholog_one2one	13.9797	-0.672326	1.13308	-0.593359	0.552941	0.876856
ENSDARG00000012295	bcs1l	BCS1L	ortholog_one2one	131.482	0.422616	0.481656	0.877423	0.380257	0.796098
ENSDARG00000012306	syt13	SYT13	ortholog_one2one	63.7037	-1.62171	1.27735	-1.26959	0.204232	0.684148
ENSDARG00000012314	usp25	USP25	ortholog_one2one	502.883	-0.238866	0.345888	-0.690587	0.489825	0.850767
ENSDARG00000012341	capn9	CAPN9	ortholog_one2one	21.3134	4.39648	2.77659	1.58341	0.113328	0.577888
ENSDARG00000012347	nacad	NACAD	ortholog_one2one	5.5785	2.93452	2.206	1.33024	0.183438	NA
ENSDARG00000012353	vipr2	VIPR2	ortholog_one2one	23.0477	0.705409	0.951854	0.74109	0.458639	0.835121
ENSDARG00000012366	fbp2	FBP2	ortholog_one2one	2.55221	0.217659	2.66408	0.0817014	0.934884	NA
ENSDARG00000012368	ttc21b	TTC21B	ortholog_one2one	106.747	-0.389201	0.586783	-0.663279	0.507152	0.857735
ENSDARG00000012378	naa35	NAA35	ortholog_one2one	565.671	0.224639	0.356089	0.630851	0.528138	0.867704
ENSDARG00000012389	adar	ADAR	ortholog_one2one	643.263	0.256532	0.307649	0.833846	0.404368	0.809357
ENSDARG00000012397	eya4	EYA4	ortholog_one2one	22.6353	0.0766686	0.959452	0.0799088	0.93631	0.986864
ENSDARG00000012422	col11a2	COL11A2	ortholog_one2one	3.85077	-0.0613619	2.2829	-0.0268789	0.978556	NA
ENSDARG00000012426	neflb	NEFL	ortholog_one2one	6.78133	-0.877267	1.68155	-0.5217	0.601879	NA
ENSDARG00000012432	fam76b	FAM76B	ortholog_one2one	344.325	0.33243	0.437431	0.759959	0.447279	0.829765
ENSDARG00000012435	spic	SPIC	ortholog_one2one	9.3456	4.58675	2.75214	1.66661	NA	NA
ENSDARG00000012450	vmp1	VMP1	ortholog_one2one	1399.38	-0.552178	0.734607	-0.751665	0.452253	0.831333
ENSDARG00000012453	rnls	RNLS	ortholog_one2one	101.519	0.245118	0.674217	0.36356	0.716187	0.933643
ENSDARG00000012458			ortholog_one2one	181.04	-0.595907	0.289329	-2.05962	0.0394353	0.400618
ENSDARG00000012468	aacs	AACS	ortholog_one2one	234.246	-0.0406806	0.765936	-0.0531123	0.957642	0.992128
ENSDARG00000012485	aurka	AURKA	ortholog_one2one	334.704	0.704341	0.904126	0.779029	0.435962	0.82559
ENSDARG00000012495	mphosph10	MPHOSPH10	ortholog_one2one	666.223	0.22473	0.508514	0.441934	0.658537	0.916212
ENSDARG00000012506	rnpep	RNPEP	ortholog_one2one	54.1523	1.46328	0.819404	1.78579	0.0741334	0.509876
ENSDARG00000012555	ak5	AK5	ortholog_one2one	8.39461	0.961375	1.57301	0.61117	0.541087	0.870852
ENSDARG00000012563	pdss2	PDSS2	ortholog_one2one	104.331	0.60675	0.495338	1.22492	0.220605	0.697067
ENSDARG00000012572	polr3f	POLR3F	ortholog_one2one	65.8344	0.0308591	0.671777	0.0459366	0.963361	0.993645
ENSDARG00000012586	fmnl2a	FMNL2	ortholog_one2one	59.8266	0.057891	0.786739	0.0735834	0.941342	0.988682
ENSDARG00000012593	col5a1	COL5A1	ortholog_one2one	350.325	-0.0193154	0.544035	-0.0355039	0.971678	0.995304
ENSDARG00000012640	cideb	CIDEB	ortholog_one2one	581.138	-0.971005	0.433991	-2.23739	0.0252612	0.338549
ENSDARG00000012656	atf6	ATF6	ortholog_one2one	2440.37	-0.468916	0.770511	-0.608577	0.542805	0.87163
ENSDARG00000012667	tfap2b	TFAP2B	ortholog_one2one	15.9009	2.85218	1.33273	2.1401	0.0323468	0.37176
ENSDARG00000012672	gtf2e2	GTF2E2	ortholog_one2one	245.282	0.00272646	0.317798	0.00857924	0.993155	1
ENSDARG00000012674	rpusd4	RPUSD4	ortholog_one2one	102.073	0.130691	0.46461	0.281291	0.778487	0.950147
ENSDARG00000012688	eif1	EIF1	ortholog_one2one	3349.62	0.258358	0.441207	0.585572	0.558163	0.879373
ENSDARG00000012699	bbx	BBX	ortholog_one2one	32.8536	-0.572629	0.645728	-0.886796	0.375189	0.792572
ENSDARG00000012718	wee2	WEE2	ortholog_one2one	122.641	-0.279077	1.83456	-0.152122	0.879091	0.972717
ENSDARG00000012729	hcls1	HCLS1	ortholog_one2one	405.846	1.47473	0.75696	1.94823	0.0513879	0.446317
ENSDARG00000012747	rer1	RER1	ortholog_one2one	906.323	0.297431	0.470419	0.632269	0.527211	0.867507
ENSDARG00000012763	arl13b	ARL13B	ortholog_one2one	116.452	-0.808542	0.434802	-1.85957	0.062947	0.481987
ENSDARG00000012776	smarca1	SMARCA1	ortholog_one2one	355.678	-1.34476	0.464867	-2.89278	0.00381851	0.143941
ENSDARG00000012789	plek2	PLEK2	ortholog_one2one	60.5405	3.08951	1.23852	2.49451	0.0126131	0.253834
ENSDARG00000012790	tmem161a	TMEM161A	ortholog_one2one	291.065	-0.118388	0.45224	-0.261781	0.79349	0.953857
ENSDARG00000012796	hnmt	HNMT	ortholog_one2one	165.792	0.498575	0.49097	1.01549	0.309873	0.753188
ENSDARG00000012820	nop56	NOP56	ortholog_one2one	3953.53	0.0635445	0.532403	0.119354	0.904995	0.980516
ENSDARG00000012827	mettl3	METTL3	ortholog_one2one	114.658	0.0207444	0.524187	0.0395744	0.968432	0.994643
ENSDARG00000012848	arih2	ARIH2	ortholog_one2one	631.007	0.343329	0.309037	1.11096	0.266584	0.724389
ENSDARG00000012871	npepl1	NPEPL1	ortholog_one2one	1355.06	0.480716	0.291904	1.64683	0.0995932	0.55844
ENSDARG00000012892	ammecr1	AMMECR1	ortholog_one2one	210.547	0.106548	0.357329	0.29818	0.765566	0.947471
ENSDARG00000012899	ddx49	DDX49	ortholog_one2one	196.527	0.288427	0.524296	0.550122	0.582236	0.889094
ENSDARG00000012927	tcea2	TCEA2	ortholog_one2one	137.415	0.0557683	0.529181	0.105386	0.916069	0.982183
ENSDARG00000012929	eif2d	EIF2D	ortholog_one2one	206.074	-0.254602	0.359886	-0.707452	0.479286	0.845989
ENSDARG00000012932	mat2b	MAT2B	ortholog_one2one	355.132	0.529257	0.255252	2.07346	0.0381292	0.39406
ENSDARG00000012942	itgb5	ITGB5	ortholog_one2one	282.288	-1.00037	0.433047	-2.31007	0.0208845	0.312893
ENSDARG00000012945	tnfsf13b	TNFSF13B	ortholog_one2one	14.9765	-1.54884	1.02531	-1.5106	0.130889	0.604921
ENSDARG00000012946	syap1	SYAP1	ortholog_one2one	903.53	0.322452	0.262378	1.22896	0.219087	0.695611
ENSDARG00000012949	scml2	SCML2	ortholog_one2one	55.3499	-0.300234	0.55038	-0.545503	0.585407	0.89038
ENSDARG00000012981	osbpl7	OSBPL7	ortholog_one2one	148.301	0.629332	1.27614	0.493153	0.621905	0.904099
ENSDARG00000012986	adal	ADAL	ortholog_one2one	18.5181	0.0711945	0.819684	0.0868561	0.930786	0.986232
ENSDARG00000013000	ppfia2	PPFIA2	ortholog_one2one	18.5508	0.00643951	0.953419	0.00675412	0.994611	1
ENSDARG00000013005	opcml	NTM	ortholog_one2one	1.92442	0.13741	2.40932	0.0570326	0.954519	NA
ENSDARG00000013006	pibf1	PIBF1	ortholog_one2one	0	NA	NA	NA	NA	NA
ENSDARG00000013009	ubiad1	UBIAD1	ortholog_one2one	203.363	0.115453	0.321536	0.359068	0.719544	0.93409
ENSDARG00000013016	pole4	POLE4	ortholog_one2one	13.1249	0.0462775	1.03515	0.0447062	0.964341	0.993813
ENSDARG00000013023	nsun3	NSUN3	ortholog_one2one	40.1397	-0.803042	0.662436	-1.21226	0.225414	0.700009
ENSDARG00000013025	ints6	INTS6	ortholog_one2one	227.408	-0.221598	0.627861	-0.352941	0.724133	0.934509
ENSDARG00000013031	mta2	MTA2	ortholog_one2one	1497.31	0.492787	0.295682	1.66661	0.0955919	0.550781
ENSDARG00000013044	ndufv2	NDUFV2	ortholog_one2one	959.37	-0.315758	0.287114	-1.09977	0.271434	0.729031
ENSDARG00000013050	abcc12	ABCC12	ortholog_one2one	2846.51	0.196653	0.446291	0.440638	0.659475	0.916212
ENSDARG00000013058	ascc2	ASCC2	ortholog_one2one	278.931	0.123587	0.329585	0.374976	0.707678	0.932328
ENSDARG00000013075	mrpl11	MRPL11	ortholog_one2one	126.165	-0.318903	0.33279	-0.958271	0.337926	0.773178
ENSDARG00000013079	tubgcp2	TUBGCP2	ortholog_one2one	270.097	-0.253778	0.363446	-0.698256	0.485017	0.848504
ENSDARG00000013082	uap1l1	UAP1L1	ortholog_one2one	34.3949	2.05332	1.5976	1.28525	0.198705	0.67939
ENSDARG00000013095	gclc	GCLC	ortholog_one2one	827.58	0.306007	0.391182	0.782262	0.434061	0.825027
ENSDARG00000013110	dmtn	DMTN	ortholog_one2one	22.9365	0.796616	1.11262	0.71598	0.474004	0.84336
ENSDARG00000013125	dlx1a	DLX1	ortholog_one2one	0.129059	0	5.26762	0	1	NA
ENSDARG00000013128	pdk1	PDK1	ortholog_one2one	149.775	-1.18138	0.544578	-2.16935	0.030056	0.365088
ENSDARG00000013150	dhx16	DHX16	ortholog_one2one	551.65	0.266746	0.391293	0.681705	0.495426	0.853385
ENSDARG00000013236	dhcr24	DHCR24	ortholog_one2one	421.471	-1.08164	0.781354	-1.38432	0.166262	0.642495
ENSDARG00000013250	tars1	TARS1	ortholog_one2one	697.665	-1.32427	0.665058	-1.99121	0.0464576	0.425038
ENSDARG00000013251	hsf4	HSF4	ortholog_one2one	0.233628	0	5.26762	0	1	NA
ENSDARG00000013252	tmc5	TMC5	ortholog_one2one	612.416	1.0864	0.992138	1.09501	0.273513	0.729814
ENSDARG00000013266	colec11	COLEC11	ortholog_one2one	412.699	0.119676	0.625289	0.191393	0.848218	0.967044
ENSDARG00000013279	znf76	ZNF76	ortholog_one2one	172.745	-0.435251	0.415944	-1.04642	0.295369	0.742536
ENSDARG00000013302	gpx8	GPX8	ortholog_one2one	80.2269	-0.975509	0.872941	-1.1175	0.263782	0.722293
ENSDARG00000013307	rpl19	RPL19	ortholog_one2one	45098.3	-0.95578	0.649729	-1.47104	0.141279	0.616527
ENSDARG00000013310	map3k15	MAP3K15	ortholog_one2one	7.40825	-1.17778	1.90218	-0.619172	0.535803	NA
ENSDARG00000013312	cadps2	CADPS2	ortholog_one2one	63.2067	3.78269	1.22119	3.09754	0.00195137	0.105642
ENSDARG00000013329	ttc5	TTC5	ortholog_one2one	40.3944	-0.881032	0.581001	-1.5164	0.129418	0.602964
ENSDARG00000013333	ndufa10	NDUFA10	ortholog_one2one	1421.2	0.312722	0.400992	0.77987	0.435468	0.825114
ENSDARG00000013335	anxa6	ANXA6	ortholog_one2one	20.8578	-0.0966619	1.85905	-0.0519954	0.958532	0.992293
ENSDARG00000013343	kif26ba	KIF26B	ortholog_one2one	15.031	4.53426	2.10684	2.15216	0.0313848	0.368899
ENSDARG00000013371	isoc2	ISOC2	ortholog_one2one	1302.2	-0.511856	0.56056	-0.913115	0.361182	0.781881
ENSDARG00000013379	ppp6r3	PPP6R3	ortholog_one2one	1077.98	0.0977482	0.339093	0.288264	0.773145	0.948518
ENSDARG00000013382	cwc15	CWC15	ortholog_one2one	20.1893	0.883425	0.810783	1.0896	0.275891	0.729814
ENSDARG00000013389	gabra4	GABRA4	ortholog_one2one	0.057744	0	5.26762	0	1	NA
ENSDARG00000013390	CABZ01088367.1	ARHGAP9	ortholog_one2one	17.7131	0.699064	1.10851	0.630637	0.528278	0.867747
ENSDARG00000013393	guca1b	GUCA1B	ortholog_one2one	0.252876	0	5.26762	0	1	NA
ENSDARG00000013397	bnip2	BNIP2	ortholog_one2one	465.252	-0.0458445	0.556807	-0.0823345	0.934381	0.986765
ENSDARG00000013414	lin7a	LIN7A	ortholog_one2one	13.0791	0.412379	1.25917	0.327502	0.743288	0.940278
ENSDARG00000013415	lmna	LMNA	ortholog_one2one	809.004	-0.694582	0.584045	-1.18926	0.234336	0.704652
ENSDARG00000013434	hira	HIRA	ortholog_one2one	431.306	0.192001	0.434377	0.442015	0.658479	0.916212
ENSDARG00000013441	hey2	HEY2	ortholog_one2one	10.4768	2.29833	1.98625	1.15712	0.247223	0.712048
ENSDARG00000013453	tdrd9	TDRD9	ortholog_one2one	132.918	0.371299	1.08896	0.340968	0.733128	0.937623
ENSDARG00000013457	mtrex	MTREX	ortholog_one2one	715.181	0.025577	0.523694	0.0488397	0.961047	0.99286
ENSDARG00000013461	supt7l	SUPT7L	ortholog_one2one	52.3423	0.457678	0.652404	0.701526	0.482975	0.848088
ENSDARG00000013475	cct4	CCT4	ortholog_one2one	5230.02	-1.16063	0.517082	-2.24457	0.0247955	0.334964
ENSDARG00000013476	arhgef39	ARHGEF39	ortholog_one2one	21.8018	4.74876	1.92527	2.46654	0.0136424	0.262738
ENSDARG00000013478	rrp15	RRP15	ortholog_one2one	438.11	0.201806	0.528102	0.382134	0.702362	0.929741
ENSDARG00000013491	map3k9	MAP3K9	ortholog_one2one	2.58864	-0.646172	2.78966	-0.231631	0.816825	NA
ENSDARG00000013492	zbtb34	ZBTB34	ortholog_one2one	68.777	-0.394743	0.400973	-0.984464	0.324887	0.764681
ENSDARG00000013500	abca2	ABCA2	ortholog_one2one	197.883	3.25554	1.17968	2.75969	0.00578559	0.176325
ENSDARG00000013522	pck1	PCK1	ortholog_one2one	3729.38	2.70709	0.99383	2.7239	0.00645168	0.184668
ENSDARG00000013526	svep1	SVEP1	ortholog_one2one	24.2999	0.681714	1.09944	0.620057	0.53522	0.869796
ENSDARG00000013528	mcm9	MCM9	ortholog_one2one	83.9105	-0.377019	0.957619	-0.393704	0.693799	0.927383
ENSDARG00000013533	hoxb4a	HOXB4	ortholog_one2one	22.2694	-0.188386	0.886441	-0.212519	0.831702	0.963113
ENSDARG00000013539	ikzf1	IKZF1	ortholog_one2one	44.1882	0.282361	1.02355	0.275865	0.782652	0.9517
ENSDARG00000013542	lpgat1	LPGAT1	ortholog_one2one	4866.81	-0.207038	0.903887	-0.229053	0.818828	0.959523
ENSDARG00000013575	rfx2	RFX2	ortholog_one2one	136.465	1.68102	0.901737	1.8642	0.0622933	0.480569
ENSDARG00000013615	pbx3b	PBX3	ortholog_one2one	5.20557	3.09837	2.95423	1.04879	0.294274	NA
ENSDARG00000013623	vdac2	VDAC2	ortholog_one2one	11586.1	-1.00648	0.320311	-3.14221	0.00167679	0.0990006
ENSDARG00000013649	casr	CASR	ortholog_one2one	5.57282	3.48978	2.30629	1.51316	0.13024	NA
ENSDARG00000013653	adgrl4	ADGRL4	ortholog_one2one	127.548	0.4523	0.558605	0.809696	0.418115	0.815657
ENSDARG00000013659	brox	BROX	ortholog_one2one	165.92	0.0445175	0.487818	0.0912584	0.927287	0.985297
ENSDARG00000013667	tbck	TBCK	ortholog_one2one	132.099	-0.0754843	0.423546	-0.17822	0.85855	0.969764
ENSDARG00000013670	hyou1	HYOU1	ortholog_one2one	3600.5	0.858172	0.813955	1.05432	0.291735	0.739782
ENSDARG00000013687	cilp2	CILP2	ortholog_one2one	5.49089	2.47815	3.20637	0.772885	NA	NA
ENSDARG00000013705	ccm2	CCM2	ortholog_one2one	76.8138	0.228672	0.357787	0.63913	0.522738	0.864815
ENSDARG00000013719	gtse1	GTSE1	ortholog_one2one	237.931	2.69132	0.966787	2.78378	0.00537297	0.171337
ENSDARG00000013726	ap4b1	AP4B1	ortholog_one2one	115.685	-0.214527	0.30014	-0.714755	0.47476	0.84336
ENSDARG00000013732	vta1	VTA1	ortholog_one2one	278.932	-0.48269	0.468997	-1.0292	0.303387	0.747956
ENSDARG00000013741	lancl1	LANCL1	ortholog_one2one	454.159	2.62995	0.484155	5.43204	5.57e-08	2.99e-05
ENSDARG00000013776	thop1	THOP1	ortholog_one2one	985.648	0.912892	0.61025	1.49593	0.134672	0.609177
ENSDARG00000013777	ppp1r13l	PPP1R13L	ortholog_one2one	1021.45	0.401671	0.627764	0.639844	0.522274	0.864629
ENSDARG00000013787	gucy1a1	GUCY1A1	ortholog_one2one	1.73882	2.02957	3.16203	0.641858	0.520965	NA
ENSDARG00000013795	hps4	HPS4	ortholog_one2one	114.837	-0.122584	0.543197	-0.225672	0.821457	0.959995
ENSDARG00000013802	pcid2	PCID2	ortholog_one2one	379.064	-0.227801	0.438357	-0.51967	0.603293	0.898254
ENSDARG00000013822	anapc16	ANAPC16	ortholog_one2one	213.028	-0.881347	0.47699	-1.84773	0.0646419	0.485927
ENSDARG00000013828	snx13	SNX13	ortholog_one2one	262.75	0.980336	0.617522	1.58753	0.112393	0.576864
ENSDARG00000013834	arhgef3	ARHGEF3	ortholog_one2one	24.3647	-1.16366	0.676767	-1.71944	0.0855341	0.533447
ENSDARG00000013837	spo11	SPO11	ortholog_one2one	19.4171	-0.640064	2.5345	-0.252541	0.800623	0.955391
ENSDARG00000013838	sulf2b	SULF2	ortholog_one2one	22.1263	1.43887	1.3825	1.04077	0.297981	0.744379
ENSDARG00000013839	aldh3b1	ALDH3B2	ortholog_one2one	95.2006	0.461919	0.77809	0.593657	0.552742	0.876856
ENSDARG00000013841	abl2	ABL2	ortholog_one2one	322.306	0.653988	0.518342	1.26169	0.207059	0.686003
ENSDARG00000013842	tbc1d19	TBC1D19	ortholog_one2one	78.1081	1.31511	0.613195	2.14469	0.0319775	0.370629
ENSDARG00000013845	ttc14	TTC14	ortholog_one2one	1376.15	-1.19891	0.366862	-3.26801	0.00108308	0.0782561
ENSDARG00000013855	slc12a3	SLC12A3	ortholog_one2one	15.6343	15.9756	4.75493	3.35979	0.000780009	0.0644744
ENSDARG00000013860	ptpmt1	PTPMT1	ortholog_one2one	133.511	-0.0201819	0.554039	-0.0364269	0.970942	0.995036
ENSDARG00000013861	armc1	ARMC1	ortholog_one2one	292.539	-0.00776027	0.423282	-0.0183336	0.985373	0.99922
ENSDARG00000013871	slc5a1	SLC5A1	ortholog_one2one	4222.04	5.78868	1.67406	3.45787	0.000544465	0.0545398
ENSDARG00000013880	spata20	SPATA20	ortholog_one2one	220.691	-1.32165	0.400209	-3.3024	0.000958596	0.0746643
ENSDARG00000013881	pi4k2b	PI4K2B	ortholog_one2one	1058.44	0.312386	0.486579	0.642005	0.52087	0.864417
ENSDARG00000013892	sorl1	SORL1	ortholog_one2one	379.561	-0.396111	0.511416	-0.774537	0.438613	0.826997
ENSDARG00000013928	plekhb2	PLEKHB2	ortholog_one2one	103.852	0.399711	0.650902	0.614088	0.539157	0.869828
ENSDARG00000013931	eif3m	EIF3M	ortholog_one2one	6927.76	-0.990818	0.535024	-1.85191	0.0640382	0.485264
ENSDARG00000013933	XRCC2	XRCC2	ortholog_one2one	22.7726	-0.415705	1.0019	-0.414919	0.678202	0.922923
ENSDARG00000013938	psmb3	PSMB3	ortholog_one2one	839.252	0.0878278	0.47447	0.185107	0.853145	0.968094
ENSDARG00000013950	pdf	PDF	ortholog_one2one	53.4036	0.208026	0.427131	0.487031	0.626236	0.90555
ENSDARG00000013961	slc31a1	SLC31A1	ortholog_one2one	2097.87	0.776935	0.863666	0.899577	0.368345	0.786989
ENSDARG00000013965	cul2	CUL2	ortholog_one2one	617.859	0.29659	0.300568	0.986766	0.323757	0.763888
ENSDARG00000013968	psap	PSAP	ortholog_one2one	14124.8	0.447146	0.267314	1.67274	0.0943787	0.549381
ENSDARG00000014003	stard8	STARD8	ortholog_one2one	86.4102	-0.213061	0.66464	-0.320566	0.748539	0.94152
ENSDARG00000014004	eif2b4	EIF2B4	ortholog_one2one	445.046	-0.166733	0.286948	-0.581057	0.561202	0.880943
ENSDARG00000014005	lrrc45	LRRC45	ortholog_one2one	90.4612	-0.0775217	0.480547	-0.16132	0.871842	0.971663
ENSDARG00000014008	cwc22	CWC22	ortholog_one2one	603.427	-0.0189988	0.504587	-0.0376522	0.969965	0.994997
ENSDARG00000014013	lbr	LBR	ortholog_one2one	193.006	-0.218099	0.506811	-0.430337	0.666951	0.918073
ENSDARG00000014017	rrm1	RRM1	ortholog_one2one	710.469	1.09067	0.860842	1.26699	0.20516	0.684282
ENSDARG00000014031	abcc2	ABCC6	ortholog_one2one	12667.8	0.474559	0.566346	0.837932	0.402069	0.807699
ENSDARG00000014039	si:dkeyp-93d12.1	TDRD15	ortholog_one2one	194.821	-1.84955	1.30287	-1.4196	0.155724	0.633812
ENSDARG00000014058	rab36	RAB36	ortholog_one2one	2.06255	1.34149	3.63524	0.369024	0.71211	NA
ENSDARG00000014083	wdr82	WDR82	ortholog_one2one	313.464	0.216747	0.457032	0.474249	0.635322	0.907677
ENSDARG00000014091	osr1	OSR1	ortholog_one2one	16.2939	4.23924	2.30211	1.84146	0.065554	0.486889
ENSDARG00000014098	pkd2	PKD2	ortholog_one2one	52.6386	0.608826	0.608157	1.0011	0.316778	0.757523
ENSDARG00000014106	cfl2	CFL2	ortholog_one2one	130.241	-1.88061	0.90678	-2.07394	0.0380848	0.39406
ENSDARG00000014138	acot8	ACOT8	ortholog_one2one	101.967	0.0946926	0.451719	0.209627	0.833959	0.963837
ENSDARG00000014139	srp72	SRP72	ortholog_one2one	1959.32	-0.652979	0.618743	-1.05533	0.291273	0.739782
ENSDARG00000014148	med22	MED22	ortholog_one2one	145.762	0.17099	0.339497	0.503657	0.614502	0.901812
ENSDARG00000014161	ercc4	ERCC4	ortholog_one2one	205.934	0.779108	0.520382	1.49718	0.134345	0.609177
ENSDARG00000014165	ssr3	SSR3	ortholog_one2one	3892.09	-1.46708	0.817639	-1.79429	0.0727673	0.50638
ENSDARG00000014215	cdh13	CDH13	ortholog_one2one	0.587755	-1.89812	3.73311	-0.508456	0.611134	NA
ENSDARG00000014218	mecp2	MECP2	ortholog_one2one	32.3948	-1.04409	0.516481	-2.02155	0.0432228	0.415412
ENSDARG00000014230	dlst	DLST	ortholog_one2one	1622.98	-1.18894	0.436431	-2.72422	0.00644527	0.184668
ENSDARG00000014259	eya1	EYA1	ortholog_one2one	8.21449	-0.195412	1.77744	-0.10994	0.912457	NA
ENSDARG00000014274	rfc2	RFC2	ortholog_one2one	183.591	0.00458213	0.639388	0.00716643	0.994282	1
ENSDARG00000014287	eno2	ENO2	ortholog_one2one	1.52534	1.59384	2.63768	0.604257	0.545673	NA
ENSDARG00000014292	med15	MED15	ortholog_one2one	251.257	0.855053	0.367343	2.32767	0.0199297	0.304792
ENSDARG00000014303	vac14	VAC14	ortholog_one2one	310.428	0.264277	0.428321	0.617008	0.53723	0.869828
ENSDARG00000014311	pgghg	PGGHG	ortholog_one2one	43.9081	-0.778879	0.785459	-0.991623	0.321382	0.761884
ENSDARG00000014333	ormdl1	ORMDL1	ortholog_one2one	1733.52	0.0905414	0.544791	0.166195	0.868004	0.970878
ENSDARG00000014348	stk17b	STK17B	ortholog_one2one	121.262	1.25296	0.721923	1.73559	0.0826361	0.526669
ENSDARG00000014357	amh	AMH	ortholog_one2one	6.20184	0.807674	1.28666	0.627727	0.530183	NA
ENSDARG00000014366	luc7l3	LUC7L3	ortholog_one2one	776.428	-0.312115	0.295653	-1.05568	0.291115	0.739782
ENSDARG00000014373	ddx4	DDX4	ortholog_one2one	188.106	-0.542707	1.1739	-0.46231	0.643859	0.910635
ENSDARG00000014378	slc12a4	SLC12A4	ortholog_one2one	3470.07	-0.811854	0.791484	-1.02574	0.305016	0.749008
ENSDARG00000014402	smc1b	SMC1B	ortholog_one2one	6.56059	0.821679	2.76022	0.297686	0.765943	NA
ENSDARG00000014420	elavl3	ELAVL3	ortholog_one2one	1.99445	2.02404	3.25192	0.622414	0.53367	NA
ENSDARG00000014428	ppp2r5d	PPP2R5D	ortholog_one2one	735.741	0.0988224	0.252172	0.391886	0.695143	0.927771
ENSDARG00000014462	rab3c	RAB3C	ortholog_one2one	1.11767	-1.19361	2.40534	-0.496233	0.61973	NA
ENSDARG00000014474	yipf1	YIPF1	ortholog_one2one	351.619	0.132405	0.395444	0.334827	0.737756	0.938889
ENSDARG00000014479	ptf1a	PTF1A	ortholog_one2one	11.2925	16.0737	3.1611	5.08485	NA	NA
ENSDARG00000014490	tac1	TAC1	ortholog_one2one	2.73117	2.37318	2.34681	1.01124	0.311904	NA
ENSDARG00000014496	trpv6	TRPV6	ortholog_one2one	0.0452817	0	5.26762	0	1	NA
ENSDARG00000014498	ythdf2	YTHDF2	ortholog_one2one	460.655	-0.00636778	0.391348	-0.0162714	0.987018	0.99922
ENSDARG00000014517	usp5	USP5	ortholog_one2one	572.225	0.112571	0.354198	0.317821	0.750621	0.942168
ENSDARG00000014522	cdh6	CDH6	ortholog_one2one	13.1977	1.95688	2.42784	0.806016	0.420234	0.816917
ENSDARG00000014531	atg4a	ATG4A	ortholog_one2one	190.85	0.146506	0.470531	0.311363	0.755524	0.943815
ENSDARG00000014532	aida	AIDA	ortholog_one2one	377.615	0.684254	0.495503	1.38093	0.167301	0.643275
ENSDARG00000014536	pfdn1	PFDN1	ortholog_one2one	291.566	-0.123505	0.453209	-0.272513	0.785228	0.95191
ENSDARG00000014550	rfx3	RFX3	ortholog_one2one	51.0769	-0.420737	0.718349	-0.5857	0.558077	0.879373
ENSDARG00000014565	eif4e1b	EIF4E1B	ortholog_one2one	167.271	-0.694285	1.04107	-0.666893	0.50484	0.856691
ENSDARG00000014569	hnrnpr	HNRNPR	ortholog_one2one	1103.88	0.592791	0.483859	1.22513	0.220526	0.697067
ENSDARG00000014571	ctnnb1	CTNNB1	ortholog_one2one	3080.5	0.193281	0.442199	0.437091	0.662045	0.916964
ENSDARG00000014572	chpt1	CHPT1	ortholog_one2one	11326.6	-0.933781	0.594826	-1.56984	0.116453	0.582951
ENSDARG00000014577	rhpn2	RHPN2	ortholog_one2one	1064.58	-0.49222	0.50271	-0.979133	0.327514	0.76715
ENSDARG00000014582	exoc3	EXOC3	ortholog_one2one	140.997	-0.0232263	0.383724	-0.0605288	0.951734	0.9907
ENSDARG00000014591	ilf2	ILF2	ortholog_one2one	786.958	0.789266	0.456906	1.72741	0.0840932	0.531166
ENSDARG00000014592	dennd1a	DENND1A	ortholog_one2one	171.141	-0.407473	0.460874	-0.884131	0.376626	0.794265
ENSDARG00000014626	dlx3b	DLX3	ortholog_one2one	55.0429	6.28894	2.41685	2.60212	0.00926502	0.219268
ENSDARG00000014634	mbtps1	MBTPS1	ortholog_one2one	415.496	0.00433805	0.272759	0.0159043	0.987311	0.99922
ENSDARG00000014652	ankrd13b	ANKRD13B	ortholog_one2one	2.46027	1.64127	2.38591	0.6879	0.491516	NA
ENSDARG00000014674	acsl3b	ACSL3	ortholog_one2one	291.972	1.15319	0.497423	2.31833	0.0204316	0.30995
ENSDARG00000014676	bckdhb	BCKDHB	ortholog_one2one	706.559	-0.441587	0.490743	-0.899832	0.36821	0.786989
ENSDARG00000014685	esco2	ESCO2	ortholog_one2one	168.828	1.5833	1.02311	1.54754	0.121732	0.592547
ENSDARG00000014692	znf622	ZNF622	ortholog_one2one	880.08	-0.272847	0.378231	-0.721376	0.470678	0.841706
ENSDARG00000014704	pgm2l1	PGM2L1	ortholog_one2one	144.3	-0.188157	0.503442	-0.373741	0.708597	0.932492
ENSDARG00000014717	dync1h1	DYNC1H1	ortholog_one2one	569.595	0.800188	0.510284	1.56812	0.116853	0.584436
ENSDARG00000014727	acox1	ACOX1	ortholog_one2one	6148.68	0.303964	0.69465	0.437578	0.661692	0.916943
ENSDARG00000014731	cacybp	CACYBP	ortholog_one2one	376.757	-0.961249	0.522319	-1.84035	0.0657174	0.486889
ENSDARG00000014746	rbfox1	RBFOX1	ortholog_one2one	7.9411	2.56127	2.46944	1.03719	0.299648	NA
ENSDARG00000014761	mfsd6l	MFSD6L	ortholog_one2one	310.904	-0.617733	0.681095	-0.90697	0.364423	0.784549
ENSDARG00000014763	arf2a	ARF1	ortholog_one2one	3300.39	0.00152617	0.41831	0.00364842	0.997089	1
ENSDARG00000014796	wnt11	WNT11	ortholog_one2one	8.38339	0.190044	1.2543	0.151514	0.879571	0.972824
ENSDARG00000014805	fhl5	FHL5	ortholog_one2one	2.69795	3.4289	3.93957	0.870374	0.384096	NA
ENSDARG00000014817	ranbp1	RANBP2	ortholog_one2one	1662.72	-0.457777	0.392675	-1.16579	0.243699	0.708836
ENSDARG00000014849	pih1d2	PIH1D2	ortholog_one2one	0.36186	0	5.26762	0	1	NA
ENSDARG00000014854	reep1	REEP1	ortholog_one2one	2.89073	-0.548994	1.50653	-0.36441	0.715552	NA
ENSDARG00000014867	rpl8	RPL8	ortholog_one2one	54695.2	-1.05616	0.66221	-1.59491	0.110732	0.574012
ENSDARG00000014891	robo2	ROBO2	ortholog_one2one	664.93	-1.31068	0.883162	-1.48407	0.137789	0.611863
ENSDARG00000014907	htra1b	HTRA1	ortholog_one2one	27.9439	3.74517	2.26236	1.65543	0.0978379	0.554953
ENSDARG00000014914	lamp2	LAMP2	ortholog_one2one	2132.81	-0.0415268	0.458933	-0.0904855	0.927901	0.985721
ENSDARG00000014916	slc10a2	SLC10A2	ortholog_one2one	1.31714	-0.846581	2.37549	-0.356382	0.721555	NA
ENSDARG00000014927	uts1	UCN	ortholog_one2one	1.5496	0.649543	2.19991	0.295259	0.767796	NA
ENSDARG00000014929	p2ry11	P2RY11	ortholog_one2one	3.96746	1.1404	1.94444	0.586491	0.557546	NA
ENSDARG00000014939	kcnn2	KCNN2	ortholog_one2one	1.14499	-0.656445	3.54161	-0.185352	0.852953	NA
ENSDARG00000014941	tprkb	TPRKB	ortholog_one2one	11.7771	-0.764727	0.731383	-1.04559	0.29575	0.742536
ENSDARG00000014943	kif23	KIF23	ortholog_one2one	228.5	2.42856	0.942416	2.57695	0.00996755	0.227936
ENSDARG00000014945	znf598	ZNF598	ortholog_one2one	476.595	-0.0606176	0.462392	-0.131096	0.895699	0.978493
ENSDARG00000014946	angpt2a	ANGPT2	ortholog_one2one	24.3624	-1.3839	0.730564	-1.89429	0.058187	0.467288
ENSDARG00000014953	cnih3	CNIH3	ortholog_one2one	0.416058	0	5.26762	0	1	NA
ENSDARG00000014954	snx33	SNX33	ortholog_one2one	27.3721	0.904111	0.875532	1.03264	0.301772	0.747591
ENSDARG00000014966	ccdc82	CCDC82	ortholog_one2one	301.716	-0.0476018	0.434242	-0.109621	0.91271	0.9816
ENSDARG00000014994	tbp	TBP	ortholog_one2one	333.458	0.156338	0.505934	0.309009	0.757315	0.94446
ENSDARG00000014995	jagn1b	JAGN1	ortholog_one2one	723.841	-0.760969	0.66821	-1.13882	0.25478	0.716109
ENSDARG00000015002	cdh4	CDH4	ortholog_one2one	29.7209	-0.555894	0.75459	-0.736683	0.461315	0.837055
ENSDARG00000015006	dnm1l	DNM1L	ortholog_one2one	677.888	0.737331	0.278475	2.64775	0.00810303	0.206786
ENSDARG00000015010	ccdc114	ODAD1	ortholog_one2one	7.15292	1.44303	2.01298	0.716865	0.473458	NA
ENSDARG00000015033	slc23a1	SLC23A1	ortholog_one2one	566.011	3.42829	1.2589	2.72326	0.00646418	0.184701
ENSDARG00000015053	grip1	GRIP1	ortholog_one2one	13.048	1.90092	1.70508	1.11486	0.26491	0.722851
ENSDARG00000015057	ube2d4	UBE2D4	ortholog_one2one	71.8692	0.293276	0.42217	0.694687	0.487252	0.84953
ENSDARG00000015072	dmrt2a	DMRT2	ortholog_one2one	0.482369	0	5.26762	0	1	NA
ENSDARG00000015110	slc18a2	SLC18A2	ortholog_one2one	5.7131	-1.77962	1.02595	-1.73461	0.0828093	NA
ENSDARG00000015126	gorasp2	GORASP2	ortholog_one2one	965.276	0.332027	0.539148	0.615836	0.538003	0.869828
ENSDARG00000015128	rpl27	RPL27	ortholog_one2one	30390.2	-0.91407	0.62747	-1.45675	0.145184	0.621199
ENSDARG00000015153	wdr91	WDR91	ortholog_one2one	153.782	-0.537254	0.356532	-1.50689	0.131839	0.606738
ENSDARG00000015156	fbln2	FBLN2	ortholog_one2one	127.194	-0.67921	0.580332	-1.17038	0.241847	0.706935
ENSDARG00000015158	slc50a1	SLC50A1	ortholog_one2one	75.0662	-0.446418	0.446489	-0.99984	0.317388	0.758445
ENSDARG00000015176	ror1	ROR1	ortholog_one2one	18.9221	-0.917696	1.17246	-0.782708	0.433799	0.825027
ENSDARG00000015199	cblb	CBLB	ortholog_one2one	38.5795	-0.304189	0.628542	-0.48396	0.628414	0.90555
ENSDARG00000015201	pcmt	PCMT1	ortholog_one2one	497.727	-0.524381	0.206679	-2.53718	0.0111751	0.240002
ENSDARG00000015208	rbb4l	RBBP7	ortholog_one2one	352.201	-0.234128	0.43847	-0.533965	0.593365	0.892839
ENSDARG00000015221	nsrp1	NSRP1	ortholog_one2one	278.896	0.264475	0.344386	0.767961	0.44251	0.828964
ENSDARG00000015224	cd2ap	CD2AP	ortholog_one2one	1172.06	-0.41548	0.29292	-1.41841	0.156072	0.633812
ENSDARG00000015228	ero1a	ERO1A	ortholog_one2one	243.451	-1.29822	0.830269	-1.56361	0.117909	0.585927
ENSDARG00000015236	pycr3	PYCR3	ortholog_one2one	194.426	-0.643979	0.666089	-0.966806	0.333641	0.771243
ENSDARG00000015239	prpf19	PRPF19	ortholog_one2one	797.275	0.047124	0.385156	0.122351	0.902621	0.980462
ENSDARG00000015240	cdkl5	CDKL5	ortholog_one2one	8.31329	0.12214	2.21833	0.0550597	0.956091	0.99182
ENSDARG00000015254	fzr1a	FZR1	ortholog_one2one	439.934	-0.0579049	0.373073	-0.155211	0.876655	0.972199
ENSDARG00000015266	mab21l2	MAB21L2	ortholog_one2one	6.15605	2.15082	2.28489	0.941324	0.346539	NA
ENSDARG00000015278	plxnc1	PLXNC1	ortholog_one2one	140.57	0.0475236	0.704524	0.0674549	0.94622	0.989429
ENSDARG00000015292	ube2g1a	UBE2G1	ortholog_one2one	71.0772	0.519157	0.433067	1.19879	0.23061	0.702484
ENSDARG00000015293	fam110a	FAM110A	ortholog_one2one	110.98	0.746397	0.952338	0.783753	0.433185	0.825027
ENSDARG00000015314	zc4h2	ZC4H2	ortholog_one2one	45.8703	-0.145132	0.602227	-0.240992	0.809561	0.95846
ENSDARG00000015315	psmc5	PSMC5	ortholog_one2one	1015.74	-0.152531	0.346894	-0.439706	0.66015	0.916212
ENSDARG00000015343	pgd	PGD	ortholog_one2one	1201.48	1.39317	0.868752	1.60364	0.108793	0.569809
ENSDARG00000015352	lsg1	LSG1	ortholog_one2one	707.457	0.274282	0.413571	0.663204	0.5072	0.857735
ENSDARG00000015356	fcho1	FCHO1	ortholog_one2one	37.8757	0.0766002	0.894002	0.0856824	0.931719	0.986232
ENSDARG00000015385	ndufs3	NDUFS3	ortholog_one2one	612.901	-0.268609	0.350384	-0.766612	0.443312	0.829104
ENSDARG00000015392	dhx15	DHX15	ortholog_one2one	1417.03	0.460382	0.356167	1.2926	0.196148	0.677122
ENSDARG00000015394	thoc7	THOC7	ortholog_one2one	201.346	0.43216	0.431936	1.00052	0.31706	0.757983
ENSDARG00000015399	foxf1	FOXF1	ortholog_one2one	44.0909	0.0329449	0.816503	0.0403488	0.967815	0.994615
ENSDARG00000015422	ppil1	PPIL1	ortholog_one2one	115.937	-0.036501	0.900837	-0.040519	0.967679	0.994561
ENSDARG00000015427	hdac1	HDAC1	ortholog_one2one	1367.87	0.389638	0.362077	1.07612	0.281874	0.734148
ENSDARG00000015460	racgap1	RACGAP1	ortholog_one2one	140.749	2.72939	1.03923	2.62636	0.00863031	0.21349
ENSDARG00000015471	chd1l	CHD1L	ortholog_one2one	214.537	-0.136188	0.381836	-0.356666	0.721342	0.934397
ENSDARG00000015472	gpc4	GPC4	ortholog_one2one	756.207	-0.0561528	0.374155	-0.150079	0.880703	0.973293
ENSDARG00000015476	iqch	IQCH	ortholog_one2one	0.509751	-0.305851	4.46247	-0.0685385	0.945357	NA
ENSDARG00000015495	klf3	KLF3	ortholog_one2one	55.5486	0.966968	0.894377	1.08116	0.279624	0.733355
ENSDARG00000015515	mc4r	MC4R	ortholog_one2one	0.269176	0	5.26762	0	1	NA
ENSDARG00000015531	slc4a8	SLC4A8	ortholog_one2one	1.88091	1.01489	3.01728	0.336359	0.7366	NA
ENSDARG00000015536	sox6	SOX6	ortholog_one2one	426.423	0.38527	0.627277	0.614195	0.539087	0.869828
ENSDARG00000015537	gad2	GAD2	ortholog_one2one	5.13688	0.252396	2.75924	0.0914728	0.927117	NA
ENSDARG00000015543	s100a1	S100A1	ortholog_one2one	236.347	-1.88981	1.23406	-1.53137	0.125677	0.598656
ENSDARG00000015546	alpl	ALPL	ortholog_one2one	123.961	-0.0654456	0.534429	-0.122459	0.902536	0.980462
ENSDARG00000015563	zgc:123305	LPIN3	ortholog_one2one	268.122	0.00778128	0.487385	0.0159654	0.987262	0.99922
ENSDARG00000015567	zic1	ZIC1	ortholog_one2one	1.84012	0	4.93323	0	1	NA
ENSDARG00000015592	c1ql2	C1QL2	ortholog_one2one	0.701477	-2.22334	3.69897	-0.60107	0.547793	NA
ENSDARG00000015610	tubg1	TUBG1	ortholog_one2one	185.717	0.180534	0.381305	0.473464	0.635882	0.907677
ENSDARG00000015611	rasl11b	RASL11B	ortholog_one2one	140.091	1.4183	1.01694	1.39468	0.163112	0.639504
ENSDARG00000015627	rgs6	RGS6	ortholog_one2one	3.02988	-0.332515	3.03408	-0.109594	0.912732	NA
ENSDARG00000015628	psmd10	PSMD10	ortholog_one2one	39.7916	-0.694387	0.694445	-0.999916	0.317351	0.758445
ENSDARG00000015638	gemin2	GEMIN2	ortholog_one2one	217.918	-0.00253401	0.415663	-0.0060963	0.995136	1
ENSDARG00000015649	rap2c	RAP2C	ortholog_one2one	297.924	0.0860309	0.48373	0.177849	0.858842	0.969764
ENSDARG00000015653	tnip1	TNIP1	ortholog_one2one	1336.93	-0.746585	0.590585	-1.26415	0.206178	0.685546
ENSDARG00000015662	pla2g12b	PLA2G12B	ortholog_one2one	10219.3	-0.337865	0.484354	-0.697557	0.485455	0.848859
ENSDARG00000015676	nmd3	NMD3	ortholog_one2one	792.097	0.223409	0.638475	0.349911	0.726406	0.93497
ENSDARG00000015686	bmp6	BMP6	ortholog_one2one	117.986	-0.0625524	0.518169	-0.120718	0.903914	0.980465
ENSDARG00000015734	aicda	AICDA	ortholog_one2one	0.819305	0.460933	3.40582	0.135337	0.892346	NA
ENSDARG00000015749	hps3	HPS3	ortholog_one2one	123.804	-0.0686815	0.534966	-0.128385	0.897845	0.979083
ENSDARG00000015752	zap70	ZAP70	ortholog_one2one	46.1735	5.04107	1.91064	2.63842	0.00832933	0.209719
ENSDARG00000015757	tmem50a	TMEM50A	ortholog_one2one	1051.87	0.497785	0.182909	2.7215	0.00649872	0.185077
ENSDARG00000015759	tspan7	TSPAN6	ortholog_one2one	963.351	-0.0600589	0.568861	-0.105578	0.915918	0.982183
ENSDARG00000015765	iah1	IAH1	ortholog_one2one	43.6856	2.54786	0.955283	2.66712	0.00765034	0.200363
ENSDARG00000015780	ankrd46b	ANKRD46	ortholog_one2one	164.669	-1.10097	0.743243	-1.48131	0.138525	0.612713
ENSDARG00000015793	creb3l1	CREB3L1	ortholog_one2one	9.81486	5.00552	3.07469	1.62797	0.10353	0.563125
ENSDARG00000015805	cgnl1	CGNL1	ortholog_one2one	353.929	-0.539444	0.492798	-1.09466	0.273668	0.729814
ENSDARG00000015807	rab22a	RAB22A	ortholog_one2one	97.9118	0.618012	0.527939	1.17061	0.241754	0.706935
ENSDARG00000015822	sesn3	SESN3	ortholog_one2one	554.949	0.234644	0.546111	0.429663	0.667441	0.918226
ENSDARG00000015824	lemd3	LEMD3	ortholog_one2one	359.119	-0.0882396	0.426745	-0.206774	0.836187	0.96431
ENSDARG00000015851	pnn	PNN	ortholog_one2one	1499.48	-0.110888	0.494254	-0.224355	0.822481	0.960242
ENSDARG00000015854	chata	CHAT	ortholog_one2one	1.06556	-0.664663	5.13883	-0.129341	0.897088	NA
ENSDARG00000015860	mtmr9	MTMR9	ortholog_one2one	132.474	-0.679462	0.43771	-1.55231	0.120588	0.589374
ENSDARG00000015869	slc22a16	SLC22A16	ortholog_one2one	70.9999	4.9498	2.43576	2.03214	NA	NA
ENSDARG00000015876	npas1	NPAS1	ortholog_one2one	1.15473	-3.0834	3.73442	-0.82567	0.408991	NA
ENSDARG00000015879	pax8	PAX8	ortholog_one2one	0.633022	-0.176223	4.4019	-0.0400333	0.968067	NA
ENSDARG00000015889	zc3h15	ZC3H15	ortholog_one2one	961.936	-0.162639	0.442788	-0.367308	0.713389	0.933643
ENSDARG00000015902	stat6	STAT6	ortholog_one2one	370.243	-0.525123	0.412625	-1.27264	0.203146	0.683
ENSDARG00000015905	lztr1	LZTR1	ortholog_one2one	187.646	-0.630175	0.552627	-1.14033	0.25415	0.715626
ENSDARG00000015907	dcbld1	DCBLD1	ortholog_one2one	322.537	-0.454237	0.482272	-0.941868	0.34626	0.776108
ENSDARG00000015917	rnft1	RNFT1	ortholog_one2one	147.955	-0.281853	0.342693	-0.822467	0.410811	0.813034
ENSDARG00000015918	dlat	DLAT	ortholog_one2one	452.484	-0.358949	0.541611	-0.662744	0.507495	0.857844
ENSDARG00000015921	pwp1	PWP1	ortholog_one2one	606.209	0.13064	0.524729	0.248966	0.803387	0.956736
ENSDARG00000015930	rwdd1	RWDD1	ortholog_one2one	775.666	0.0762342	0.309023	0.246694	0.805145	0.957281
ENSDARG00000015937	kptn	KPTN	ortholog_one2one	191.449	-0.410952	0.31821	-1.29145	0.196548	0.677481
ENSDARG00000015947	matn4	MATN4	ortholog_one2one	24.3965	0.0466894	1.80745	0.0258316	0.979392	0.996924
ENSDARG00000015966	yaf2	YAF2	ortholog_one2one	157.619	-0.0657642	0.375994	-0.174908	0.861152	0.969764
ENSDARG00000015970	phip	PHIP	ortholog_one2one	86.7049	0.628375	0.535187	1.17412	0.240346	0.706896
ENSDARG00000015985	abcc9	ABCC9	ortholog_one2one	124.956	0.347661	0.624753	0.556477	0.577885	0.887257
ENSDARG00000015997	mfsd5	MFSD5	ortholog_one2one	130.694	-1.19394	0.535234	-2.23069	0.0257015	0.341398
ENSDARG00000015998	wdhd1	WDHD1	ortholog_one2one	182.974	0.713547	0.715583	0.997155	0.318689	0.759387
ENSDARG00000016010	nup107	NUP107	ortholog_one2one	515.134	0.357126	0.316222	1.12935	0.25875	0.719905
ENSDARG00000016011	gpcpd1	GPCPD1	ortholog_one2one	2355.72	0.107603	0.760733	0.141447	0.887517	0.974928
ENSDARG00000016022	zic5	ZIC5	ortholog_one2one	11.553	-0.629683	2.24291	-0.280744	0.778907	0.950147
ENSDARG00000016038	hacd3	HACD3	ortholog_one2one	500.165	-0.59329	0.759035	-0.781637	0.434428	0.825027
ENSDARG00000016044	gins4	GINS4	ortholog_one2one	40.5113	1.7743	1.15077	1.54184	0.123113	0.595021
ENSDARG00000016074	cryz	CRYZ	ortholog_one2one	1211.35	0.0975541	0.387776	0.251573	0.801371	0.955774
ENSDARG00000016080	nob1	NOB1	ortholog_one2one	1009.09	0.359038	0.378673	0.948147	0.343054	0.774923
ENSDARG00000016085	mbnl3	MBNL3	ortholog_one2one	1178.09	-0.207133	0.323015	-0.641248	0.521361	0.864576
ENSDARG00000016089	bicral	BICRAL	ortholog_one2one	172.841	-0.375974	0.436282	-0.861768	0.388815	0.8006
ENSDARG00000016093	qtrt2	QTRT2	ortholog_one2one	48.9526	0.131609	0.820919	0.160318	0.87263	0.971663
ENSDARG00000016095	htr6	HTR6	ortholog_one2one	40.5011	-1.04641	0.527245	-1.98468	0.0471802	0.427885
ENSDARG00000016112	bbs12	BBS12	ortholog_one2one	34.2839	-0.664438	0.594587	-1.11748	0.26379	0.722293
ENSDARG00000016117	exd2	EXD2	ortholog_one2one	402.221	-0.784653	0.513689	-1.52749	0.12664	0.600254
ENSDARG00000016122	ptrhd1	PTRHD1	ortholog_one2one	178.445	0.684889	0.461953	1.4826	0.138182	0.612315
ENSDARG00000016128	ap3m2	AP3M2	ortholog_one2one	114.325	-0.517325	0.430161	-1.20263	0.229119	0.701694
ENSDARG00000016138	nme6	NME6	ortholog_one2one	92.7673	-0.547465	0.397261	-1.3781	0.168173	0.644254
ENSDARG00000016139	mkks	MKKS	ortholog_one2one	30.8609	-0.856988	0.911526	-0.940169	0.347131	0.777135
ENSDARG00000016141	slc6a2	SLC6A2	ortholog_one2one	3.87567	2.16715	2.71096	0.799404	0.424056	NA
ENSDARG00000016153	dag1	DAG1	ortholog_one2one	472.578	0.224303	0.582924	0.38479	0.700393	0.929175
ENSDARG00000016156	fam53b	FAM53B	ortholog_one2one	425.356	1.06946	0.526665	2.03062	0.0422933	0.409493
ENSDARG00000016160	gmpr	GMPR	ortholog_one2one	5.57639	0.745703	1.83246	0.406941	0.684051	NA
ENSDARG00000016161	ccdc170	CCDC170	ortholog_one2one	1.86448	1.61905	2.56555	0.631074	0.527992	NA
ENSDARG00000016163	usp33	USP33	ortholog_one2one	791.633	0.946806	0.498246	1.90028	0.0573966	0.465611
ENSDARG00000016173	cct3	CCT3	ortholog_one2one	4855.48	-0.396678	0.455734	-0.870416	0.384073	0.798807
ENSDARG00000016181	trim33	TRIM33	ortholog_one2one	372.473	0.0979562	0.409561	0.239174	0.810971	0.95862
ENSDARG00000016200	trib3	TRIB3	ortholog_one2one	248.25	0.466615	0.510945	0.913239	0.361117	0.781881
ENSDARG00000016231	bcap29	BCAP29	ortholog_one2one	370.297	0.83949	0.68472	1.22603	0.220186	0.697067
ENSDARG00000016239	psmd13	PSMD13	ortholog_one2one	574.378	0.375684	0.280808	1.33787	0.180939	0.660541
ENSDARG00000016260	fxr2	FXR2	ortholog_one2one	118.81	0.547809	0.56758	0.965165	0.334462	0.771436
ENSDARG00000016280	eif1ad	EIF1AD	ortholog_one2one	254.173	-0.15673	0.447881	-0.349937	0.726386	0.93497
ENSDARG00000016302	upf1	UPF1	ortholog_one2one	1436.81	0.233568	0.2894	0.807075	0.419623	0.816268
ENSDARG00000016307	mrpl46	MRPL46	ortholog_one2one	183.383	0.40146	0.335801	1.19553	0.231879	0.702744
ENSDARG00000016318	med7	MED7	ortholog_one2one	107.485	-0.397903	0.758038	-0.524912	0.599644	0.896421
ENSDARG00000016319	c9	C9	ortholog_one2one	71140.7	-0.611624	0.926473	-0.660164	0.509149	0.858831
ENSDARG00000016336	tmco6	TMCO6	ortholog_one2one	35.4608	1.14219	0.598873	1.90724	0.0564897	0.464796
ENSDARG00000016345	ncoa5	NCOA5	ortholog_one2one	475.816	0.117136	0.250766	0.467115	0.640418	0.909325
ENSDARG00000016350	cap1	CAP1	ortholog_one2one	157.905	0.977379	1.00337	0.9741	0.330007	0.768978
ENSDARG00000016360	kpna1	KPNA1	ortholog_one2one	360.927	0.27549	0.314513	0.875927	0.38107	0.796776
ENSDARG00000016368	zbtb8os	ZBTB8OS	ortholog_one2one	230.478	-0.239071	0.30125	-0.793595	0.427431	0.821671
ENSDARG00000016375	asns	ASNS	ortholog_one2one	691.886	-1.04576	0.620827	-1.68447	0.092091	0.545608
ENSDARG00000016399	riok1	RIOK1	ortholog_one2one	376.331	-0.229045	0.431279	-0.531084	0.595361	0.894044
ENSDARG00000016412	agt	AGT	ortholog_one2one	16498.3	-0.478503	0.903618	-0.529541	0.59643	0.894699
ENSDARG00000016415	dhtkd1	DHTKD1	ortholog_one2one	1381.14	0.367968	0.630953	0.583194	0.559762	0.880131
ENSDARG00000016427	fignl1	FIGNL1	ortholog_one2one	77.8098	0.149916	0.552281	0.271448	0.786046	0.95191
ENSDARG00000016429	farp2	FARP2	ortholog_one2one	302.805	0.69246	0.489027	1.416	0.156776	0.633812
ENSDARG00000016447	ythdf1	YTHDF1	ortholog_one2one	539.924	0.054749	0.352053	0.155514	0.876416	0.972199
ENSDARG00000016463	trappc6b	TRAPPC6B	ortholog_one2one	102.112	-0.255517	0.529434	-0.482623	0.629364	0.90555
ENSDARG00000016477	eif4a2	EIF4A2	ortholog_one2one	496.215	-1.74707	0.554767	-3.14919	0.00163723	0.0983791
ENSDARG00000016484	dkc1	DKC1	ortholog_one2one	1407.13	0.734285	0.694028	1.05801	0.290053	0.739757
ENSDARG00000016490	rab11fip3	RAB11FIP3	ortholog_one2one	116.185	0.366301	0.475229	0.770789	0.440832	0.827694
ENSDARG00000016494	ddc	DDC	ortholog_one2one	502.21	3.57889	1.2467	2.8707	0.00409568	0.150216
ENSDARG00000016496	cdk8	CDK8	ortholog_one2one	168.096	1.16595	0.504561	2.31081	0.0208432	0.312893
ENSDARG00000016505	apbb1ip	APBB1IP	ortholog_one2one	50.6369	2.85299	1.10684	2.5776	0.00994901	0.227819
ENSDARG00000016513	setd3	SETD3	ortholog_one2one	2016.72	0.0424161	0.820665	0.051685	0.95878	0.992311
ENSDARG00000016516	rbm8a	RBM8A	ortholog_one2one	1192.03	0.687573	0.296757	2.31695	0.0205063	0.310527
ENSDARG00000016526	gata3	GATA3	ortholog_one2one	14.3253	1.42827	1.26123	1.13244	0.25745	0.717797
ENSDARG00000016528	wdcp	WDCP	ortholog_one2one	85.8702	-0.312382	0.396065	-0.788714	0.430279	0.823177
ENSDARG00000016531	klhl4	KLHL4	ortholog_one2one	35.464	-0.0381838	0.685891	-0.0556704	0.955604	0.99182
ENSDARG00000016532	suco	SUCO	ortholog_one2one	700.578	0.48865	0.56455	0.865556	0.386734	0.799507
ENSDARG00000016541	sash3	SASH3	ortholog_one2one	78.8262	1.49983	1.07205	1.39903	0.161805	0.638124
ENSDARG00000016573	mroh1	MROH1	ortholog_one2one	334.454	0.709509	0.500487	1.41764	0.156297	0.633812
ENSDARG00000016607	echdc2	ECHDC2	ortholog_one2one	666.999	-1.1008	0.710661	-1.54898	0.121386	0.592079
ENSDARG00000016611	scrn3	SCRN3	ortholog_one2one	427.743	-0.230676	0.296374	-0.778326	0.436377	0.825868
ENSDARG00000016649	akr7a3	AKR7L	ortholog_one2one	1088.98	0.61744	0.416768	1.4815	0.138475	0.612713
ENSDARG00000016656	mgme1	MGME1	ortholog_one2one	64.0376	1.33122	0.796977	1.67034	0.0948522	0.550291
ENSDARG00000016664	rnf20	RNF20	ortholog_one2one	359.362	0.336692	0.401664	0.838243	0.401894	0.807699
ENSDARG00000016687	acadvl	ACADVL	ortholog_one2one	7015.31	0.20975	0.4636	0.452438	0.650953	0.913791
ENSDARG00000016695	p2rx1	P2RX1	ortholog_one2one	40.9556	-0.00380388	0.585652	-0.00649512	0.994818	1
ENSDARG00000016706	atic	ATIC	ortholog_one2one	725.246	-0.219853	0.513865	-0.427841	0.668767	0.918547
ENSDARG00000016710	rchy1	RCHY1	ortholog_one2one	83.7671	-0.0461604	0.570123	-0.0809658	0.935469	0.986765
ENSDARG00000016730	rfxank	RFXANK	ortholog_one2one	54.732	-0.112782	0.562414	-0.200532	0.841064	0.966116
ENSDARG00000016733	psat1	PSAT1	ortholog_one2one	141.483	-0.329375	0.958903	-0.343492	0.731229	0.936984
ENSDARG00000016743	angel2	ANGEL2	ortholog_one2one	271.796	-0.347017	0.37734	-0.919638	0.357762	0.78064
ENSDARG00000016745	slc35f6	SLC35F6	ortholog_one2one	184.462	0.373571	0.311963	1.19749	0.231117	0.702484
ENSDARG00000016749	slco1c1	SLCO1C1	ortholog_one2one	48.2155	2.23767	0.956575	2.33925	0.0193226	0.30019
ENSDARG00000016753	ipo9	IPO9	ortholog_one2one	210.24	-0.0407187	0.484964	-0.0839624	0.933086	0.986232
ENSDARG00000016754	tbca	TBCA	ortholog_one2one	380.191	0.103995	0.345796	0.30074	0.763613	0.946487
ENSDARG00000016765	scamp3	SCAMP3	ortholog_one2one	188.575	0.246831	0.416521	0.592602	0.553448	0.877082
ENSDARG00000016769	sgtb	SGTB	ortholog_one2one	31.3611	0.0350364	0.805293	0.0435076	0.965297	0.993842
ENSDARG00000016771	tfa	LTF	ortholog_one2one	480184	-0.918261	0.889569	-1.03225	0.301953	0.747608
ENSDARG00000016775	aqr	AQR	ortholog_one2one	515.305	0.0794828	0.408057	0.194783	0.845562	0.966592
ENSDARG00000016782	huwe1	HUWE1	ortholog_one2one	835.696	-0.116587	0.592951	-0.196621	0.844124	0.966391
ENSDARG00000016794	mtmr6	MTMR6	ortholog_one2one	263.924	0.398104	0.39902	0.997703	0.318423	0.759304
ENSDARG00000016811	ints3	INTS3	ortholog_one2one	437.759	-0.101962	0.43412	-0.23487	0.814309	0.95862
ENSDARG00000016815	casc1	CFAP94	ortholog_one2one	0.536814	-2.04883	3.61943	-0.566064	0.57135	NA
ENSDARG00000016830	rimkla	RIMKLA	ortholog_one2one	25.5199	-0.421494	1.2979	-0.324751	0.74537	0.940661
ENSDARG00000016837	glipr2l	GLIPR2	ortholog_one2one	74.7458	0.436102	1.46251	0.298188	NA	NA
ENSDARG00000016854	neurod2	NEUROD2	ortholog_one2one	0.24609	0	5.26762	0	1	NA
ENSDARG00000016855	sf3b5	SF3B5	ortholog_one2one	243.57	0.0764183	0.388975	0.196461	0.84425	0.966391
ENSDARG00000016858	smad7	SMAD7	ortholog_one2one	144.963	-1.08584	0.602922	-1.80096	0.0717087	0.503227
ENSDARG00000016864	farsb	FARSB	ortholog_one2one	666.341	-1.15929	0.550669	-2.10524	0.0352706	0.384702
ENSDARG00000016867	rnf128a	RNF128	ortholog_one2one	2999.48	0.419368	0.375827	1.11585	0.264486	0.722293
ENSDARG00000016871	smarce1	SMARCE1	ortholog_one2one	952.673	0.175732	0.529066	0.332154	0.739773	0.939434
ENSDARG00000016875	gys1	GYS1	ortholog_one2one	293.21	0.524001	1.1842	0.442495	0.658131	0.916212
ENSDARG00000016889	eif3g	EIF3G	ortholog_one2one	4998.5	-1.00992	0.528505	-1.9109	0.0560179	0.463036
ENSDARG00000016904	bckdk	BCKDK	ortholog_one2one	1612.01	0.0164198	0.524972	0.0312775	0.975048	0.99617
ENSDARG00000016918	ace2	ACE2	ortholog_one2one	10250.2	6.55232	2.53012	2.58972	0.0096053	0.22419
ENSDARG00000016936	hmcn1	HMCN1	ortholog_one2one	76.3453	1.07565	0.653506	1.64597	0.0997704	0.558479
ENSDARG00000016939	itgb2	ITGB2	ortholog_one2one	191.41	0.297087	0.636015	0.467107	0.640423	0.909325
ENSDARG00000016951	neurog3	NEUROG3	ortholog_one2one	2.37472	2.2087	2.21954	0.995118	0.319679	NA
ENSDARG00000016964	MCUR1	MCUR1	ortholog_one2one	243.345	-0.266184	0.334353	-0.796117	0.425964	0.820588
ENSDARG00000016968	tmem214	TMEM214	ortholog_one2one	1784.32	-0.33954	0.67792	-0.500855	0.616473	0.902778
ENSDARG00000016979	pmpcb	PMPCB	ortholog_one2one	351.559	-0.322274	0.566099	-0.569289	0.56916	0.884176
ENSDARG00000016981	bcar3	BCAR3	ortholog_one2one	321.211	-0.40029	0.944002	-0.424035	0.67154	0.919535
ENSDARG00000017004	myo10	MYO10	ortholog_one2one	200.973	0.475158	0.451905	1.05145	0.29305	0.740611
ENSDARG00000017006	dennd5a	DENND5A	ortholog_one2one	203.392	0.166782	0.733661	0.227328	0.820168	0.959995
ENSDARG00000017037	ikbkg	IKBKG	ortholog_one2one	761.749	0.240815	0.313891	0.767191	0.442968	0.829104
ENSDARG00000017047	slc27a4	SLC27A4	ortholog_one2one	109.416	4.62426	1.69444	2.72908	0.00635114	0.183652
ENSDARG00000017049	adsl	ADSL	ortholog_one2one	190.397	0.240962	0.402451	0.598736	0.549349	0.874885
ENSDARG00000017055	zmynd12	ZMYND12	ortholog_one2one	0.137388	0	5.26762	0	1	NA
ENSDARG00000017058	large2	LARGE2	ortholog_one2one	112.649	4.00223	1.23636	3.23711	0.00120746	0.083854
ENSDARG00000017084	bud31	BUD31	ortholog_one2one	325.454	-0.248254	0.388786	-0.638536	0.523125	0.864815
ENSDARG00000017093	emc8	EMC8	ortholog_one2one	388.298	0.20001	0.474433	0.421577	0.673333	0.920686
ENSDARG00000017107	nr2e1	NR2E1	ortholog_one2one	1.41339	-1.76405	2.50996	-0.70282	0.482168	NA
ENSDARG00000017115	kctd10	KCTD10	ortholog_one2one	495.459	0.218434	0.280912	0.777589	0.436811	0.826141
ENSDARG00000017119	vps37a	VPS37A	ortholog_one2one	224.687	0.242795	0.430958	0.563385	0.573173	0.886493
ENSDARG00000017121	mafba	MAFB	ortholog_one2one	383.723	-0.180937	0.617231	-0.293142	0.769413	0.947581
ENSDARG00000017126	ilvbl	ILVBL	ortholog_one2one	1291.72	0.0623049	0.489758	0.127216	0.89877	0.979112
ENSDARG00000017127	pdzk1ip1	PDZK1IP1	ortholog_one2one	109.737	-0.183438	0.58571	-0.313189	0.754137	0.943272
ENSDARG00000017143	brd9	BRD9	ortholog_one2one	319.728	0.190411	0.282417	0.674218	0.500172	0.854414
ENSDARG00000017155	wnt10a	WNT10A	ortholog_one2one	1.34808	0	4.46126	0	1	NA
ENSDARG00000017165	slc3a1	SLC3A1	ortholog_one2one	358.349	2.66546	1.21144	2.20024	0.0277901	0.35142
ENSDARG00000017180	npc1	NPC1	ortholog_one2one	4482.24	-0.265562	0.603311	-0.440174	0.659811	0.916212
ENSDARG00000017199	elp2	ELP2	ortholog_one2one	300.947	-0.0151046	0.575124	-0.0262632	0.979047	0.996753
ENSDARG00000017220	otud7b	OTUD7B	ortholog_one2one	252.187	0.0621549	0.418822	0.148404	0.882024	0.973863
ENSDARG00000017229	megf10	MEGF10	ortholog_one2one	61.9031	-0.162721	0.556871	-0.292206	0.770129	0.947581
ENSDARG00000017242	garem	GAREM1	ortholog_one2one	323.7	0.102081	0.358462	0.284774	0.775817	0.949255
ENSDARG00000017244	chd6	CHD6	ortholog_one2one	350.035	-0.514426	0.403261	-1.27567	0.202074	0.682541
ENSDARG00000017261	gdpd1	GDPD1	ortholog_one2one	234.964	1.37445	0.7122	1.92987	0.0536229	0.456096
ENSDARG00000017266	scml4	SCML4	ortholog_one2one	55.5584	0.186387	0.725361	0.256957	0.797212	0.95475
ENSDARG00000017272	eapp	EAPP	ortholog_one2one	157.161	-0.141078	0.473607	-0.29788	0.765795	0.947471
ENSDARG00000017311	gpsm2	GPSM2	ortholog_one2one	77.1723	0.652535	0.682199	0.956517	0.338811	0.773532
ENSDARG00000017315	larp7	LARP7	ortholog_one2one	206.809	-0.109225	0.503546	-0.216911	0.828277	0.962247
ENSDARG00000017316	bag5	BAG5	ortholog_one2one	188.112	0.081219	0.446707	0.181817	0.855726	0.968826
ENSDARG00000017321	kdr	KDR	ortholog_one2one	270.566	0.253991	0.496793	0.511262	0.609168	0.899872
ENSDARG00000017329	cdkl1	CDKL1	ortholog_one2one	4.01265	1.33019	1.77834	0.747996	0.454462	NA
ENSDARG00000017337	C11H6orf120	C6orf120	ortholog_one2one	351.44	-0.130711	0.245131	-0.533231	0.593874	0.892962
ENSDARG00000017355	rsph9	RSPH9	ortholog_one2one	1.99613	-1.17568	2.61083	-0.450309	0.652488	NA
ENSDARG00000017359	mettl8	METTL8	ortholog_one2one	50.937	0.247657	0.811845	0.305054	0.760325	0.945732
ENSDARG00000017365	slc23a2	SLC23A2	ortholog_one2one	95.8973	1.06235	0.57958	1.83297	0.0668074	0.490027
ENSDARG00000017366	prdm4	PRDM4	ortholog_one2one	183.222	-0.348049	0.599091	-0.580961	0.561267	0.880943
ENSDARG00000017369	sema3d	SEMA3D	ortholog_one2one	11.2153	3.52793	2.30458	1.53083	0.12581	0.598848
ENSDARG00000017385	b9d2	B9D2	ortholog_one2one	37.284	0.151748	0.595802	0.254695	0.798958	0.954922
ENSDARG00000017397	smarcc1a	SMARCC1	ortholog_one2one	586.911	0.287045	0.569253	0.504249	0.614087	0.901795
ENSDARG00000017422	apmap	APMAP	ortholog_one2one	4214.08	0.153262	0.632497	0.242313	0.808538	0.957916
ENSDARG00000017423	patl1	PATL1	ortholog_one2one	788.83	0.0417291	0.353638	0.117999	0.906068	0.980934
ENSDARG00000017427	phf20l1	PHF20L1	ortholog_one2one	541.493	-0.753124	0.350987	-2.14573	0.0318945	0.370629
ENSDARG00000017429	sphkap	SPHKAP	ortholog_one2one	3.32108	-0.149195	2.26202	-0.0659567	0.947412	NA
ENSDARG00000017431	mindy2	MINDY2	ortholog_one2one	58.3427	-0.253497	0.557502	-0.454701	0.649324	0.912934
ENSDARG00000017444	hal	HAL	ortholog_one2one	6232.92	-0.764659	0.816686	-0.936295	0.349121	0.777196
ENSDARG00000017445	eif3i	EIF3I	ortholog_one2one	11141.7	-0.644224	0.592353	-1.08757	0.276786	0.730464
ENSDARG00000017454	nup50	NUP50	ortholog_one2one	572.854	-0.0364242	0.500485	-0.0727779	0.941983	0.988682
ENSDARG00000017522	ctdp1	CTDP1	ortholog_one2one	123.216	-0.164458	0.653297	-0.251735	0.801246	0.955774
ENSDARG00000017525	ccnt1	CCNT1	ortholog_one2one	195.064	0.0811242	0.342479	0.236873	0.812755	0.95862
ENSDARG00000017532	kif25	KIF25	ortholog_one2one	151.994	1.4818	0.854066	1.73499	0.0827423	0.526698
ENSDARG00000017562	banp	BANP	ortholog_one2one	85.2234	-0.621203	0.490649	-1.26608	0.205483	0.684472
ENSDARG00000017565	itk	ITK	ortholog_one2one	36.3669	0.727386	1.22569	0.593448	0.552881	0.876856
ENSDARG00000017569	reep3a	REEP3	ortholog_one2one	233.626	1.15764	0.950114	1.21842	0.223063	0.698506
ENSDARG00000017571	mccc2	MCCC2	ortholog_one2one	1624.24	0.0334279	0.335837	0.099536	0.920713	0.983786
ENSDARG00000017590	nit2	NIT2	ortholog_one2one	254.431	0.253068	0.58414	0.433232	0.664846	0.917463
ENSDARG00000017602	ccng2	CCNG2	ortholog_one2one	619.243	-0.228777	0.428516	-0.533881	0.593424	0.892839
ENSDARG00000017605	rpp40	RPP40	ortholog_one2one	172.753	-0.00722837	0.643418	-0.0112343	0.991036	0.999599
ENSDARG00000017612	pnpo	PNPO	ortholog_one2one	167.051	-0.435922	0.357755	-1.21849	0.223037	0.698506
ENSDARG00000017617	alg6	ALG6	ortholog_one2one	610.765	-0.295496	0.617448	-0.478575	0.632241	0.906798
ENSDARG00000017636	rnf167	ZNRF4	ortholog_one2one	595.37	-0.214467	0.312171	-0.687017	0.492072	0.852311
ENSDARG00000017657	zgc:112163	C1orf74	ortholog_one2one	37.1854	-0.343216	0.572382	-0.599628	0.548754	0.8746
ENSDARG00000017658	gmppb	GMPPB	ortholog_one2one	684.915	-0.479951	0.706253	-0.679574	0.496774	0.853649
ENSDARG00000017659	sephs2	SEPHS2	ortholog_one2one	2455.93	0.107888	0.240897	0.447862	0.654253	0.914468
ENSDARG00000017661	braf	BRAF	ortholog_one2one	243.886	-0.026506	0.312935	-0.0847013	0.932499	0.986232
ENSDARG00000017675	utp4	UTP4	ortholog_one2one	734.464	-0.187743	0.523076	-0.358921	0.719654	0.934161
ENSDARG00000017676	mmp2	MMP2	ortholog_one2one	388.124	0.853513	0.743078	1.14862	0.250714	0.713315
ENSDARG00000017696	utp25	UTP25	ortholog_one2one	421.029	-0.503597	0.695143	-0.724451	0.468789	0.840642
ENSDARG00000017708	lrrc40	LRRC40	ortholog_one2one	292.999	-0.262021	0.540289	-0.484964	0.627702	0.90555
ENSDARG00000017740	sec63	SEC63	ortholog_one2one	2219.18	-0.35523	0.606795	-0.585421	0.558265	0.879373
ENSDARG00000017741	g3bp1	G3BP1	ortholog_one2one	1226.99	0.673805	0.531117	1.26866	0.204563	0.684154
ENSDARG00000017744	smc2	SMC2	ortholog_one2one	133.423	2.37187	1.12822	2.1023	0.0355268	0.385651
ENSDARG00000017757	pik3cg	PIK3CG	ortholog_one2one	788.063	-0.278261	0.515796	-0.53948	0.589556	0.891764
ENSDARG00000017762	srrt	SRRT	ortholog_one2one	375.326	0.567676	0.47472	1.19581	0.231769	0.702744
ENSDARG00000017775	atp5mc3a	ATP5MC3	ortholog_one2one	1602.94	0.152159	0.39735	0.382933	0.701769	0.929741
ENSDARG00000017781	hsd17b10	HSD17B10	ortholog_one2one	455.523	-0.715112	0.334151	-2.14009	0.0323477	0.37176
ENSDARG00000017790	chrnb2	CHRNB2	ortholog_one2one	2.47188	1.37742	1.92501	0.715539	0.474276	NA
ENSDARG00000017798	bcor	BCOR	ortholog_one2one	246.887	0.269312	0.694162	0.387967	0.69804	0.928436
ENSDARG00000017809	stard3	STARD3	ortholog_one2one	450.142	-0.0448649	0.583287	-0.0769174	0.938689	0.987872
ENSDARG00000017813	pigs	PIGS	ortholog_one2one	221.207	0.868383	0.428172	2.02812	0.042548	0.411516
ENSDARG00000017821	gata5	GATA5	ortholog_one2one	258.265	1.68945	1.06902	1.58037	0.114023	0.578046
ENSDARG00000017841	cand1	CAND1	ortholog_one2one	1139.23	0.0108554	0.357418	0.0303718	0.975771	0.99617
ENSDARG00000017842	syvn1	SYVN1	ortholog_one2one	1498.44	0.225687	0.73047	0.308961	0.757351	0.94446
ENSDARG00000017853	prepl	PREPL	ortholog_one2one	64.5209	-0.431284	0.737606	-0.584707	0.558744	0.87951
ENSDARG00000017880	kcnip3b	KCNIP3	ortholog_one2one	4.15514	0.76895	1.95501	0.393323	0.694081	NA
ENSDARG00000017886	zbtb11	ZBTB11	ortholog_one2one	57.0282	0.19721	0.504903	0.390591	0.6961	0.928261
ENSDARG00000017891	tcp1	TCP1	ortholog_one2one	4108.72	-0.476576	0.475181	-1.00293	0.315892	0.757052
ENSDARG00000017910	pdss1	PDSS1	ortholog_one2one	123.533	1.11356	0.60854	1.82988	0.0672675	0.49154
ENSDARG00000017928	xrcc3	XRCC3	ortholog_one2one	22.0163	0.573993	0.721927	0.795084	0.426564	0.820912
ENSDARG00000017929	ncoa2	NCOA2	ortholog_one2one	1062.65	0.210274	0.380403	0.552767	0.580423	0.888542
ENSDARG00000017931	ints6l	INTS6L	ortholog_one2one	43.2001	0.825969	0.606383	1.36212	0.173159	0.65016
ENSDARG00000017953	tp73	TP73	ortholog_one2one	3.9823	2.28587	2.10237	1.08728	0.276912	NA
ENSDARG00000017960	sfxn2	SFXN2	ortholog_one2one	351.614	-1.4268	0.35241	-4.0487	5.15e-05	0.0113342
ENSDARG00000017982	cyp39a1	CYP39A1	ortholog_one2one	775.482	-0.61059	1.07479	-0.5681	0.569967	0.884522
ENSDARG00000017983	rsph14	RSPH14	ortholog_one2one	0.258119	0	5.26762	0	1	NA
ENSDARG00000017985	C1H4orf33	C4orf33	ortholog_one2one	256.726	4.74107	1.57661	3.00712	0.00263735	0.12216
ENSDARG00000017986	vps13d	VPS13D	ortholog_one2one	1066.76	-0.393655	0.441466	-0.891698	0.372555	0.7907
ENSDARG00000017994	tssk6	TSSK6	ortholog_one2one	0	NA	NA	NA	NA	NA
ENSDARG00000018000	ubp1	UBP1	ortholog_one2one	172.774	0.603585	0.376511	1.6031	0.108912	0.569809
ENSDARG00000018002	eci1	ECI1	ortholog_one2one	736.138	-0.115964	0.286153	-0.405252	0.685293	0.925634
ENSDARG00000018004	nkx2.5	NKX2-5	ortholog_one2one	3.59074	0.716842	1.80809	0.396464	0.691763	NA
ENSDARG00000018006	vrk1	VRK1	ortholog_one2one	103.557	0.866232	0.633266	1.36788	0.17135	0.64841
ENSDARG00000018008	mdh1b	MDH1B	ortholog_one2one	1.36007	-2.04642	2.82305	-0.724899	0.468514	NA
ENSDARG00000018010	crtap	CRTAP	ortholog_one2one	137.107	0.163594	0.578958	0.282566	0.77751	0.949982
ENSDARG00000018022	msh2	MSH2	ortholog_one2one	102.415	0.263203	0.664755	0.395939	0.69215	0.926949
ENSDARG00000018040	msantd4	MSANTD4	ortholog_one2one	27.735	-0.175019	0.574915	-0.304426	0.760803	0.945775
ENSDARG00000018049	sf3b2	SF3B2	ortholog_one2one	1217.31	0.346097	0.376493	0.919266	0.357956	0.78064
ENSDARG00000018061	neil1	NEIL1	ortholog_one2one	381.924	-0.417459	0.335287	-1.24508	0.213103	0.691365
ENSDARG00000018066	ptchd1	PTCHD1	ortholog_one2one	0.405096	-0.164669	3.85323	-0.0427353	0.965913	NA
ENSDARG00000018073	mrps22	MRPS22	ortholog_one2one	145.559	0.394231	0.488304	0.807347	0.419467	0.816268
ENSDARG00000018096	scap	SCAP	ortholog_one2one	276.817	0.299297	0.395529	0.756701	0.449229	0.830738
ENSDARG00000018106	eif2b3	EIF2B3	ortholog_one2one	165.833	-0.119204	0.454724	-0.262147	0.793208	0.953857
ENSDARG00000018121	cenpj	CENPJ	ortholog_one2one	22.7163	0.958789	0.926529	1.03482	0.300754	0.746459
ENSDARG00000018124	psmd3	PSMD3	ortholog_one2one	1339.91	0.0685118	0.47396	0.144552	0.885065	0.974534
ENSDARG00000018149	slc38a4	SLC38A4	ortholog_one2one	16832.9	-0.127276	0.758227	-0.167859	0.866694	0.970466
ENSDARG00000018165	depdc1a	DEPDC1	ortholog_one2one	97.0872	2.02419	1.17561	1.72182	0.0851017	0.53328
ENSDARG00000018178	pgm2	PGM2	ortholog_one2one	308.706	0.96884	0.940793	1.02981	0.303098	0.747848
ENSDARG00000018181	dnajc28	DNAJC28	ortholog_one2one	7.86816	1.05257	1.40934	0.746853	0.455152	NA
ENSDARG00000018190	get3	GET3	ortholog_one2one	831.913	-0.912707	0.561938	-1.62421	0.10433	0.564275
ENSDARG00000018192	ubr5	UBR5	ortholog_one2one	1205.31	0.296557	0.502828	0.589777	0.55534	0.877739
ENSDARG00000018241	mfap1	MFAP1	ortholog_one2one	595.289	0.134171	0.34451	0.389454	0.69694	0.928436
ENSDARG00000018257	ncoa1	NCOA1	ortholog_one2one	415.951	-0.382621	0.510127	-0.75005	0.453225	0.831603
ENSDARG00000018272	wdr33	WDR33	ortholog_one2one	608.612	0.206855	0.437527	0.472781	0.63637	0.907837
ENSDARG00000018281	cfap161	CFAP161	ortholog_one2one	6.10593	-0.636742	2.42656	-0.262405	0.793009	NA
ENSDARG00000018283	cyba	CYBA	ortholog_one2one	157.852	1.48441	0.680402	2.18167	0.0291337	0.361278
ENSDARG00000018296	rev1	REV1	ortholog_one2one	131.745	-0.321217	0.381777	-0.841374	0.400138	0.807647
ENSDARG00000018303	etv4	ETV4	ortholog_one2one	18.8242	0.981846	0.792989	1.23816	0.215658	0.692762
ENSDARG00000018312	rell1	RELL1	ortholog_one2one	349.603	-0.125599	0.437975	-0.286773	0.774287	0.948542
ENSDARG00000018325	taf5	TAF5	ortholog_one2one	146.063	-0.866157	0.565597	-1.5314	0.12567	0.598656
ENSDARG00000018334	rpl35	RPL35	ortholog_one2one	37479.3	-0.997307	0.659121	-1.51309	0.130258	0.604385
ENSDARG00000018393	kank2	KANK2	ortholog_one2one	59.7076	0.0998977	0.591319	0.16894	0.865844	0.970264
ENSDARG00000018397	hpca	HPCA	ortholog_one2one	30.6161	-0.409412	0.654583	-0.625455	0.531673	0.868607
ENSDARG00000018426	aldh7a1	ALDH7A1	ortholog_one2one	3166.52	-0.587589	0.490447	-1.19807	0.23089	0.702484
ENSDARG00000018432	m6pr	M6PR	ortholog_one2one	364.277	1.39674	0.363836	3.83892	0.000123579	0.0193893
ENSDARG00000018441	heg1	HEG1	ortholog_one2one	107.609	0.17055	0.511954	0.333136	0.739031	0.93931
ENSDARG00000018460	mbnl2	MBNL2	ortholog_one2one	1115.24	0.693208	0.404663	1.71305	0.0867034	0.536154
ENSDARG00000018491	pdia4	PDIA4	ortholog_one2one	2588.49	-1.25222	0.980809	-1.27672	0.201701	0.682541
ENSDARG00000018492	znf503	ZNF503	ortholog_one2one	45.9463	1.33231	1.25837	1.05876	0.289711	0.739552
ENSDARG00000018508	zdhhc8b	ZDHHC8	ortholog_one2one	76.4186	-1.31447	0.647366	-2.03049	0.0423063	0.409493
ENSDARG00000018524	midn	MIDN	ortholog_one2one	180.884	0.997155	0.758124	1.31529	0.188411	0.669595
ENSDARG00000018529	lipf	LIPA	ortholog_one2one	1236.57	0.263702	0.386906	0.681565	0.495514	0.853385
ENSDARG00000018534	slc6a9	SLC6A9	ortholog_one2one	21.826	0.991979	1.70772	0.580879	0.561322	0.880948
ENSDARG00000018542	hapln4	HAPLN4	ortholog_one2one	37.4967	0	4.98194	0	1	1
ENSDARG00000018553	ifih1	IFIH1	ortholog_one2one	222.129	-0.707626	0.478616	-1.47848	0.139278	0.613963
ENSDARG00000018562	cope	COPE	ortholog_one2one	1342.4	-0.408278	0.57938	-0.704682	0.481008	0.846949
ENSDARG00000018574	sf3b4	SF3B4	ortholog_one2one	178.507	0.703008	0.660895	1.06372	0.287455	0.738453
ENSDARG00000018593	parp16	PARP16	ortholog_one2one	389.694	-0.511294	0.443099	-1.15391	0.248539	0.712672
ENSDARG00000018618	cpsf6	CPSF6	ortholog_one2one	684.066	0.435452	0.301837	1.44267	0.149112	0.6263
ENSDARG00000018623	rad54l	RAD54L	ortholog_one2one	74.0363	2.1798	1.12588	1.93609	0.0528567	0.453268
ENSDARG00000018627	arl5a	ARL5A	ortholog_one2one	48.179	-0.187849	0.48772	-0.385156	0.700122	0.929093
ENSDARG00000018637	sec61g	SEC61G	ortholog_one2one	513.661	-4.45948	1.47873	-3.01574	NA	NA
ENSDARG00000018650	gtpbp3	GTPBP3	ortholog_one2one	17.5287	0.136465	1.01728	0.134147	0.893286	0.977194
ENSDARG00000018653	acot7	ACOT7	ortholog_one2one	327.076	0.936501	0.475466	1.96965	0.0488788	0.437072
ENSDARG00000018658	aar2	AAR2	ortholog_one2one	250.638	0.0534922	0.507173	0.105471	0.916002	0.982183
ENSDARG00000018681	saal1	SAAL1	ortholog_one2one	59.4954	0.779351	0.595371	1.30902	0.190528	0.672261
ENSDARG00000018687	itga2b	ITGA2B	ortholog_one2one	20.1152	0.761184	0.993669	0.766034	0.443656	0.829104
ENSDARG00000018688	elk3	ELK3	ortholog_one2one	26.8836	-0.316712	0.774462	-0.408944	0.68258	0.924878
ENSDARG00000018691	phf2	PHF2	ortholog_one2one	160.414	-0.759468	0.316677	-2.39824	0.0164739	0.28197
ENSDARG00000018693	cdh2	CDH2	ortholog_one2one	1252.17	-0.712359	0.968413	-0.735594	0.461978	0.837055
ENSDARG00000018698	carm1	CARM1	ortholog_one2one	520.295	0.308555	0.443207	0.696187	0.486312	0.84953
ENSDARG00000018716	dgkh	DGKH	ortholog_one2one	9.1246	0.48013	1.30921	0.366733	0.713818	0.933643
ENSDARG00000018738	zw10	ZW10	ortholog_one2one	403.164	-0.630226	0.572629	-1.10058	0.271078	0.728652
ENSDARG00000018788	st8sia2	ST8SIA2	ortholog_one2one	9.86	-0.634333	2.35765	-0.269053	0.787889	0.952254
ENSDARG00000018809	abhd3	ABHD3	ortholog_one2one	619.218	-0.428607	0.876033	-0.489259	0.624658	0.905038
ENSDARG00000018814	esrp2	ESRP2	ortholog_one2one	349.526	0.22412	0.39938	0.56117	0.574681	0.886659
ENSDARG00000018817	bdnf	BDNF	ortholog_one2one	9.29549	0.97318	2.44069	0.398731	0.690091	0.926372
ENSDARG00000018825	tmem248	TMEM248	ortholog_one2one	292.65	-0.496029	0.271747	-1.82534	0.0679503	0.494383
ENSDARG00000018846	dgat2	DGAT2	ortholog_one2one	2420.63	-0.515291	0.503372	-1.02368	0.305987	0.74987
ENSDARG00000018871	henmt1	HENMT1	ortholog_one2one	56.8351	-0.42355	0.672406	-0.629902	0.528759	0.868115
ENSDARG00000018891	rnaseh2a	RNASEH2A	ortholog_one2one	108.932	-0.0348524	0.600868	-0.0580034	0.953746	0.991
ENSDARG00000018896	mmp24	MMP24	ortholog_one2one	0.966971	-0.123447	2.90008	-0.0425669	0.966047	NA
ENSDARG00000018902	pes	PES1	ortholog_one2one	919.547	0.0410786	0.501553	0.0819027	0.934724	0.986765
ENSDARG00000018903	aimp2	AIMP2	ortholog_one2one	1596.87	-1.31163	0.476088	-2.75503	0.00586876	0.177628
ENSDARG00000018904	cstf3	CSTF3	ortholog_one2one	901.31	-0.53351	0.408038	-1.3075	0.191042	0.672837
ENSDARG00000018907	kat6a	KAT6A	ortholog_one2one	648.58	0.0361965	0.406259	0.089097	0.929005	0.986232
ENSDARG00000018918	rad17	RAD17	ortholog_one2one	167.497	-0.396982	0.523037	-0.758994	0.447856	0.829934
ENSDARG00000018921	lratd1	LRATD1	ortholog_one2one	49.0627	-0.322335	0.584942	-0.551054	0.581596	0.889094
ENSDARG00000018923	fat2	FAT2	ortholog_one2one	31.0715	5.50425	3.53437	1.55735	0.119388	0.587211
ENSDARG00000018936	zcchc17	ZCCHC17	ortholog_one2one	151.383	0.544606	0.435414	1.25078	0.211016	0.690551
ENSDARG00000018944	hoga1	HOGA1	ortholog_one2one	959.367	0.104518	0.485304	0.215367	0.829481	0.962446
ENSDARG00000018953	gclm	GCLM	ortholog_one2one	290.848	1.01938	0.465745	2.18872	0.0286174	0.358141
ENSDARG00000018956	tmem39b	TMEM39B	ortholog_one2one	203.526	-0.598079	0.307314	-1.94615	0.0516366	0.447089
ENSDARG00000018961	gtpbp4	GTPBP4	ortholog_one2one	16531.9	-0.156855	0.724635	-0.216461	0.828628	0.962247
ENSDARG00000018973	clptm1	CLPTM1	ortholog_one2one	478.096	-0.0549424	0.368286	-0.149184	0.881408	0.973629
ENSDARG00000018984	eya2	EYA2	ortholog_one2one	31.1606	2.42037	1.10979	2.18093	0.0291886	0.361278
ENSDARG00000018985	castor2	CASTOR2	ortholog_one2one	458.089	-0.621344	0.413139	-1.50396	0.132592	0.60744
ENSDARG00000019000	smc3	SMC3	ortholog_one2one	485.02	-0.0865398	0.341543	-0.253379	0.799976	0.955208
ENSDARG00000019004	smarcd1	SMARCD1	ortholog_one2one	1237.44	-0.685728	0.519429	-1.32016	0.186783	0.667756
ENSDARG00000019008	erp44	ERP44	ortholog_one2one	1627.77	-0.471211	0.269148	-1.75075	0.0799888	0.522108
ENSDARG00000019025	podn	PODN	ortholog_one2one	6.6755	1.0073	2.43973	0.412873	0.679699	NA
ENSDARG00000019033	tmem59	TMEM59	ortholog_one2one	1336.59	0.391319	0.305686	1.28013	0.200498	0.681261
ENSDARG00000019038	sgsm3	SGSM3	ortholog_one2one	399.568	-0.227518	0.597169	-0.380995	0.703207	0.929915
ENSDARG00000019060	snx12	SNX12	ortholog_one2one	969.761	0.170439	0.251105	0.678756	0.497293	0.853924
ENSDARG00000019096	myl7	MYL7	ortholog_one2one	0.488558	-2.90319	5.2584	-0.552106	0.580876	NA
ENSDARG00000019116	ing1	ING1	ortholog_one2one	139.768	-0.249712	0.409723	-0.609465	0.542216	0.871299
ENSDARG00000019117	parvb	PARVB	ortholog_one2one	33.7374	1.95228	1.03749	1.88174	0.0598714	0.47297
ENSDARG00000019128	tpm4b	TPM4	ortholog_one2one	59.4677	-0.726137	0.782097	-0.928449	0.353175	0.777359
ENSDARG00000019142	fam185a	FAM185A	ortholog_one2one	101.087	0.118695	0.431114	0.275322	0.783069	0.951702
ENSDARG00000019144	rab4a	RAB4A	ortholog_one2one	89.1048	0.479406	0.514122	0.932476	0.35109	0.777196
ENSDARG00000019181	rpsa	RPSA	ortholog_one2one	87535.9	-1.17074	0.72681	-1.6108	0.107224	0.567978
ENSDARG00000019191	2012-09-01	SEPTIN12	ortholog_one2one	269.187	-0.132952	0.709966	-0.187266	0.851452	0.967469
ENSDARG00000019195	vps9d1	VPS9D1	ortholog_one2one	798.592	0.756055	0.50913	1.48499	0.137545	0.611863
ENSDARG00000019205	fam120c	FAM120C	ortholog_one2one	1716.49	0.20038	0.339264	0.59063	0.554768	0.877381
ENSDARG00000019222	mrpl24	MRPL24	ortholog_one2one	347.102	0.493171	0.299401	1.64719	0.0995192	0.55844
ENSDARG00000019228	mogat2	MOGAT2	ortholog_one2one	643.434	6.09507	1.82433	3.34099	0.000834805	0.0676831
ENSDARG00000019231	sptan1	SPTAN1	ortholog_one2one	2800.07	0.627594	0.531065	1.18176	0.237299	0.706022
ENSDARG00000019233	nln	NLN	ortholog_one2one	102.956	1.04856	1.31101	0.799815	NA	NA
ENSDARG00000019236	gsr	GSR	ortholog_one2one	767.638	0.746249	0.777804	0.959431	0.337342	0.772467
ENSDARG00000019250	fancf	FANCF	ortholog_one2one	21.9341	-0.445459	1.26175	-0.353049	0.724052	0.934509
ENSDARG00000019253	rhag	RHAG	ortholog_one2one	64.0545	2.10142	1.10685	1.89856	0.0576218	0.465778
ENSDARG00000019260	dhrs9	DHRS9	ortholog_one2one	7738.06	-0.297901	0.521548	-0.571186	0.567874	0.883944
ENSDARG00000019265	zbtb39	ZBTB39	ortholog_one2one	66.0002	-0.451807	0.540933	-0.835236	0.403585	0.808471
ENSDARG00000019300	ints7	INTS7	ortholog_one2one	144.518	-0.750331	0.548402	-1.36821	0.171245	0.64841
ENSDARG00000019307	dusp5	DUSP5	ortholog_one2one	6.39676	4.22558	2.01773	2.09422	0.0362401	NA
ENSDARG00000019316	fer1l6	FER1L6	ortholog_one2one	104.534	7.17819	2.41469	2.97272	0.00295178	0.125762
ENSDARG00000019326	prpsap2	PRPSAP2	ortholog_one2one	528.67	-0.716934	0.515331	-1.39121	0.164161	0.640109
ENSDARG00000019332	ndufb4	NDUFB4	ortholog_one2one	0	NA	NA	NA	NA	NA
ENSDARG00000019338	adprhl2	ADPRS	ortholog_one2one	36.3413	-0.0806713	0.486147	-0.16594	0.868204	0.970878
ENSDARG00000019339	uxt	UXT	ortholog_one2one	117.863	-0.241913	0.420341	-0.575516	0.564943	0.882056
ENSDARG00000019342	chrnd	CHRND	ortholog_one2one	5.81529	13.0588	4.27144	3.05724	NA	NA
ENSDARG00000019353	sparc	SPARC	ortholog_one2one	371.935	0.787516	0.745153	1.05685	0.29058	0.739782
ENSDARG00000019355	coa7	COA7	ortholog_one2one	186.66	0.196031	0.36147	0.542315	0.587602	0.891452
ENSDARG00000019360	sec23b	SEC23B	ortholog_one2one	1723.25	0.684829	0.648049	1.05675	0.290623	0.739782
ENSDARG00000019364	mbip	MBIP	ortholog_one2one	78.1298	-0.0445038	0.543141	-0.0819378	0.934696	0.986765
ENSDARG00000019367	tgfb3	TGFB3	ortholog_one2one	77.3242	-0.142522	0.834031	-0.170884	0.864315	0.970191
ENSDARG00000019371	flt1	FLT1	ortholog_one2one	48.2517	-0.0679152	0.564747	-0.120258	0.904279	0.980465
ENSDARG00000019383	cdc42bpb	CDC42BPB	ortholog_one2one	1101.04	-0.234408	0.414761	-0.565165	0.571962	0.885752
ENSDARG00000019396	rergla	RERGL	ortholog_one2one	2.50672	2.71882	2.39035	1.13742	0.255365	NA
ENSDARG00000019404	atp5f1d	ATP5F1D	ortholog_one2one	1744.09	-0.471487	0.307185	-1.53487	0.124817	0.597897
ENSDARG00000019406	C7H11orf68	C11orf68	ortholog_one2one	194.371	0.455259	0.368648	1.23494	0.216852	0.694265
ENSDARG00000019420	etnk1	ETNK1	ortholog_one2one	1276.34	0.376889	0.449822	0.837863	0.402107	0.807699
ENSDARG00000019426	trioa	TRIO	ortholog_one2one	482.472	-0.164148	0.339817	-0.48305	0.62906	0.90555
ENSDARG00000019438	rnf13	RNF13	ortholog_one2one	700.345	-0.453841	0.350058	-1.29647	0.194812	0.675878
ENSDARG00000019444	ssr4	SSR4	ortholog_one2one	12351	-1.19589	0.8009	-1.49319	0.135388	0.609823
ENSDARG00000019451	pcsk2	PCSK2	ortholog_one2one	21.1451	17.7092	2.77665	6.37789	1.8e-10	2.03e-07
ENSDARG00000019484	zdhhc7	ZDHHC7	ortholog_one2one	69.6862	-0.00734178	0.470034	-0.0156197	0.987538	0.99922
ENSDARG00000019487	tmx1	TMX1	ortholog_one2one	195.096	0.239116	0.444145	0.538373	0.59032	0.891764
ENSDARG00000019496	esd	ESD	ortholog_one2one	736.535	0.0256216	0.536934	0.0477184	0.961941	0.99312
ENSDARG00000019501	pcnx3	PCNX3	ortholog_one2one	60.7732	-0.156847	0.453788	-0.345639	0.729614	0.936473
ENSDARG00000019507	mcm5	MCM5	ortholog_one2one	346.366	1.34217	1.04253	1.28741	0.197951	0.678614
ENSDARG00000019516	sp7	SP7	ortholog_one2one	2.39465	-0.641955	2.60486	-0.246445	0.805338	NA
ENSDARG00000019521	mpx	EPX	ortholog_one2one	401.948	6.01036	1.969	3.0525	0.00226942	0.114285
ENSDARG00000019529	parp1	PARP1	ortholog_one2one	261.429	0.155966	0.639811	0.243769	0.80741	0.957824
ENSDARG00000019530	hdgfl2	HDGFL2	ortholog_one2one	292.803	0.631747	0.459199	1.37576	0.168897	0.645457
ENSDARG00000019549	cds1	CDS1	ortholog_one2one	320.802	-0.448973	0.620631	-0.723413	0.469426	0.841026
ENSDARG00000019556	clcn7	CLCN7	ortholog_one2one	468.711	-0.00130524	0.317862	-0.00410631	0.996724	1
ENSDARG00000019566	neurod1	NEUROD1	ortholog_one2one	17.721	5.03764	2.15156	2.34139	0.0192119	0.30019
ENSDARG00000019572	taf7	TAF7	ortholog_one2one	423.171	0.326346	0.250171	1.30449	0.192066	0.673961
ENSDARG00000019581	uso1	USO1	ortholog_one2one	1575.91	0.167616	0.457557	0.366328	0.71412	0.933643
ENSDARG00000019595	senp8	SENP8	ortholog_one2one	31.3748	-0.739485	0.534274	-1.3841	0.166329	0.642495
ENSDARG00000019614	jade3	JADE3	ortholog_one2one	303.805	0.053376	0.455544	0.11717	0.906725	0.981
ENSDARG00000019636	yif1a	YIF1A	ortholog_one2one	349.635	0.704342	0.436647	1.61307	0.106729	0.566936
ENSDARG00000019706	zar1	ZAR1	ortholog_one2one	937.421	-1.05548	0.940973	-1.12169	0.261993	0.721743
ENSDARG00000019707	spout1	SPOUT1	ortholog_one2one	206.014	-0.0736404	0.570031	-0.129187	0.89721	0.979083
ENSDARG00000019715	metap1d	METAP1D	ortholog_one2one	96.6239	0.0869024	0.484306	0.179437	0.857594	0.969613
ENSDARG00000019726	celsr2	CELSR2	ortholog_one2one	16.965	0.212743	1.26618	0.168019	0.866568	0.970433
ENSDARG00000019732	mtch2	MTCH2	ortholog_one2one	1391.78	0.140441	0.331506	0.423645	0.671825	0.919722
ENSDARG00000019746	rfng	RFNG	ortholog_one2one	137.387	-0.276937	0.68935	-0.401736	0.687878	0.926115
ENSDARG00000019763	acp5a	ACP5	ortholog_one2one	442.127	-0.560262	1.10293	-0.507974	0.611472	0.901174
ENSDARG00000019778	rps6	RPS6	ortholog_one2one	56599.7	-1.02885	0.675277	-1.5236	0.127608	0.601444
ENSDARG00000019791	prmt3	PRMT3	ortholog_one2one	261.353	-0.717276	0.655998	-1.09341	0.274213	0.729814
ENSDARG00000019797	qrich1	QRICH1	ortholog_one2one	42.2799	-0.0899314	0.627477	-0.143322	0.886036	0.974674
ENSDARG00000019810	nfe2l3	NFE2L3	ortholog_one2one	240.787	1.0915	0.454876	2.39955	0.0164152	0.281628
ENSDARG00000019834	edrf1	EDRF1	ortholog_one2one	102.911	0.617836	0.499451	1.23703	0.216076	0.693449
ENSDARG00000019838	ugdh	UGDH	ortholog_one2one	712.73	0.812281	0.458306	1.77236	0.0763356	0.514387
ENSDARG00000019845	pdlim1	PDLIM1	ortholog_one2one	377.318	-0.00103139	0.344013	-0.00299812	0.997608	1
ENSDARG00000019874	hsph1	HSPH1	ortholog_one2one	68.4067	-0.749756	0.678331	-1.1053	0.269031	0.726953
ENSDARG00000019877	rbks	RBKS	ortholog_one2one	344.156	0.476986	0.408498	1.16766	0.242945	0.708183
ENSDARG00000019881	bsg	BSG	ortholog_one2one	6482.51	-0.698212	0.311095	-2.24437	0.0248085	0.334964
ENSDARG00000019897	gpat4	GPAT4	ortholog_one2one	165.144	0.811902	0.4658	1.74303	0.0813288	0.5238
ENSDARG00000019907	dscc1	DSCC1	ortholog_one2one	93.6832	1.72418	1.03895	1.65954	0.0970077	0.554659
ENSDARG00000019930	tal1	TAL1	ortholog_one2one	37.7218	-0.115975	0.964133	-0.120289	0.904254	0.980465
ENSDARG00000019932	slc5a11	SLC5A11	ortholog_one2one	197.933	5.41909	1.94661	2.78385	0.00537171	0.171337
ENSDARG00000019941	sgta	SGTA	ortholog_one2one	564.079	-0.0137667	0.282797	-0.0486806	0.961174	0.99286
ENSDARG00000019950	carf	CARF	ortholog_one2one	206.359	-0.909426	0.313602	-2.89993	0.00373242	0.142445
ENSDARG00000019951	sec62	SEC62	ortholog_one2one	3027.29	-0.297303	0.630593	-0.471466	0.637308	0.90834
ENSDARG00000019962	dop1a	DOP1A	ortholog_one2one	142.573	0.109953	0.462025	0.237981	0.811896	0.95862
ENSDARG00000019963	sfxn1	SFXN1	ortholog_one2one	152.447	0.339636	0.512411	0.66282	0.507446	0.857844
ENSDARG00000019995	bmp4	BMP4	ortholog_one2one	4.2503	1.05202	2.27707	0.462006	0.644077	NA
ENSDARG00000019998	slc30a7	SLC30A7	ortholog_one2one	1307.03	-0.73276	0.719159	-1.01891	0.308245	0.751995
ENSDARG00000020001	rad23aa	RAD23A	ortholog_one2one	203.137	-0.603121	0.484285	-1.24538	0.21299	0.691365
ENSDARG00000020007	col1a2	COL1A2	ortholog_one2one	162.421	1.42504	1.23858	1.15055	0.249919	0.712931
ENSDARG00000020008	vcp	VCP	ortholog_one2one	2021.45	-0.161226	0.543604	-0.296587	0.766782	0.947471
ENSDARG00000020009	bmp2k	BMP2K	ortholog_one2one	75.7073	-0.269809	0.645978	-0.417675	0.676185	0.922071
ENSDARG00000020015	mrps33	MRPS33	ortholog_one2one	212.86	0.124124	0.328219	0.378174	0.705301	0.930934
ENSDARG00000020024	fam151b	FAM151B	ortholog_one2one	72.0843	-0.166616	0.52668	-0.316352	0.751735	0.942442
ENSDARG00000020028	cps1	CPS1	ortholog_one2one	2.36507	3.08164	2.10574	1.46345	0.143345	NA
ENSDARG00000020041	vps35l	VPS35L	ortholog_one2one	309.267	-0.230275	0.281464	-0.818132	0.413282	0.814498
ENSDARG00000020043	cnot8	CNOT8	ortholog_one2one	387.016	-0.0953278	0.421376	-0.22623	0.821023	0.959995
ENSDARG00000020053	nkd1	NKD1	ortholog_one2one	103.793	1.95273	1.43733	1.35858	0.174279	0.65124
ENSDARG00000020054	aox6	AOX1	ortholog_one2one	673.054	2.28593	1.3823	1.65372	0.0981843	0.555133
ENSDARG00000020057	bmpr2b	BMPR2	ortholog_one2one	597.109	-0.739868	0.646565	-1.14431	0.252497	0.714824
ENSDARG00000020077	nol10	NOL10	ortholog_one2one	539.105	0.274972	0.486041	0.565739	0.571572	0.885471
ENSDARG00000020079	neil3	NEIL3	ortholog_one2one	70.6771	2.01653	1.12369	1.79456	0.0727243	0.506294
ENSDARG00000020084	tg	TG	ortholog_one2one	106.392	-5.3896	1.02813	-5.24216	1.59e-07	7.27e-05
ENSDARG00000020101	psmc2	PSMC2	ortholog_one2one	1141.89	-0.313635	0.479422	-0.654194	0.512987	0.86079
ENSDARG00000020107	usp2a	USP2	ortholog_one2one	118.762	2.07348	0.909712	2.27927	NA	NA
ENSDARG00000020131	fnbp1l	FNBP1L	ortholog_one2one	451.445	0.193748	0.488427	0.396678	0.691605	0.926839
ENSDARG00000020134	sipa1l1	SIPA1L1	ortholog_one2one	204.487	0.917364	0.705102	1.30104	0.193246	0.674886
ENSDARG00000020136	ptges	PTGES	ortholog_one2one	3.28886	2.23805	2.25271	0.993493	0.32047	NA
ENSDARG00000020143	pah	PAH	ortholog_one2one	11420.9	0.337475	0.916689	0.368146	0.712764	0.933643
ENSDARG00000020149	acoxl	ACOXL	ortholog_one2one	271.274	-0.111913	0.771112	-0.145132	0.884607	0.974534
ENSDARG00000020158	spag6	SPAG6	ortholog_one2one	9.63655	2.38183	2.46552	0.966055	0.334017	0.77142
ENSDARG00000020187	GCA	GCA	ortholog_one2one	321.625	0.776364	0.875998	0.886262	0.375476	0.792631
ENSDARG00000020191	ppef1	PPEF1	ortholog_one2one	65.3434	0.26512	1.21846	0.217587	0.827751	0.962247
ENSDARG00000020201	cdc73	CDC73	ortholog_one2one	548.758	0.239297	0.378194	0.632736	0.526906	0.867258
ENSDARG00000020204	nf2a	NF2	ortholog_one2one	286.17	0.269079	0.664037	0.405217	0.685318	0.925634
ENSDARG00000020212	slc1a1	SLC1A1	ortholog_one2one	44.0535	3.27807	1.78378	1.83771	0.0661057	0.487239
ENSDARG00000020217	cpsf4	CPSF4	ortholog_one2one	219.206	-0.347489	0.410887	-0.845707	0.397716	0.807647
ENSDARG00000020218	amfra	AMFR	ortholog_one2one	2051.57	0.00731329	0.495373	0.0147632	0.988221	0.999368
ENSDARG00000020228	usf2	USF2	ortholog_one2one	547.482	0.321156	0.337069	0.952792	0.340695	0.774441
ENSDARG00000020237	mc1r	MC1R	ortholog_one2one	0.213447	-0.66485	5.25414	-0.126538	0.899306	NA
ENSDARG00000020241	icmt	ICMT	ortholog_one2one	41.9624	-0.846084	0.599717	-1.4108	0.158302	0.633812
ENSDARG00000020242	fermt2	FERMT2	ortholog_one2one	421.502	-0.627683	0.578015	-1.08593	0.277511	0.731439
ENSDARG00000020250	rhoj	RHOJ	ortholog_one2one	9.68586	0.0793471	0.96827	0.0819472	0.934689	0.986765
ENSDARG00000020261	rab2a	RAB2A	ortholog_one2one	1929.18	0.217214	0.298129	0.728589	0.466253	0.839269
ENSDARG00000020265	angptl6	ANGPTL6	ortholog_one2one	233.985	0.620397	0.771473	0.804171	0.421298	0.818024
ENSDARG00000020279	efcab7	EFCAB7	ortholog_one2one	496.156	-0.260583	0.646921	-0.402805	0.687092	0.926081
ENSDARG00000020289	pif1	PIF1	ortholog_one2one	297.375	0.0860773	1.00805	0.0853896	0.931952	0.986232
ENSDARG00000020298	btg2	BTG2	ortholog_one2one	659.48	-1.31979	1.52042	-0.868041	NA	NA
ENSDARG00000020301	os9	OS9	ortholog_one2one	741.233	-1.21514	0.642445	-1.89143	0.0585667	0.46821
ENSDARG00000020311	cnih1	CNIH1	ortholog_one2one	330.513	0.420746	0.555006	0.758092	0.448396	0.830032
ENSDARG00000020326	tyk2	TYK2	ortholog_one2one	256.349	1.05329	0.571194	1.84401	0.0651813	0.486889
ENSDARG00000020328	plekha6	PLEKHA6	ortholog_one2one	5991.11	0.404956	0.774526	0.522843	0.601083	0.897045
ENSDARG00000020334	ptpn11a	PTPN11	ortholog_one2one	1273.96	0.353427	0.356064	0.992592	0.320909	0.761533
ENSDARG00000020345	clasp2	CLASP2	ortholog_one2one	747.672	0.445563	0.333924	1.33433	0.182097	0.660905
ENSDARG00000020363	snrnp25	SNRNP25	ortholog_one2one	142.673	-0.0285929	0.399461	-0.0715788	0.942937	0.988852
ENSDARG00000020371	g6pc3	G6PC3	ortholog_one2one	59.8725	-1.25661	0.500224	-2.5121	0.0120014	0.248856
ENSDARG00000020397	snx15	SNX15	ortholog_one2one	165.025	-0.0620048	0.313119	-0.198023	0.843027	0.966391
ENSDARG00000020442	snx5	SNX5	ortholog_one2one	574.484	0.353247	0.337719	1.04598	0.29557	0.742536
ENSDARG00000020447	tmtc4	TMTC4	ortholog_one2one	60.8267	0.0241553	0.653184	0.0369809	0.9705	0.994997
ENSDARG00000020448	adi1	ADI1	ortholog_one2one	220.939	-0.540901	0.320726	-1.68649	0.0917016	0.545222
ENSDARG00000020449	yipf3	YIPF3	ortholog_one2one	681.714	-0.27655	0.352802	-0.783869	0.433117	0.825027
ENSDARG00000020454	psmd8	PSMD8	ortholog_one2one	774.618	0.388383	0.448286	0.866374	0.386285	0.799507
ENSDARG00000020467	safb	SAFB	ortholog_one2one	1336.67	-0.342264	0.266848	-1.28261	0.199627	0.680481
ENSDARG00000020469	map3k7	MAP3K7	ortholog_one2one	797.392	0.148204	0.177278	0.835998	0.403156	0.808077
ENSDARG00000020473	hddc3	HDDC3	ortholog_one2one	114.607	0.626141	0.385957	1.62231	0.104737	0.564679
ENSDARG00000020475	znrf1	ZNRF1	ortholog_one2one	146.958	-0.597996	0.640436	-0.933732	0.350442	0.777196
ENSDARG00000020482	nono	NONO	ortholog_one2one	418.906	-0.658401	0.489611	-1.34474	0.178708	0.657707
ENSDARG00000020494	znf330	ZNF330	ortholog_one2one	463.691	0.646405	0.39563	1.63386	0.102288	0.563125
ENSDARG00000020497	rab7a	RAB7A	ortholog_one2one	203.201	0.332889	0.487511	0.682833	0.494712	0.853182
ENSDARG00000020509	srd5a1	SRD5A1	ortholog_one2one	50.2086	0.900819	0.631387	1.42673	0.153657	0.631651
ENSDARG00000020521	exoc6	EXOC6	ortholog_one2one	281.995	0.54705	0.243599	2.2457	0.0247235	0.334964
ENSDARG00000020527	nup62l	NUP62	ortholog_one2one	220.602	0.0275421	0.416302	0.066159	0.947251	0.989564
ENSDARG00000020529	hacl1	HACL1	ortholog_one2one	1048.94	-0.120069	0.312897	-0.383733	0.701176	0.92954
ENSDARG00000020541	ism1	ISM1	ortholog_one2one	138.74	-0.991161	0.637406	-1.55499	0.119948	0.588284
ENSDARG00000020595	gnl3l	GNL3L	ortholog_one2one	399.136	0.151997	0.509513	0.298318	0.76546	0.94746
ENSDARG00000020596	miga1	MIGA1	ortholog_one2one	278.777	0.104529	0.394042	0.265274	0.790799	0.952929
ENSDARG00000020607	emc3	EMC3	ortholog_one2one	423.384	0.505466	0.310788	1.6264	0.103864	0.563125
ENSDARG00000020611	C18H19orf47	C19orf47	ortholog_one2one	91.6463	0.235214	0.451808	0.520606	0.602641	0.898007
ENSDARG00000020621	ap1b1	AP1B1	ortholog_one2one	928.55	0.668961	0.325666	2.05413	0.0399631	0.402601
ENSDARG00000020625	jak1	JAK1	ortholog_one2one	942.97	0.494471	0.597862	0.827066	0.4082	0.811691
ENSDARG00000020642	gtdc1	GTDC1	ortholog_one2one	61.7256	-0.0879273	0.672846	-0.13068	0.896029	0.978678
ENSDARG00000020655	INSM2	INSM2	ortholog_one2one	5.64744	-0.457732	1.06859	-0.42835	0.668396	NA
ENSDARG00000020676	dpp3	DPP3	ortholog_one2one	479.53	0.811105	0.585295	1.3858	0.165807	0.642046
ENSDARG00000020679	clpp	CLPP	ortholog_one2one	624.517	0.113075	0.667028	0.169521	0.865387	0.970233
ENSDARG00000020693	sesn1	SESN1	ortholog_one2one	641.185	0.159897	0.674615	0.23702	0.812641	0.95862
ENSDARG00000020699	slc9a8	SLC9A8	ortholog_one2one	347.016	0.887502	0.55971	1.58564	0.11282	0.576864
ENSDARG00000020730	smpd4	SMPD4	ortholog_one2one	284.274	-0.314906	0.440333	-0.715154	0.474514	0.84336
ENSDARG00000020744	bdkrb1	BDKRB1	ortholog_one2one	13.2175	1.63393	1.34133	1.21815	0.223168	0.698506
ENSDARG00000020749	caprin2	CAPRIN2	ortholog_one2one	1327.31	0.508946	0.695094	0.732197	0.464048	0.838393
ENSDARG00000020758	tmem178	TMEM178A	ortholog_one2one	4.7658	1.48547	1.81532	0.818295	0.413189	NA
ENSDARG00000020761	arrdc2	ARRDC2	ortholog_one2one	1063.94	-0.860642	0.489011	-1.75996	0.0784138	0.518118
ENSDARG00000020771	tnr	TNR	ortholog_one2one	28.1585	0.118871	0.722805	0.164458	0.869371	0.971213
ENSDARG00000020777	cep85l	CEP85L	ortholog_one2one	190.217	-0.447118	0.786663	-0.568373	0.569782	0.884478
ENSDARG00000020820	srp68	SRP68	ortholog_one2one	1780.17	0.273287	0.629903	0.433856	0.664393	0.917463
ENSDARG00000020822	ift22	IFT22	ortholog_one2one	8.34087	0.0604243	1.4511	0.0416404	0.966785	0.994262
ENSDARG00000020840	mcrs1	MCRS1	ortholog_one2one	456.384	-0.301823	0.368554	-0.818941	0.41282	0.813968
ENSDARG00000020845	tns1b	TNS1	ortholog_one2one	511.648	0.713613	0.437501	1.63111	0.102867	0.563125
ENSDARG00000020853	galr2a	GALR2	ortholog_one2one	1.09028	1.5006	2.80626	0.534734	0.592834	NA
ENSDARG00000020890	tmod4	TMOD4	ortholog_one2one	142.771	-0.72506	0.926599	-0.782496	0.433923	0.825027
ENSDARG00000020895	bag1	BAG1	ortholog_one2one	166.18	0.0697815	0.329598	0.211717	0.832328	0.963287
ENSDARG00000020898	cyb5r4	CYB5R4	ortholog_one2one	101.591	-0.00430205	0.467632	-0.00919963	0.99266	1
ENSDARG00000020913	ddx56	DDX56	ortholog_one2one	522.61	0.186069	0.551435	0.337426	0.735796	0.938295
ENSDARG00000020926	creb3l3l	CREB3	ortholog_one2one	285.061	-0.0345028	0.51569	-0.0669062	0.946656	0.989564
ENSDARG00000020952	si:ch211-214j8.1	NAALADL1	ortholog_one2one	196.273	3.31663	1.67881	1.97559	NA	NA
ENSDARG00000020956	pck2	PCK2	ortholog_one2one	2983.4	-0.0795916	0.660853	-0.120438	0.904136	0.980465
ENSDARG00000020957	pth1r	PTH1R	ortholog_one2one	0.975837	-0.164827	3.85892	-0.0427133	0.96593	NA
ENSDARG00000020960	hgs	HGS	ortholog_one2one	637.845	0.43151	0.413289	1.04409	0.296445	0.742536
ENSDARG00000020976	ubald1b	UBALD1	ortholog_one2one	701.965	-0.494155	0.407855	-1.2116	0.225667	0.700009
ENSDARG00000020979	ripor3	RIPOR3	ortholog_one2one	302.886	-0.663077	0.924092	-0.717544	0.473038	0.84336
ENSDARG00000020984	slc16a10	SLC16A10	ortholog_one2one	2323.09	2.09049	0.733901	2.84847	0.00439306	0.155733
ENSDARG00000021004	c5	C5	ortholog_one2one	36685.3	-0.613551	0.895079	-0.685471	0.493047	0.852965
ENSDARG00000021022	ift57	IFT57	ortholog_one2one	23.4627	-1.25806	0.880749	-1.4284	0.153176	0.631582
ENSDARG00000021032	foxd3	FOXD3	ortholog_one2one	3.31502	-0.151332	3.43291	-0.0440826	NA	NA
ENSDARG00000021033	herpud2	HERPUD2	ortholog_one2one	323.546	-0.0206233	0.296524	-0.0695501	0.944552	0.989045
ENSDARG00000021046	rhbdd1	RHBDD1	ortholog_one2one	169.335	0.314949	0.67478	0.466742	0.640684	0.909325
ENSDARG00000021048	clptm1l	CLPTM1L	ortholog_one2one	1238.04	-1.33421	0.670271	-1.99056	0.0465297	0.425038
ENSDARG00000021059	alas1	ALAS1	ortholog_one2one	5585.38	0.516115	0.782643	0.659452	0.509606	0.858974
ENSDARG00000021082	sec31a	SEC31A	ortholog_one2one	657.83	0.486405	0.807217	0.60257	0.546795	0.873191
ENSDARG00000021086	znf367	ZNF367	ortholog_one2one	47.6432	2.73436	1.17002	2.33702	0.0194382	0.300309
ENSDARG00000021097	nelfcd	NELFCD	ortholog_one2one	292.076	-0.169556	0.31829	-0.532708	0.594236	0.893227
ENSDARG00000021107	sf3a2	SF3A2	ortholog_one2one	551.685	-0.567639	0.369447	-1.53645	0.124427	0.597897
ENSDARG00000021112	c1d	C1D	ortholog_one2one	225.34	-0.0803325	0.497959	-0.161324	0.871839	0.971663
ENSDARG00000021115	spata6	SPATA6	ortholog_one2one	21.5898	-0.108017	0.987084	-0.10943	0.912861	0.9816
ENSDARG00000021120	ndc1	NDC1	ortholog_one2one	480.208	0.4797	0.525902	0.912148	0.361691	0.782156
ENSDARG00000021124	cfl1	CFL1	ortholog_one2one	4858.67	0.205452	0.523664	0.392336	0.69481	0.927771
ENSDARG00000021137	adgrv1	ADGRV1	ortholog_one2one	45.6344	0.0602691	0.717026	0.0840542	0.933013	0.986232
ENSDARG00000021141	plekhf2	PLEKHF2	ortholog_one2one	405.712	0.0989478	0.300836	0.32891	0.742224	0.939719
ENSDARG00000021143	rtn1b	RTN1	ortholog_one2one	60.3716	0.825603	0.563253	1.46578	0.142709	0.617677
ENSDARG00000021147	nipal3	NIPAL3	ortholog_one2one	132.318	0.803464	0.599412	1.34042	0.180109	0.659509
ENSDARG00000021154	zgc:92040	PRODH2	ortholog_one2one	1177.74	-0.463422	0.915404	-0.506249	0.612682	0.901671
ENSDARG00000021163	thrb	THRB	ortholog_one2one	684.771	-0.525176	0.452864	-1.15968	0.24618	0.711135
ENSDARG00000021201	noto	NOTO	ortholog_one2one	0	NA	NA	NA	NA	NA
ENSDARG00000021208	serpind1	SERPIND1	ortholog_one2one	9418.35	-0.131735	0.843253	-0.156222	0.875858	0.972199
ENSDARG00000021220	hmgcl	HMGCL	ortholog_one2one	768.901	-0.174334	0.34725	-0.502042	0.615638	0.902421
ENSDARG00000021225	prkci	PRKCI	ortholog_one2one	455.405	0.102131	0.376415	0.271326	0.786141	0.95191
ENSDARG00000021233	pgls	PGLS	ortholog_one2one	109.625	0.924369	0.562325	1.64383	0.10021	0.55931
ENSDARG00000021239	apaf1	APAF1	ortholog_one2one	513.321	0.608773	0.491946	1.23748	0.215909	0.69313
ENSDARG00000021242	mvp	MVP	ortholog_one2one	1231.77	2.29009	1.24613	1.83777	0.0660963	0.487239
ENSDARG00000021250	slc25a48	SLC25A48	ortholog_one2one	4491.02	0.324651	0.952026	0.34101	0.733096	0.937623
ENSDARG00000021252	cct6a	CCT6B	ortholog_one2one	4823.96	-0.987001	0.387298	-2.54843	0.0108209	0.236126
ENSDARG00000021257	eif3d	EIF3D	ortholog_one2one	12843.8	-0.552123	0.602737	-0.916026	0.359653	0.781678
ENSDARG00000021265	mybpc2b	MYBPC2	ortholog_one2one	364.733	-0.492098	1.55097	-0.317284	NA	NA
ENSDARG00000021305	slc30a2	SLC30A2	ortholog_one2one	7.2959	4.59266	1.73633	2.64503	0.00816829	NA
ENSDARG00000021324	nsun4	NSUN4	ortholog_one2one	76.2189	-0.744492	0.564832	-1.31808	0.187478	0.668713
ENSDARG00000021343	wsb1	WSB1	ortholog_one2one	2521.18	0.567081	0.385863	1.46965	0.141658	0.616744
ENSDARG00000021346	pdhb	PDHB	ortholog_one2one	1449.06	-0.312437	0.428837	-0.728568	0.466266	0.839269
ENSDARG00000021369	mc3r	MC3R	ortholog_one2one	0	NA	NA	NA	NA	NA
ENSDARG00000021370	actr6	ACTR6	ortholog_one2one	216.028	0.081574	0.433695	0.188091	0.850805	0.967325
ENSDARG00000021399	yipf2	YIPF2	ortholog_one2one	780.821	-0.170967	0.584727	-0.292387	0.769991	0.947581
ENSDARG00000021402	mcm3ap	MCM3AP	ortholog_one2one	544.729	0.225538	0.38789	0.581449	0.560938	0.880868
ENSDARG00000021405	chd3	CHD3	ortholog_one2one	155.074	-0.610894	0.375054	-1.62882	0.103352	0.563125
ENSDARG00000021408	poglut3	POGLUT3	ortholog_one2one	43.4275	-0.344231	0.406394	-0.847038	0.396974	0.807463
ENSDARG00000021433	asmtl	ASMTL	ortholog_one2one	679.61	0.361581	0.708879	0.510074	0.61	0.900387
ENSDARG00000021439	ncoa4	NCOA4	ortholog_one2one	1235.26	0.399962	0.315832	1.26637	0.205379	0.684282
ENSDARG00000021442	cdh11	CDH11	ortholog_one2one	24.0932	2.22995	1.75207	1.27276	0.203104	0.683
ENSDARG00000021455	strbp	STRBP	ortholog_one2one	24.3964	3.13609	1.45658	2.15305	0.0313144	0.368899
ENSDARG00000021462	daw1	DAW1	ortholog_one2one	1.90592	-0.654421	3.33772	-0.196068	0.844557	NA
ENSDARG00000021466	ireb2	IREB2	ortholog_one2one	1037.28	1.08844	0.759317	1.43345	0.151729	0.629839
ENSDARG00000021494	hnf4a	HNF4A	ortholog_one2one	884.439	0.0739691	0.505507	0.146327	0.883664	0.974534
ENSDARG00000021509	tab2	TAB2	ortholog_one2one	399.739	0.32909	0.529563	0.621437	0.534312	0.869628
ENSDARG00000021547	vrk2	VRK2	ortholog_one2one	105.172	-0.751248	0.586185	-1.28159	0.199987	0.680602
ENSDARG00000021550	rad23b	RAD23B	ortholog_one2one	1287.69	-0.348002	0.244523	-1.42319	0.154681	0.632677
ENSDARG00000021555	prkn	PRKN	ortholog_one2one	197.254	0.667462	0.53595	1.24538	0.212992	0.691365
ENSDARG00000021557	wdr45b	WDR45B	ortholog_one2one	564.17	0.179903	0.194642	0.924278	0.355342	0.779374
ENSDARG00000021566	OTOP1	OTOP1	ortholog_one2one	5.09502	4.24418	1.81555	2.33769	0.0194035	NA
ENSDARG00000021569	gdap2	GDAP2	ortholog_one2one	502.77	0.365855	0.392584	0.931915	0.351381	0.777196
ENSDARG00000021572	cgas	CGAS	ortholog_one2one	3.94569	-0.0897222	2.65385	-0.0338083	0.97303	NA
ENSDARG00000021579	orc5	ORC5	ortholog_one2one	85.8451	0.216358	0.605957	0.357051	0.721054	0.934397
ENSDARG00000021584	cntn5	CNTN5	ortholog_one2one	5.98773	1.00545	2.30334	0.436519	0.66246	NA
ENSDARG00000021595	lhfpl3	LHFPL3	ortholog_one2one	1.2433	1.3516	2.97832	0.453813	0.649963	NA
ENSDARG00000021607	negr1	NEGR1	ortholog_one2one	37.6048	-0.608327	0.474291	-1.2826	0.199631	0.680481
ENSDARG00000021611	si:dkey-151g10.3	WNK3	ortholog_one2one	16.2298	1.70067	1.14404	1.48655	0.137133	0.611825
ENSDARG00000021677	phf11	PHF11	ortholog_one2one	70.3591	-0.350949	0.593914	-0.590908	0.554582	0.877381
ENSDARG00000021681	asrgl1	ASRGL1	ortholog_one2one	294.311	0.119723	0.349428	0.342625	0.731881	0.937217
ENSDARG00000021697	morn3	MORN3	ortholog_one2one	0.375073	0	5.26762	0	1	NA
ENSDARG00000021753	ccdc25	CCDC25	ortholog_one2one	308.147	-0.242691	0.356449	-0.680856	0.495963	0.853385
ENSDARG00000021789	myoc	MYOC	ortholog_one2one	21.4825	2.35538	1.51012	1.55973	NA	NA
ENSDARG00000021794	hmmr	HMMR	ortholog_one2one	191.159	0.733945	0.979293	0.749464	0.453578	0.831624
ENSDARG00000021806	zfp36l2	ZFP36L2	ortholog_one2one	347.032	0.409064	0.696163	0.587599	0.556801	0.878655
ENSDARG00000021808	nmt2	NMT2	ortholog_one2one	200.669	-0.425469	0.484539	-0.87809	0.379895	0.796098
ENSDARG00000021812	cherp	CHERP	ortholog_one2one	422.368	-0.143412	0.482744	-0.297076	0.766408	0.947471
ENSDARG00000021827	katna1	KATNA1	ortholog_one2one	161.178	-0.0706976	0.555426	-0.127285	0.898715	0.979112
ENSDARG00000021838	rps23	RPS23	ortholog_one2one	30834.9	-0.928554	0.650263	-1.42797	0.153302	0.631582
ENSDARG00000021846	hid1a	HID1	ortholog_one2one	6.96288	1.05238	2.06554	0.509495	0.610405	NA
ENSDARG00000021853	ntpcr	NTPCR	ortholog_one2one	107.442	0.240546	0.439004	0.547936	0.583736	0.889752
ENSDARG00000021855	arnt	ARNT	ortholog_one2one	197.129	0.0956738	0.339868	0.281503	0.778325	0.950147
ENSDARG00000021864	rplp1	RPLP1	ortholog_one2one	42963.1	-1.07777	0.701816	-1.53568	0.124616	0.597897
ENSDARG00000021866	upk1a	UPK1A	ortholog_one2one	25.4859	3.1761	2.24401	1.41537	0.156959	0.633812
ENSDARG00000021869	rcan2	RCAN2	ortholog_one2one	109.072	2.37417	0.738696	3.21401	0.00130897	0.0867696
ENSDARG00000021885	cacul1	CACUL1	ortholog_one2one	22.9543	0.334199	0.568178	0.588194	0.556402	0.878288
ENSDARG00000021889	gja3	GJA3	ortholog_one2one	0	NA	NA	NA	NA	NA
ENSDARG00000021891	zbtb7b	ZBTB7B	ortholog_one2one	110.305	1.69622	0.685124	2.47579	0.0132942	0.26073
ENSDARG00000021895	disc1	DISC1	ortholog_one2one	157.76	-0.038363	0.327289	-0.117214	0.90669	0.981
ENSDARG00000021899	b4galt7	B4GALT7	ortholog_one2one	192.658	0.44689	0.844608	0.529109	0.59673	0.894751
ENSDARG00000021905	derl1	DERL1	ortholog_one2one	995.753	0.22439	0.525689	0.426849	0.669489	0.918547
ENSDARG00000021909	VSTM2A	VSTM2A	ortholog_one2one	1.56669	-0.175237	2.98852	-0.0586367	0.953241	NA
ENSDARG00000021913	ak9	AK9	ortholog_one2one	106.188	0.970841	0.506143	1.91812	0.0550961	0.460967
ENSDARG00000021916	vax1	VAX1	ortholog_one2one	0.573664	0	5.26762	0	1	NA
ENSDARG00000021945	ddx23	DDX23	ortholog_one2one	476.557	0.344417	0.24072	1.43078	0.152494	0.630029
ENSDARG00000021973	st13	ST13	ortholog_one2one	1530.25	-0.160175	0.264384	-0.605841	0.54462	0.871998
ENSDARG00000021974	sfr1	SFR1	ortholog_one2one	29.1951	0.544001	1.14985	0.473105	0.636138	0.907685
ENSDARG00000021975	ginm1	GINM1	ortholog_one2one	1656.44	-1.57085	0.823119	-1.90842	NA	NA
ENSDARG00000021982	sh3bp2	SH3BP2	ortholog_one2one	42.5589	0.763959	0.77905	0.980629	0.326776	0.766715
ENSDARG00000021984	ndufa2	NDUFA2	ortholog_one2one	442.24	-0.0368714	0.316878	-0.116358	0.907368	0.981
ENSDARG00000021985	ercc2	ERCC2	ortholog_one2one	299.112	-0.183918	0.456043	-0.403291	0.686734	0.926053
ENSDARG00000021991	erlin1	ERLIN1	ortholog_one2one	2224.27	0.423954	0.450493	0.941087	0.34666	0.776551
ENSDARG00000022007	zgc:66426	SPEF1	ortholog_one2one	21.2882	-2.10235	2.15437	-0.975854	0.329137	0.768804
ENSDARG00000022020	focad	FOCAD	ortholog_one2one	115.023	0.399947	0.553189	0.722985	0.469689	0.841052
ENSDARG00000022101	obscnb	OBSCN	ortholog_one2one	37.7364	-0.128961	1.72368	-0.0748171	NA	NA
ENSDARG00000022139	ocstamp	OCSTAMP	ortholog_one2one	0.865482	0.644073	4.96008	0.129851	0.896684	NA
ENSDARG00000022160	ttc23	TTC23	ortholog_one2one	2.27165	0	3.39282	0	1	NA
ENSDARG00000022176	IGLON5	IGLON5	ortholog_one2one	2.86691	2.43168	1.8814	1.29249	0.196189	NA
ENSDARG00000022177	ddx59	DDX59	ortholog_one2one	51.0938	-0.58986	0.516232	-1.14262	0.253195	0.715422
ENSDARG00000022187	usp6nl	USP6NL	ortholog_one2one	53.6997	0.86516	0.669638	1.29198	0.196363	0.677122
ENSDARG00000022203	gtf2ird1	GTF2IRD1	ortholog_one2one	50.2451	0.208967	0.427368	0.488962	0.624869	0.905069
ENSDARG00000022218	uck1	UCK1	ortholog_one2one	232.299	0.439715	0.505534	0.869804	0.384408	0.798807
ENSDARG00000022261	pdzk1	PDZK1	ortholog_one2one	3037.02	5.94489	2.47412	2.40283	0.0162686	0.281352
ENSDARG00000022315	atp6v1g1	ATP6V1G1	ortholog_one2one	299.803	0.594856	0.373742	1.59162	0.111469	0.575196
ENSDARG00000022340	ufc1	UFC1	ortholog_one2one	256.888	0.936098	0.601856	1.55535	0.119862	0.588034
ENSDARG00000022350	nek1	NEK1	ortholog_one2one	179.628	0.046751	0.507409	0.0921367	0.926589	0.985257
ENSDARG00000022399	ntmt1	NTMT1	ortholog_one2one	260.372	0.125562	0.634248	0.19797	0.843068	0.966391
ENSDARG00000022410	rrp12	RRP12	ortholog_one2one	1659.48	0.102426	0.57823	0.177138	0.8594	0.969764
ENSDARG00000022418	faf1	FAF1	ortholog_one2one	488.69	0.2454	0.308723	0.794886	0.42668	0.820997
ENSDARG00000022503	pkd2l1	PKD2L1	ortholog_one2one	1.07119	0.733721	3.41289	0.214985	0.829779	NA
ENSDARG00000022509	cox4i2	COX4I2	ortholog_one2one	73.1935	-0.996683	0.656973	-1.51708	0.129246	0.602732
ENSDARG00000022564		C11orf58	ortholog_one2one	163.225	0.288124	0.341129	0.84462	0.398323	0.807647
ENSDARG00000022569	nkx6.1	NKX6-1	ortholog_one2one	3.99819	3.65388	2.40712	1.51794	0.129028	NA
ENSDARG00000022599	dnpep	DNPEP	ortholog_one2one	856.806	-0.872848	0.414461	-2.10598	0.0352058	0.384631
ENSDARG00000022648	otud3	OTUD3	ortholog_one2one	201.718	0.572239	0.458488	1.2481	0.211994	0.690949
ENSDARG00000022652	psmf1	PSMF1	ortholog_one2one	343.951	-0.0924311	0.415668	-0.222368	0.824028	0.960862
ENSDARG00000022659	snx4	SNX4	ortholog_one2one	448.43	0.581175	0.343054	1.69412	0.0902417	0.543375
ENSDARG00000022660	armc2	ARMC2	ortholog_one2one	4.26795	0.585339	1.41085	0.414885	0.678226	NA
ENSDARG00000022690	chic2	CHIC2	ortholog_one2one	270.656	-0.156714	0.390453	-0.401364	0.688152	0.926155
ENSDARG00000022712	stat3	STAT3	ortholog_one2one	1110.96	-0.266787	0.541356	-0.492812	0.622145	0.90423
ENSDARG00000022718	casp8ap2	CASP8AP2	ortholog_one2one	283.063	-0.620607	0.507744	-1.22228	0.2216	0.697067
ENSDARG00000022730	aasdh	AASDH	ortholog_one2one	34.0584	-0.882671	0.63394	-1.39236	0.163815	0.639972
ENSDARG00000022763	hpcal1	HPCAL1	ortholog_one2one	36.0594	2.90425	1.63886	1.77211	0.0763764	0.514387
ENSDARG00000022772	OSBP2	OSBP2	ortholog_one2one	53.2424	0.479989	0.82892	0.579053	0.562553	0.881227
ENSDARG00000022788	cops7a	COPS7A	ortholog_one2one	323.823	0.0475706	0.39575	0.120204	0.904322	0.980465
ENSDARG00000022813	dnd1	DND1	ortholog_one2one	73.6607	-0.445175	1.87149	-0.237872	0.81198	0.95862
ENSDARG00000022845	lias	LIAS	ortholog_one2one	180.578	0.131134	0.460216	0.284939	0.775691	0.949255
ENSDARG00000022853	eogt	EOGT	ortholog_one2one	6.85141	1.23174	1.3778	0.893991	0.371327	NA
ENSDARG00000022918	tbcc	TBCC	ortholog_one2one	179.836	0.179272	0.516338	0.347198	0.728442	0.936058
ENSDARG00000022939	ino80e	INO80E	ortholog_one2one	114.988	-0.0875875	0.434311	-0.20167	0.840175	0.965806
ENSDARG00000022944	ecd	ECD	ortholog_one2one	110.596	-0.302407	0.501359	-0.603175	0.546392	0.873125
ENSDARG00000022951	pth2	PTH2	ortholog_one2one	0.908109	-2.90729	3.95735	-0.734655	0.46255	NA
ENSDARG00000022968	fxr1	FXR1	ortholog_one2one	397.513	-0.334588	0.488019	-0.685605	0.492962	0.852965
ENSDARG00000022971	epha6	EPHA6	ortholog_one2one	0.994987	0.434952	3.74313	0.1162	0.907494	NA
ENSDARG00000022974	wdr13	WDR13	ortholog_one2one	291.835	0.361746	0.297367	1.2165	0.223796	0.698751
ENSDARG00000022983	ccdc28a	CCDC28A	ortholog_one2one	17.8625	-0.248982	0.6762	-0.368207	0.712719	0.933643
[truncated: 7,413 more rows]
