# Supplementary material for: Investigating the effects of chronic low-dose radiation exposure in the liver of a hypothermic zebrafish model
Source: Sci Rep. 2023 Jan 17;13:918. doi: 10.1038/s41598-022-26976-4 (PMC9845366; doi:10.1038/s41598-022-26976-4)
Supplement: Supplementary file 19 — Supplementary Information 19. [file 41598_2022_26976_MOESM19_ESM.xlsx]

## Sheet: Uniquely_upregualted_genes_in_T
Symbol	Gene.name	Human.gene.name	Human.homology.type	baseMean	log2FoldChange	lfcSE	stat	pvalue	padj
ENSDARG00000061233	abcc5	ABCC5	ortholog_one2one	2450.63	2.40965	0.508583	4.73797	2.16e-06	0.000703439
ENSDARG00000089705	abcf3	ABCF3	ortholog_one2one	149.114	1.23907	0.555717	2.22968	0.0257685	0.341756
ENSDARG00000069501	abhd11	ABHD11	ortholog_one2one	86.5523	1.99323	0.715919	2.78415	0.00536681	0.171337
ENSDARG00000103519	adamts1	ADAMTS1	ortholog_one2one	19.3574	2.88932	1.20616	2.39546	0.0165995	0.283255
ENSDARG00000090624	ADGRL3	ADGRL3	ortholog_one2one	15.2717	5.39255	2.59729	2.07622	0.0378736	0.39406
ENSDARG00000075067	aipl1	AIPL1	ortholog_one2one	19.3954	3.81965	1.54809	2.46734	0.0136123	0.26271
ENSDARG00000043856	amd1	AMD1	ortholog_one2one	158.853	1.70173	0.430183	3.95584	7.63e-05	0.0148547
ENSDARG00000003512	anks1b	ANKS1B	ortholog_one2one	163.856	1.18925	0.569615	2.08782	0.0368145	0.39091
ENSDARG00000071424	ap3d1	AP3D1	ortholog_one2one	832.568	0.900689	0.33526	2.68654	0.0072196	0.195738
ENSDARG00000101626	arf6a	ARF6	ortholog_one2one	461.758	1.13763	0.385758	2.94908	0.00318719	0.131129
ENSDARG00000013476	arhgef39	ARHGEF39	ortholog_one2one	21.8018	4.74876	1.92527	2.46654	0.0136424	0.262738
ENSDARG00000108788	ARSB	ARSB	ortholog_one2one	85.1926	1.28564	0.573468	2.24187	0.0249699	0.336562
ENSDARG00000078703	unm_hu7910	ASPH	ortholog_one2one	329.333	0.899933	0.312848	2.87658	0.00402012	0.149061
ENSDARG00000031681	atp6v0b	ATP6V0B	ortholog_one2one	466.759	0.620634	0.271799	2.28343	0.0224049	0.321921
ENSDARG00000112045	AXL	AXL	ortholog_one2one	81.8546	1.44776	0.695184	2.08256	0.0372911	0.392621
ENSDARG00000076218	b3galt4	B3GALT4	ortholog_one2one	48.1649	2.0594	0.687937	2.99359	0.00275715	0.124673
ENSDARG00000038489	b3gnt7	B3GNT7	ortholog_one2one	52.3036	4.34701	1.78239	2.43886	0.0147336	0.270782
ENSDARG00000068219	b3gnt2l	B3GNT8	ortholog_one2one	144.439	2.03906	0.611415	3.33499	0.000853033	0.0688317
ENSDARG00000059857	blvra	BLVRA	ortholog_one2one	105.274	1.22538	0.38282	3.20095	0.00136978	0.0889305
ENSDARG00000074410	brip1	BRIP1	ortholog_one2one	106.367	1.79531	0.859201	2.08951	0.0366621	0.39091
ENSDARG00000077029	bub1	BUB1	ortholog_one2one	139.26	3.22767	1.0961	2.94468	0.00323292	0.131371
ENSDARG00000102060	C25H11orf49	C11orf49	ortholog_one2one	34.4933	2.61038	0.813918	3.20717	0.00134047	0.0876998
ENSDARG00000008398	cacna1c	CACNA1C	ortholog_one2one	20.2969	4.83627	1.94697	2.484	0.0129916	0.257594
ENSDARG00000099045	cacnb2a	CACNB2	ortholog_one2one	34.4558	1.12556	0.540397	2.08283	0.0372663	0.392621
ENSDARG00000011571	calcrlb	CALCRL	ortholog_one2one	46.703	1.33571	0.582642	2.2925	0.0218766	0.319469
ENSDARG00000036587	cbr1	CBR1	ortholog_one2one	637.813	0.734298	0.272401	2.69565	0.00702511	0.193365
ENSDARG00000074759	ccar1	CCAR1	ortholog_one2one	287.099	1.11204	0.434246	2.56086	0.0104414	0.232362
ENSDARG00000011222	ccdc28b	CCDC28B	ortholog_one2one	106.387	2.09111	0.781744	2.67492	0.00747463	0.198645
ENSDARG00000034855	ccnb3	CCNB3	ortholog_one2one	39.6269	3.10318	1.31766	2.35506	0.0185197	0.296702
ENSDARG00000098529	ccne2	CCNE2	ortholog_one2one	39.8965	2.55844	1.05237	2.43112	0.0150523	0.274554
ENSDARG00000055124	ccnl1a	CCNL1	ortholog_one2one	397.895	0.634686	0.298028	2.12962	0.033203	0.375835
ENSDARG00000087554	cdk1	CDK1	ortholog_one2one	82.7062	3.46049	1.264	2.73773	0.00618653	0.181726
ENSDARG00000016496	cdk8	CDK8	ortholog_one2one	168.096	1.16595	0.504561	2.31081	0.0208432	0.312893
ENSDARG00000039130	cdkn3	CDKN3	ortholog_one2one	202.257	1.59196	0.678773	2.34536	0.0190089	0.298738
ENSDARG00000063385	cenpe	CENPE	ortholog_one2one	432.032	2.33908	0.962538	2.43012	0.0150938	0.27472
ENSDARG00000055133	cenpf	CENPF	ortholog_one2one	129.044	2.88088	1.00672	2.86166	0.00421425	0.152614
ENSDARG00000052565	cenpi	CENPI	ortholog_one2one	102.55	2.21076	1.00444	2.20097	0.0277378	0.351284
ENSDARG00000075619	cenpo	CENPO	ortholog_one2one	14.1423	4.07704	1.91973	2.12375	0.0336909	0.377023
ENSDARG00000104831	cep192	CEP192	ortholog_one2one	341.91	1.84044	0.676893	2.71895	0.00654902	0.185885
ENSDARG00000053106	cep44	CEP44	ortholog_one2one	17.0804	2.58781	1.20574	2.14624	0.0318539	0.370462
ENSDARG00000079997	si:zfos-223e1.2	CFAP61	ortholog_one2one	37.8765	2.21316	0.800212	2.76571	0.00567985	0.17531
ENSDARG00000091754	CT573476.1	CHCHD5	ortholog_one2one	47.2056	1.98386	0.874413	2.26879	0.0232813	0.326034
ENSDARG00000086112	si:ch211-266i6.3	CKAP2	ortholog_one2one	513.579	2.2299	1.03111	2.16263	0.0305696	0.367117
ENSDARG00000100573	ckap2l	CKAP2L	ortholog_one2one	46.5013	4.00563	1.40753	2.84587	0.00442908	0.156031
ENSDARG00000090716	cltcb	CLTC	ortholog_one2one	1177.07	0.824508	0.356363	2.31368	0.0206855	0.312403
ENSDARG00000057624	cops5	COPS5	ortholog_one2one	256.425	0.538813	0.258748	2.08238	0.0373075	0.392621
ENSDARG00000056530	cpamd8	CPAMD8	ortholog_one2one	9.20565	4.71634	2.11773	2.22707	0.0259424	0.34259
ENSDARG00000060103	cpeb3	CPEB3	ortholog_one2one	166.497	1.03267	0.497984	2.07369	0.0381077	0.39406
ENSDARG00000102403	cry2	CRY2	ortholog_one2one	665.002	1.01622	0.397233	2.55826	0.0105198	0.23241
ENSDARG00000038176	cyb561	CYB561	ortholog_one2one	8.34736	4.54688	1.77103	2.56737	0.0102474	0.231057
ENSDARG00000045015	cyp27b1	CYP27B1	ortholog_one2one	826.815	4.34785	1.09283	3.97853	6.93e-05	0.013988
ENSDARG00000056587	cyp2r1	CYP2R1	ortholog_one2one	722.279	4.86437	1.04916	4.63645	3.54e-06	0.00111224
ENSDARG00000069018	cyp7a1	CYP7A1	ortholog_one2one	1640.65	3.51136	1.31959	2.66094	0.00779229	0.20274
ENSDARG00000036069	ddx39b	DDX39B	ortholog_one2one	248.489	1.0782	0.340233	3.16901	0.00152958	0.0956414
ENSDARG00000089908	DEPDC4	DEPDC4	ortholog_one2one	31.4913	3.34292	1.3019	2.56773	0.0102368	0.231057
ENSDARG00000035564	dgcr8	DGCR8	ortholog_one2one	315.107	1.20251	0.480314	2.50358	0.0122944	0.252146
ENSDARG00000005179	dglucy	DGLUCY	ortholog_one2one	184.809	2.09719	0.765265	2.74048	0.00613496	0.181695
ENSDARG00000090785	diaph3	DIAPH3	ortholog_one2one	113.134	2.42972	1.13268	2.14511	0.0319438	0.370629
ENSDARG00000100115	dnah1	DNAH1	ortholog_one2one	20.0307	4.31327	1.97384	2.18521	0.0288732	0.359453
ENSDARG00000015006	dnm1l	DNM1L	ortholog_one2one	677.888	0.737331	0.278475	2.64775	0.00810303	0.206786
ENSDARG00000044688	dusp4	DUSP4	ortholog_one2one	41.6455	2.35451	0.95509	2.46522	0.013693	0.262738
ENSDARG00000057323	e2f8	E2F8	ortholog_one2one	43.326	4.7865	1.77794	2.69216	0.00709909	0.19387
ENSDARG00000060549	ecel1	ECEL1	ortholog_one2one	117.018	2.14433	0.784242	2.73427	0.00625181	0.181726
ENSDARG00000071116	eepd1	EEPD1	ortholog_one2one	757.795	1.17405	0.34909	3.36318	0.000770514	0.0640017
ENSDARG00000043608	eif4ebp1	EIF4EBP1	ortholog_one2one	297.064	0.907131	0.414933	2.18621	0.0288001	0.358837
ENSDARG00000019521	mpx	EPX	ortholog_one2one	401.948	6.01036	1.969	3.0525	0.00226942	0.114285
ENSDARG00000069266	esrra	ESRRA	ortholog_one2one	260.995	1.40503	0.541147	2.5964	0.00942073	0.2211
ENSDARG00000070213	etnk2	ETNK2	ortholog_one2one	12.8557	2.78673	1.25212	2.2256	0.0260408	0.342594
ENSDARG00000043019	exoc1	EXOC1	ortholog_one2one	967.698	0.778759	0.229831	3.38839	0.000703036	0.0606622
ENSDARG00000020521	exoc6	EXOC6	ortholog_one2one	281.995	0.54705	0.243599	2.2457	0.0247235	0.334964
ENSDARG00000018984	eya2	EYA2	ortholog_one2one	31.1606	2.42037	1.10979	2.18093	0.0291886	0.361278
ENSDARG00000078983	fam118b	FAM118B	ortholog_one2one	196.627	0.949595	0.438849	2.16383	0.0304772	0.367117
ENSDARG00000055099	fam184b	FAM184B	ortholog_one2one	14.8807	4.45159	2.00142	2.22421	0.026134	0.343288
ENSDARG00000077883	fam83d	FAM83D	ortholog_one2one	49.3128	2.45587	1.18837	2.06659	0.0387729	0.398893
ENSDARG00000057245	im:7138535	FAM98C	ortholog_one2one	203.287	0.550639	0.262263	2.09957	0.0357668	0.386734
ENSDARG00000087657	fasn	FASN	ortholog_one2one	1752.44	2.98257	0.703156	4.24169	2.22e-05	0.00569573
ENSDARG00000074031	fastkd2	FASTKD2	ortholog_one2one	380.507	0.81367	0.370026	2.19895	0.0278812	0.351785
ENSDARG00000071558	fblim1	FBLIM1	ortholog_one2one	262.272	2.29796	0.591692	3.88371	0.000102875	0.0169245
ENSDARG00000091377	galn	GAL	ortholog_one2one	15.1295	6.39636	2.61775	2.44345	0.0145475	0.269701
ENSDARG00000036239	gatm	GATM	ortholog_one2one	6732.82	2.93002	0.786295	3.72636	0.000194262	0.0274314
ENSDARG00000070453	gch1	GCH1	ortholog_one2one	1588.58	1.34992	0.627105	2.15262	0.0313487	0.368899
ENSDARG00000057465	gfpt1	GFPT1	ortholog_one2one	351.93	1.03418	0.42715	2.42111	0.0154732	0.275782
ENSDARG00000115805	GGT7	GGT7	ortholog_one2one	83.8333	2.0344	0.849996	2.39343	0.0166918	0.283694
ENSDARG00000071306	gip	GIP	ortholog_one2one	83.6979	6.85097	2.47771	2.76504	0.00569152	0.17535
ENSDARG00000004574	gtf3c2	GTF3C2	ortholog_one2one	148.671	1.53099	0.417394	3.66797	0.000244488	0.0334101
ENSDARG00000059116	heatr5b	HEATR5B	ortholog_one2one	146.789	1.07265	0.412954	2.5975	0.00939046	0.22071
ENSDARG00000038905	hectd3	HECTD3	ortholog_one2one	1844.49	0.698846	0.311291	2.24499	0.0247687	0.334964
ENSDARG00000057859	hoxd10a	HOXD10	ortholog_one2one	10.1816	5.49595	2.43926	2.25312	0.0242515	0.33319
ENSDARG00000056160	hspd1	HSPD1	ortholog_one2one	2431.11	1.27931	0.441566	2.89722	0.00376492	0.143007
ENSDARG00000015765	iah1	IAH1	ortholog_one2one	43.6856	2.54786	0.955283	2.66712	0.00765034	0.200363
ENSDARG00000094132	igf1	IGF1	ortholog_one2one	739.71	2.08389	0.74257	2.80632	0.00501107	0.167811
ENSDARG00000099194	CABZ01058261.1	INCENP	ortholog_one2one	303.371	2.23113	1.02911	2.16802	0.0301573	0.365749
ENSDARG00000070432	ino80	INO80	ortholog_one2one	535.045	0.8654	0.374912	2.30828	0.0209838	0.313554
ENSDARG00000002897	si:ch211-160o17.2	INPP1	ortholog_one2one	566.66	2.31352	0.969709	2.38579	0.0170423	0.285358
ENSDARG00000098650	iqgap3	IQGAP3	ortholog_one2one	239.136	2.56556	1.09041	2.35284	0.0186306	0.29708
ENSDARG00000057529	itpa	ITPA	ortholog_one2one	84.4772	2.01959	0.680069	2.96968	0.00298106	0.125762
ENSDARG00000013343	kif26ba	KIF26B	ortholog_one2one	15.031	4.53426	2.10684	2.15216	0.0313848	0.368899
ENSDARG00000001558	kifc1	KIFC1	ortholog_one2one	220.888	2.19662	0.965628	2.27481	0.0229174	0.324255
ENSDARG00000068194	klf9	KLF9	ortholog_one2one	159.814	2.31636	0.866855	2.67215	0.0075368	0.198645
ENSDARG00000074379	knstrn	KNSTRN	ortholog_one2one	40.9614	3.15496	1.32727	2.37703	0.0174528	0.287962
ENSDARG00000038066	kpna2	KPNA2	ortholog_one2one	732.269	2.65466	1.0151	2.61517	0.00891822	0.215608
ENSDARG00000013741	lancl1	LANCL1	ortholog_one2one	454.159	2.62995	0.484155	5.43204	5.57e-08	2.99e-05
ENSDARG00000029114	si:dkey-40m6.8	LMTK3	ortholog_one2one	26.4877	2.12029	0.787829	2.69131	0.00711726	0.19387
ENSDARG00000026281	lyrm1	LYRM1	ortholog_one2one	35.1632	1.47842	0.666412	2.21847	0.0265227	0.344664
ENSDARG00000008575	lyst	LYST	ortholog_one2one	104.477	1.48708	0.587551	2.53098	0.0113743	0.242742
ENSDARG00000058470	mapk13	MAPK13	ortholog_one2one	133.222	1.37238	0.586788	2.33881	0.0193454	0.30019
ENSDARG00000012932	mat2b	MAT2B	ortholog_one2one	355.132	0.529257	0.255252	2.07346	0.0381292	0.39406
ENSDARG00000061256	si:dkey-44g23.5	MCRIP2	ortholog_one2one	170.796	1.21304	0.516056	2.3506	0.0187431	0.29708
ENSDARG00000014292	med15	MED15	ortholog_one2one	251.257	0.855053	0.367343	2.32767	0.0199297	0.304792
ENSDARG00000028715	mindy3	MINDY3	ortholog_one2one	291.729	1.6621	0.628064	2.64639	0.00813558	0.206993
ENSDARG00000091150	mki67	MKI67	ortholog_one2one	771.798	2.81859	1.0362	2.72014	0.00652551	0.185528
ENSDARG00000056367	mpv17l2	MPV17L2	ortholog_one2one	43.1926	1.83099	0.725026	2.52541	0.0115564	0.245333
ENSDARG00000103198	mrps2	MRPS2	ortholog_one2one	295.949	0.835767	0.325563	2.56714	0.010254	0.231057
ENSDARG00000007198	mta1	MTA1	ortholog_one2one	432.878	1.79662	0.401783	4.47161	7.76e-06	0.00226808
ENSDARG00000030999	mybl1	MYBL1	ortholog_one2one	24.0666	3.3174	1.53112	2.16665	0.0302613	0.36627
ENSDARG00000006892	myo3b	MYO3B	ortholog_one2one	15.2373	3.87176	1.76958	2.18796	0.0286727	0.358303
ENSDARG00000057929	naf1	NAF1	ortholog_one2one	113.43	1.93559	0.547067	3.53812	0.000402985	0.0449379
ENSDARG00000034773	ncapd3	NCAPD3	ortholog_one2one	86.6402	2.12699	0.937886	2.26785	0.0233381	0.326147
ENSDARG00000070109	ncapg	NCAPG	ortholog_one2one	93.5444	2.32947	1.10332	2.11133	0.0347438	0.383041
ENSDARG00000044402	nop16	NOP16	ortholog_one2one	515.348	1.07578	0.444526	2.42005	0.0155183	0.275782
ENSDARG00000062949	nt5dc3	NT5DC3	ortholog_one2one	86.7477	1.21504	0.583702	2.08161	0.0373785	0.392672
ENSDARG00000034624	nuf2	NUF2	ortholog_one2one	110.428	2.52583	1.09767	2.30108	0.0213871	0.316234
ENSDARG00000094191	nup37	NUP37	ortholog_one2one	315.841	1.79245	0.410533	4.36615	1.26e-05	0.00351285
ENSDARG00000101465	orc2	ORC2	ortholog_one2one	75.493	1.76933	0.781942	2.26273	0.0236521	0.329593
ENSDARG00000101161	orc4	ORC4	ortholog_one2one	81.8635	2.91018	1.00434	2.89759	0.00376042	0.143007
ENSDARG00000104089	p3h4	P3H4	ortholog_one2one	70.1254	1.68447	0.697766	2.41409	0.0157747	0.278304
ENSDARG00000029944	parpbp	PARPBP	ortholog_one2one	119.791	4.18917	1.25873	3.32811	0.000874386	0.0696446
ENSDARG00000007221	pbk	PBK	ortholog_one2one	69.2241	4.18544	1.26183	3.31696	0.000910023	0.0713904
ENSDARG00000011819	pcnx1	PCNX1	ortholog_one2one	849.482	0.861087	0.380875	2.26081	0.0237709	0.330163
ENSDARG00000004227	pde3a	PDE3A	ortholog_one2one	18.2544	2.27417	1.01229	2.24655	0.0246685	0.334674
ENSDARG00000034503	per2	PER2	ortholog_one2one	932.531	1.01763	0.255638	3.98073	6.87e-05	0.013988
ENSDARG00000098904	pex1	PEX1	ortholog_one2one	366.596	0.658387	0.305274	2.15671	0.031028	0.368703
ENSDARG00000029695	pgp	PGP	ortholog_one2one	26.7733	1.99986	0.793793	2.51937	0.0117565	0.247164
ENSDARG00000109502	PHF21B	PHF21B	ortholog_one2one	60.115	1.99107	0.744208	2.67543	0.00746341	0.198645
ENSDARG00000073820	zgc:174917	PHYH	ortholog_one2one	99.7769	5.21761	2.19642	2.3755	0.017525	0.288513
ENSDARG00000038805	pigp	PIGP	ortholog_one2one	45.1943	1.57317	0.56523	2.78324	0.00538185	0.171337
ENSDARG00000075842	pigt	PIGT	ortholog_one2one	11.1508	2.60999	1.25773	2.07515	0.0379724	0.39406
ENSDARG00000060946	pip5kl1	PIP5KL1	ortholog_one2one	16.9647	4.50196	1.94935	2.30947	0.0209174	0.312893
ENSDARG00000052462	pisd	PISD	ortholog_one2one	825.788	2.69172	1.046	2.57334	0.0100722	0.229618
ENSDARG00000100786	PLCB4	PLCB4	ortholog_one2one	17.4482	3.09271	1.30755	2.36526	0.0180173	0.292158
ENSDARG00000012789	plek2	PLEK2	ortholog_one2one	60.5405	3.08951	1.23852	2.49451	0.0126131	0.253834
ENSDARG00000062220	plekha7b	PLEKHA7	ortholog_one2one	43.0298	1.85419	0.738186	2.51182	0.0120111	0.248856
ENSDARG00000040698	plekha8	PLEKHA8	ortholog_one2one	280.428	0.676588	0.308861	2.19059	0.0284812	0.357147
ENSDARG00000044622	polq	POLQ	ortholog_one2one	23.017	4.10236	1.72054	2.38435	0.0171093	0.286001
ENSDARG00000037835	polr3k	POLR3K	ortholog_one2one	380.056	2.23702	0.652898	3.4263	0.000611862	0.0582472
ENSDARG00000102087	pop1	POP1	ortholog_one2one	63.6599	1.71636	0.770892	2.22646	0.0259833	0.342594
ENSDARG00000033273	primpol	PRIMPOL	ortholog_one2one	29.702	2.98003	1.37156	2.17273	0.0298009	0.363031
ENSDARG00000060641	prkaa2	PRKAA2	ortholog_one2one	32.7251	1.94488	0.934437	2.08133	0.0374033	0.392688
ENSDARG00000010246	prmt1	PRMT1	ortholog_one2one	2046.59	0.948766	0.450053	2.10812	0.0350206	0.384093
ENSDARG00000039213	prpf38a	PRPF38A	ortholog_one2one	119.383	1.06549	0.500147	2.13035	0.0331424	0.37559
ENSDARG00000038278	ptgir	PTGIR	ortholog_one2one	79.7581	4.72147	1.65843	2.84695	0.00441399	0.155955
ENSDARG00000076532	si:ch211-222l21.1	PTMA	ortholog_one2one	535.436	1.89703	0.888595	2.13486	0.0327722	0.373704
ENSDARG00000077495	ptpn9a	PTPN9	ortholog_one2one	101.841	0.875057	0.361392	2.42135	0.015463	0.275782
ENSDARG00000015460	racgap1	RACGAP1	ortholog_one2one	140.749	2.72939	1.03923	2.62636	0.00863031	0.21349
ENSDARG00000045853	rad51ap1	RAD51AP1	ortholog_one2one	32.8917	3.55072	1.69525	2.09451	0.0362146	0.389129
ENSDARG00000016516	rbm8a	RBM8A	ortholog_one2one	1192.03	0.687573	0.296757	2.31695	0.0205063	0.310527
ENSDARG00000021869	rcan2	RCAN2	ortholog_one2one	109.072	2.37417	0.738696	3.21401	0.00130897	0.0867696
ENSDARG00000031434	rcor1	RCOR1	ortholog_one2one	610.923	1.01192	0.48792	2.07395	0.0380839	0.39406
ENSDARG00000108298	RIC1	RIC1	ortholog_one2one	125.717	0.876131	0.356447	2.45795	0.0139731	0.265378
ENSDARG00000037647	rnf175	RNF175	ortholog_one2one	231.351	0.90863	0.284225	3.19686	0.00138931	0.0898542
ENSDARG00000076055	rpgrip1	RPGRIP1	ortholog_one2one	23.2405	4.38967	1.61047	2.72571	0.00641625	0.18459
ENSDARG00000004131	rttn	RTTN	ortholog_one2one	77.2881	1.89118	0.794938	2.37903	0.0173583	0.287741
ENSDARG00000061885	satb2	SATB2	ortholog_one2one	34.8177	6.14139	2.35734	2.60522	0.00918156	0.218339
ENSDARG00000010425	scara5	SCARA5	ortholog_one2one	56.3069	5.6417	1.98503	2.84212	0.00448141	0.157083
ENSDARG00000100084	CABZ01084603.1	SECISBP2L	ortholog_one2one	162.19	0.790729	0.362612	2.18065	0.0292093	0.361278
ENSDARG00000060484	selenoi	SELENOI	ortholog_one2one	122.115	1.39193	0.390966	3.56024	0.000370516	0.0429459
ENSDARG00000005980	sfswap	SFSWAP	ortholog_one2one	895.566	1.13645	0.468003	2.42829	0.0151703	0.27552
ENSDARG00000103907	sgo1	SGO1	ortholog_one2one	56.8247	2.78309	1.25168	2.22347	0.0261838	0.343445
ENSDARG00000103978	sh3bp5b	SH3BP5	ortholog_one2one	299.91	2.19758	0.879192	2.49955	0.0124352	0.252419
ENSDARG00000074384	slc12a8	SLC12A8	ortholog_one2one	93.0138	1.98704	0.924555	2.14919	0.0316195	0.368899
ENSDARG00000032010	slc15a2	SLC15A2	ortholog_one2one	228.628	4.07504	1.16584	3.49537	0.000473406	0.0498253
ENSDARG00000020984	slc16a10	SLC16A10	ortholog_one2one	2323.09	2.09049	0.733901	2.84847	0.00439306	0.155733
ENSDARG00000071087	slc35b4	SLC35B4	ortholog_one2one	541.023	1.85978	0.5485	3.39067	0.000697221	0.0606622
ENSDARG00000009901	slc38a5a	SLC38A5	ortholog_one2one	16.0609	2.79225	1.34964	2.06889	0.0385565	0.397224
ENSDARG00000070214	slc41a1	SLC41A1	ortholog_one2one	497.285	2.16662	0.900909	2.40492	0.0161758	0.281352
ENSDARG00000075532	slc4a11	SLC4A11	ortholog_one2one	11.5006	4.0742	1.78282	2.28525	0.022298	0.321921
ENSDARG00000016749	slco1c1	SLCO1C1	ortholog_one2one	48.2155	2.23767	0.956575	2.33925	0.0193226	0.30019
ENSDARG00000017744	smc2	SMC2	ortholog_one2one	133.423	2.37187	1.12822	2.1023	0.0355268	0.385651
ENSDARG00000011555	spag7	SPAG7	ortholog_one2one	458.685	0.988974	0.291581	3.39176	0.000694451	0.0606622
ENSDARG00000093622	spc24	SPC24	ortholog_one2one	64.4604	3.90921	1.67343	2.33604	0.0194892	0.300309
ENSDARG00000029930	SPDEF	SPDEF	ortholog_one2one	9.85341	5.4189	2.48494	2.1807	0.0292058	0.361278
ENSDARG00000071203	sptssa	SPTSSA	ortholog_one2one	206.735	1.36285	0.584583	2.33131	0.0197369	0.303211
ENSDARG00000029252	ssb	SSB	ortholog_one2one	1433.33	1.05192	0.267724	3.92911	8.53e-05	0.0155334
ENSDARG00000025011	synj1	SYNJ1	ortholog_one2one	49.4978	1.38865	0.581856	2.38659	0.0170054	0.285358
ENSDARG00000006341	tas1r3	TAS1R3	ortholog_one2one	12.4231	3.20792	1.3648	2.35047	0.0187498	0.29708
ENSDARG00000013842	tbc1d19	TBC1D19	ortholog_one2one	78.1081	1.31511	0.613195	2.14469	0.0319775	0.370629
ENSDARG00000041734	tbc1d32	TBC1D32	ortholog_one2one	31.7305	2.16444	0.891564	2.42769	0.0151952	0.275596
ENSDARG00000059558	tecta	TECTA	ortholog_one2one	87.6928	2.46522	0.657953	3.7468	0.000179108	0.0266227
ENSDARG00000012667	tfap2b	TFAP2B	ortholog_one2one	15.9009	2.85218	1.33273	2.1401	0.0323468	0.37176
ENSDARG00000061621	them4	THEM4	ortholog_one2one	40.2894	2.50192	0.792316	3.15773	0.00159002	0.0970335
ENSDARG00000099399	thrsp	THRSP	ortholog_one2one	4430.13	6.02433	1.53494	3.92481	8.68e-05	0.0155334
ENSDARG00000029510	timm17a	TIMM17A	ortholog_one2one	223.112	0.807977	0.3295	2.45213	0.0142012	0.266784
ENSDARG00000060569	tmem229b	TMEM229B	ortholog_one2one	41.4832	3.15838	1.47934	2.135	0.032761	0.373704
ENSDARG00000015757	tmem50a	TMEM50A	ortholog_one2one	1051.87	0.497785	0.182909	2.7215	0.00649872	0.185077
ENSDARG00000053890	tmem62	TMEM62	ortholog_one2one	145.145	0.842673	0.354467	2.37729	0.0174402	0.287962
ENSDARG00000079784	si:ch211-235o23.1	TMEM71	ortholog_one2one	284.417	1.3344	0.570311	2.33978	0.019295	0.30019
ENSDARG00000077547	tmlhe	TMLHE	ortholog_one2one	124.418	3.05378	0.882189	3.46159	0.000536996	0.0544874
ENSDARG00000024488	top2a	TOP2A	ortholog_one2one	796.532	2.67907	1.04184	2.57148	0.0101266	0.229618
ENSDARG00000073957	tox3	TOX3	ortholog_one2one	52.1004	2.50196	1.10025	2.27399	0.0229668	0.32458
ENSDARG00000110963	trib1	TRIB1	ortholog_one2one	240.845	2.01009	0.773862	2.59748	0.00939106	0.22071
ENSDARG00000025043	trip13	TRIP13	ortholog_one2one	62.3107	3.58238	1.72802	2.07311	0.0381618	0.39406
ENSDARG00000042057	trmt1l	TRMT1L	ortholog_one2one	73.98	2.00332	0.617211	3.24577	0.00117135	0.0820188
ENSDARG00000103454	trpm6	TRPM6	ortholog_one2one	103.824	2.66591	1.24052	2.14903	0.0316324	0.368899
ENSDARG00000063242	ttc13	TTC13	ortholog_one2one	1100.91	0.689737	0.317606	2.17168	0.0298801	0.363473
ENSDARG00000074435	ttc19	TTC19	ortholog_one2one	129.921	1.21547	0.579859	2.09615	0.036069	0.388057
ENSDARG00000009342	txndc5	TXNDC5	ortholog_one2one	1498.78	1.37346	0.398325	3.44809	0.000564559	0.0546654
ENSDARG00000059722	ubac1	UBAC1	ortholog_one2one	75.6272	1.23351	0.407184	3.02938	0.00245058	0.11737
ENSDARG00000114670	ube2c	UBE2C	ortholog_one2one	168.591	3.17518	1.13968	2.78604	0.00533567	0.171337
ENSDARG00000070164	ubr2	UBR2	ortholog_one2one	821.674	0.739369	0.301092	2.45563	0.0140639	0.265444
ENSDARG00000098290	unc80	UNC80	ortholog_one2one	42.9191	3.03532	1.08534	2.79667	0.00516329	0.169887
ENSDARG00000004132	usp19	USP19	ortholog_one2one	900.836	0.496113	0.237333	2.09037	0.0365845	0.39091
ENSDARG00000102960	vps54	VPS54	ortholog_one2one	942.263	1.40051	0.528877	2.64809	0.00809491	0.206786
ENSDARG00000088967	wnk4b	WNK4	ortholog_one2one	39.3736	2.53143	1.10611	2.28858	0.0221035	0.320671
ENSDARG00000041217	xpo6	XPO6	ortholog_one2one	223.762	1.28556	0.488288	2.6328	0.00846847	0.210408
ENSDARG00000021086	znf367	ZNF367	ortholog_one2one	47.6432	2.73436	1.17002	2.33702	0.0194382	0.300309

## Sheet: uniquely_downregulated_genes
Supplementary Table S19. Temperature Effects. Genes unique to temperature+radiation after comparison to radiation group
Symbol	Gene.name	Human.gene.name	Human.homology.type	baseMean	log2FoldChange	lfcSE	stat	pvalue	padj
ENSDARG00000063354	abtb1	ABTB1	ortholog_one2one	285.93	-0.867944	0.346855	-2.50232	0.0123382	0.252362
ENSDARG00000099106	afmid	AFMID	ortholog_one2one	134.115	-1.41558	0.433161	-3.26803	0.00108298	0.0782561
ENSDARG00000076829	ankib1b	ANKIB1	ortholog_one2one	473.739	-0.603054	0.276352	-2.18219	0.0290952	0.361185
ENSDARG00000052575	arl13a	ARL13A	ortholog_one2one	408.026	-1.13283	0.524024	-2.1618	0.0306339	0.367628
ENSDARG00000044373	atg4c	ATG4C	ortholog_one2one	226.819	-0.846482	0.404414	-2.09311	0.0363393	0.389975
ENSDARG00000092609	aup1	AUP1	ortholog_one2one	1055.99	-1.20008	0.55276	-2.17107	0.0299261	0.363772
ENSDARG00000071046	bbip1	BBIP1	ortholog_one2one	21.4192	-1.17357	0.543889	-2.15774	0.030948	0.368526
ENSDARG00000019881	bsg	BSG	ortholog_one2one	6482.51	-0.698212	0.311095	-2.24437	0.0248085	0.334964
ENSDARG00000090673	si:ch1073-104i17.1	C19orf44	ortholog_one2one	12.1178	-1.67187	0.788024	-2.1216	0.0338714	0.378096
ENSDARG00000086324	C11H3orf14	C3orf14	ortholog_one2one	22.7986	-1.59861	0.728961	-2.19299	0.0283079	0.356115
ENSDARG00000058940	si:ch211-248e11.2	C9orf116	ortholog_one2one	28.9127	-1.56764	0.678807	-2.30941	0.0209211	0.312893
ENSDARG00000079652	caap1	CAAP1	ortholog_one2one	135.471	-0.727518	0.352171	-2.06581	0.0388464	0.399183
ENSDARG00000102865	carnmt1	CARNMT1	ortholog_one2one	23.7727	-1.67643	0.789155	-2.12434	0.0336421	0.376778
ENSDARG00000045850	ccdc167	CCDC167	ortholog_one2one	88.471	-1.01596	0.383796	-2.64713	0.00811784	0.206852
ENSDARG00000076667	ccng1	CCNG1	ortholog_one2one	2773.34	-0.933657	0.393936	-2.37007	0.0177845	0.290676
ENSDARG00000013475	cct4	CCT4	ortholog_one2one	5230.02	-1.16063	0.517082	-2.24457	0.0247955	0.334964
ENSDARG00000042319	cdca4	CDCA4	ortholog_one2one	478.338	-0.815718	0.3006	-2.71363	0.00665496	0.188085
ENSDARG00000062727	cep290	CEP290	ortholog_one2one	166.269	-1.19558	0.45403	-2.63327	0.0084567	0.210408
ENSDARG00000014106	cfl2	CFL2	ortholog_one2one	130.241	-1.88061	0.90678	-2.07394	0.0380848	0.39406
ENSDARG00000012640	cideb	CIDEB	ortholog_one2one	581.138	-0.971005	0.433991	-2.23739	0.0252612	0.338549
ENSDARG00000004785	cops2	COPS2	ortholog_one2one	731.934	-0.583007	0.256901	-2.26938	0.0232449	0.325794
ENSDARG00000028192	cradd	CRADD	ortholog_one2one	33.1112	-1.69906	0.484975	-3.50339	0.000459374	0.0489565
ENSDARG00000060210	d2hgdh	D2HGDH	ortholog_one2one	55.1548	-1.10736	0.525545	-2.10708	0.0351109	0.384572
ENSDARG00000061638	dcakd	DCAKD	ortholog_one2one	59.2607	-1.14358	0.537862	-2.12616	0.03349	0.376685
ENSDARG00000005897	dera	DERA	ortholog_one2one	544.265	-1.28304	0.534735	-2.39939	0.0164225	0.281628
ENSDARG00000070916	dnajc27	DNAJC27	ortholog_one2one	60.0058	-0.925325	0.374796	-2.46888	0.0135538	0.262232
ENSDARG00000022599	dnpep	DNPEP	ortholog_one2one	856.806	-0.872848	0.414461	-2.10598	0.0352058	0.384631
ENSDARG00000075730	dnph1	DNPH1	ortholog_one2one	77.4304	-1.29088	0.468667	-2.75436	0.00588076	0.177628
ENSDARG00000044521	eef1b2	EEF1B2	ortholog_one2one	7452.01	-1.42441	0.621035	-2.29361	0.0218128	0.319187
ENSDARG00000035256	eef2l2	EEF2	ortholog_one2one	258.953	-2.27799	0.830493	-2.74294	0.00608914	0.180701
ENSDARG00000041397	eif2b2	EIF2B2	ortholog_one2one	214.749	-0.654947	0.315707	-2.07454	0.0380292	0.39406
ENSDARG00000045414	elovl2	ELOVL2	ortholog_one2one	9800.24	-1.17447	0.553071	-2.12354	0.0337085	0.377023
ENSDARG00000002402	ercc3	ERCC3	ortholog_one2one	340.717	-0.547066	0.237643	-2.30205	0.0213321	0.315973
ENSDARG00000060029	fam160b2	FAM160B2	ortholog_one2one	107.448	-0.779024	0.30462	-2.55736	0.0105469	0.232546
ENSDARG00000016864	farsb	FARSB	ortholog_one2one	666.341	-1.15929	0.550669	-2.10524	0.0352706	0.384702
ENSDARG00000086184	FBXO48	FBXO48	ortholog_one2one	235.491	-0.819504	0.393399	-2.08314	0.0372388	0.392621
ENSDARG00000075685	tlr7	FRMPD4	ortholog_one2one	84.5719	-2.9293	1.35438	-2.16284	0.0305536	0.367117
ENSDARG00000043457	gapdh	GAPDH	ortholog_one2one	65241.4	-1.12236	0.402173	-2.79074	0.00525874	0.171337
ENSDARG00000068978	glo1	GLO1	ortholog_one2one	937.726	-0.615312	0.233386	-2.63646	0.00837768	0.209822
ENSDARG00000039892	gnpnat1	GNPNAT1	ortholog_one2one	909.669	-0.849026	0.401254	-2.11593	0.0343506	0.381195
ENSDARG00000104288	hfm1	HFM1	ortholog_one2one	27.6917	-1.54221	0.673192	-2.29089	0.0219699	0.319855
ENSDARG00000026053	hltf	HLTF	ortholog_one2one	139.83	-2.20209	0.776072	-2.83748	0.00454711	0.157918
ENSDARG00000017781	hsd17b10	HSD17B10	ortholog_one2one	455.523	-0.715112	0.334151	-2.14009	0.0323477	0.37176
ENSDARG00000078520	ikbip	IKBIP	ortholog_one2one	192.251	-1.2058	0.565412	-2.1326	0.0329573	0.374806
ENSDARG00000012942	itgb5	ITGB5	ortholog_one2one	282.288	-1.00037	0.433047	-2.31007	0.0208845	0.312893
ENSDARG00000102418	enc2	KLHL25	ortholog_one2one	457.567	-1.617	0.65733	-2.45995	0.0138956	0.26501
ENSDARG00000079363	lrig3	LRIG3	ortholog_one2one	18.2492	-2.25294	0.866201	-2.60095	0.00929671	0.219405
ENSDARG00000060788	lrrc14b	LRRC14B	ortholog_one2one	18.8889	-1.43084	0.669691	-2.13656	0.0326335	0.373127
ENSDARG00000042456	mad2l2	MAD2L2	ortholog_one2one	38.8894	-1.70867	0.768979	-2.222	0.0262836	0.343562
ENSDARG00000091079	si:zfos-1192g2.3	MALSU1	ortholog_one2one	470.426	-0.524864	0.212598	-2.4688	0.0135565	0.262232
ENSDARG00000015997	mfsd5	MFSD5	ortholog_one2one	130.694	-1.19394	0.535234	-2.23069	0.0257015	0.341398
ENSDARG00000078784	mgaa	MGA	ortholog_one2one	823.46	-0.742615	0.357861	-2.07515	0.0379726	0.39406
ENSDARG00000025948	mlh1	MLH1	ortholog_one2one	108.157	-1.18644	0.532788	-2.22685	0.025957	0.34259
ENSDARG00000092954	mrpl34	MRPL34	ortholog_one2one	199.302	-1.02197	0.360374	-2.83587	0.00457017	0.158015
ENSDARG00000068305	mrps14	MRPS14	ortholog_one2one	320.469	-0.915664	0.350092	-2.61549	0.00890984	0.215608
ENSDARG00000055876	msmo1	MSMO1	ortholog_one2one	952.226	-2.31279	1.09682	-2.10864	0.0349761	0.383853
ENSDARG00000069977	MYG1	MYG1	ortholog_one2one	545.932	-1.22426	0.529883	-2.31044	0.0208638	0.312893
ENSDARG00000068255	nanos3	NANOS3	ortholog_one2one	103.915	-4.08583	1.67411	-2.44059	0.0146632	0.270496
ENSDARG00000051986	ndufs8a	NDUFS8	ortholog_one2one	1672.26	-0.568415	0.270747	-2.09943	0.0357787	0.386734
ENSDARG00000060529	nkx6.3	NKX6-3	ortholog_one2one	13.2755	-3.90265	1.78486	-2.18653	0.028777	0.358812
ENSDARG00000101844	mibp2	NMRK2	ortholog_one2one	15862.1	-1.1984	0.556814	-2.15225	0.0313777	0.368899
ENSDARG00000059613	nprl2	NPRL2	ortholog_one2one	42.2675	-1.30386	0.611934	-2.13072	0.0331121	0.375559
ENSDARG00000007708	nsa2	NSA2	ortholog_one2one	19643	-1.53191	0.681765	-2.24698	0.0246411	0.334674
ENSDARG00000094557	nupr1b	NUPR1	ortholog_one2one	6324.95	-2.21392	0.901046	-2.45706	0.014008	0.265378
ENSDARG00000102822	pam16	PAM16	ortholog_one2one	151.045	-0.839356	0.391227	-2.14544	0.0319175	0.370629
ENSDARG00000003311	pank2	PANK2	ortholog_one2one	358.978	-0.822708	0.360599	-2.2815	0.0225187	0.322803
ENSDARG00000062361	paxbp1	PAXBP1	ortholog_one2one	200.177	-1.41584	0.415513	-3.40744	0.000655748	0.0606622
ENSDARG00000015201	pcmt	PCMT1	ortholog_one2one	497.727	-0.524381	0.206679	-2.53718	0.0111751	0.240002
ENSDARG00000026072	pdcd5	PDCD5	ortholog_one2one	402.126	-0.872002	0.350872	-2.48524	0.0129464	0.257594
ENSDARG00000013128	pdk1	PDK1	ortholog_one2one	149.775	-1.18138	0.544578	-2.16935	0.030056	0.365088
ENSDARG00000018691	phf2	PHF2	ortholog_one2one	160.414	-0.759468	0.316677	-2.39824	0.0164739	0.28197
ENSDARG00000017427	phf20l1	PHF20L1	ortholog_one2one	541.493	-0.753124	0.350987	-2.14573	0.0318945	0.370629
ENSDARG00000101915	pin1	PIN1	ortholog_one2one	571.865	-0.694121	0.292772	-2.37086	0.0177467	0.290676
ENSDARG00000008953	pofut1	POFUT1	ortholog_one2one	208.033	-1.29339	0.538717	-2.40088	0.0163559	0.281628
ENSDARG00000074933	polg2	POLG2	ortholog_one2one	50.6813	-0.882495	0.416195	-2.12039	0.0339732	0.378605
ENSDARG00000104343	ppic	PPIC	ortholog_one2one	32.888	-2.23026	1.06949	-2.08535	0.0370378	0.392253
ENSDARG00000032651	ppp1r10	PPP1R10	ortholog_one2one	585.624	-0.77523	0.372404	-2.08169	0.0373709	0.392672
ENSDARG00000039997	ptp4a3a	PTP4A3	ortholog_one2one	321.832	-1.9443	0.90824	-2.14073	0.0322955	0.37176
ENSDARG00000062248	ptpn21	PTPN21	ortholog_one2one	201.357	-0.898004	0.397385	-2.25978	0.0238346	0.330476
ENSDARG00000089428	rab12	RAB12	ortholog_one2one	116.059	-1.17273	0.468484	-2.50325	0.012306	0.252146
ENSDARG00000005049	rab20	RAB20	ortholog_one2one	464.52	-1.24669	0.548594	-2.27251	0.0230556	0.324962
ENSDARG00000063258	rfx5	RFX5	ortholog_one2one	104.222	-0.904298	0.386081	-2.34225	0.019168	0.30019
ENSDARG00000070735	rnd2	RND2	ortholog_one2one	67.037	-2.26619	0.718079	-3.15591	0.00159998	0.0971746
ENSDARG00000060282	rnf121	RNF121	ortholog_one2one	296.685	-1.0831	0.473513	-2.28737	0.022174	0.321418
ENSDARG00000038076	romo1	ROMO1	ortholog_one2one	3227.68	-0.917891	0.428888	-2.14017	0.0323414	0.37176
ENSDARG00000051754	rpgrip1l	RPGRIP1L	ortholog_one2one	73.5993	-1.20447	0.577242	-2.08659	0.0369254	0.3915
ENSDARG00000104861	rprd1a	RPRD1A	ortholog_one2one	142.497	-0.704133	0.339492	-2.07408	0.0380722	0.39406
ENSDARG00000011418	sigmar1	SIGMAR1	ortholog_one2one	474.617	-1.16909	0.530271	-2.2047	0.0274749	0.350119
ENSDARG00000058208	slc25a26	SLC25A26	ortholog_one2one	151.001	-1.24819	0.429159	-2.90846	0.00363213	0.140517
ENSDARG00000092553	slc25a5	SLC25A5	ortholog_one2one	98318	-1.25239	0.52396	-2.39024	0.0168375	0.284175
ENSDARG00000061272	BX294434.1	SLC41A3	ortholog_one2one	70.9087	-1.52467	0.725725	-2.10089	0.0356506	0.386252
ENSDARG00000087120	slc5a8	SLC5A8	ortholog_one2one	144.637	-1.64772	0.714521	-2.30605	0.0211077	0.314298
ENSDARG00000045557	socs2	SOCS2	ortholog_one2one	348.668	-1.33178	0.5571	-2.39056	0.0168227	0.284175
ENSDARG00000075898	spata7	SPATA7	ortholog_one2one	32.1197	-2.06245	0.686394	-3.00476	0.00265787	0.12216
ENSDARG00000070122	stk11ip	STK11IP	ortholog_one2one	182.693	-0.698865	0.290981	-2.40176	0.0163166	0.281552
ENSDARG00000069497	sumf2	SUMF2	ortholog_one2one	106.254	-1.04369	0.476079	-2.19226	0.0283609	0.356245
ENSDARG00000074168	tasor2	TASOR2	ortholog_one2one	1079.83	-0.758972	0.339398	-2.23623	0.0253367	0.338856
ENSDARG00000074623	tbc1d31	TBC1D31	ortholog_one2one	222.055	-1.03826	0.481402	-2.15674	0.0310256	0.368703
ENSDARG00000078447	tctn1	TCTN1	ortholog_one2one	37.4692	-1.47124	0.556686	-2.64286	0.00822089	0.208537
ENSDARG00000060071	tent4b	TENT4B	ortholog_one2one	693.586	-1.33553	0.573871	-2.32724	0.0199526	0.304867
ENSDARG00000039302	terfa	TERF2	ortholog_one2one	380.237	-1.014	0.477912	-2.12173	0.0338604	0.378096
ENSDARG00000004105	tie1	TIE1	ortholog_one2one	78.7766	-1.48444	0.612962	-2.42175	0.0154458	0.275782
ENSDARG00000037070	tmem242	TMEM242	ortholog_one2one	102.188	-0.743844	0.337914	-2.20129	0.0277158	0.351284
ENSDARG00000045680	tnpo3	TNPO3	ortholog_one2one	971.887	-0.914687	0.401424	-2.27861	0.0226903	0.324108
ENSDARG00000004114	tti1	TTI1	ortholog_one2one	72.2242	-1.01415	0.377078	-2.68949	0.00715616	0.194329
ENSDARG00000005374	tubgcp4	TUBGCP4	ortholog_one2one	147.876	-0.631809	0.29936	-2.11053	0.0348125	0.383299
ENSDARG00000058962	txnl4b	TXNL4B	ortholog_one2one	90.323	-1.57357	0.512393	-3.07102	0.00213328	0.110885
ENSDARG00000061490	u2surp	U2SURP	ortholog_one2one	1651.41	-0.743106	0.325255	-2.28469	0.0223313	0.321921
ENSDARG00000098902	ubxn8	UBXN8	ortholog_one2one	76.5308	-0.981862	0.460314	-2.13303	0.0329225	0.374806
ENSDARG00000039270	vti1b	VTI1B	ortholog_one2one	241.832	-0.767623	0.346753	-2.21375	0.0268462	0.345939
ENSDARG00000009557	wrap73	WRAP73	ortholog_one2one	106.903	-1.30283	0.509187	-2.55865	0.0105079	0.23241
ENSDARG00000078026	zcchc24	ZCCHC24	ortholog_one2one	125.372	-1.14905	0.526123	-2.18399	0.0289626	0.359814
ENSDARG00000056307	znf706	ZNF706	ortholog_one2one	757.168	-0.730821	0.28637	-2.55201	0.0107102	0.234477
