# Supplementary material for: Investigating the effects of chronic low-dose radiation exposure in the liver of a hypothermic zebrafish model
Source: Sci Rep. 2023 Jan 17;13:918. doi: 10.1038/s41598-022-26976-4 (PMC9845366; doi:10.1038/s41598-022-26976-4)
Supplement: Supplementary file 21 — Supplementary Information 21. [file 41598_2022_26976_MOESM21_ESM.xlsx]

## Sheet: GO_uniquely_upregulated
Supplementary Table S20. Temperature Effect. ORA of genes unique to temperature+radiation after comparison with radiation group
Category	ID	Name	Source	p-value	q-value Bonferroni	q-value FDR B&H	q-value FDR B&Y	Hit Count in Query List	Hit Count in Genome	Hit in Query List
GO: Biological Process	GO:0022402	cell cycle process		2.66e-12	1.009e-08	8.018e-09	7.07e-08	47	1490	CDKN3,PDE3A,BRIP1,INCENP,CENPE,CENPF,CYP27B1,PBK,NUF2,SGO1,TRIP13,USP19,TTC19,NCAPG,CCNL1,BUB1,CLTC,MKI67,FAM83D,IQGAP3,DDX39B,KIFC1,EXOC6,UBR2,NCAPD3,ADAMTS1,KNSTRN,UBE2C,RTTN,CEP192,INO80,SMC2,P3H4,E2F8,SPC24,RAD51AP1,IGF1,CCNB3,CCNE2,CEP44,EIF4EBP1,RACGAP1,EXOC1,CDK1,CKAP2,TOP2A,MYBL1
GO: Biological Process	GO:0000280	nuclear division		5.295e-12	2.007e-08	8.018e-09	7.07e-08	28	565	PDE3A,BRIP1,INCENP,CENPE,CENPF,NUF2,SGO1,TRIP13,NCAPG,BUB1,CLTC,MKI67,KIFC1,UBR2,NCAPD3,KNSTRN,UBE2C,CEP192,INO80,SMC2,P3H4,SPC24,RAD51AP1,IGF1,CCNE2,RACGAP1,TOP2A,MYBL1
GO: Biological Process	GO:0007059	chromosome segregation		8.065e-12	3.057e-08	8.018e-09	7.07e-08	24	415	BRIP1,INCENP,CENPE,CENPF,NUF2,SGO1,TRIP13,NCAPG,NUP37,BUB1,MKI67,FAM83D,KIFC1,NCAPD3,KNSTRN,UBE2C,CEP192,INO80,SMC2,P3H4,SPC24,CCNE2,RACGAP1,TOP2A
GO: Biological Process	GO:0048285	organelle fission		9.091e-12	3.446e-08	8.018e-09	7.07e-08	29	621	PDE3A,BRIP1,INCENP,CENPE,CENPF,NUF2,SGO1,TRIP13,NCAPG,BUB1,CLTC,MKI67,KIFC1,UBR2,NCAPD3,KNSTRN,UBE2C,DNM1L,CEP192,INO80,SMC2,P3H4,SPC24,RAD51AP1,IGF1,CCNE2,RACGAP1,TOP2A,MYBL1
GO: Biological Process	GO:0098813	nuclear chromosome segregation		1.058e-11	4.009e-08	8.018e-09	7.07e-08	22	347	BRIP1,INCENP,CENPE,CENPF,NUF2,SGO1,TRIP13,NCAPG,BUB1,FAM83D,KIFC1,NCAPD3,KNSTRN,UBE2C,CEP192,INO80,SMC2,P3H4,SPC24,CCNE2,RACGAP1,TOP2A
GO: Biological Process	GO:0000070	mitotic sister chromatid segregation		1.07e-10	4.055e-07	6.758e-08	5.959e-07	17	218	INCENP,CENPE,CENPF,NUF2,SGO1,TRIP13,NCAPG,BUB1,KIFC1,NCAPD3,KNSTRN,UBE2C,CEP192,INO80,SMC2,SPC24,RACGAP1
GO: Biological Process	GO:0000819	sister chromatid segregation		1.434e-10	5.437e-07	7.767e-08	6.849e-07	18	254	INCENP,CENPE,CENPF,NUF2,SGO1,TRIP13,NCAPG,BUB1,KIFC1,NCAPD3,KNSTRN,UBE2C,CEP192,INO80,SMC2,SPC24,RACGAP1,TOP2A
GO: Biological Process	GO:0051301	cell division		5.235e-10	1.985e-06	2.481e-07	2.187e-06	29	737	BRIP1,INCENP,CENPE,CENPF,NUF2,SGO1,TTC19,NCAPG,NUP37,BUB1,CLTC,FAM83D,KIFC1,EXOC6,NCAPD3,KNSTRN,UBE2C,INO80,SMC2,E2F8,ARF6,SPC24,CCNB3,CCNE2,RACGAP1,EXOC1,CDK1,CKAP2,TOP2A
GO: Biological Process	GO:0051276	chromosome organization		8.846e-10	3.354e-06	3.726e-07	3.286e-06	27	658	BRIP1,INCENP,CENPE,CENPF,NUF2,SGO1,TRIP13,ITPA,NCAPG,NAF1,BUB1,KIFC1,NCAPD3,KNSTRN,UBE2C,CENPO,CEP192,INO80,SMC2,P3H4,SPC24,CCNE2,CENPI,RACGAP1,CDK1,POLQ,TOP2A
GO: Biological Process	GO:1903047	mitotic cell cycle process		1.387e-09	5.258e-06	5.258e-07	4.637e-06	32	922	CDKN3,INCENP,CENPE,CENPF,PBK,NUF2,SGO1,TRIP13,TTC19,NCAPG,BUB1,CLTC,MKI67,IQGAP3,KIFC1,EXOC6,NCAPD3,ADAMTS1,KNSTRN,UBE2C,CEP192,INO80,SMC2,SPC24,IGF1,CCNB3,CCNE2,EIF4EBP1,RACGAP1,EXOC1,CDK1,CKAP2
GO: Biological Process	GO:0140014	mitotic nuclear division		2.277e-09	8.632e-06	7.847e-07	6.919e-06	20	378	INCENP,CENPE,CENPF,NUF2,SGO1,TRIP13,NCAPG,BUB1,CLTC,MKI67,KIFC1,NCAPD3,KNSTRN,UBE2C,CEP192,INO80,SMC2,SPC24,IGF1,RACGAP1
GO: Biological Process	GO:0051983	regulation of chromosome segregation		2.773e-09	1.051e-05	8.76e-07	7.724e-06	13	143	INCENP,CENPE,CENPF,NUF2,TRIP13,NCAPG,BUB1,MKI67,NCAPD3,UBE2C,CEP192,SMC2,SPC24
GO: Biological Process	GO:0051304	chromosome separation		3.289e-09	1.247e-05	9.483e-07	8.362e-06	13	145	INCENP,CENPE,CENPF,NUF2,TRIP13,NCAPG,BUB1,NCAPD3,UBE2C,CEP192,SMC2,SPC24,TOP2A
GO: Biological Process	GO:1905818	regulation of chromosome separation		3.502e-09	1.328e-05	9.483e-07	8.362e-06	12	119	INCENP,CENPE,CENPF,NUF2,TRIP13,NCAPG,BUB1,NCAPD3,UBE2C,CEP192,SMC2,SPC24
GO: Biological Process	GO:0140013	meiotic nuclear division		4.804e-09	1.821e-05	1.214e-06	1.071e-05	16	244	PDE3A,BRIP1,INCENP,CENPE,NUF2,SGO1,TRIP13,BUB1,UBR2,NCAPD3,SMC2,P3H4,RAD51AP1,CCNE2,TOP2A,MYBL1
GO: Biological Process	GO:0000278	mitotic cell cycle		9.291e-09	3.522e-05	2.201e-06	1.941e-05	34	1109	CDKN3,INCENP,CENPE,CENPF,PBK,NUF2,SGO1,TRIP13,TTC19,NCAPG,BUB1,CLTC,MKI67,IQGAP3,KIFC1,EXOC6,NCAPD3,ADAMTS1,KNSTRN,UBE2C,CEP192,INO80,SMC2,E2F8,SPC24,IGF1,CCNB3,CCNE2,EIF4EBP1,RACGAP1,EXOC1,CDK1,CKAP2,MYBL1
GO: Biological Process	GO:0010564	regulation of cell cycle process		1.011e-08	3.833e-05	2.255e-06	1.988e-05	30	893	PDE3A,BRIP1,INCENP,CENPE,CENPF,PBK,NUF2,TRIP13,USP19,NCAPG,CCNL1,BUB1,CLTC,MKI67,FAM83D,DDX39B,NCAPD3,ADAMTS1,KNSTRN,UBE2C,CEP192,INO80,SMC2,E2F8,SPC24,RAD51AP1,IGF1,CCNB3,RACGAP1,CDK1
GO: Biological Process	GO:1903046	meiotic cell cycle process		1.088e-08	4.124e-05	2.291e-06	2.02e-05	17	295	PDE3A,BRIP1,INCENP,CENPE,NUF2,SGO1,TRIP13,BUB1,UBR2,NCAPD3,SMC2,P3H4,RAD51AP1,CCNE2,CDK1,TOP2A,MYBL1
GO: Biological Process	GO:0051321	meiotic cell cycle		1.339e-08	5.076e-05	2.672e-06	2.356e-05	19	378	PDE3A,BRIP1,INCENP,CENPE,NUF2,SGO1,TRIP13,BUB1,MKI67,UBR2,NCAPD3,SMC2,P3H4,RAD51AP1,CCNB3,CCNE2,CDK1,TOP2A,MYBL1
GO: Biological Process	GO:0090068	positive regulation of cell cycle process		2.604e-08	9.872e-05	4.936e-06	4.353e-05	17	313	INCENP,CENPE,PBK,USP19,NCAPG,FAM83D,DDX39B,NCAPD3,ADAMTS1,UBE2C,INO80,SMC2,E2F8,RAD51AP1,IGF1,RACGAP1,CDK1
GO: Biological Process	GO:0007094	mitotic spindle assembly checkpoint signaling		4.593e-08	0.0001741	7.915e-06	6.979e-05	8	51	INCENP,CENPE,CENPF,NUF2,TRIP13,BUB1,CEP192,SPC24
GO: Biological Process	GO:0071173	spindle assembly checkpoint signaling		4.593e-08	0.0001741	7.915e-06	6.979e-05	8	51	INCENP,CENPE,CENPF,NUF2,TRIP13,BUB1,CEP192,SPC24
GO: Biological Process	GO:0051726	regulation of cell cycle		5.033e-08	0.0001908	8.296e-06	7.315e-05	37	1368	CDK8,CDKN3,PDE3A,BRIP1,INCENP,CENPE,CENPF,PBK,NUF2,TRIP13,USP19,NCAPG,PER2,HOXD10,CCNL1,BUB1,CLTC,MKI67,FAM83D,COPS5,DDX39B,NCAPD3,ADAMTS1,KNSTRN,UBE2C,CEP192,INO80,SMC2,E2F8,SPC24,RAD51AP1,IGF1,CCNB3,CCNE2,EIF4EBP1,RACGAP1,CDK1
GO: Biological Process	GO:0045841	negative regulation of mitotic metaphase/anaphase transition		6.282e-08	0.0002382	9.526e-06	8.4e-05	8	53	INCENP,CENPE,CENPF,NUF2,TRIP13,BUB1,CEP192,SPC24
GO: Biological Process	GO:0071174	mitotic spindle checkpoint signaling		6.282e-08	0.0002382	9.526e-06	8.4e-05	8	53	INCENP,CENPE,CENPF,NUF2,TRIP13,BUB1,CEP192,SPC24
GO: Biological Process	GO:1902100	negative regulation of metaphase/anaphase transition of cell cycle		8.48e-08	0.0003215	1.236e-05	0.000109	8	55	INCENP,CENPE,CENPF,NUF2,TRIP13,BUB1,CEP192,SPC24
GO: Biological Process	GO:0031577	spindle checkpoint signaling		9.807e-08	0.0003718	1.239e-05	0.0001093	8	56	INCENP,CENPE,CENPF,NUF2,TRIP13,BUB1,CEP192,SPC24
GO: Biological Process	GO:0033048	negative regulation of mitotic sister chromatid segregation		9.807e-08	0.0003718	1.239e-05	0.0001093	8	56	INCENP,CENPE,CENPF,NUF2,TRIP13,BUB1,CEP192,SPC24
GO: Biological Process	GO:0033046	negative regulation of sister chromatid segregation		9.807e-08	0.0003718	1.239e-05	0.0001093	8	56	INCENP,CENPE,CENPF,NUF2,TRIP13,BUB1,CEP192,SPC24
GO: Biological Process	GO:2000816	negative regulation of mitotic sister chromatid separation		9.807e-08	0.0003718	1.239e-05	0.0001093	8	56	INCENP,CENPE,CENPF,NUF2,TRIP13,BUB1,CEP192,SPC24
GO: Biological Process	GO:1905819	negative regulation of chromosome separation		1.3e-07	0.000493	1.59e-05	0.0001402	8	58	INCENP,CENPE,CENPF,NUF2,TRIP13,BUB1,CEP192,SPC24
GO: Biological Process	GO:0051985	negative regulation of chromosome segregation		1.491e-07	0.0005653	1.767e-05	0.0001558	8	59	INCENP,CENPE,CENPF,NUF2,TRIP13,BUB1,CEP192,SPC24
GO: Biological Process	GO:0033047	regulation of mitotic sister chromatid segregation		1.946e-07	0.0007377	2.235e-05	0.0001971	8	61	INCENP,CENPE,CENPF,NUF2,TRIP13,BUB1,CEP192,SPC24
GO: Biological Process	GO:0045839	negative regulation of mitotic nuclear division		3.22e-07	0.001221	3.591e-05	0.0003166	8	65	INCENP,CENPE,CENPF,NUF2,TRIP13,BUB1,CEP192,SPC24
GO: Biological Process	GO:0051783	regulation of nuclear division		3.345e-07	0.001268	3.624e-05	0.0003195	12	179	PDE3A,INCENP,CENPE,CENPF,NUF2,TRIP13,BUB1,MKI67,CEP192,SPC24,RAD51AP1,IGF1
GO: Biological Process	GO:0008608	attachment of spindle microtubules to kinetochore		3.469e-07	0.001315	3.653e-05	0.0003221	7	45	INCENP,CENPE,NUF2,SGO1,KNSTRN,SPC24,RACGAP1
GO: Biological Process	GO:0045132	meiotic chromosome segregation		4.434e-07	0.001681	4.543e-05	0.0004006	10	120	BRIP1,NUF2,SGO1,TRIP13,BUB1,NCAPD3,SMC2,P3H4,CCNE2,TOP2A
GO: Biological Process	GO:0030071	regulation of mitotic metaphase/anaphase transition		6.226e-07	0.00236	6.212e-05	0.0005477	9	96	INCENP,CENPE,CENPF,NUF2,TRIP13,BUB1,UBE2C,CEP192,SPC24
GO: Biological Process	GO:0045787	positive regulation of cell cycle		6.512e-07	0.002469	6.33e-05	0.0005582	18	438	INCENP,CENPE,PBK,USP19,NCAPG,FAM83D,DDX39B,NCAPD3,ADAMTS1,UBE2C,INO80,SMC2,E2F8,RAD51AP1,IGF1,EIF4EBP1,RACGAP1,CDK1
GO: Biological Process	GO:0033044	regulation of chromosome organization		7.33e-07	0.002779	6.947e-05	0.0006125	14	268	INCENP,CENPE,CENPF,NUF2,TRIP13,NCAPG,NAF1,BUB1,UBE2C,CEP192,INO80,SMC2,SPC24,TOP2A
GO: Biological Process	GO:1902099	regulation of metaphase/anaphase transition of cell cycle		8.096e-07	0.003069	7.486e-05	0.0006601	9	99	INCENP,CENPE,CENPF,NUF2,TRIP13,BUB1,UBE2C,CEP192,SPC24
GO: Biological Process	GO:0007091	metaphase/anaphase transition of mitotic cell cycle		8.819e-07	0.003343	7.96e-05	0.0007019	9	100	INCENP,CENPE,CENPF,NUF2,TRIP13,BUB1,UBE2C,CEP192,SPC24
GO: Biological Process	GO:0051784	negative regulation of nuclear division		1.093e-06	0.004142	9.546e-05	0.0008417	8	76	INCENP,CENPE,CENPF,NUF2,TRIP13,BUB1,CEP192,SPC24
GO: Biological Process	GO:0044784	metaphase/anaphase transition of cell cycle		1.133e-06	0.004296	9.546e-05	0.0008417	9	103	INCENP,CENPE,CENPF,NUF2,TRIP13,BUB1,UBE2C,CEP192,SPC24
GO: Biological Process	GO:0010965	regulation of mitotic sister chromatid separation		1.133e-06	0.004296	9.546e-05	0.0008417	9	103	INCENP,CENPE,CENPF,NUF2,TRIP13,BUB1,UBE2C,CEP192,SPC24
GO: Biological Process	GO:0051306	mitotic sister chromatid separation		1.444e-06	0.005474	0.000119	0.001049	9	106	INCENP,CENPE,CENPF,NUF2,TRIP13,BUB1,UBE2C,CEP192,SPC24
GO: Biological Process	GO:0007088	regulation of mitotic nuclear division		1.958e-06	0.007424	0.0001557	0.001373	10	141	INCENP,CENPE,CENPF,NUF2,TRIP13,BUB1,MKI67,CEP192,SPC24,IGF1
GO: Biological Process	GO:2001251	negative regulation of chromosome organization		1.971e-06	0.007472	0.0001557	0.001373	9	110	INCENP,CENPE,CENPF,NUF2,TRIP13,BUB1,CEP192,SPC24,TOP2A
GO: Biological Process	GO:0033045	regulation of sister chromatid segregation		2.292e-06	0.008687	0.0001773	0.001563	9	112	INCENP,CENPE,CENPF,NUF2,TRIP13,BUB1,UBE2C,CEP192,SPC24
GO: Biological Process	GO:0070192	chromosome organization involved in meiotic cell cycle		2.817e-06	0.01068	0.0002082	0.001836	8	86	BRIP1,SGO1,TRIP13,BUB1,NCAPD3,SMC2,P3H4,CCNE2
GO: Biological Process	GO:0000075	cell cycle checkpoint signaling		2.824e-06	0.01071	0.0002082	0.001836	12	219	BRIP1,INCENP,CENPE,CENPF,PBK,NUF2,TRIP13,BUB1,DDX39B,CEP192,SPC24,CDK1
GO: Biological Process	GO:0007127	meiosis I		2.855e-06	0.01082	0.0002082	0.001836	10	147	BRIP1,CENPE,SGO1,TRIP13,UBR2,P3H4,RAD51AP1,CCNE2,TOP2A,MYBL1
GO: Biological Process	GO:0044770	cell cycle phase transition		6.404e-06	0.02428	0.0004581	0.004039	21	675	CDKN3,BRIP1,INCENP,CENPE,CENPF,PBK,NUF2,TRIP13,BUB1,FAM83D,IQGAP3,DDX39B,ADAMTS1,UBE2C,CEP192,INO80,SPC24,CCNB3,CCNE2,EIF4EBP1,CDK1
GO: Biological Process	GO:0007093	mitotic cell cycle checkpoint signaling		8.899e-06	0.03374	0.0006247	0.005509	10	167	INCENP,CENPE,CENPF,PBK,NUF2,TRIP13,BUB1,CEP192,SPC24,CDK1
GO: Biological Process	GO:0061982	meiosis I cell cycle process		1.213e-05	0.04598	0.000836	0.007371	10	173	BRIP1,CENPE,SGO1,TRIP13,UBR2,P3H4,RAD51AP1,CCNE2,TOP2A,MYBL1
GO: Biological Process	GO:0051984	positive regulation of chromosome segregation		1.238e-05	0.04692	0.0008378	0.007387	5	30	INCENP,CENPE,NCAPG,NCAPD3,SMC2
GO: Biological Process	GO:1905820	positive regulation of chromosome separation		1.72e-05	0.0652	0.001144	0.01009	5	32	INCENP,CENPE,NCAPG,NCAPD3,SMC2
GO: Biological Process	GO:0051988	regulation of attachment of spindle microtubules to kinetochore		3.66e-05	0.1388	0.002392	0.0211	4	19	INCENP,CENPE,KNSTRN,RACGAP1
GO: Biological Process	GO:0044772	mitotic cell cycle phase transition		3.969e-05	0.1505	0.00255	0.02249	17	536	CDKN3,INCENP,CENPE,CENPF,NUF2,TRIP13,BUB1,IQGAP3,ADAMTS1,UBE2C,CEP192,INO80,SPC24,CCNB3,CCNE2,EIF4EBP1,CDK1
GO: Biological Process	GO:1901987	regulation of cell cycle phase transition		4.558e-05	0.1728	0.00288	0.02539	17	542	BRIP1,INCENP,CENPE,CENPF,PBK,NUF2,TRIP13,BUB1,FAM83D,DDX39B,ADAMTS1,UBE2C,CEP192,INO80,SPC24,CCNB3,CDK1
GO: Biological Process	GO:0061668	mitochondrial ribosome assembly		5.694e-05	0.2159	0.003539	0.0312	3	8	MPV17L2,FASTKD2,MRPS2
GO: Biological Process	GO:0051383	kinetochore organization		9.64e-05	0.3654	0.005894	0.05197	4	24	CENPE,CENPF,NUF2,SMC2
GO: Biological Process	GO:1901988	negative regulation of cell cycle phase transition		0.0001098	0.4163	0.006608	0.05827	12	317	BRIP1,INCENP,CENPE,CENPF,PBK,NUF2,TRIP13,BUB1,DDX39B,CEP192,SPC24,CDK1
GO: Biological Process	GO:0006646	phosphatidylethanolamine biosynthetic process		0.0001202	0.4556	0.007076	0.06239	3	10	PISD,ETNK2,SELENOI
GO: Biological Process	GO:0008610	lipid biosynthetic process		0.0001213	0.4599	0.007076	0.06239	21	826	B3GALT4,SPTSSA,PIGP,INPP1,CYP7A1,CYP27B1,GGT7,GIP,RCOR1,FASN,SYNJ1,PIP5KL1,PISD,CBR1,PIGT,IGF1,THRSP,CYP2R1,ETNK2,PRKAA2,SELENOI
GO: Biological Process	GO:0010948	negative regulation of cell cycle process		0.000169	0.6406	0.009706	0.08558	13	383	BRIP1,INCENP,CENPE,CENPF,PBK,NUF2,TRIP13,BUB1,DDX39B,CEP192,E2F8,SPC24,CDK1
GO: Biological Process	GO:0051310	metaphase plate congression		0.0001832	0.6945	0.01037	0.0914	6	81	INCENP,CENPE,CENPF,NUF2,FAM83D,KIFC1
GO: Biological Process	GO:0048511	rhythmic process		0.0001952	0.7398	0.01088	0.09593	14	442	AXL,GFPT1,PER2,KLF9,ADAMTS1,DNM1L,CBR1,CRY2,IGF1,MTA1,CENPI,PRKAA2,CDK1,TOP2A
GO: Biological Process	GO:0007051	spindle organization		0.0002042	0.7741	0.01099	0.09694	10	242	INCENP,CENPE,NUF2,CLTC,KIFC1,KNSTRN,CEP192,INO80,RACGAP1,CDK1
GO: Biological Process	GO:0007346	regulation of mitotic cell cycle		0.0002051	0.7776	0.01099	0.09694	17	614	INCENP,CENPE,CENPF,PBK,NUF2,TRIP13,BUB1,MKI67,ADAMTS1,UBE2C,CEP192,INO80,SPC24,IGF1,CCNB3,EIF4EBP1,CDK1
GO: Biological Process	GO:0030261	chromosome condensation		0.0002059	0.7806	0.01099	0.09694	5	53	NCAPG,NCAPD3,SMC2,CDK1,TOP2A
GO: Biological Process	GO:0140694	non-membrane-bounded organelle assembly		0.0002221	0.8419	0.01169	0.1031	15	503	INCENP,CENPE,CENPF,CLTC,PISD,KIFC1,MPV17L2,RTTN,FASTKD2,CEP192,INO80,MRPS2,CEP44,PRKAA2,RACGAP1
GO: Biological Process	GO:0000271	polysaccharide biosynthetic process		0.0002387	0.9048	0.01239	0.1093	6	85	GFPT1,B3GNT8,PER2,CLTC,B3GNT7,IGF1
GO: Biological Process	GO:1901990	regulation of mitotic cell cycle phase transition		0.0002903	1	0.01487	0.1311	13	405	INCENP,CENPE,CENPF,NUF2,TRIP13,BUB1,ADAMTS1,UBE2C,CEP192,INO80,SPC24,CCNB3,CDK1
GO: Biological Process	GO:0098912	membrane depolarization during atrial cardiac muscle cell action potential		0.0003105	1	0.01569	0.1384	2	3	CACNA1C,CACNB2
GO: Biological Process	GO:0034637	cellular carbohydrate biosynthetic process		0.0003257	1	0.01625	0.1433	6	90	GFPT1,B3GNT8,PER2,PGP,B3GNT7,IGF1
GO: Biological Process	GO:0006629	lipid metabolic process		0.0003907	1	0.01924	0.1696	31	1590	B3GALT4,PDE3A,SPTSSA,PIGP,INPP1,CYP7A1,CYP27B1,LYST,GGT7,GIP,PHYH,RCOR1,FASN,PER2,SYNJ1,PIP5KL1,PISD,PLCB4,PGP,CBR1,GAL,PIGT,IGF1,THEM4,THRSP,CYP2R1,ETNK2,PRKAA2,IAH1,SELENOI,ABHD11
GO: Biological Process	GO:0033043	regulation of organelle organization		0.0004005	1	0.01947	0.1716	28	1378	TBC1D19,PDE3A,INCENP,CENPE,CENPF,NUF2,TRIP13,NCAPG,SYNJ1,MYO3B,NAF1,BUB1,CLTC,MKI67,PISD,IQGAP3,UBE2C,DNM1L,CEP192,INO80,SMC2,ARF6,SPC24,RAD51AP1,IGF1,PRKAA2,CKAP2,TOP2A
GO: Biological Process	GO:0034508	centromere complex assembly		0.000435	1	0.0204	0.1799	4	35	CENPE,CENPF,CENPO,CENPI
GO: Biological Process	GO:0051303	establishment of chromosome localization		0.0004358	1	0.0204	0.1799	6	95	INCENP,CENPE,CENPF,NUF2,FAM83D,KIFC1
GO: Biological Process	GO:0000281	mitotic cytokinesis		0.0004358	1	0.0204	0.1799	6	95	INCENP,TTC19,EXOC6,RACGAP1,EXOC1,CKAP2
GO: Biological Process	GO:0045786	negative regulation of cell cycle		0.0004769	1	0.02205	0.1944	14	483	BRIP1,INCENP,CENPE,CENPF,PBK,NUF2,TRIP13,HOXD10,BUB1,DDX39B,CEP192,E2F8,SPC24,CDK1
GO: Biological Process	GO:1901991	negative regulation of mitotic cell cycle phase transition		0.0004863	1	0.02221	0.1958	9	222	INCENP,CENPE,CENPF,NUF2,TRIP13,BUB1,CEP192,SPC24,CDK1
GO: Biological Process	GO:0019751	polyol metabolic process		0.000532	1	0.02366	0.2086	7	137	SPTSSA,INPP1,CYP27B1,GCH1,SYNJ1,PGP,CYP2R1
GO: Biological Process	GO:0010457	centriole-centriole cohesion		0.000536	1	0.02366	0.2086	3	16	SGO1,RTTN,CEP44
GO: Biological Process	GO:0032350	regulation of hormone metabolic process		0.0005367	1	0.02366	0.2086	5	65	CYP27B1,RCOR1,SLCO1C1,GAL,IGF1
GO: Biological Process	GO:0007131	reciprocal meiotic recombination		0.0005759	1	0.02481	0.2188	5	66	BRIP1,TRIP13,UBR2,RAD51AP1,TOP2A
GO: Biological Process	GO:0140527	reciprocal homologous recombination		0.0005759	1	0.02481	0.2188	5	66	BRIP1,TRIP13,UBR2,RAD51AP1,TOP2A
GO: Biological Process	GO:0006259	DNA metabolic process		0.0005898	1	0.02512	0.2215	25	1201	BRIP1,CENPF,EYA2,TRIP13,NAF1,MKI67,PARPBP,DDX39B,PRIMPOL,KPNA2,HSPD1,UBR2,INO80,SMC2,E2F8,CRY2,ORC2,ORC4,RAD51AP1,MTA1,CCNE2,EEPD1,CDK1,POLQ,TOP2A
GO: Biological Process	GO:0055081	anion homeostasis		0.0006172	1	0.026	0.2293	5	67	SLC12A8,WNK4,TFAP2B,CALCRL,CYB561
GO: Biological Process	GO:0050000	chromosome localization		0.0006365	1	0.02652	0.2338	6	102	INCENP,CENPE,CENPF,NUF2,FAM83D,KIFC1
GO: Biological Process	GO:0000226	microtubule cytoskeleton organization		0.0006909	1	0.02847	0.251	18	746	INCENP,CENPE,NUF2,SGO1,TBC1D32,CCNL1,CLTC,KIFC1,KNSTRN,RTTN,CEP192,INO80,DNAH1,CEP44,PRKAA2,RACGAP1,CDK1,CKAP2
GO: Biological Process	GO:0007017	microtubule-based process		0.0008007	1	0.03264	0.2878	23	1088	INCENP,CENPE,PEX1,NUF2,SGO1,LYST,TBC1D32,CCNL1,CLTC,AP3D1,KIFC1,KIF26B,KNSTRN,RTTN,CEP192,INO80,DNAH1,CEP44,PRKAA2,RACGAP1,CDK1,CFAP61,CKAP2
GO: Biological Process	GO:0045930	negative regulation of mitotic cell cycle		0.0008217	1	0.03314	0.2922	10	289	INCENP,CENPE,CENPF,PBK,NUF2,TRIP13,BUB1,CEP192,SPC24,CDK1
GO: Biological Process	GO:0035825	homologous recombination		0.0008581	1	0.03424	0.3019	5	72	BRIP1,TRIP13,UBR2,RAD51AP1,TOP2A
GO: Biological Process	GO:0046173	polyol biosynthetic process		0.0009718	1	0.03838	0.3384	5	74	SPTSSA,CYP27B1,GCH1,PGP,CYP2R1
GO: Biological Process	GO:1904879	positive regulation of calcium ion transmembrane transport via high voltage-gated calcium channel		0.001021	1	0.0395	0.3483	2	5	CACNA1C,CACNB2
GO: Biological Process	GO:1905821	positive regulation of chromosome condensation		0.001021	1	0.0395	0.3483	2	5	NCAPG,SMC2
GO: Biological Process	GO:0007076	mitotic chromosome condensation		0.001059	1	0.04054	0.3575	3	20	NCAPG,NCAPD3,SMC2
GO: Biological Process	GO:0045143	homologous chromosome segregation		0.001096	1	0.04115	0.3629	5	76	BRIP1,SGO1,TRIP13,P3H4,CCNE2
GO: Biological Process	GO:0033692	cellular polysaccharide biosynthetic process		0.001096	1	0.04115	0.3629	5	76	GFPT1,B3GNT8,PER2,B3GNT7,IGF1
GO: Biological Process	GO:0046165	alcohol biosynthetic process		0.001277	1	0.04748	0.4187	7	159	SPTSSA,CYP7A1,CYP27B1,GCH1,PGP,CYP2R1,PRKAA2
GO: Cellular Component	GO:0000793	condensed chromosome		1.841e-09	9.299e-07	9.299e-07	6.326e-06	18	302	INCENP,CENPE,CENPF,NUF2,SGO1,NCAPG,NUP37,BUB1,MKI67,NCAPD3,KNSTRN,CENPO,SMC2,P3H4,SPC24,ORC2,CENPI,TOP2A
GO: Cellular Component	GO:0000779	condensed chromosome, centromeric region		5.289e-09	2.671e-06	1.187e-06	8.073e-06	14	183	INCENP,CENPE,CENPF,NUF2,SGO1,NCAPG,NUP37,BUB1,NCAPD3,KNSTRN,CENPO,SPC24,ORC2,CENPI
GO: Cellular Component	GO:0098687	chromosomal region		7.05e-09	3.56e-06	1.187e-06	8.073e-06	20	410	INCENP,CENPE,CENPF,SSB,NUF2,SGO1,NCAPG,NUP37,BUB1,MKI67,NCAPD3,KNSTRN,CENPO,SPC24,ORC2,ORC4,RAD51AP1,CENPI,CDK1,TOP2A
GO: Cellular Component	GO:0000775	chromosome, centromeric region		1.559e-08	7.872e-06	1.968e-06	1.339e-05	16	269	INCENP,CENPE,CENPF,NUF2,SGO1,NCAPG,NUP37,BUB1,MKI67,NCAPD3,KNSTRN,CENPO,SPC24,ORC2,CENPI,TOP2A
GO: Cellular Component	GO:0000776	kinetochore		2.341e-08	1.182e-05	2.364e-06	1.608e-05	13	173	INCENP,CENPE,CENPF,NUF2,SGO1,NUP37,BUB1,NCAPD3,KNSTRN,CENPO,SPC24,ORC2,CENPI
GO: Cellular Component	GO:0030496	midbody		2.925e-06	0.001477	0.0002462	0.001675	12	223	INCENP,CENPE,CENPF,TTC19,EXOC6,LYRM1,CPEB3,ARF6,CEP44,RACGAP1,EXOC1,CDK1
GO: Cellular Component	GO:0099080	supramolecular complex		3.466e-05	0.0175	0.002501	0.01701	33	1549	INCENP,CENPE,CENPF,NUF2,SGO1,SYNJ1,HOXD10,NUP37,BUB1,CLTC,DIAPH3,KIFC1,KPNA2,CACNA1C,NCAPD3,KIF26B,KNSTRN,CENPO,DNM1L,FASTKD2,INO80,MCRIP2,DNAH1,SPC24,ORC2,MTA1,CENPI,PRKAA2,ASPH,RACGAP1,CDK1,CKAP2,FBLIM1
GO: Cellular Component	GO:0000796	condensin complex		5.448e-05	0.02751	0.003439	0.02339	3	8	NCAPG,NCAPD3,SMC2
GO: Cellular Component	GO:0015630	microtubule cytoskeleton		7.631e-05	0.03854	0.004282	0.02913	31	1472	INCENP,CENPE,CENPF,ESRRA,ANKS1B,SGO1,LYST,TTC19,SYNJ1,CLTC,FAM83D,PLEKHA7,KIFC1,CCDC28B,KIF26B,KNSTRN,RTTN,DNM1L,CEP192,INO80,DNAH1,ORC2,MTA1,CCNB3,CCNE2,CEP44,CKAP2L,RACGAP1,CDK1,CKAP2,TOP2A
GO: Cellular Component	GO:0072686	mitotic spindle		0.0002349	0.1186	0.01186	0.0807	9	204	CENPE,CLTC,FAM83D,KIFC1,KNSTRN,CKAP2L,RACGAP1,CDK1,CKAP2
GO: Cellular Component	GO:0005819	spindle		0.0002936	0.1483	0.01348	0.09171	14	467	INCENP,CENPE,CENPF,SGO1,CLTC,FAM83D,KIFC1,KNSTRN,INO80,CEP44,CKAP2L,RACGAP1,CDK1,CKAP2
GO: Cellular Component	GO:0090543	Flemming body		0.0005107	0.2579	0.02149	0.1462	4	37	EXOC6,ARF6,RACGAP1,EXOC1
GO: Cellular Component	GO:0031262	Ndc80 complex		0.0005988	0.3024	0.02326	0.1582	2	4	NUF2,SPC24
GO: Cellular Component	GO:0005874	microtubule		0.0009115	0.4603	0.03288	0.2237	14	524	INCENP,CENPE,SYNJ1,CLTC,KIFC1,KIF26B,KNSTRN,DNM1L,INO80,DNAH1,MTA1,RACGAP1,CDK1,CKAP2
GO: Cellular Component	GO:0000939	inner kinetochore		0.001477	0.7459	0.04715	0.3208	2	6	CENPO,ORC2
GO: Cellular Component	GO:0005813	centrosome		0.001494	0.7544	0.04715	0.3208	16	679	CENPF,ANKS1B,SGO1,TTC19,PLEKHA7,CCDC28B,KNSTRN,RTTN,CEP192,ORC2,CCNB3,CCNE2,CEP44,CKAP2L,CDK1,CKAP2
Pathway	1269820	Mitotic Prometaphase	BioSystems: REACTOME	8.176e-10	1.113e-06	1.113e-06	8.672e-06	13	111	INCENP,CENPE,CENPF,NUF2,SGO1,NCAPG,NUP37,BUB1,CENPO,SMC2,SPC24,CENPI,CDK1
Pathway	1269821	Resolution of Sister Chromatid Cohesion	BioSystems: REACTOME	4.541e-08	6.18e-05	3.09e-05	0.0002408	11	103	INCENP,CENPE,CENPF,NUF2,SGO1,NUP37,BUB1,CENPO,SPC24,CENPI,CDK1
Pathway	1269519	RHO GTPases Activate Formins	BioSystems: REACTOME	1.707e-07	0.0002323	7.744e-05	0.0006035	11	117	INCENP,CENPE,CENPF,NUF2,SGO1,NUP37,BUB1,DIAPH3,CENPO,SPC24,CENPI
Pathway	1269763	Cell Cycle, Mitotic	BioSystems: REACTOME	4.234e-06	0.005763	0.001156	0.009008	20	515	INCENP,CENPE,CENPF,NUF2,SGO1,NCAPG,NUP37,BUB1,NCAPD3,UBE2C,CENPO,CEP192,SMC2,SPC24,ORC2,ORC4,CCNE2,CENPI,CDK1,TOP2A
Pathway	1269810	M Phase	BioSystems: REACTOME	5.299e-06	0.007212	0.001156	0.009008	15	309	INCENP,CENPE,CENPF,NUF2,SGO1,NCAPG,NUP37,BUB1,NCAPD3,UBE2C,CENPO,SMC2,SPC24,CENPI,CDK1
Pathway	1269826	Separation of Sister Chromatids	BioSystems: REACTOME	6.24e-06	0.008493	0.001156	0.009008	11	168	INCENP,CENPE,CENPF,NUF2,SGO1,NUP37,BUB1,UBE2C,CENPO,SPC24,CENPI
Pathway	M14	Aurora B signaling	MSigDB C2 BIOCARTA (v7.5.1)	6.794e-06	0.009246	0.001156	0.009008	6	39	INCENP,SGO1,NCAPG,BUB1,SMC2,RACGAP1
Pathway	138080	Aurora B signaling	BioSystems: Pathway Interaction Database	6.794e-06	0.009246	0.001156	0.009008	6	39	INCENP,SGO1,NCAPG,BUB1,SMC2,RACGAP1
Pathway	1269825	Mitotic Anaphase	BioSystems: REACTOME	1.142e-05	0.01554	0.001638	0.01276	11	179	INCENP,CENPE,CENPF,NUF2,SGO1,NUP37,BUB1,UBE2C,CENPO,SPC24,CENPI
Pathway	1269823	Mitotic Metaphase and Anaphase	BioSystems: REACTOME	1.203e-05	0.01638	0.001638	0.01276	11	180	INCENP,CENPE,CENPF,NUF2,SGO1,NUP37,BUB1,UBE2C,CENPO,SPC24,CENPI
Pathway	138007	PLK1 signaling events	BioSystems: Pathway Interaction Database	1.398e-05	0.01903	0.00173	0.01348	6	44	INCENP,CENPE,SGO1,BUB1,SPC24,CDK1
Pathway	M129	PLK1 signaling events	MSigDB C2 BIOCARTA (v7.5.1)	1.818e-05	0.02475	0.002062	0.01607	6	46	INCENP,CENPE,SGO1,BUB1,SPC24,CDK1
Pathway	1269741	Cell Cycle	BioSystems: REACTOME	2.04e-05	0.02777	0.002136	0.01665	21	622	BRIP1,INCENP,CENPE,CENPF,NUF2,SGO1,NCAPG,NUP37,BUB1,NCAPD3,UBE2C,CENPO,CEP192,SMC2,SPC24,ORC2,ORC4,CCNE2,CENPI,CDK1,TOP2A
Pathway	413391	Cholecalciferol biosynthesis	BioSystems: KEGG	0.0001479	0.2013	0.01438	0.1121	2	2	CYP27B1,CYP2R1
Pathway	1269776	E2F-enabled inhibition of pre-replication complex formation	BioSystems: REACTOME	0.0001973	0.2685	0.0179	0.1395	3	10	ORC2,ORC4,CDK1
Pathway	1269509	RHO GTPase Effectors	BioSystems: REACTOME	0.0002539	0.3456	0.02152	0.1677	12	295	INCENP,CENPE,CENPF,NUF2,SGO1,NUP37,BUB1,DIAPH3,IQGAP3,CENPO,SPC24,CENPI
Pathway	1269822	Condensation of Prometaphase Chromosomes	BioSystems: REACTOME	0.0002689	0.3659	0.02152	0.1677	3	11	NCAPG,SMC2,CDK1
Pathway	M39347	Gastric cancer network 1	MSigDB C2 BIOCARTA (v7.5.1)	0.0003906	0.5316	0.02953	0.2302	4	29	CENPF,UBE2C,CEP192,TOP2A
Pathway	M3578	Progesterone-mediated oocyte maturation	MSigDB C2 BIOCARTA (v7.5.1)	0.0005755	0.7832	0.03929	0.3062	6	85	PDE3A,BUB1,IGF1,CCNB3,CDK1,MAPK13
Pathway	1270057	Synthesis of PE	BioSystems: REACTOME	0.0005774	0.7859	0.03929	0.3062	3	14	PISD,ETNK2,SELENOI
Pathway	1269507	Signaling by Rho GTPases	BioSystems: REACTOME	0.0007181	0.9773	0.04654	0.3627	14	428	INCENP,CENPE,CENPF,NUF2,SGO1,NUP37,BUB1,DIAPH3,IQGAP3,CENPO,SPC24,ARHGEF39,CENPI,RACGAP1

## Sheet: GO_uniquely_downregulated
Supplementary Table S20. Temperature Effect. ORA of genes unique to temperature+radiation after comparison with radiation group
Category	ID	Name	Source	p-value	q-value Bonferroni	q-value FDR B&H	q-value FDR B&Y	Hit Count in Query List	Hit Count in Genome	Hit in Query List
GO: Molecular Function	GO:0140640	catalytic activity, acting on a nucleic acid		6.803e-05	0.04061	0.03693	0.2574	17	664	AARS1,ERCC3,TENT4B,SARM1,EXOSC1,FARSB,VARS2,TERF2,KARS1,SND1,EIF4A2,SHPRH,SMARCA1,MLH1,HLTF,HFM1,POLG2
GO: Molecular Function	GO:0140097	catalytic activity, acting on DNA		0.0001237	0.07386	0.03693	0.2574	10	269	ERCC3,TENT4B,SARM1,TERF2,SHPRH,SMARCA1,MLH1,HLTF,HFM1,POLG2
GO: Molecular Function	GO:0000254	C-4 methylsterol oxidase activity		0.0002227	0.133	0.04432	0.3089	2	3	FAXDC2,MSMO1
GO: Cellular Component	GO:0005759	mitochondrial matrix		1.345e-06	0.0005809	0.0004341	0.002886	17	514	SLC25A5,PDK1,PAM16,IDH2,CREB1,NDUFS8,KARS1,MYG1,MRPS14,DLST,HSD17B10,MRPL34,MALSU1,POLG2,D2HGDH,VDAC1,VDAC2
GO: Cellular Component	GO:0098798	mitochondrial protein-containing complex		2.01e-06	0.0008683	0.0004341	0.002886	13	311	ROMO1,SLC25A5,PDK1,PAM16,NDUFS8,MRPS14,COX7A2L,HSD17B10,MRPL34,MALSU1,POLG2,IMMT,VDAC1
GO: Cellular Component	GO:0019866	organelle inner membrane		3.666e-05	0.01584	0.005279	0.03509	17	662	ROMO1,SLC25A5,SIGMAR1,PAM16,IDH2,NDUFS8,PPOX,ARL6IP6,TMEM242,SLC41A3,MRPS14,COX7A2L,HSD17B10,MRPL34,IMMT,VDAC1,VDAC2
GO: Cellular Component	GO:0042645	mitochondrial nucleoid		6.285e-05	0.02715	0.005431	0.0361	5	51	SLC25A5,HSD17B10,POLG2,VDAC1,VDAC2
GO: Cellular Component	GO:0009295	nucleoid		6.285e-05	0.02715	0.005431	0.0361	5	51	SLC25A5,HSD17B10,POLG2,VDAC1,VDAC2
GO: Cellular Component	GO:0005743	mitochondrial inner membrane		0.000131	0.0566	0.009434	0.0627	15	595	ROMO1,SLC25A5,PAM16,IDH2,NDUFS8,PPOX,TMEM242,SLC41A3,MRPS14,COX7A2L,HSD17B10,MRPL34,IMMT,VDAC1,VDAC2
GO: Cellular Component	GO:0005740	mitochondrial envelope		0.0001764	0.07621	0.01089	0.07236	19	902	ROMO1,SLC25A5,VPS13C,TMEM14A,SARM1,PAM16,IDH2,NDUFS8,PPOX,PANK2,TMEM242,SLC41A3,MRPS14,COX7A2L,HSD17B10,MRPL34,IMMT,VDAC1,VDAC2
GO: Cellular Component	GO:0031966	mitochondrial membrane		0.0002397	0.1036	0.01295	0.08605	18	848	ROMO1,SLC25A5,VPS13C,TMEM14A,SARM1,PAM16,IDH2,NDUFS8,PPOX,TMEM242,SLC41A3,MRPS14,COX7A2L,HSD17B10,MRPL34,IMMT,VDAC1,VDAC2
GO: Cellular Component	GO:0031967	organelle envelope		0.0003335	0.1441	0.01441	0.09575	25	1439	ROMO1,GHDC,SLC25A5,GAPDH,SIGMAR1,VPS13C,TMEM14A,SARM1,PAM16,IDH2,NDUFS8,PPOX,ARL6IP6,PANK2,TMEM242,SLC41A3,MRPS14,COX7A2L,HSD17B10,MRPL34,CCNI,IMMT,TNPO3,VDAC1,VDAC2
GO: Cellular Component	GO:0031975	envelope		0.0003335	0.1441	0.01441	0.09575	25	1439	ROMO1,GHDC,SLC25A5,GAPDH,SIGMAR1,VPS13C,TMEM14A,SARM1,PAM16,IDH2,NDUFS8,PPOX,ARL6IP6,PANK2,TMEM242,SLC41A3,MRPS14,COX7A2L,HSD17B10,MRPL34,CCNI,IMMT,TNPO3,VDAC1,VDAC2
GO: Cellular Component	GO:0140535	intracellular protein-containing complex		0.000502	0.2169	0.01972	0.131	19	981	FBXO48,ERCC3,AIMP2,AUP1,JADE2,UBXN8,CCT4,KARS1,UBE2B,RPRD1A,PHF20L1,KLHDC3,ANKIB1,CCT6B,TTI1,HSD17B10,MAD2L2,POLG2,CRBN
GO: Cellular Component	GO:1990234	transferase complex		0.0008271	0.3573	0.02978	0.1979	18	942	FBXO48,ERCC3,AUP1,JADE2,UBXN8,UBE2B,RPRD1A,PHF20L1,PIK3C2A,KLHDC3,ANKIB1,DLST,HSD17B10,MAD2L2,POLG2,MGA,CCNI,CRBN
GO: Cellular Component	GO:1902494	catalytic complex		0.001103	0.4763	0.03664	0.2435	28	1833	FBXO48,ERCC3,AIMP2,AUP1,JADE2,PDK1,UBXN8,EXOSC1,FARSB,NDUFS8,PPP1R10,KARS1,UBE2B,RPRD1A,PHF20L1,PIK3C2A,KLHDC3,SMARCA1,ANKIB1,DLST,COX7A2L,HSD17B10,MAD2L2,POLG2,MGA,CCNI,ENO3,CRBN
GO: Cellular Component	GO:0005757	mitochondrial permeability transition pore complex		0.001388	0.5996	0.03997	0.2657	2	7	SLC25A5,VDAC1
GO: Cellular Component	GO:0120206	photoreceptor distal connecting cilium		0.001388	0.5996	0.03997	0.2657	2	7	SPATA7,CEP290
Pathway	1270122	Pyruvate metabolism and Citric Acid (TCA) cycle	BioSystems: REACTOME	2.429e-06	0.002461	0.002461	0.01845	6	49	PDK1,IDH2,BSG,GLO1,DLST,D2HGDH
Pathway	1269709	tRNA Aminoacylation	BioSystems: REACTOME	2.845e-05	0.02882	0.01441	0.1081	5	45	AARS1,AIMP2,FARSB,VARS2,KARS1
Pathway	1269710	Cytosolic tRNA aminoacylation	BioSystems: REACTOME	5.082e-05	0.05148	0.01595	0.1196	4	26	AARS1,AIMP2,FARSB,KARS1
Pathway	1270121	The citric acid (TCA) cycle and respiratory electron transport	BioSystems: REACTOME	6.544e-05	0.0663	0.01595	0.1196	8	170	PDK1,IDH2,NDUFS8,BSG,GLO1,DLST,COX7A2L,D2HGDH
Pathway	413390	Cholesterol biosynthesis, squalene 2,3-epoxide => cholesterol	BioSystems: KEGG	7.87e-05	0.07973	0.01595	0.1196	3	11	CYP51A1,FAXDC2,MSMO1
Pathway	1269225	TRAF6 mediated induction of TAK1 complex	BioSystems: REACTOME	0.0003132	0.3173	0.04542	0.3406	3	17	SARM1,TICAM2,TAB1
Pathway	M14691	Aminoacyl-tRNA biosynthesis	MSigDB C2 BIOCARTA (v7.5.1)	0.0003139	0.318	0.04542	0.3406	4	41	AARS1,FARSB,VARS2,KARS1
