# Supplementary material for: Investigating the effects of chronic low-dose radiation exposure in the liver of a hypothermic zebrafish model
Source: Sci Rep. 2023 Jan 17;13:918. doi: 10.1038/s41598-022-26976-4 (PMC9845366; doi:10.1038/s41598-022-26976-4)
Supplement: Supplementary file 22 — Supplementary Information 22. [file 41598_2022_26976_MOESM22_ESM.xlsx]

## Sheet: unique_up_torp_ad
Supplementary Table S21. Melatonin Effects, Genes unique to Torpor+radiation after comparison with temperature+radiaiton
Symbol	Gene.name	Human.gene.name	Human.homology.type	baseMean	log2FoldChange	lfcSE	stat	pvalue	padj
ENSDARG00000054534	ACOT12	ACOT12	ortholog_one2one	842.916	4.54642	1.6196	2.80713	0.00499849	0.192437
ENSDARG00000077549	aifm2	AIFM2	ortholog_one2one	761.03	1.84014	0.737818	2.49403	0.0126304	0.303315
ENSDARG00000001950	ak1	AK1	ortholog_one2one	236.549	3.51567	1.42774	2.46241	0.0138007	0.314877
ENSDARG00000021913	ak9	AK9	ortholog_one2one	106.188	1.31568	0.483895	2.71894	0.00654906	0.219187
ENSDARG00000016649	akr7a3	AKR7L	ortholog_one2one	1088.98	0.961255	0.395719	2.42913	0.015135	0.325119
ENSDARG00000020621	ap1b1	AP1B1	ortholog_one2one	928.55	0.747965	0.309714	2.41502	0.0157345	0.32821
ENSDARG00000037640	aurkb	AURKB	ortholog_one2one	209.014	2.2231	0.982859	2.26187	0.0237057	0.397468
ENSDARG00000010108	bri3bp	BRI3BP	ortholog_one2one	76.4396	1.17206	0.436867	2.68289	0.00729896	0.231443
ENSDARG00000005115	calub	CALU	ortholog_one2one	658.84	1.34896	0.548714	2.4584	0.0139556	0.315995
ENSDARG00000076534	si:ch211-14a17.10	CCDC102B	ortholog_one2one	219.772	3.83169	1.48416	2.58173	0.00983058	0.271179
ENSDARG00000071048	ccn6	CCN6	ortholog_one2one	7.76646	4.49352	1.78983	2.51058	0.0120533	0.298084
ENSDARG00000036685	ccnt2a	CCNT2	ortholog_one2one	1177.04	0.728784	0.298419	2.44215	0.0146002	0.321687
ENSDARG00000053959	cdc42ep2	CDC42EP2	ortholog_one2one	130.371	1.09175	0.448833	2.43241	0.0149987	0.324895
ENSDARG00000076554	cdkn1a	CDKN1A	ortholog_one2one	19.9507	2.26608	0.925981	2.44722	0.0143963	0.31994
ENSDARG00000093022	selenoh	CENPA	ortholog_one2one	345.006	1.27267	0.561918	2.26486	0.0235212	0.397468
ENSDARG00000094892	cenph	CENPH	ortholog_one2one	15.0593	4.72355	1.85654	2.54427	0.0109506	0.283805
ENSDARG00000039616	cenpk	CENPK	ortholog_one2one	40.8169	3.09277	1.30527	2.36945	0.0178144	0.351205
ENSDARG00000043640	cenpn	CENPN	ortholog_one2one	58.8284	3.04047	1.30698	2.32634	0.0200002	0.368071
ENSDARG00000052912	si:dkey-57n24.6	CFAP92	ortholog_one2one	72.0833	1.11423	0.489594	2.27582	0.0228569	0.391376
ENSDARG00000009021	chrna1	CHRNA1	ortholog_one2one	40.6679	2.20476	0.958291	2.30072	0.0214074	0.381451
ENSDARG00000053362	cilp	CILP	ortholog_one2one	18.7724	5.2378	2.00953	2.60648	0.00914775	0.259244
ENSDARG00000007971	cks1b	CKS1B	ortholog_one2one	40.8464	2.68875	1.08915	2.46866	0.0135619	0.312202
ENSDARG00000073786	cmbl	CMBL	ortholog_one2one	3623.33	2.41256	0.70437	3.42514	0.000614493	0.0549651
ENSDARG00000060380	coq6	COQ6	ortholog_one2one	341.714	0.652346	0.248843	2.62152	0.00875385	0.253444
ENSDARG00000038954	ctnnbip1	CTNNBIP1	ortholog_one2one	199.139	1.43643	0.472811	3.03806	0.00238107	0.124809
ENSDARG00000095577	cybrd1	CYBRD1	ortholog_one2one	60.9732	1.75482	0.729302	2.40616	0.0161211	0.332387
ENSDARG00000101561	dbt	DBT	ortholog_one2one	300.594	0.809632	0.277088	2.92193	0.00347869	0.157215
ENSDARG00000036990	dctd	DCTD	ortholog_one2one	43.4582	3.38965	1.30729	2.59289	0.00951726	0.267361
ENSDARG00000040930	deptor	DEPTOR	ortholog_one2one	2201.9	1.39365	0.607611	2.29366	0.0218103	0.384438
ENSDARG00000040326	dhx29	DHX29	ortholog_one2one	342.683	1.11865	0.424887	2.63281	0.00846806	0.248364
ENSDARG00000086452	dthd1	DTHD1	ortholog_one2one	14.1971	2.65235	1.14393	2.31863	0.020415	0.372631
ENSDARG00000007278	ect2	ECT2	ortholog_one2one	249.834	2.22006	0.876866	2.53181	0.0113475	0.286138
ENSDARG00000057353	ehbp1l1a	EHBP1L1	ortholog_one2one	83.0815	2.96408	1.2534	2.36484	0.0180381	0.351205
ENSDARG00000102978	eif4a3	EIF4A3	ortholog_one2one	1452.88	0.653584	0.242733	2.69261	0.00708961	0.227614
ENSDARG00000045359	elocb	ELOC	ortholog_one2one	378.369	0.92851	0.339686	2.73344	0.0062677	0.212617
ENSDARG00000044204	endou	ENDOU	ortholog_one2one	547.221	5.20232	2.17807	2.3885	0.0169172	0.343557
ENSDARG00000043550	ENKD1	ENKD1	ortholog_one2one	10.4266	4.71716	1.8882	2.49823	0.0124816	0.302
ENSDARG00000028396	fkbp5	FKBP5	ortholog_one2one	681.583	2.44031	0.777963	3.13679	0.00170807	0.108132
ENSDARG00000002304	gins2	GINS2	ortholog_one2one	55.9113	3.95997	1.7153	2.30862	0.0209649	0.377229
ENSDARG00000057942	glt8d2	GLT8D2	ortholog_one2one	7.70428	4.23928	1.72397	2.45902	0.0139315	0.315995
ENSDARG00000069421	grpel2	GRPEL2	ortholog_one2one	244.315	0.640182	0.279793	2.28805	0.0221343	0.386362
ENSDARG00000100938	hint2	HINT2	ortholog_one2one	318.617	0.833855	0.281397	2.96327	0.00304386	0.143261
ENSDARG00000053509	kazald3	KAZALD1	ortholog_one2one	7.91267	4.64294	1.7659	2.62921	0.00855824	0.250193
ENSDARG00000029615	zgc:77056	KIAA1143	ortholog_one2one	288.001	0.720774	0.266953	2.7	0.00693388	0.224735
ENSDARG00000055238	kif17	KIF17	ortholog_one2one	8.89872	4.37153	1.87666	2.32942	0.0198368	0.366543
ENSDARG00000017532	kif25	KIF25	ortholog_one2one	151.994	2.474	0.812851	3.04361	0.00233755	0.123821
ENSDARG00000092044	si:dkey-22f5.9	LEAP2	ortholog_one2one	1082.15	2.66663	0.781192	3.41355	0.000641235	0.055749
ENSDARG00000053950	lin37	LIN37	ortholog_one2one	111.779	1.09901	0.479048	2.29415	0.0217816	0.384438
ENSDARG00000036995	lsm6	LSM6	ortholog_one2one	155.827	1.27141	0.419752	3.02896	0.002454	0.12642
ENSDARG00000004713	mad2l1	MAD2L1	ortholog_one2one	170.759	2.77212	1.05784	2.62055	0.00877872	0.25375
ENSDARG00000069671	maip1	MAIP1	ortholog_one2one	60.9695	1.13448	0.50012	2.26841	0.0233042	0.395387
ENSDARG00000073695	mamdc2b	MAMDC4	ortholog_one2one	7.67271	17.2473	3.29934	5.22749	1.72e-07	0.000124815
ENSDARG00000071336	mif	MIF	ortholog_one2one	520.309	0.587676	0.21678	2.71093	0.00670949	0.221339
ENSDARG00000071026	mllt11	MLLT11	ortholog_one2one	5.7631	16.7342	3.67264	4.55645	5.2e-06	0.0017007
ENSDARG00000019222	mrpl24	MRPL24	ortholog_one2one	347.102	0.67132	0.285642	2.35022	0.0187625	0.356847
ENSDARG00000007065	mrps18b	MRPS18B	ortholog_one2one	279.371	0.902002	0.384622	2.34516	0.0190188	0.358165
ENSDARG00000099336	mvda	MVD	ortholog_one2one	116.497	1.645	0.714326	2.30287	0.0212864	0.380804
ENSDARG00000004130	mvk	MVK	ortholog_one2one	68.009	1.49159	0.627513	2.37699	0.0174547	0.349712
ENSDARG00000032264	mybl2b	MYBL2	ortholog_one2one	152.068	2.58446	1.01607	2.54359	0.010972	0.283805
ENSDARG00000045560	mybpc1	MYBPC1	ortholog_one2one	45.3114	4.43579	1.81512	2.44379	0.0145338	0.321407
ENSDARG00000005058	ncapd2	NCAPD2	ortholog_one2one	571.131	2.34404	0.881753	2.65839	0.00785148	0.239664
ENSDARG00000060023	ncapg2	NCAPG2	ortholog_one2one	58.327	2.68251	1.04485	2.56737	0.0102475	0.277551
ENSDARG00000071694	ndc80	NDC80	ortholog_one2one	136.315	2.20603	0.940449	2.34572	0.0189903	0.358165
ENSDARG00000019117	parvb	PARVB	ortholog_one2one	33.7374	2.33939	0.999941	2.33952	0.0193083	0.361232
ENSDARG00000054155	pcna	PCNA	ortholog_one2one	749.09	1.71461	0.745	2.30148	0.0213643	0.381436
ENSDARG00000076308	pdp1	PDP1	ortholog_one2one	526.438	1.03975	0.44931	2.31411	0.0206617	0.374095
ENSDARG00000015343	pgd	PGD	ortholog_one2one	1201.48	2.21508	0.824575	2.68633	0.00722408	0.230287
ENSDARG00000021233	pgls	PGLS	ortholog_one2one	109.625	1.30186	0.536669	2.42581	0.0152741	0.326193
ENSDARG00000017813	pigs	PIGS	ortholog_one2one	221.207	1.02476	0.408776	2.5069	0.0121796	0.299106
ENSDARG00000054829	pik3c3	PIK3C3	ortholog_one2one	474.363	0.707678	0.306179	2.31132	0.0208152	0.376118
ENSDARG00000057672	plpp5	PLPP5	ortholog_one2one	281.732	1.72233	0.719295	2.39447	0.0166445	0.339876
ENSDARG00000078533	poc1a	POC1A	ortholog_one2one	8.91463	4.57159	1.59957	2.85801	0.00426307	0.174225
ENSDARG00000037570	polr1d	POLR1D	ortholog_one2one	72.6556	1.55556	0.599822	2.59337	0.00950393	0.267361
ENSDARG00000071692	prex2	PREX2	ortholog_one2one	64.5413	1.7501	0.728885	2.40106	0.0163476	0.335517
ENSDARG00000013968	psap	PSAP	ortholog_one2one	14124.8	0.737599	0.253634	2.90813	0.00363598	0.161013
ENSDARG00000037892	psmc3ip	PSMC3IP	ortholog_one2one	73.2118	2.56864	0.926095	2.77362	0.00554364	0.198441
ENSDARG00000056623	ptenb	PTEN	ortholog_one2one	694.719	0.722782	0.313168	2.30797	0.021001	0.377229
ENSDARG00000102340	ptn	PTN	ortholog_one2one	6.95872	4.06252	1.72567	2.35417	0.0185641	0.355376
ENSDARG00000075459	ptpn20	PTPN20	ortholog_one2one	22.8892	2.59591	0.993534	2.61281	0.00898019	0.256866
ENSDARG00000037046	rad51b	RAD51B	ortholog_one2one	32.9225	3.06036	1.18749	2.57716	0.00996149	0.272599
ENSDARG00000080987	CR847546.1	RMRPP5	ortholog_one2one	7.08591	5.49292	2.0009	2.74523	0.00604687	0.209473
ENSDARG00000017369	sema3d	SEMA3D	ortholog_one2one	11.2153	5.19694	2.21614	2.34504	0.0190249	0.358165
ENSDARG00000099236	40422	SEPTIN10	ortholog_one2one	255.986	0.586178	0.235771	2.48622	0.012911	0.30524
ENSDARG00000021305	slc30a2	SLC30A2	ortholog_one2one	7.2959	4.747	1.70824	2.77888	0.00545463	0.197734
ENSDARG00000038882	smc4	SMC4	ortholog_one2one	410.425	2.19219	0.86479	2.53494	0.0112468	0.285912
ENSDARG00000091609	spink4	SPINK4	ortholog_one2one	459.617	3.61379	1.28791	2.80594	0.00501707	0.192503
ENSDARG00000006137	star	STAR	ortholog_one2one	9.59731	3.88357	1.68425	2.30582	0.0211206	0.37897
ENSDARG00000003592	surf1	SURF1	ortholog_one2one	335.273	0.768214	0.253864	3.02608	0.00247746	0.127264
ENSDARG00000102245	tk1	TK1	ortholog_one2one	80.0463	2.28148	0.961075	2.37388	0.0176021	0.350852
ENSDARG00000069157	tmem135	TMEM135	ortholog_one2one	955.547	0.737885	0.256653	2.87503	0.00403986	0.170782
ENSDARG00000027418	trappc4	TRAPPC4	ortholog_one2one	216.2	0.639102	0.26079	2.45064	0.0142604	0.318267
ENSDARG00000026068	trappc5	TRAPPC5	ortholog_one2one	232.054	0.533101	0.234185	2.27641	0.0228217	0.391376
ENSDARG00000042894	tyms	TYMS	ortholog_one2one	143.125	2.54843	1.12548	2.2643	0.0235555	0.397468
ENSDARG00000063285	ube2t	UBE2T	ortholog_one2one	49.2711	3.68624	1.39091	2.65024	0.00804339	0.242231
ENSDARG00000022340	ufc1	UFC1	ortholog_one2one	256.888	1.54746	0.572253	2.70416	0.00684774	0.223616
ENSDARG00000040869	upp1	UPP1	ortholog_one2one	576.291	1.40341	0.594395	2.36107	0.0182221	0.353746
ENSDARG00000019636	yif1a	YIF1A	ortholog_one2one	349.635	0.969956	0.415793	2.33279	0.0196594	0.364764
ENSDARG00000052894	znf532	ZNF532	ortholog_one2one	17.2386	2.1492	0.905717	2.37293	0.0176477	0.350983
ENSDARG00000071469	znf618	ZNF618	ortholog_one2one	218.519	0.776316	0.338156	2.29573	0.0216914	0.384045
ENSDARG00000106989	ZNF821	ZNF821	ortholog_one2one	14.2607	2.54864	1.0753	2.37017	0.0177797	0.351205

## Sheet: unique_down_torp_rad
Supplementary Table S21. Melatonin Effects, Genes unique to Torpor+radiation after comparison with temperature+radiaiton
Symbol	Gene.name	Human.gene.name	Torpor_Rad_Human.homology.type	baseMean	log2FoldChange	lfcSE	stat	pvalue	padj
ENSDARG00000100524	abca3b	ABCA3	ortholog_one2one	1090.49	-0.936762	0.289103	-3.24023	0.00119432	0.0862358
ENSDARG00000061994	acacb	ACACB	ortholog_one2one	3083.9	-0.949611	0.38349	-2.47623	0.0132777	0.30847
ENSDARG00000045900	agbl5	AGBL5	ortholog_one2one	163.952	-1.22267	0.437362	-2.79555	0.00518115	0.194472
ENSDARG00000029370	ankrd6b	ANKRD6	ortholog_one2one	102.278	-1.33946	0.434492	-3.08282	0.0020505	0.117271
ENSDARG00000061784	arhgap25	ARHGAP25	ortholog_one2one	67.4689	-1.9412	0.644119	-3.01373	0.00258058	0.131063
ENSDARG00000026635	asb1	ASB1	ortholog_one2one	28.9402	-1.29889	0.565335	-2.29756	0.0215866	0.383503
ENSDARG00000002670	ATG14	ATG14	ortholog_one2one	321.307	-0.721182	0.314974	-2.28965	0.0220413	0.385863
ENSDARG00000074804	atxn7	ATXN7	ortholog_one2one	623.189	-0.995371	0.3634	-2.73905	0.00616163	0.210608
ENSDARG00000052000	cav2	CAV2	ortholog_one2one	131.922	-0.995101	0.406009	-2.45094	0.0142485	0.318267
ENSDARG00000038302	ccar2	CCAR2	ortholog_one2one	133.224	-1.0766	0.465058	-2.31499	0.0206137	0.37398
ENSDARG00000055250	cntd2	CCNP	ortholog_one2one	747.277	-2.25193	0.913318	-2.46565	0.0136763	0.313631
ENSDARG00000031359	cmpk2	CMPK2	ortholog_one2one	48.3526	-2.31736	0.836283	-2.77102	0.00558807	0.198553
ENSDARG00000079616	cramp1	CRAMP1	ortholog_one2one	274.435	-1.04803	0.362211	-2.89342	0.00381072	0.16475
ENSDARG00000077306	cutc	CUTC	ortholog_one2one	83.4686	-0.839555	0.354633	-2.36739	0.0179141	0.351205
ENSDARG00000070043	dars1	DARS1	ortholog_one2one	2351.58	-0.859618	0.368681	-2.3316	0.0197216	0.365164
ENSDARG00000006585	DMWD	DMWD	ortholog_one2one	26.6669	-1.5951	0.659155	-2.41992	0.015524	0.32821
ENSDARG00000041203	drap1	DRAP1	ortholog_one2one	604.106	-0.794668	0.342535	-2.31996	0.020343	0.372073
ENSDARG00000026294	erbb2	ERBB2	ortholog_one2one	289.334	-1.15571	0.44159	-2.61714	0.00886687	0.255169
ENSDARG00000015228	ero1a	ERO1A	ortholog_one2one	243.451	-2.11146	0.789624	-2.67401	0.00749513	0.234825
ENSDARG00000075400	fbxo33	FBXO33	ortholog_one2one	145.555	-1.31826	0.485434	-2.71564	0.00661472	0.219421
ENSDARG00000099833	fbxo7	FBXO7	ortholog_one2one	268.871	-0.537105	0.226454	-2.37181	0.0177012	0.351205
ENSDARG00000037872	foxk1	FOXK1	ortholog_one2one	735.709	-0.724023	0.300565	-2.40887	0.0160019	0.330688
ENSDARG00000040001	fryl	FRYL	ortholog_one2one	1277.81	-0.690257	0.304136	-2.26957	0.0232337	0.395082
ENSDARG00000104874	fzd6	FZD6	ortholog_one2one	245.823	-1.11093	0.403551	-2.75288	0.00590741	0.206232
ENSDARG00000038467	igsf8	IGSF8	ortholog_one2one	73.0511	-1.1302	0.341904	-3.30559	0.000947765	0.0737657
ENSDARG00000070606	ikbke	IKBKE	ortholog_one2one	66.4124	-0.914898	0.388621	-2.35422	0.0185617	0.355376
ENSDARG00000073801	si:dkeyp-104h9.5	KIAA2013	ortholog_one2one	551.426	-0.580097	0.164384	-3.5289	0.000417283	0.0449242
ENSDARG00000099291	lsr	LSR	ortholog_one2one	860.838	-0.87029	0.371225	-2.34438	0.019059	0.358432
ENSDARG00000006978	zak	MAP3K20	ortholog_one2one	78.9427	-1.32151	0.538611	-2.45355	0.0141454	0.31731
ENSDARG00000079571	mfsd4b	MFSD4B	ortholog_one2one	274.107	-0.745719	0.318463	-2.34162	0.0192001	0.359791
ENSDARG00000002377	mief2	MIEF2	ortholog_one2one	236.33	-0.922227	0.385199	-2.39416	0.0166586	0.339876
ENSDARG00000079475	nckipsd	NCKIPSD	ortholog_one2one	213.983	-1.07138	0.420609	-2.5472	0.010859	0.283805
ENSDARG00000077404	ncoa3	NCOA3	ortholog_one2one	931.36	-1.41427	0.490976	-2.88053	0.00397012	0.168744
ENSDARG00000060006	nedd4l	NEDD4L	ortholog_one2one	772.561	-1.20713	0.403272	-2.99333	0.00275953	0.135802
ENSDARG00000102859	CABZ01092170.1	NEMF	ortholog_one2one	80.5147	-1.13778	0.441046	-2.57972	0.00988798	0.271197
ENSDARG00000044943	npepps	NPEPPS	ortholog_one2one	506.164	-0.663964	0.257754	-2.57596	0.00999619	0.27302
ENSDARG00000098716	parp11	PARP11	ortholog_one2one	22.4886	-1.46576	0.642068	-2.28288	0.0224375	0.388636
ENSDARG00000024276	pcbp4	PCBP4	ortholog_one2one	22.7421	-2.6232	1.09853	-2.38792	0.0169441	0.343557
ENSDARG00000073985	pctp	PCTP	ortholog_one2one	52.2007	-0.98505	0.415273	-2.37205	0.0176895	0.351205
ENSDARG00000041022	pdcd4b	PDCD4	ortholog_one2one	196.554	-1.05121	0.428484	-2.45332	0.0141544	0.31731
ENSDARG00000098967	rabgap1	RABGAP1	ortholog_one2one	200.893	-0.834557	0.31758	-2.62787	0.00859222	0.250402
ENSDARG00000021550	rad23b	RAD23B	ortholog_one2one	1287.69	-0.525908	0.232536	-2.26162	0.0237212	0.397468
ENSDARG00000033614	rasgef1ba	RASGEF1B	ortholog_one2one	144.882	-1.45125	0.637631	-2.276	0.0228458	0.391376
ENSDARG00000004502	rcor3	RCOR3	ortholog_one2one	59.5148	-1.35531	0.55202	-2.45519	0.0140811	0.316852
ENSDARG00000043211	ripk4	RIPK4	ortholog_one2one	337.916	-0.785389	0.274721	-2.85886	0.00425167	0.174225
ENSDARG00000103551	rnf213b	RNF213	ortholog_one2one	121.917	-1.84217	0.522867	-3.5232	0.000426363	0.0450917
ENSDARG00000033437	rps6ka1	RPS6KA1	ortholog_one2one	425.664	-3.75313	1.34804	-2.78414	0.00536701	0.196728
ENSDARG00000004952	rsad2	RSAD2	ortholog_one2one	118.232	-2.5454	1.06332	-2.39383	0.0166734	0.339876
ENSDARG00000007231	ryk	RYK	ortholog_one2one	338.256	-0.775007	0.333195	-2.32599	0.0200193	0.368071
ENSDARG00000045885	scaf11	SCAF11	ortholog_one2one	710.062	-0.973148	0.395579	-2.46006	0.0138915	0.315747
ENSDARG00000045976	sidt2	SIDT2	ortholog_one2one	1111.68	-1.15716	0.406697	-2.84526	0.00443758	0.176521
ENSDARG00000061699	sipa1l3	SIPA1L3	ortholog_one2one	259.541	-0.78083	0.31475	-2.4808	0.013109	0.306484
ENSDARG00000016858	smad7	SMAD7	ortholog_one2one	144.963	-1.39789	0.573992	-2.43538	0.0148762	0.324817
ENSDARG00000100481	smg6	SMG6	ortholog_one2one	592.369	-1.08197	0.386421	-2.79998	0.00511054	0.193579
ENSDARG00000100503	sos1	SOS1	ortholog_one2one	264.985	-0.917044	0.381567	-2.40337	0.016245	0.334557
ENSDARG00000045268	tectb	TECTB	ortholog_one2one	7.09622	-4.19672	1.69226	-2.47995	0.0131402	0.306816
ENSDARG00000059337	tgif1	TGIF1	ortholog_one2one	252.139	-1.17281	0.442306	-2.65158	0.00801163	0.24168
ENSDARG00000079434	tmem131l	TMEM131L	ortholog_one2one	952.165	-1.01887	0.382322	-2.66494	0.00770014	0.237084
ENSDARG00000012945	tnfsf13b	TNFSF13B	ortholog_one2one	14.9765	-2.8707	1.01682	-2.82322	0.00475444	0.186638
ENSDARG00000115335	ubald2	UBALD2	ortholog_one2one	94.5893	-0.952573	0.368584	-2.58441	0.00975449	0.27106
ENSDARG00000103011	CABZ01090373.1	WHAMM	ortholog_one2one	133.007	-1.30844	0.371355	-3.52342	0.000426008	0.0450917
