# Supplementary material for: Investigating the effects of chronic low-dose radiation exposure in the liver of a hypothermic zebrafish model
Source: Sci Rep. 2023 Jan 17;13:918. doi: 10.1038/s41598-022-26976-4 (PMC9845366; doi:10.1038/s41598-022-26976-4)
Supplement: Supplementary file 23 — Supplementary Information 23. [file 41598_2022_26976_MOESM23_ESM.xlsx]

## Sheet: upregulated
Supplementary Table S22. Melatonin Effects. ORA Torpor radiation vs temp rad filtered by comparison to ORA of radiation and ORA temperature radiation vs radiation
TermID	Name
GO:0000132+A2:A80	establishment of mitotic spindle orientation
GO:0040001	establishment of mitotic spindle localization
GO:0051293	establishment of spindle localization
GO:0051294	establishment of spindle orientation
GO:0000910	cytokinesis
GO:0001783	B cell apoptotic process
GO:0002069	columnar/cuboidal epithelial cell maturation
GO:0060574	intestinal epithelial cell maturation
GO:0002902	regulation of B cell apoptotic process
GO:0006336	DNA replication-independent chromatin assembly
GO:0034080	CENP-A containing chromatin assembly
GO:0006637	acyl-CoA metabolic process
GO:0006084	acetyl-CoA metabolic process
GO:0008655	pyrimidine-containing compound salvage
GO:0009051	pentose-phosphate shunt, oxidative branch
GO:0009123	nucleoside monophosphate metabolic process
GO:0006753	nucleoside phosphate metabolic process
GO:0009117	nucleotide metabolic process
GO:0009259	ribonucleotide metabolic process
GO:1901293	nucleoside phosphate biosynthetic process
GO:0009162	deoxyribonucleoside monophosphate metabolic process
GO:0009202	deoxyribonucleoside triphosphate biosynthetic process
GO:0009240	isopentenyl diphosphate biosynthetic process
GO:0019287	isopentenyl diphosphate biosynthetic process, mevalonate pathway
GO:0009262	deoxyribonucleotide metabolic process
GO:0010032	meiotic chromosome condensation
GO:0014823	response to activity
GO:0015949	nucleobase-containing small molecule interconversion
GO:0019692	deoxyribose phosphate metabolic process
GO:0019693	ribose phosphate metabolic process
GO:0090407	organophosphate biosynthetic process
GO:0031055	chromatin remodeling at centromere
GO:0031103	axon regeneration
GO:0031102	neuron projection regeneration
GO:0034502	protein localization to chromosome
GO:0034644	cellular response to UV
GO:0034724	DNA replication-independent chromatin organization
GO:0035383	thioester metabolic process
GO:0043097	pyrimidine nucleoside salvage
GO:0045792	negative regulation of cell size
GO:0046385	deoxyribose phosphate biosynthetic process
GO:0009219	pyrimidine deoxyribonucleotide metabolic process
GO:0009221	pyrimidine deoxyribonucleotide biosynthetic process
GO:0009265	2'-deoxyribonucleotide biosynthetic process
GO:0009394	2'-deoxyribonucleotide metabolic process
GO:0046490	isopentenyl diphosphate metabolic process
GO:0046940	nucleoside monophosphate phosphorylation
GO:0006231	dTMP biosynthetic process
GO:0009124	nucleoside monophosphate biosynthetic process
GO:0009129	pyrimidine nucleoside monophosphate metabolic process
GO:0009130	pyrimidine nucleoside monophosphate biosynthetic process
GO:0009157	deoxyribonucleoside monophosphate biosynthetic process
GO:0009176	pyrimidine deoxyribonucleoside monophosphate metabolic process
GO:0009177	pyrimidine deoxyribonucleoside monophosphate biosynthetic process
GO:0046073	dTMP metabolic process
GO:0046078	dUMP metabolic process
GO:0048679	regulation of axon regeneration
GO:0070570	regulation of neuron projection regeneration
GO:0051382	kinetochore assembly
GO:0043486	histone exchange
GO:0051653	spindle localization
GO:0055086	nucleobase-containing small molecule metabolic process
GO:0061640	cytoskeleton-dependent cytokinesis
GO:0061641	CENP-A containing chromatin organization
GO:0061644	protein localization to CENP-A containing chromatin
GO:0071103	DNA conformation change
GO:0071459	protein localization to chromosome, centromeric region
GO:0071168	protein localization to chromatin
GO:0072201	negative regulation of mesenchymal cell proliferation
GO:0072527	pyrimidine-containing compound metabolic process
GO:0072528	pyrimidine-containing compound biosynthetic process
GO:0006221	pyrimidine nucleotide biosynthetic process
GO:0090148	membrane fission
GO:0090394	negative regulation of excitatory postsynaptic potential
GO:1901659	glycosyl compound biosynthetic process
GO:0009163	nucleoside biosynthetic process
GO:1901661	quinone metabolic process
GO:1901978	positive regulation of cell cycle checkpoint
GO:0090232	positive regulation of spindle checkpoint
GO:0090267	positive regulation of mitotic cell cycle spindle assembly checkpoint
GO:1904031	positive regulation of cyclin-dependent protein kinase activity
GO:0000228	nuclear chromosome
GO:0031523	Myb complex
GO:0031966	mitochondrial membrane
GO:0061695	transferase complex, transferring phosphorus-containing groups
GO:0070557	PCNA-p21 complex
GO:1902554	serine/threonine protein kinase complex
GO:1902911	protein kinase complex

## Sheet: downregulated
Supplementary Table S22. Melatonin Effects. ORA Torpor radiation vs temp rad filtered by comparison to ORA of radiation and ORA temperature radiation vs radiation
ID	Name
GO:2000003	positive regulation of DNA damage checkpoint
GO:1904693	midbrain morphogenesis
GO:0045620	negative regulation of lymphocyte differentiation
GO:0033088	negative regulation of immature T cell proliferation in thymus
GO:0033087	negative regulation of immature T cell proliferation
GO:0033081	regulation of T cell differentiation in thymus
GO:0061689	tricellular tight junction
