# Supplementary material for: Investigating the effects of chronic low-dose radiation exposure in the liver of a hypothermic zebrafish model
Source: Sci Rep. 2023 Jan 17;13:918. doi: 10.1038/s41598-022-26976-4 (PMC9845366; doi:10.1038/s41598-022-26976-4)
Supplement: Supplementary file 24 — Supplementary Information 24. [file 41598_2022_26976_MOESM24_ESM.xlsx]

## Sheet: Normally_distributed_Radiation_
Supplementary Table S23. Normality of differentially expressed genes in the Radiation vs control group
gene	W	P value	Passed normality test (alpha=0.05)?	P value summary
SPI1	0.7853	0.0799	Yes	ns
SKAP2	0.7912	0.0937	Yes	ns
PFKFB3	0.9903	0.8115	Yes	ns
DOCK5	0.853	0.2484	Yes	ns
PYGB	0.8121	0.1438	Yes	ns
TBX3	0.8561	0.2568	Yes	ns
ANKRD22	0.9322	0.497	Yes	ns
ME3	0.9455	0.5499	Yes	ns
PRDM1	0.8285	0.1845	Yes	ns
ITGB6	0.8162	0.1537	Yes	ns
PABPC1L	0.9377	0.5182	Yes	ns
OPTN	0.8821	0.3305	Yes	ns
ATG14	0.9999	0.9858	Yes	ns
SPON2	0.9151	0.4352	Yes	ns
SMO	0.9471	0.5568	Yes	ns
STAMBPL1	0.9545	0.5895	Yes	ns
ADA	0.875	0.31	Yes	ns
IPPK	0.8817	0.3294	Yes	ns
PBRM1	0.8235	0.1719	Yes	ns
CNDP2	0.8264	0.1793	Yes	ns
CHST13	0.9585	0.6083	Yes	ns
ARHGDIG	0.8194	0.1617	Yes	ns
ACSBG2	0.9854	0.7685	Yes	ns
SPAM1	0.9134	0.4295	Yes	ns
MAD2L1	0.9865	0.7778	Yes	ns
PSEN1	0.8589	0.2645	Yes	ns
CDH17	0.8324	0.1944	Yes	ns
STAM2	0.9587	0.609	Yes	ns
LARP6	0.9494	0.5667	Yes	ns
TACC3	0.9026	0.3939	Yes	ns
SLC5A9	0.8797	0.3236	Yes	ns
ENTPD8	0.946	0.552	Yes	ns
ETHE1	0.777	0.0606	Yes	ns
ENPP1	0.9346	0.5063	Yes	ns
RALGAPA2	0.8738	0.3063	Yes	ns
RGL1	0.8379	0.2085	Yes	ns
LTA4H	0.7779	0.0627	Yes	ns
FABP2	0.7737	0.0531	Yes	ns
OTOP2	0.859	0.2649	Yes	ns
IRF4	0.7844	0.0778	Yes	ns
NT5DC1	0.823	0.1707	Yes	ns
LIPH	0.8438	0.224	Yes	ns
SFT2D1	0.9456	0.5504	Yes	ns
ODC1	0.9237	0.4655	Yes	ns
CHMP4C	0.8152	0.1512	Yes	ns
FBXO8	0.9964	0.8846	Yes	ns
IARS1	0.9999	0.9847	Yes	ns
SERINC5	0.9656	0.6438	Yes	ns
RCOR2	0.9631	0.6309	Yes	ns
NBAS	0.9999	0.9824	Yes	ns
CORO1B	0.8475	0.2339	Yes	ns
HPRT1	0.9848	0.7642	Yes	ns
GOLGA1	0.9853	0.768	Yes	ns
FEV	0.9023	0.3927	Yes	ns
NAPSA	0.818	0.1581	Yes	ns
AIF1L	0.9273	0.4786	Yes	ns
GIPC2	0.7954	0.1036	Yes	ns
MAP3K13	0.849	0.2377	Yes	ns
MICU2	0.8347	0.2004	Yes	ns
SMPDL3B	0.8694	0.2938	Yes	ns
CLASP1	0.8787	0.3204	Yes	ns
MMGT1	0.947	0.5564	Yes	ns
EZH2	0.9327	0.4989	Yes	ns
TEX9	0.8632	0.2766	Yes	ns
SCIN	0.8298	0.1878	Yes	ns
SLC7A14	0.8429	0.2217	Yes	ns
KRAS	0.9663	0.6472	Yes	ns
CDKN1C	0.8825	0.3317	Yes	ns
ABCB4	0.9429	0.539	Yes	ns
KIF11	0.8922	0.3611	Yes	ns
DDX11	0.9716	0.6763	Yes	ns
CCNA2	0.9046	0.4004	Yes	ns
ESRP1	0.9222	0.4602	Yes	ns
FES	0.7836	0.0758	Yes	ns
SEMA3B	0.9967	0.891	Yes	ns
SLC35E1	0.833	0.1961	Yes	ns
GPT2	0.9646	0.6387	Yes	ns
CAPN9	0.9951	0.8663	Yes	ns
RNPEP	0.9153	0.4359	Yes	ns
ITGB5	0.95	0.5692	Yes	ns
OSBPL7	0.9983	0.9219	Yes	ns
DHCR24	1	>0.9999	Yes	ns
TMC5	0.9901	0.8098	Yes	ns
COLEC11	0.8374	0.2074	Yes	ns
CADPS2	0.8437	0.2238	Yes	ns
ABCA2	0.8269	0.1805	Yes	ns
PCK1	0.9924	0.833	Yes	ns
RFX2	0.9865	0.7772	Yes	ns
GTSE1	0.9238	0.4658	Yes	ns
THOP1	0.9543	0.5884	Yes	ns
SNX13	0.9977	0.9082	Yes	ns
TTC14	0.9869	0.7812	Yes	ns
SLC12A3	0.9011	0.3891	Yes	ns
SLC5A1	0.8466	0.2313	Yes	ns
SPATA20	0.7913	0.0939	Yes	ns
OSR1	0.964	0.6355	Yes	ns
STK17B	0.9489	0.5645	Yes	ns
RHPN2	0.9476	0.5589	Yes	ns
DLX3	0.8873	0.3462	Yes	ns
ACSL3	0.9967	0.8909	Yes	ns
HTRA1	0.9852	0.7671	Yes	ns
KIF23	0.9636	0.6334	Yes	ns
SLC23A1	0.8155	0.152	Yes	ns
FAM110A	0.8366	0.2053	Yes	ns
PPIL1	0.9826	0.747	Yes	ns
SOX6	0.783	0.0746	Yes	ns
ZAP70	0.8715	0.2997	Yes	ns
CGNL1	0.7993	0.1129	Yes	ns
BCAP29	0.9671	0.6517	Yes	ns
DDC	0.8564	0.2577	Yes	ns
APBB1IP	0.9651	0.641	Yes	ns
SASH3	0.867	0.2871	Yes	ns
MTMR6	0.8437	0.2238	Yes	ns
RNF128	0.9361	0.512	Yes	ns
ACE2	0.834	0.1984	Yes	ns
SLC27A4	0.8001	0.1147	Yes	ns
SLC3A1	0.9794	0.7252	Yes	ns
GDPD1	0.8427	0.2212	Yes	ns
HAL	0.8814	0.3284	Yes	ns
REEP3	0.8324	0.1943	Yes	ns
PDSS1	0.9551	0.5922	Yes	ns
SFXN2	0.9999	0.9837	Yes	ns
C4orf33	0.8074	0.1323	Yes	ns
M6PR	0.9997	0.9659	Yes	ns
GCLM	0.9989	0.9363	Yes	ns
PARVB	0.8213	0.1663	Yes	ns
MOGAT2	0.7981	0.1099	Yes	ns
GSR	0.794	0.1002	Yes	ns
RHAG	0.9903	0.812	Yes	ns
FER1L6	0.8394	0.2126	Yes	ns
TRIO	0.9657	0.6444	Yes	ns
RNF13	0.9019	0.3915	Yes	ns
PCSK2	0.9114	0.4229	Yes	ns
NEUROD1	0.7725	0.0505	Yes	ns
YIF1A	0.8876	0.3471	Yes	ns
ZAR1	0.9916	0.8242	Yes	ns
ACP5	0.9707	0.6717	Yes	ns
NFE2L3	0.967	0.6513	Yes	ns
UGDH	0.7906	0.0923	Yes	ns
SLC5A11	0.8561	0.2568	Yes	ns
NKD1	0.8913	0.3582	Yes	ns
AOX1	0.8379	0.2087	Yes	ns
BMPR2	0.9528	0.5816	Yes	ns
NEIL3	0.8362	0.2042	Yes	ns
TG	0.9208	0.4553	Yes	ns
PIF1	0.8652	0.2819	Yes	ns
TYK2	0.9886	0.7954	Yes	ns
NIPAL3	0.7768	0.0603	Yes	ns
MVP	0.7917	0.0949	Yes	ns
POGLUT3	0.9904	0.8128	Yes	ns
STRBP	0.7863	0.0823	Yes	ns
NEGR1	0.8942	0.3672	Yes	ns
UPK1A	0.999	0.94	Yes	ns
ZBTB7B	0.8257	0.1774	Yes	ns
PDZK1	0.8173	0.1565	Yes	ns
PCBP4	0.9279	0.4807	Yes	ns
PIGM	0.9979	0.9124	Yes	ns
MSTO1	0.9712	0.6741	Yes	ns
ETS1	0.8413	0.2173	Yes	ns
HABP4	0.9989	0.9379	Yes	ns
LSM14B	0.9151	0.4352	Yes	ns
L3MBTL3	0.7996	0.1134	Yes	ns
XPNPEP2	0.84	0.2141	Yes	ns
TRAPPC5	0.8579	0.2618	Yes	ns
SFXN5	0.933	0.5001	Yes	ns
SUSD4	0.894	0.3666	Yes	ns
EXTL3	0.8884	0.3495	Yes	ns
COTL1	0.7833	0.0752	Yes	ns
UCHL1	0.9385	0.5212	Yes	ns
PPP2R5A	0.8408	0.2161	Yes	ns
PCDH17	0.9698	0.6667	Yes	ns
EPHB4	0.9572	0.6021	Yes	ns
KPNA7	0.9537	0.586	Yes	ns
MPZL2	0.979	0.7224	Yes	ns
TPGS1	0.7758	0.0579	Yes	ns
TNFAIP3	0.9801	0.7293	Yes	ns
FRK	0.833	0.1961	Yes	ns
HAO2	0.9788	0.7209	Yes	ns
GALK1	0.9462	0.5531	Yes	ns
CRADD	0.8836	0.3351	Yes	ns
GMFB	0.9402	0.5283	Yes	ns
ITGB4	0.8432	0.2223	Yes	ns
STAT4	0.9944	0.8571	Yes	ns
PCCA	0.8134	0.1468	Yes	ns
XPNPEP1	0.8766	0.3143	Yes	ns
AFDN	0.9766	0.7066	Yes	ns
SPECC1	0.7956	0.1041	Yes	ns
SLC26A1	0.8206	0.1647	Yes	ns
DNMT1	0.8218	0.1678	Yes	ns
MPI	0.9848	0.7643	Yes	ns
TMC4	0.8888	0.3505	Yes	ns
TOX	0.8995	0.384	Yes	ns
PDE4A	0.8207	0.1648	Yes	ns
MPV17	0.9589	0.6103	Yes	ns
ITGA9	0.9987	0.9319	Yes	ns
IL20RA	0.8402	0.2146	Yes	ns
CD36	0.8347	0.2003	Yes	ns
NET1	0.7869	0.0836	Yes	ns
CNKSR1	0.8062	0.1295	Yes	ns
NR1D1	0.9653	0.6421	Yes	ns
PAICS	1	0.9962	Yes	ns
LRPAP1	0.7987	0.1114	Yes	ns
NCF1	0.9393	0.5245	Yes	ns
HEXB	0.8457	0.2289	Yes	ns
CHST11	0.9332	0.5006	Yes	ns
EEF2	0.8473	0.2334	Yes	ns
ADAM28	0.8396	0.2129	Yes	ns
RGCC	0.9098	0.4175	Yes	ns
TRADD	0.8499	0.2402	Yes	ns
CCNB2	0.9695	0.6646	Yes	ns
MAF1	0.8283	0.184	Yes	ns
CCNT2	0.8578	0.2616	Yes	ns
ANKS4B	0.8196	0.1623	Yes	ns
SLC2A12	0.7783	0.0638	Yes	ns
CASZ1	0.9081	0.4118	Yes	ns
LRAT	0.9949	0.8638	Yes	ns
GNPDA1	0.777	0.0606	Yes	ns
WDR92	0.8864	0.3435	Yes	ns
SORBS3	0.9177	0.4443	Yes	ns
THOC2	0.8091	0.1363	Yes	ns
ATOH8	0.9952	0.8672	Yes	ns
RAB30	0.9558	0.5954	Yes	ns
EZH1	0.9999	0.9852	Yes	ns
OSR2	0.8687	0.292	Yes	ns
RAC2	0.7862	0.082	Yes	ns
TMEM86B	0.9278	0.4805	Yes	ns
SULF1	0.945	0.5481	Yes	ns
IGSF8	0.9803	0.7311	Yes	ns
SCG2	0.8024	0.1202	Yes	ns
FGGY	0.9985	0.9248	Yes	ns
GPR160	0.8093	0.1369	Yes	ns
HKDC1	0.8408	0.216	Yes	ns
GOT1	0.9438	0.543	Yes	ns
CA8	0.8406	0.2157	Yes	ns
LAMB4	0.8377	0.2081	Yes	ns
PLAU	0.8416	0.2182	Yes	ns
VTI1B	0.9895	0.804	Yes	ns
PLS1	0.8057	0.1281	Yes	ns
FBLN5	0.9265	0.4756	Yes	ns
SLC36A4	0.8864	0.3436	Yes	ns
DUSP22	0.8765	0.3143	Yes	ns
HLCS	0.9955	0.8722	Yes	ns
CROT	0.9667	0.6493	Yes	ns
PARP14	0.9027	0.3941	Yes	ns
FAM214A	0.9131	0.4285	Yes	ns
PHYKPL	0.9463	0.5533	Yes	ns
TFAP2C	0.999	0.9396	Yes	ns
GCNT7	0.9049	0.4013	Yes	ns
ELAVL2	0.8083	0.1344	Yes	ns
TM4SF4	0.8786	0.3204	Yes	ns
PLEKHH2	0.9991	0.9426	Yes	ns
GPA33	0.8444	0.2256	Yes	ns
MID1IP1	1	0.991	Yes	ns
TTK	0.9283	0.4822	Yes	ns
UNC93A	0.9412	0.5323	Yes	ns
BHLHE41	0.8453	0.228	Yes	ns
SNTB1	0.8395	0.2128	Yes	ns
PKLR	0.935	0.5075	Yes	ns
MTHFD1L	0.9201	0.4526	Yes	ns
ARSA	0.8891	0.3517	Yes	ns
ATP8B3	0.8596	0.2664	Yes	ns
TMEM251	0.9343	0.505	Yes	ns
EBF2	0.9382	0.5204	Yes	ns
EGR2	0.8234	0.1718	Yes	ns
EML1	0.8831	0.3336	Yes	ns
ABRACL	0.7738	0.0534	Yes	ns
HOOK1	0.9574	0.6031	Yes	ns
MMP23B	0.9546	0.5901	Yes	ns
CLDN3	0.9884	0.7937	Yes	ns
CDCA8	0.9841	0.7584	Yes	ns
UCP2	0.8942	0.3674	Yes	ns
CCNA1	0.9961	0.8806	Yes	ns
XYLB	0.9176	0.444	Yes	ns
TBC1D9B	0.8179	0.1581	Yes	ns
BPNT1	0.8033	0.1224	Yes	ns
CDK19	0.9253	0.4713	Yes	ns
GFPT2	0.8741	0.3073	Yes	ns
CENPP	0.8601	0.2677	Yes	ns
ITGB7	0.8926	0.3622	Yes	ns
TP63	0.9615	0.6228	Yes	ns
SALL4	0.9926	0.835	Yes	ns
KIF20A	0.8605	0.2688	Yes	ns
ST6GAL1	0.9999	0.9811	Yes	ns
CCR7	0.9668	0.65	Yes	ns
TTC1	0.9104	0.4194	Yes	ns
VAV2	0.7946	0.1018	Yes	ns
CD8A	0.9012	0.3893	Yes	ns
TOMM22	0.8898	0.3538	Yes	ns
PDE7A	0.7953	0.1034	Yes	ns
ELOVL2	0.9983	0.9221	Yes	ns
SLC35E3	0.9746	0.6942	Yes	ns
SOCS2	0.8156	0.1523	Yes	ns
SLC13A1	0.8228	0.1703	Yes	ns
IRF7	0.9581	0.6065	Yes	ns
HRC	0.9799	0.7283	Yes	ns
PTPRZ1	0.9423	0.5368	Yes	ns
CDT1	0.8125	0.1447	Yes	ns
STRA6	0.847	0.2325	Yes	ns
IST1	0.9322	0.4968	Yes	ns
PDE5A	0.9519	0.5778	Yes	ns
CCNB1	0.9952	0.868	Yes	ns
CD99	0.9976	0.9056	Yes	ns
PAQR9	0.9991	0.9422	Yes	ns
UAP1	0.9076	0.41	Yes	ns
KIAA0232	0.8765	0.3142	Yes	ns
SGCB	0.9423	0.5367	Yes	ns
POU2F3	0.8472	0.2329	Yes	ns
BICDL2	0.7974	0.1084	Yes	ns
ARL13A	0.8329	0.1958	Yes	ns
FERMT1	0.793	0.0979	Yes	ns
APLN	0.8918	0.3598	Yes	ns
CRACR2B	0.9591	0.6112	Yes	ns
SLC13A2	0.8153	0.1516	Yes	ns
SPTBN2	0.9579	0.6053	Yes	ns
IRS1	0.9915	0.8236	Yes	ns
TMEM30B	0.8686	0.2915	Yes	ns
AP1G2	0.9492	0.566	Yes	ns
ACOT12	0.899	0.3823	Yes	ns
SLCO2B1	0.8523	0.2466	Yes	ns
CORO1A	0.8143	0.1491	Yes	ns
PDE4DIP	0.7836	0.0759	Yes	ns
KIFC3	0.8919	0.3602	Yes	ns
SLC7A7	0.8175	0.1571	Yes	ns
CCNP	0.9847	0.7629	Yes	ns
REL	0.8277	0.1824	Yes	ns
RET	0.7764	0.0594	Yes	ns
MASTL	0.997	0.8947	Yes	ns
EFHD2	0.8977	0.3783	Yes	ns
DOP1B	0.7898	0.0905	Yes	ns
PAG1	0.7984	0.1106	Yes	ns
NIPA2	0.9664	0.6479	Yes	ns
TPRG1	0.8163	0.1541	Yes	ns
ABCB9	0.8777	0.3176	Yes	ns
TMEM45B	0.8697	0.2946	Yes	ns
RNF17	0.8633	0.2767	Yes	ns
CPEB4	0.9996	0.964	Yes	ns
SLC6A19	0.9829	0.7496	Yes	ns
ZAN	0.8183	0.159	Yes	ns
LHX9	0.9672	0.652	Yes	ns
DACT2	0.798	0.1097	Yes	ns
ENPEP	0.9016	0.3908	Yes	ns
TNFSF10	0.8082	0.1343	Yes	ns
GALNT7	0.7884	0.0871	Yes	ns
PLPP5	0.7952	0.1031	Yes	ns
HELLS	0.778	0.0629	Yes	ns
ITGAE	0.9495	0.567	Yes	ns
GLT8D2	0.9518	0.5773	Yes	ns
SVOPL	0.8214	0.1667	Yes	ns
SLC25A26	0.8482	0.2356	Yes	ns
FAM151A	0.9038	0.3977	Yes	ns
UGCG	0.9588	0.6096	Yes	ns
CPT1B	0.9784	0.7183	Yes	ns
SH3BGRL	0.8624	0.2742	Yes	ns
SRI	0.7775	0.0617	Yes	ns
SCGN	0.8389	0.2113	Yes	ns
RBM38	0.9202	0.4531	Yes	ns
ABCC4	0.812	0.1435	Yes	ns
THEMIS2	0.8118	0.1429	Yes	ns
GARS1	0.81	0.1386	Yes	ns
SLC22A13	0.8753	0.3108	Yes	ns
TAX1BP3	0.8063	0.1296	Yes	ns
TMEM37	0.8013	0.1176	Yes	ns
AVIL	0.8783	0.3194	Yes	ns
TMEM98	0.9048	0.4009	Yes	ns
RUSF1	0.9323	0.4974	Yes	ns
C1QTNF2	0.9773	0.711	Yes	ns
PLCH2	0.8032	0.1222	Yes	ns
ADCY7	0.8902	0.355	Yes	ns
HHIP	0.8053	0.1273	Yes	ns
ATL1	0.9924	0.8336	Yes	ns
EPRS1	0.8641	0.2788	Yes	ns
ATP8B1	0.9952	0.8679	Yes	ns
NARS1	0.9363	0.5128	Yes	ns
SLC19A3	0.8454	0.2283	Yes	ns
RAB40C	0.9069	0.408	Yes	ns
AOC1	0.7779	0.0628	Yes	ns
SGPL1	0.8757	0.312	Yes	ns
SEC23IP	0.9258	0.4733	Yes	ns
COL6A2	0.8386	0.2104	Yes	ns
GBA2	0.8987	0.3813	Yes	ns
MYO1C	0.8842	0.3367	Yes	ns
KCTD7	0.8916	0.3593	Yes	ns
CYTIP	0.8814	0.3285	Yes	ns
ITPR3	0.8012	0.1173	Yes	ns
WSCD2	0.892	0.3603	Yes	ns
SLCO2A1	0.8284	0.1842	Yes	ns
FBXO10	0.9793	0.7241	Yes	ns
HTR4	0.8888	0.3508	Yes	ns
SYTL2	0.9288	0.4843	Yes	ns
UBE3B	0.9969	0.893	Yes	ns
RBM47	0.832	0.1934	Yes	ns
TBC1D2B	0.9105	0.4197	Yes	ns
MPND	0.9899	0.8077	Yes	ns
GPR18	0.875	0.3098	Yes	ns
ANKRD24	0.7805	0.0687	Yes	ns
PDE3B	0.8239	0.1729	Yes	ns
FTCDNL1	0.8976	0.3778	Yes	ns
BCL11B	0.793	0.0979	Yes	ns
FAM110D	0.9279	0.481	Yes	ns
MYL10	0.9269	0.4772	Yes	ns
LTC4S	0.9745	0.6935	Yes	ns
PIWIL2	0.8042	0.1245	Yes	ns
YDJC	0.9938	0.8493	Yes	ns
PLEKHG7	0.8076	0.1329	Yes	ns
IDUA	0.7785	0.064	Yes	ns
SYNE1	0.8052	0.1269	Yes	ns
AGO3	0.918	0.4454	Yes	ns
TMTC1	0.9702	0.6687	Yes	ns
ABTB1	0.9984	0.924	Yes	ns
CERS1	0.8916	0.3593	Yes	ns
HPSE	0.9299	0.4881	Yes	ns
NRXN1	0.8929	0.3632	Yes	ns
NUAK2	0.8853	0.3401	Yes	ns
ZGLP1	0.9975	0.9036	Yes	ns
PARVG	0.8354	0.2022	Yes	ns
JUND	0.9368	0.5146	Yes	ns
LYN	0.8581	0.2623	Yes	ns
AR	0.8984	0.3805	Yes	ns
DPEP1	0.8744	0.3081	Yes	ns
PLD3	0.9999	0.9786	Yes	ns
FZD10	0.9559	0.5957	Yes	ns
CD53	0.9139	0.4312	Yes	ns
GRB14	0.9948	0.8615	Yes	ns
FAM214B	0.7832	0.0749	Yes	ns
PDLIM4	0.8516	0.2447	Yes	ns
CHTF8	0.7877	0.0855	Yes	ns
IL15RA	0.9962	0.8822	Yes	ns
VPS53	0.8935	0.3652	Yes	ns
ADGRL2	0.9781	0.7164	Yes	ns
NEURL1	0.8536	0.2501	Yes	ns
SPINT2	0.9132	0.429	Yes	ns
TRAF1	0.9651	0.6413	Yes	ns
RHBDL2	0.8843	0.3371	Yes	ns
PARP4	0.9065	0.4065	Yes	ns
ARFIP1	0.8194	0.1618	Yes	ns
STK11IP	0.9875	0.7862	Yes	ns
KNL1	0.9785	0.7191	Yes	ns
AGR2	0.9153	0.4359	Yes	ns
RASSF5	0.8084	0.1346	Yes	ns
ENPP5	0.9406	0.53	Yes	ns
NCALD	0.9604	0.6174	Yes	ns
RND2	0.8333	0.1966	Yes	ns
LIN52	0.99	0.809	Yes	ns
NT5E	0.8837	0.3353	Yes	ns
DYTN	0.7935	0.0991	Yes	ns
TBC1D2	0.8153	0.1517	Yes	ns
OAZ1	0.9185	0.4471	Yes	ns
MYDGF	0.8789	0.3212	Yes	ns
MAMDC4	0.8752	0.3103	Yes	ns
NLRX1	0.9886	0.7961	Yes	ns
GAL3ST3	0.7754	0.057	Yes	ns
DOK4	0.824	0.1732	Yes	ns
TACC1	0.9998	0.9698	Yes	ns
SLC4A7	0.9205	0.454	Yes	ns
CCDC32	0.9819	0.7422	Yes	ns
STRIP1	0.8973	0.3769	Yes	ns
TTC39A	0.9327	0.4989	Yes	ns
RAB14	0.9906	0.8141	Yes	ns
ULK1	0.9461	0.5527	Yes	ns
GOLM2	0.8041	0.1243	Yes	ns
TNIP2	0.8341	0.1989	Yes	ns
ABCA12	0.9999	0.9787	Yes	ns
ALDH3A2	0.9125	0.4263	Yes	ns
DBF4	0.7834	0.0754	Yes	ns
ATXN7	0.8514	0.2442	Yes	ns
MYO15B	0.7787	0.0645	Yes	ns
ZNF831	0.8657	0.2833	Yes	ns
MELTF	0.8335	0.1974	Yes	ns
ZC3H6	0.9907	0.8155	Yes	ns
FBXO25	0.8971	0.3762	Yes	ns
DOCK10	0.8581	0.2624	Yes	ns
SHC1	0.9353	0.5088	Yes	ns
LUZP1	0.8191	0.1609	Yes	ns
RNF5	0.8434	0.2229	Yes	ns
NKPD1	0.7911	0.0935	Yes	ns
DNPH1	0.9689	0.6613	Yes	ns
KISS1	0.994	0.8517	Yes	ns
SLCO4A1	0.803	0.1217	Yes	ns
OSBPL5	0.9244	0.468	Yes	ns
NGEF	1	0.989	Yes	ns
ATP10B	0.8907	0.3563	Yes	ns
KLB	0.7728	0.0511	Yes	ns
PDP1	0.9307	0.4912	Yes	ns
LMTK2	0.9934	0.8447	Yes	ns
MAML1	0.9237	0.4656	Yes	ns
CCDC102B	0.9995	0.9578	Yes	ns
PCDH12	0.9785	0.7191	Yes	ns
CCNG1	0.7847	0.0785	Yes	ns
BARD1	0.7724	0.0502	Yes	ns
DDHD2	0.9978	0.9114	Yes	ns
GPX4	0.8443	0.2252	Yes	ns
AGTRAP	0.8524	0.2469	Yes	ns
CCNJL	0.868	0.2898	Yes	ns
SYNPO2	1	0.9931	Yes	ns
TLCD2	0.9474	0.558	Yes	ns
NCOA3	1	0.9968	Yes	ns
SORCS2	0.9741	0.6911	Yes	ns
LETM2	0.998	0.9154	Yes	ns
CPO	0.7955	0.1038	Yes	ns
MALT1	0.7924	0.0964	Yes	ns
HGSNAT	0.9999	0.9815	Yes	ns
NOSTRIN	0.8847	0.3385	Yes	ns
CHL1	0.9942	0.854	Yes	ns
ZNF296	0.8099	0.1383	Yes	ns
TREH	0.8317	0.1928	Yes	ns
FAM83B	0.8137	0.1477	Yes	ns
CDH26	0.994	0.8514	Yes	ns
SPC25	0.8834	0.3344	Yes	ns
PPIP5K2	0.8606	0.2691	Yes	ns
TCTN1	0.989	0.7996	Yes	ns
BEST4	0.8643	0.2794	Yes	ns
DDR1	0.8657	0.2835	Yes	ns
LONRF1	0.931	0.4923	Yes	ns
TPX2	0.8899	0.3541	Yes	ns
LRCH1	0.9101	0.4185	Yes	ns
GAS2L1	0.7875	0.0851	Yes	ns
SDK1	0.9969	0.893	Yes	ns
ATP10D	0.9367	0.5141	Yes	ns
IQGAP1	0.7861	0.0817	Yes	ns
DCXR	0.9518	0.5771	Yes	ns
ABCG2	0.9247	0.4691	Yes	ns
F2RL3	0.9956	0.873	Yes	ns
GPR4	0.9419	0.535	Yes	ns
SGPP2	0.8368	0.2058	Yes	ns
MEGF8	0.9589	0.6102	Yes	ns
NOX5	0.8621	0.2734	Yes	ns
PLEKHG6	0.8891	0.3517	Yes	ns
SCG3	0.7888	0.088	Yes	ns
CUX2	0.998	0.9151	Yes	ns
CALD1	0.9706	0.6708	Yes	ns
SH2D3A	0.7914	0.0941	Yes	ns
SLC5A8	0.9368	0.5146	Yes	ns
ROS1	0.8784	0.3198	Yes	ns
TMEM268	0.8266	0.1797	Yes	ns
RNF152	0.9032	0.3959	Yes	ns
CLDN34	0.9507	0.5724	Yes	ns
BCL3	0.9253	0.4714	Yes	ns
PFN1	0.8876	0.3471	Yes	ns
FAM78A	0.9852	0.7671	Yes	ns
TNFAIP8L3	0.802	0.1192	Yes	ns
EFS	0.8711	0.2986	Yes	ns
GOLT1A	0.9747	0.695	Yes	ns
PTPN6	0.7777	0.0624	Yes	ns
EGR3	0.7923	0.0963	Yes	ns
CRTAM	0.871	0.2984	Yes	ns
RAB12	0.9953	0.8695	Yes	ns
MEN1	0.9169	0.4416	Yes	ns
MDFI	0.983	0.7502	Yes	ns
PATL2	0.9615	0.6231	Yes	ns
RXFP1	0.953	0.5825	Yes	ns
KRTCAP3	0.9003	0.3865	Yes	ns
MTX3	0.8699	0.2952	Yes	ns
MISP3	0.8031	0.1219	Yes	ns
ZRANB3	0.869	0.2926	Yes	ns
C15orf48	0.8779	0.3184	Yes	ns
CD180	0.8573	0.2603	Yes	ns
NUPR1	0.9297	0.4877	Yes	ns
DIO2	0.8396	0.2131	Yes	ns
TROAP	0.7988	0.1117	Yes	ns
CYBRD1	0.8765	0.3143	Yes	ns
SMIM24	0.8275	0.1821	Yes	ns
PLB1	0.8515	0.2444	Yes	ns
PLN	0.8548	0.2534	Yes	ns
TBPL2	0.8522	0.2464	Yes	ns
SPTBN5	0.8281	0.1836	Yes	ns
ZNF326	0.8729	0.3038	Yes	ns
APLP1	0.997	0.8954	Yes	ns
TEC	0.8584	0.2633	Yes	ns
PITHD1	0.8098	0.1382	Yes	ns
NBEAL2	0.856	0.2566	Yes	ns
SLITRK6	0.9757	0.7013	Yes	ns
LMLN2	0.984	0.7576	Yes	ns
NAGK	0.8941	0.3669	Yes	ns
TPST2	0.7769	0.0605	Yes	ns
DOK1	0.9245	0.4684	Yes	ns
MACROH2A1	0.8527	0.2478	Yes	ns
SH3D21	0.8814	0.3284	Yes	ns
FOXRED1	0.9963	0.8834	Yes	ns
MVB12A	0.9998	0.9731	Yes	ns
GAP43	1	0.9945	Yes	ns
PIK3C2G	0.7862	0.082	Yes	ns
TYMP	0.9081	0.4119	Yes	ns
BNIP3	0.999	0.9385	Yes	ns
C16orf91	0.9893	0.8025	Yes	ns
ST14	0.8706	0.2973	Yes	ns
ZNFX1	0.8843	0.3371	Yes	ns
TXNRD3	0.9789	0.7218	Yes	ns
CLRN3	0.8629	0.2756	Yes	ns
SLBP	0.881	0.3273	Yes	ns
CCDC40	0.9988	0.9335	Yes	ns
CHIT1	0.8059	0.1286	Yes	ns
PDCD1LG2	0.8615	0.2717	Yes	ns
NFATC2	0.8224	0.1691	Yes	ns
NME3	0.9113	0.4223	Yes	ns
PPL	0.8781	0.3188	Yes	ns
TMC8	0.9405	0.5294	Yes	ns
TPRN	0.7892	0.089	Yes	ns
LDHA	0.7872	0.0842	Yes	ns
TMEM266	0.8279	0.1831	Yes	ns
CST7	0.9593	0.6119	Yes	ns
FAM174C	0.8823	0.3312	Yes	ns
SCARB1	0.8573	0.2601	Yes	ns
KNTC1	0.7793	0.0661	Yes	ns
PDXDC1	0.866	0.2842	Yes	ns
EPS8	0.9999	0.9772	Yes	ns
PLA1A	0.8476	0.234	Yes	ns
SHROOM3	0.8079	0.1335	Yes	ns
DLG1	0.7758	0.0578	Yes	ns
PTN	0.9645	0.6381	Yes	ns
SUGCT	0.7853	0.0799	Yes	ns
FUT11	0.8257	0.1773	Yes	ns
KLHL25	0.9938	0.8489	Yes	ns
BLK	0.8538	0.2508	Yes	ns
LRRC1	0.952	0.5779	Yes	ns
PIK3R5	0.8655	0.2827	Yes	ns
ATG7	0.9963	0.8838	Yes	ns
KIAA0319	0.9638	0.6345	Yes	ns
FADD	0.8444	0.2256	Yes	ns
NLRC3	0.7899	0.0906	Yes	ns
VPS28	0.8974	0.3774	Yes	ns
GTF2B	0.8506	0.242	Yes	ns
UNC45A	0.963	0.6302	Yes	ns
INPP5B	0.9188	0.4483	Yes	ns
TMEM130	0.9226	0.4615	Yes	ns
TFAP4	0.9981	0.9159	Yes	ns
SPDL1	0.987	0.7815	Yes	ns
SEC23A	0.9775	0.7123	Yes	ns
BCO1	0.842	0.2192	Yes	ns
EIF2AK4	0.7912	0.0936	Yes	ns
NRG1	0.9853	0.7678	Yes	ns
MAP3K6	0.8251	0.1759	Yes	ns
JMJD8	0.9517	0.5766	Yes	ns
GPR171	0.9503	0.5704	Yes	ns
MPRIP	0.9396	0.5258	Yes	ns
MCC	0.9718	0.6778	Yes	ns
NFKB1	0.9101	0.4183	Yes	ns
P2RY1	0.8101	0.1389	Yes	ns
GALNT3	0.8437	0.2238	Yes	ns
PPP1R14D	0.802	0.1192	Yes	ns
TNFSF14	0.8473	0.2333	Yes	ns
LBH	0.8508	0.2426	Yes	ns
LIMD2	0.8505	0.2419	Yes	ns
SLC66A2	0.9342	0.5046	Yes	ns
ZP4	0.942	0.5353	Yes	ns
MAP4K1	0.7925	0.0967	Yes	ns
TSPAN17	0.9787	0.72	Yes	ns
GALNT5	0.7874	0.0848	Yes	ns
PLBD2	0.8061	0.1293	Yes	ns
SPACA4	0.9954	0.8701	Yes	ns
SLC2A9	0.9122	0.4256	Yes	ns

## Sheet: Not_normally_distributed_Radia 
Supplementary Table S23. Normality of differentially expressed genes in the Radiation vs control group
gene	W	P value	Passed normality test (alpha=0.05)?	P value summary
ERCC6L	0.7505	0.0011	No	**
HSP90B1	0.7618	0.0263	No	*
AURKA	0.753	0.0067	No	**
UAP1L1	0.7501	0.0002	No	***
LARGE2	0.7579	0.0175	No	*
MEGF10	0.7556	0.0124	No	*
GATA5	0.7641	0.0315	No	*
CYBA	0.7638	0.0308	No	*
FERMT2	0.7526	0.0056	No	**
NCOA4	0.7575	0.0167	No	*
ANKDD1B	0.7644	0.032	No	*
ARPC1B	0.756	0.0133	No	*
BABAM2	0.7569	0.0152	No	*
ZFYVE26	0.7551	0.0113	No	*
VIL1	0.7716	0.0484	No	*
SLC18B1	0.7599	0.0221	No	*
DLGAP5	0.7615	0.0255	No	*
OCIAD2	0.7663	0.0364	No	*
RUNX3	0.7561	0.0136	No	*
ALDH1A2	0.764	0.0312	No	*
MYB	0.7604	0.0231	No	*
TMEM150B	0.7658	0.0353	No	*
GNG2	0.759	0.0199	No	*
AK3	0.7666	0.0371	No	*
ACSF2	0.7721	0.0496	No	*
MICU1	0.7684	0.041	No	*
PLCB3	0.7578	0.0172	No	*
INKA2	0.7582	0.0182	No	*
VWA5B2	0.7561	0.0134	No	*
GCKR	0.7697	0.0441	No	*
SULT6B1	0.7709	0.0469	No	*
SLC23A3	0.7582	0.0181	No	*
OSTF1	0.7617	0.0261	No	*
NINL	0.7682	0.0406	No	*
PEPD	0.7607	0.0237	No	*
PDIA3	0.7525	0.0056	No	**
CARMIL1	0.7598	0.0217	No	*
CSNK1G1	0.7618	0.0261	No	*
