# Supplementary material for: Investigating the effects of chronic low-dose radiation exposure in the liver of a hypothermic zebrafish model
Source: Sci Rep. 2023 Jan 17;13:918. doi: 10.1038/s41598-022-26976-4 (PMC9845366; doi:10.1038/s41598-022-26976-4)
Supplement: Supplementary file 25 — Supplementary Information 25. [file 41598_2022_26976_MOESM25_ESM.xlsx]

## Sheet: Normally_distributed_TorpRad
Supplementary Table S24. Normality of differentially expressed genes in the torpor+radiation vs control group
Gene	W	P value	Passed normality test (alpha=0.05)?	P value summary
KIFC1	0.9568	0.7588	Yes	ns
MIEF2	0.8671	0.2866	Yes	ns
ERCC6L	0.848	0.2198	Yes	ns
ATG14	0.9811	0.9084	Yes	ns
SPON2	0.8974	0.4182	Yes	ns
INPP1	0.8034	0.1085	Yes	ns
DHRS7	0.9676	0.8264	Yes	ns
HSP90B1	0.8142	0.1302	Yes	ns
SURF1	0.9571	0.7604	Yes	ns
CNPY1	0.9908	0.9616	Yes	ns
ADCYAP1	0.9168	0.5191	Yes	ns
MVK	0.9614	0.7876	Yes	ns
RCOR3	0.9478	0.7024	Yes	ns
GTF3C2	0.9052	0.4573	Yes	ns
MAD2L1	0.8963	0.4127	Yes	ns
TCEA3	0.795	0.0936	Yes	ns
RSAD2	0.8462	0.2141	Yes	ns
NCAPD2	0.9196	0.535	Yes	ns
CALU	0.9367	0.6342	Yes	ns
DGLUCY	0.8895	0.3808	Yes	ns
TACC3	0.9587	0.7708	Yes	ns
STAR	0.8627	0.2699	Yes	ns
SND1	0.8101	0.1216	Yes	ns
MAP3K20	0.9516	0.726	Yes	ns
MRPS18B	0.9712	0.849	Yes	ns
MTA1	0.9593	0.7742	Yes	ns
PBK	0.8758	0.3211	Yes	ns
ECT2	0.9808	0.9066	Yes	ns
ODC1	0.9677	0.827	Yes	ns
FBXO8	0.9333	0.6141	Yes	ns
IARS1	0.9535	0.7378	Yes	ns
CKS1B	0.8452	0.2111	Yes	ns
NBAS	0.8884	0.3755	Yes	ns
CORO1B	0.8846	0.3586	Yes	ns
CHRNA1	0.9073	0.4684	Yes	ns
TXNDC5	0.8643	0.2759	Yes	ns
SREK1	0.9168	0.5194	Yes	ns
EDF1	0.9193	0.5331	Yes	ns
BRI3BP	0.8762	0.3225	Yes	ns
PRMT1	0.9935	0.9745	Yes	ns
SCARA5	0.7945	0.0927	Yes	ns
PER3	0.9488	0.7088	Yes	ns
SARM1	0.8142	0.1303	Yes	ns
KIF11	0.8772	0.3269	Yes	ns
CCDC28B	0.7954	0.0943	Yes	ns
SPAG7	0.9446	0.6828	Yes	ns
CALCRL	0.8549	0.2424	Yes	ns
B9D1	0.9461	0.6919	Yes	ns
TBX6	0.9283	0.5842	Yes	ns
SLC35E1	0.9986	0.9958	Yes	ns
GPT2	0.949	0.7099	Yes	ns
TFAP2B	0.8276	0.1616	Yes	ns
SMARCA1	0.8531	0.2365	Yes	ns
PLEK2	0.8959	0.4108	Yes	ns
TNFSF13B	0.7851	0.0781	Yes	ns
ARHGEF39	0.9568	0.7587	Yes	ns
VDAC2	0.9146	0.5071	Yes	ns
GTSE1	0.8871	0.3697	Yes	ns
LANCL1	0.9889	0.9517	Yes	ns
TBC1D19	0.9385	0.6452	Yes	ns
TTC14	0.9756	0.8759	Yes	ns
SPATA20	0.9981	0.9941	Yes	ns
PSAP	0.9439	0.6783	Yes	ns
DLST	0.9405	0.6573	Yes	ns
KIF23	0.9631	0.7982	Yes	ns
DNM1L	0.9697	0.8399	Yes	ns
ERO1A	0.92	0.5369	Yes	ns
PGD	0.8383	0.1904	Yes	ns
RACGAP1	0.977	0.884	Yes	ns
TMEM50A	0.9124	0.4953	Yes	ns
IAH1	0.9208	0.5412	Yes	ns
EIF4A2	0.9497	0.7142	Yes	ns
CDK8	0.9979	0.9932	Yes	ns
RBM8A	0.9621	0.7923	Yes	ns
AKR7L	0.974	0.8663	Yes	ns
SLCO1C1	0.8954	0.4087	Yes	ns
SEMA3D	0.7846	0.0773	Yes	ns
KIF25	0.965	0.8101	Yes	ns
SMC2	0.9692	0.8366	Yes	ns
PIGS	0.9613	0.7872	Yes	ns
M6PR	0.8633	0.2723	Yes	ns
AIMP2	0.9265	0.5741	Yes	ns
GCLM	0.8681	0.2902	Yes	ns
PARVB	0.9498	0.7151	Yes	ns
MRPL24	0.9702	0.843	Yes	ns
YIF1A	0.9869	0.9412	Yes	ns
CARF	0.864	0.2748	Yes	ns
TG	0.9692	0.8364	Yes	ns
G6PC3	0.9021	0.4416	Yes	ns
EXOC6	0.8071	0.1156	Yes	ns
AP1B1	0.9372	0.6373	Yes	ns
ZNF367	0.9936	0.9753	Yes	ns
PGLS	0.7805	0.0716	Yes	ns
CCT6B	0.8947	0.4054	Yes	ns
SLC30A2	0.9727	0.8579	Yes	ns
RAD23B	0.8554	0.2441	Yes	ns
AK9	0.7845	0.0772	Yes	ns
UFC1	0.9888	0.9511	Yes	ns
FAXDC2	0.9634	0.8	Yes	ns
PCBP4	0.8495	0.2245	Yes	ns
TOP2A	0.9233	0.5557	Yes	ns
TRIP13	0.9595	0.7756	Yes	ns
L3MBTL3	0.9764	0.8805	Yes	ns
UBE2B	0.9027	0.4447	Yes	ns
TRAPPC5	0.9791	0.8967	Yes	ns
LYRM1	0.9854	0.933	Yes	ns
ERBB2	0.9549	0.7471	Yes	ns
ASB1	0.8821	0.3477	Yes	ns
TRAPPC4	0.9994	0.9982	Yes	ns
TPGS1	0.8615	0.2658	Yes	ns
GALK1	0.9015	0.4383	Yes	ns
FKBP5	0.9888	0.951	Yes	ns
ITGB4	0.801	0.1041	Yes	ns
MINDY3	0.8082	0.1179	Yes	ns
LMTK3	0.9851	0.9313	Yes	ns
SSB	0.8953	0.4082	Yes	ns
ANKRD6	0.7955	0.0943	Yes	ns
TIMM17A	0.855	0.2426	Yes	ns
KIAA1143	0.9863	0.9376	Yes	ns
PGP	0.9832	0.9204	Yes	ns
SLC26A1	0.9917	0.9658	Yes	ns
PARPBP	0.9265	0.5741	Yes	ns
CMPK2	0.9936	0.975	Yes	ns
RCOR1	0.8569	0.2493	Yes	ns
MYBL2	0.9472	0.6987	Yes	ns
NR1D1	0.9536	0.7386	Yes	ns
PRIMPOL	0.9129	0.4981	Yes	ns
PAICS	0.8814	0.3447	Yes	ns
RASGEF1B	0.9577	0.7646	Yes	ns
PER2	0.9608	0.7838	Yes	ns
NUF2	0.9425	0.6695	Yes	ns
NCAPD3	0.8047	0.1109	Yes	ns
CCNB3	0.8262	0.1582	Yes	ns
DGCR8	0.9754	0.8743	Yes	ns
DDX39B	0.923	0.5538	Yes	ns
CTDSP2	0.9674	0.8252	Yes	ns
GATM	0.9643	0.8058	Yes	ns
MAF1	0.805	0.1116	Yes	ns
CBR1	0.8519	0.2325	Yes	ns
TAB1	0.9604	0.7816	Yes	ns
CCNT2	0.9513	0.724	Yes	ns
DCTD	0.8658	0.2816	Yes	ns
LSM6	0.9446	0.6827	Yes	ns
RAD51B	0.9672	0.8238	Yes	ns
POLR1D	0.9573	0.7621	Yes	ns
LENG1	0.8327	0.1749	Yes	ns
AURKB	0.9654	0.813	Yes	ns
RNF175	0.8854	0.3623	Yes	ns
POLR3K	0.7908	0.0868	Yes	ns
FOXK1	0.8945	0.4045	Yes	ns
PSMC3IP	0.8234	0.1512	Yes	ns
KPNA2	0.9586	0.77	Yes	ns
CYB561	0.9717	0.8522	Yes	ns
CCAR2	0.8203	0.1438	Yes	ns
IGSF8	0.8828	0.3508	Yes	ns
PIGP	0.8552	0.2433	Yes	ns
SETD7	0.9532	0.7362	Yes	ns
BABAM2	0.9766	0.8817	Yes	ns
SMC4	0.9232	0.5548	Yes	ns
CTNNBIP1	0.9932	0.9731	Yes	ns
ENO3	0.9732	0.8612	Yes	ns
PRPF38A	0.9762	0.8793	Yes	ns
CENPK	0.7688	0.057	Yes	ns
HLCS	0.9936	0.9752	Yes	ns
FRYL	0.9409	0.6597	Yes	ns
DHX29	0.9616	0.7888	Yes	ns
PHYKPL	0.9959	0.9853	Yes	ns
PLEKHA8	0.9427	0.671	Yes	ns
UPP1	0.998	0.9936	Yes	ns
DEPTOR	0.9625	0.7949	Yes	ns
PDCD4	0.8383	0.1906	Yes	ns
DRAP1	0.9459	0.6903	Yes	ns
TTK	0.9645	0.8074	Yes	ns
TRMT1L	0.9017	0.4395	Yes	ns
MTHFD1L	0.877	0.3259	Yes	ns
NR2C2	0.8933	0.3984	Yes	ns
PARP12	0.9064	0.4635	Yes	ns
CYP51A1	0.9242	0.5608	Yes	ns
EML1	0.9105	0.485	Yes	ns
TYMS	0.9232	0.5548	Yes	ns
EXOC1	0.8816	0.3457	Yes	ns
CDCA8	0.9335	0.6149	Yes	ns
UCP2	0.9301	0.5951	Yes	ns
RIPK4	0.9805	0.9051	Yes	ns
ENKD1	0.9343	0.6197	Yes	ns
EIF4EBP1	0.9832	0.9205	Yes	ns
TBC1D9B	0.8514	0.2306	Yes	ns
CENPN	0.965	0.8103	Yes	ns
AMD1	0.9214	0.5449	Yes	ns
CDK19	0.8594	0.258	Yes	ns
SLC18B1	0.8618	0.2666	Yes	ns
NOP16	0.8804	0.3404	Yes	ns
KIF20A	0.9639	0.8036	Yes	ns
POLQ	0.9454	0.6872	Yes	ns
DUSP4	0.9649	0.8096	Yes	ns
NPEPPS	0.9325	0.6089	Yes	ns
CYP27B1	0.9668	0.8216	Yes	ns
AAMP	0.7746	0.0639	Yes	ns
VDAC1	0.8608	0.2629	Yes	ns
TOMM22	0.8701	0.2981	Yes	ns
DLGAP5	0.7922	0.089	Yes	ns
TECTB	0.9988	0.9963	Yes	ns
ELOC	0.9581	0.7673	Yes	ns
LANCL2	0.9789	0.8953	Yes	ns
MYBPC1	0.803	0.1078	Yes	ns
RAD51AP1	0.9206	0.5403	Yes	ns
SCAF11	0.9524	0.7313	Yes	ns
AGBL5	0.8859	0.3645	Yes	ns
SIDT2	0.957	0.7602	Yes	ns
CAV2	0.9796	0.8996	Yes	ns
IL12RB2	0.9675	0.8257	Yes	ns
PISD	0.8866	0.3675	Yes	ns
CENPI	0.981	0.9076	Yes	ns
ZNF532	0.8836	0.3542	Yes	ns
CFAP92	0.9381	0.6429	Yes	ns
CEP44	0.8617	0.2662	Yes	ns
CILP	0.9341	0.6187	Yes	ns
JADE2	0.956	0.7538	Yes	ns
KAZALD1	0.7679	0.0561	Yes	ns
LIN37	0.9881	0.9474	Yes	ns
CDC42EP2	0.9774	0.8867	Yes	ns
H1-10	0.8698	0.2969	Yes	ns
PCNA	0.7885	0.0831	Yes	ns
CRBN	0.9677	0.8274	Yes	ns
ACOT12	0.8403	0.1964	Yes	ns
PIK3C3	0.9915	0.965	Yes	ns
COX7A2L	0.8744	0.3153	Yes	ns
POMT2	0.9017	0.4397	Yes	ns
FAM184B	0.7918	0.0884	Yes	ns
CENPF	0.9582	0.7679	Yes	ns
KIF17	0.9637	0.802	Yes	ns
CCNP	0.9604	0.7815	Yes	ns
RET	0.9849	0.9302	Yes	ns
GHDC	0.8398	0.195	Yes	ns
DOP1B	0.9829	0.9191	Yes	ns
HSPD1	0.9174	0.5224	Yes	ns
MPV17L2	0.9613	0.787	Yes	ns
CYP2R1	0.9856	0.9338	Yes	ns
PTEN	0.9705	0.8443	Yes	ns
VARS2	0.7734	0.0625	Yes	ns
E2F8	0.853	0.2362	Yes	ns
OARD1	0.8443	0.2083	Yes	ns
GFPT1	0.8817	0.3458	Yes	ns
ITPA	0.8055	0.1125	Yes	ns
COPS5	0.9892	0.9535	Yes	ns
PLPP5	0.7867	0.0805	Yes	ns
NAF1	0.8229	0.1501	Yes	ns
GLT8D2	0.8607	0.2627	Yes	ns
UBOX5	0.841	0.1985	Yes	ns
ABCC4	0.9477	0.7021	Yes	ns
GARS1	0.9167	0.5184	Yes	ns
TGIF1	0.8497	0.2251	Yes	ns
TECTA	0.9625	0.7946	Yes	ns
UBAC1	0.8669	0.2855	Yes	ns
EXOSC1	0.9483	0.7055	Yes	ns
BLVRA	0.8396	0.1942	Yes	ns
NEDD4L	0.9385	0.645	Yes	ns
NCAPG2	0.8908	0.3866	Yes	ns
CPEB3	0.8808	0.3419	Yes	ns
COQ6	0.8843	0.3573	Yes	ns
SELENOI	0.9708	0.8467	Yes	ns
EPRS1	0.9896	0.9552	Yes	ns
PIK3C2A	0.9528	0.7338	Yes	ns
NARS1	0.9277	0.5809	Yes	ns
FAM149B1	0.983	0.9196	Yes	ns
ABCC5	0.9821	0.914	Yes	ns
MCRIP2	0.9094	0.4791	Yes	ns
NUB1	0.9796	0.8998	Yes	ns
THEM4	0.9986	0.9959	Yes	ns
SIPA1L3	0.9125	0.4955	Yes	ns
ARHGAP25	0.9497	0.7145	Yes	ns
ACACB	0.9581	0.7672	Yes	ns
NT5DC3	0.918	0.526	Yes	ns
AGO3	0.9988	0.9964	Yes	ns
UBE2T	0.9006	0.434	Yes	ns
CENPE	0.8776	0.3287	Yes	ns
PLD3	0.9247	0.5637	Yes	ns
CCNI	0.964	0.8042	Yes	ns
B3GNT8	0.8756	0.3202	Yes	ns
CHTF8	0.8888	0.3774	Yes	ns
AARS1	0.8268	0.1597	Yes	ns
TMEM135	0.8166	0.1355	Yes	ns
ABHD11	0.9881	0.9473	Yes	ns
MAIP1	0.7858	0.0791	Yes	ns
DARS1	0.8895	0.3807	Yes	ns
SLC41A1	0.9732	0.8614	Yes	ns
KNL1	0.917	0.5202	Yes	ns
INO80	0.982	0.9136	Yes	ns
GCH1	0.9769	0.8838	Yes	ns
IKBKE	0.9386	0.6459	Yes	ns
LIN52	0.9301	0.595	Yes	ns
ARL6IP6	0.9017	0.4395	Yes	ns
CCN6	0.9677	0.827	Yes	ns
EEPD1	0.8952	0.4075	Yes	ns
SPTSSA	0.9453	0.6866	Yes	ns
GIP	0.8056	0.1126	Yes	ns
MIF	0.9165	0.5177	Yes	ns
OAZ1	0.9801	0.9024	Yes	ns
AP3D1	0.8438	0.2067	Yes	ns
ZNF618	0.8649	0.2782	Yes	ns
FBLIM1	0.9798	0.9009	Yes	ns
PREX2	0.9269	0.5761	Yes	ns
NDC80	0.8984	0.4232	Yes	ns
CMBL	0.9083	0.4734	Yes	ns
KIAA2013	0.8752	0.3187	Yes	ns
INKA2	0.8883	0.3753	Yes	ns
PCTP	0.9811	0.9086	Yes	ns
FASTKD2	0.966	0.8163	Yes	ns
KNSTRN	0.9109	0.4872	Yes	ns
TTC19	0.9824	0.9162	Yes	ns
VPS13C	0.9075	0.4692	Yes	ns
GOLM2	0.9761	0.879	Yes	ns
WDPCP	0.7985	0.0996	Yes	ns
ATXN7	0.9241	0.56	Yes	ns
FAM120A	0.9539	0.7408	Yes	ns
ZC3H6	0.991	0.9623	Yes	ns
PRXL2C	0.8586	0.2554	Yes	ns
PTPN20	0.8865	0.367	Yes	ns
SLC4A11	0.8916	0.3906	Yes	ns
CENPO	0.9958	0.9848	Yes	ns
SHPRH	0.8884	0.3759	Yes	ns
VWA5B2	0.9131	0.4988	Yes	ns
SUGP1	0.9402	0.6558	Yes	ns
RPGRIP1	0.8156	0.1333	Yes	ns
B3GALT4	0.9771	0.8846	Yes	ns
PDP1	0.9268	0.5758	Yes	ns
CCDC102B	0.8884	0.3759	Yes	ns
CDKN1A	0.984	0.9248	Yes	ns
GRAMD1A	0.9167	0.5187	Yes	ns
BARD1	0.9608	0.7837	Yes	ns
BUB1	0.9766	0.8819	Yes	ns
CYP26B1	0.9463	0.6928	Yes	ns
CUTC	0.819	0.1409	Yes	ns
NCOA3	0.8502	0.2268	Yes	ns
TMLHE	0.8241	0.1529	Yes	ns
AIFM2	0.8015	0.105	Yes	ns
NOSTRIN	0.8867	0.3679	Yes	ns
DDR1	0.851	0.2293	Yes	ns
POC1A	0.941	0.6603	Yes	ns
LONRF1	0.8397	0.1944	Yes	ns
TPX2	0.9655	0.8134	Yes	ns
ASPH	0.7638	0.0516	Yes	ns
TMEM131L	0.8983	0.4228	Yes	ns
NCKIPSD	0.9028	0.445	Yes	ns
MFSD4B	0.9176	0.5236	Yes	ns
CRAMP1	0.859	0.2566	Yes	ns
CFAP61	0.9189	0.5307	Yes	ns
CD302	0.9124	0.4952	Yes	ns
CKAP2	0.9239	0.5589	Yes	ns
DTHD1	0.8166	0.1355	Yes	ns
CDK1	0.9618	0.7902	Yes	ns
FASN	0.8195	0.1421	Yes	ns
LYPLAL1	0.9292	0.5899	Yes	ns
GOLT1A	0.9083	0.4732	Yes	ns
ABCF3	0.7627	0.0504	Yes	ns
DEPDC4	0.9511	0.723	Yes	ns
MTX3	0.8925	0.3946	Yes	ns
DIAPH3	0.905	0.4566	Yes	ns
MKI67	0.9171	0.5209	Yes	ns
SPINK4	0.7703	0.0587	Yes	ns
CHCHD5	0.96	0.7789	Yes	ns
LEAP2	0.9479	0.7031	Yes	ns
CENPA	0.8622	0.268	Yes	ns
CREB1	0.8661	0.2828	Yes	ns
SPC24	0.8769	0.3254	Yes	ns
IGF1	0.8619	0.267	Yes	ns
NUP37	0.8359	0.1838	Yes	ns
CENPH	0.8824	0.3488	Yes	ns
TROAP	0.9728	0.8585	Yes	ns
TMEM14A	0.9271	0.5775	Yes	ns
CYBRD1	0.9405	0.6575	Yes	ns
SMIM24	0.8237	0.1519	Yes	ns
UNC80	0.8076	0.1167	Yes	ns
CCNE2	0.825	0.155	Yes	ns
SRSF11	0.861	0.2638	Yes	ns
IQGAP3	0.9391	0.6491	Yes	ns
EXD1	0.8905	0.3856	Yes	ns
PARP11	0.801	0.104	Yes	ns
LMLN2	0.976	0.8779	Yes	ns
RABGAP1	0.7643	0.0521	Yes	ns
INCENP	0.9845	0.9277	Yes	ns
SEPTIN10	0.9555	0.7509	Yes	ns
LSR	0.9354	0.6263	Yes	ns
MVD	0.8679	0.2895	Yes	ns
THRSP	0.9652	0.8115	Yes	ns
GAP43	0.8614	0.2652	Yes	ns
PIK3C2G	0.8956	0.4093	Yes	ns
FBXO7	0.8793	0.3358	Yes	ns
C16orf91	0.9828	0.9181	Yes	ns
SMG6	0.9253	0.5668	Yes	ns
SOS1	0.8149	0.1318	Yes	ns
ABCA3	0.8503	0.227	Yes	ns
CKAP2L	0.9308	0.5991	Yes	ns
PLCB4	0.9665	0.8196	Yes	ns
PLGRKT	0.993	0.9721	Yes	ns
HINT2	0.8532	0.2367	Yes	ns
PWWP2B	0.9303	0.5963	Yes	ns
ORC4	0.8677	0.2887	Yes	ns
LONP2	0.868	0.2897	Yes	ns
DBT	0.9379	0.6416	Yes	ns
ARF6	0.9914	0.9646	Yes	ns
KNTC1	0.8318	0.1725	Yes	ns
C11orf49	0.9161	0.5151	Yes	ns
PPOX	0.973	0.8599	Yes	ns
DLG1	0.9515	0.7253	Yes	ns
TK1	0.7735	0.0626	Yes	ns
PTN	0.9497	0.7143	Yes	ns
CRY2	0.965	0.8103	Yes	ns
CTNNA1	0.8858	0.3638	Yes	ns
TICAM2	0.9162	0.5159	Yes	ns
PDIA3	0.9588	0.7715	Yes	ns
KLHDC3	0.9085	0.4745	Yes	ns
NEMF	0.8385	0.191	Yes	ns
IMMT	0.8954	0.4086	Yes	ns
VPS54	0.9301	0.595	Yes	ns
EIF4A3	0.9292	0.5899	Yes	ns
MRPS2	0.951	0.7224	Yes	ns
RNF213	0.9105	0.4851	Yes	ns
GTF2B	0.9885	0.9497	Yes	ns
KARS1	0.957	0.7599	Yes	ns
SGO1	0.9917	0.9661	Yes	ns
SH3BP5	0.9176	0.5233	Yes	ns
SPDL1	0.8633	0.2723	Yes	ns
DNAJA2	0.9166	0.5181	Yes	ns
HIKESHI	0.7918	0.0883	Yes	ns
FBXO43	0.8885	0.3762	Yes	ns
SEC23A	0.9057	0.4599	Yes	ns
MAP3K6	0.8316	0.1719	Yes	ns
CEP192	0.9812	0.9092	Yes	ns
FZD6	0.9558	0.7525	Yes	ns
ZNF821	0.8462	0.2141	Yes	ns
PHF21B	0.8805	0.3406	Yes	ns
TRIB1	0.9667	0.8211	Yes	ns
SLC66A2	0.922	0.548	Yes	ns
PLBD2	0.9048	0.4553	Yes	ns
UBE2C	0.9538	0.74	Yes	ns
UBALD2	0.9816	0.9111	Yes	ns

## Sheet: Not_normally_dist_TorpRad
Supplementary Table S24. Normality of differentially expressed genes in the torpor+radiation vs control group
Gene	W	P value	Passed normality test (alpha=0.05)?	P value summary
AK1	0.671	0.0051	No	**
GINS2	0.6999	0.0116	No	*
STAMBPL1	0.7343	0.0272	No	*
IDH2	0.6966	0.0106	No	*
DMWD	0.7463	0.0356	No	*
TTC9C	0.6823	0.0071	No	**
RYK	0.7291	0.0241	No	*
CDKN1C	0.6711	0.0051	No	**
PCK1	0.6632	0.004	No	**
SLC12A3	0.6635	0.004	No	**
SMAD7	0.6886	0.0085	No	**
SFXN2	0.7584	0.0461	No	*
PCSK2	0.674	0.0055	No	**
RCAN2	0.658	0.0034	No	**
RPS6KA1	0.6651	0.0042	No	**
PTGIR	0.7568	0.0446	No	*
CDKN3	0.6854	0.0077	No	**
ENDOU	0.7329	0.0263	No	*
EHBP1L1	0.7242	0.0215	No	*
ZMAT1	0.7063	0.0137	No	*
MYL10	0.6609	0.0037	No	**
GRPEL2	0.7525	0.0408	No	*
MLLT11	0.6552	0.003	No	**
SLC35B4	0.7612	0.0489	No	*
MAMDC4	0.6574	0.0033	No	**
CCAR1	0.7493	0.0381	No	*
FBXO33	0.7502	0.0388	No	*
SYNPO2	0.7018	0.0122	No	*
USP42	0.7201	0.0194	No	*
PTPN9	0.7336	0.0268	No	*
RMRPP5	0.7601	0.0478	No	*
RXFP1	0.6633	0.004	No	**
IGFBP3	0.6489	0.0025	No	**
ORC2	0.7532	0.0413	No	*
WHAMM	0.7494	0.0381	No	*
CREBRF	0.7612	0.0489	No	*
