# Supplementary material for: Investigating the effects of chronic low-dose radiation exposure in the liver of a hypothermic zebrafish model
Source: Sci Rep. 2023 Jan 17;13:918. doi: 10.1038/s41598-022-26976-4 (PMC9845366; doi:10.1038/s41598-022-26976-4)
Supplement: Supplementary file 26 — Supplementary Information 26. [file 41598_2022_26976_MOESM26_ESM.xlsx]

## Sheet: positively_correlated_radiation
Supplementary Table S25. Differentially expressed genes correlated with activity scores in the Radiation vs control group
Human.gene.name	r	P..two.tailed.	Significant...alpha...0.05.	log2FoldChange	padj
PLPP5	0.9999	0.0101	Yes	2.24458	0.0485179
DOP1B	1	0.0059	Yes	1.4564	0.0152811
SLC35E1	0.9979	0.0411	Yes	1.2819	0.0769745
NT5DC1	0.9987	0.0326	Yes	1.05422	0.0929185
GOLM2	0.9996	0.0172	Yes	0.750479	0.0920714
DLG1	0.9977	0.0435	Yes	-0.993221	0.044291
PLBD2	0.9996	0.0188	Yes	-1.38646	0.0108211
SPATA20	0.9999	0.007	Yes	-1.43414	0.0153573
GARS1	0.9994	0.0219	Yes	-1.46847	0.0875955
SOCS2	0.9991	0.0265	Yes	-1.49222	0.0786369
IDUA	0.9974	0.0456	Yes	-1.70273	0.0605383
FUT11	0.9985	0.0349	Yes	-1.73952	0.0748824

## Sheet: negatively_correlated_radiation
Supplementary Table S25. Differentially expressed genes correlated with activity scores in the Radiation vs control group
Human.gene.name	r	log2FoldChange	padj
ABCC4	-0.9993	4.2593	0.0148249
ABRACL	-0.9978	4.23275	0.0156364
AOC1	-0.9975	8.46819	0.0284854
BARD1	-0.9999	4.60636	0.0686096
BPNT1	-0.9997	1.38301	0.0880368
CA8	-0.9972	5.48531	0.0732149
CHMP4C	-0.9992	4.93731	0.055247
COTL1	-1	3.02417	0.0515106
CPO	-0.9999	8.49452	0.0178521
DBF4	-1	2.75186	0.0871514
DYTN	-0.9999	3.59475	0.0299416
EGR3	-0.9999	2.78681	0.0349347
ETHE1	-0.9976	1.89912	0.0989127
FABP2	-0.9978	5.87239	0.00108466
FAM110A	-0.9976	2.48771	0.0846264
FAM214B	-0.997	2.23324	0.0510396
FAM83B	-0.9992	8.10542	0.00945958
FES	-1	4.19179	0.0379158
GAL3ST3	-1	4.8699	0.0691557
GALNT7	-1	2.95283	0.0431558
GAS2L1	-1	4.93435	0.0245019
GNPDA1	-0.9976	8.00571	0.00148336
HELLS	-1	3.29495	0.0570676
ITGB4	-0.9969	10.9328	0.000220901
KLB	-0.9979	7.79552	0.0915076
KNTC1	-1	2.43221	0.0967172
LAMB4	-0.9975	6.74152	0.0548198
LTA4H	-0.9975	1.53148	0.0454631
MALT1	-0.9999	2.258	0.0916209
MAP4K1	-0.9999	3.33725	0.0848795
MYO15B	-1	5.33721	0.0161948
NET1	-1	2.19733	0.0701405
NEUROD1	-0.9999	7.01583	0.0284402
NFATC2	-0.9987	3.5535	0.068891
NIPAL3	-1	1.73866	0.053001
PDE7A	-0.9999	2.20102	0.0646307
PIK3C2G	-1	5.62544	0.0171666
PIWIL2	-0.9996	2.40588	0.0989435
PRDM1	-0.9983	3.68077	0.0146908
PTPN6	-0.9975	2.41016	0.0832628
REL	-0.9984	1.9398	0.0363807
RET	-1	5.51269	0.0128314
RGL1	-0.9975	2.94666	0.0529564
SCGN	-0.9974	6.37514	0.0373909
SH2D3A	-0.9999	7.65862	0.00652515
SHROOM3	-0.9995	1.92608	0.0837811
SLC2A12	-0.9974	2.97201	0.0747419
SLCO4A1	-0.9997	5.76115	0.0506669
SPI1	-1	2.78975	0.0386401
SRI	-1	2.24956	0.0685256
STRBP	-1	4.14865	0.05785
SUGCT	-1	5.67535	0.0575956
TPST2	-0.9976	3.15787	0.0939402
TROAP	-0.9998	2.33888	0.0908668
UGDH	-0.9999	1.28045	0.0645992
ZNF296	-0.9994	5.87215	0.0376535
