# Supplementary material for: Investigating the effects of chronic low-dose radiation exposure in the liver of a hypothermic zebrafish model
Source: Sci Rep. 2023 Jan 17;13:918. doi: 10.1038/s41598-022-26976-4 (PMC9845366; doi:10.1038/s41598-022-26976-4)
Supplement: Supplementary file 27 — Supplementary Information 27. [file 41598_2022_26976_MOESM27_ESM.xlsx]

## Sheet: Positively correlated
Supplementary Table S26. Differentially expressed genes correlated with activity scores in the Torpor+radiation vs control grou
Human.gene.name	r	X95..confidence.interval	R.squared	P..two.tailed.	log2FoldChange	padj
MAP3K6	0.9992	0.9594 to 1.000	0.9984	0.0008	-2.90271	0.00161304
EXOC1	0.9939	0.7316 to 0.9999	0.9878	0.0061	0.683644	0.112453
BABAM2	0.9673	0.08780 to 0.9993	0.9356	0.0327	0.894781	0.0221012

## Sheet: negatively correlated
Supplementary Table S26. Differentially expressed genes correlated with activity scores in the Torpor+radiation vs control grou
Human.gene.name	r	X95..confidence.interval	R.squared	P..two.tailed.	log2FoldChange	padj
IARS1	-0.9566	-0.9991 to 0.05624	0.915	0.0434	-1.98907	0.147146
TNFSF13B	-0.9623	-0.9992 to -0.01549	0.9259	0.0377	-2.8707	0.186638
INPP1	-0.9717	-0.9994 to -0.1603	0.9442	0.0283	2.16309	0.356922
GATM	-0.9743	-0.9995 to -0.2072	0.9492	0.0257	2.64233	0.0441349
CRAMP1	-0.9794	-0.9996 to -0.3112	0.9592	0.0206	-1.04803	0.16475
VWA5B2	-0.982	-0.9996 to -0.3729	0.9644	0.018	5.77601	0.133989
CORO1B	-0.9894	-0.9998 to -0.5764	0.9789	0.0106	1.94981	0.328233
LONP2	-0.9985	-1.000 to -0.9276	0.997	0.0015	-1.59422	0.271179
