# Supplementary material for: Investigating the effects of chronic low-dose radiation exposure in the liver of a hypothermic zebrafish model
Source: Sci Rep. 2023 Jan 17;13:918. doi: 10.1038/s41598-022-26976-4 (PMC9845366; doi:10.1038/s41598-022-26976-4)
Supplement: Supplementary file 28 — Supplementary Information 28. [file 41598_2022_26976_MOESM28_ESM.xlsx]

## Sheet: ORA_Radiation_Pos_Cor_Upreg
Supplementary Table S27. Over-representation analysis of differentially expressed genes correlated with activity scores in the Radiation vs control group
Category	ID	Name	Source	p-value	q-value Bonferroni	q-value FDR B&H	q-value FDR B&Y	Hit Count in Query List	Hit Count in Genome	Hit in Query List
GO: Molecular Function	GO:0000810	diacylglycerol diphosphate phosphatase activity		0.0007512	0.01202	0.012	0.04057	1	3	PLPP5
GO: Molecular Function	GO:0008195	phosphatidate phosphatase activity		0.003502	0.05603	0.012	0.04057	1	14	PLPP5
GO: Molecular Function	GO:0008253	5'-nucleotidase activity		0.003752	0.06003	0.012	0.04057	1	15	NT5DC1
GO: Molecular Function	GO:0016791	phosphatase activity		0.003848	0.06156	0.012	0.04057	2	400	PLPP5,NT5DC1
GO: Molecular Function	GO:0042577	lipid phosphatase activity		0.004251	0.06802	0.012	0.04057	1	17	PLPP5
GO: Molecular Function	GO:0008252	nucleotidase activity		0.004501	0.07201	0.012	0.04057	1	18	NT5DC1
GO: Molecular Function	GO:0042578	phosphoric ester hydrolase activity		0.006024	0.09639	0.01377	0.04655	2	503	PLPP5,NT5DC1
GO: Molecular Function	GO:0016788	hydrolase activity, acting on ester bonds		0.02184	0.3495	0.04147	0.1402	2	981	PLPP5,NT5DC1
GO: Molecular Function	GO:0015297	antiporter activity		0.02333	0.3732	0.04147	0.1402	1	94	SLC35E1
Pathway	1269282	Role of phospholipids in phagocytosis	BioSystems: REACTOME	0.002572	0.007715	0.007715	0.01415	1	35	PLPP5
Pathway	1269279	Fcgamma receptor (FCGR) dependent phagocytosis	BioSystems: REACTOME	0.006981	0.02094	0.01047	0.0192	1	95	PLPP5

## Sheet: ORA_Radiation_Pos_Cor_Downreg
Supplementary Table S27. Over-representation analysis of differentially expressed genes correlated with activity scores in the Radiation vs control group
Category	ID	Name	Source	p-value	q-value Bonferroni	q-value FDR B&H	q-value FDR B&Y	Hit Count in Query List	Hit Count in Genome	Hit in Query List
GO: Molecular Function	GO:0097016	L27 domain binding		0.001442	0.1355	0.02258	0.1158	1	4	DLG1
GO: Molecular Function	GO:0098919	structural constituent of postsynaptic density		0.003241	0.3046	0.03384	0.1735	1	9	DLG1
GO: Molecular Function	GO:0098879	structural constituent of postsynaptic specialization		0.0036	0.3384	0.03384	0.1735	1	10	DLG1
GO: Molecular Function	GO:0004385	guanylate kinase activity		0.00396	0.3722	0.03384	0.1735	1	11	DLG1
GO: Molecular Function	GO:0031434	mitogen-activated protein kinase kinase binding		0.006831	0.6421	0.0402	0.206	1	19	DLG1
GO: Molecular Function	GO:0099186	structural constituent of postsynapse		0.007548	0.7095	0.0402	0.206	1	21	DLG1
GO: Molecular Function	GO:0050145	nucleoside monophosphate kinase activity		0.008264	0.7769	0.0402	0.206	1	23	DLG1
GO: Molecular Function	GO:0098918	structural constituent of synapse		0.01113	1	0.04317	0.2213	1	31	DLG1
GO: Molecular Function	GO:0035255	ionotropic glutamate receptor binding		0.01398	1	0.04877	0.25	1	39	DLG1
GO: Molecular Function	GO:0016776	phosphotransferase activity, phosphate group as acceptor		0.01505	1	0.04877	0.25	1	42	DLG1
Pathway	1270329	NrCAM interactions	BioSystems: REACTOME	0.002054	0.1663	0.02434	0.1212	1	7	DLG1
Pathway	1268811	Activation of Ca-permeable Kainate Receptor	BioSystems: REACTOME	0.003518	0.285	0.02434	0.1212	1	12	DLG1
Pathway	1268809	Ionotropic activity of Kainate Receptors	BioSystems: REACTOME	0.003518	0.285	0.02434	0.1212	1	12	DLG1
Pathway	M22001	Synaptic Proteins at the Synaptic Junction	MSigDB C2 BIOCARTA (v7.3)	0.005274	0.4272	0.02434	0.1212	1	18	DLG1
Pathway	1383059	SALM protein interactions at the synapses	BioSystems: REACTOME	0.006151	0.4982	0.02434	0.1212	1	21	DLG1
Pathway	1268808	Activation of Kainate Receptors upon glutamate binding	BioSystems: REACTOME	0.009362	0.7583	0.02434	0.1212	1	32	DLG1
Pathway	1268795	Trafficking of AMPA receptors	BioSystems: REACTOME	0.009362	0.7583	0.02434	0.1212	1	32	DLG1
Pathway	1268794	Glutamate Binding, Activation of AMPA Receptors and Synaptic Plasticity	BioSystems: REACTOME	0.009362	0.7583	0.02434	0.1212	1	32	DLG1
Pathway	138005	E-cadherin signaling in the nascent adherens junction	BioSystems: Pathway Interaction Database	0.009653	0.7819	0.02434	0.1212	1	33	DLG1
Pathway	M39875	Disruption of postsynaptic signalling by CNV	MSigDB C2 BIOCARTA (v7.3)	0.009945	0.8055	0.02434	0.1212	1	34	DLG1
Pathway	SMP00324	Procainamide (Antiarrhythmic) Pathway	SMPDB	0.01082	0.8763	0.02434	0.1212	1	37	DLG1
Pathway	SMP00323	Quinidine Pathway	SMPDB	0.01082	0.8763	0.02434	0.1212	1	37	DLG1
Pathway	SMP00326	Fosphenytoin (Antiarrhythmic) Pathway	SMPDB	0.01082	0.8763	0.02434	0.1212	1	37	DLG1
Pathway	SMP00325	Disopyramide Pathway	SMPDB	0.01082	0.8763	0.02434	0.1212	1	37	DLG1
Pathway	SMP00328	Lidocaine (Antiarrhythmic) Pathway	SMPDB	0.01082	0.8763	0.02434	0.1212	1	37	DLG1
Pathway	SMP00327	Phenytoin (Antiarrhythmic) Pathway	SMPDB	0.01082	0.8763	0.02434	0.1212	1	37	DLG1
Pathway	SMP00329	Mexiletine Pathway	SMPDB	0.01082	0.8763	0.02434	0.1212	1	37	DLG1
Pathway	SMP00331	Flecainide Pathway	SMPDB	0.01082	0.8763	0.02434	0.1212	1	37	DLG1
Pathway	SMP00330	Tocainide Pathway	SMPDB	0.01082	0.8763	0.02434	0.1212	1	37	DLG1
Pathway	SMP00332	Ibutilide Pathway	SMPDB	0.01082	0.8763	0.02434	0.1212	1	37	DLG1
Pathway	M156	E-cadherin signaling in the nascent adherens junction	MSigDB C2 BIOCARTA (v7.3)	0.0114	0.9235	0.02496	0.1242	1	39	DLG1
Pathway	SMP00359	Diltiazem Pathway	SMPDB	0.01663	1	0.02866	0.1427	1	57	DLG1
Pathway	SMP00375	Verapamil Pathway	SMPDB	0.01663	1	0.02866	0.1427	1	57	DLG1
Pathway	M39429	T-Cell antigen Receptor (TCR) pathway during Staphylococcus aureus infection	MSigDB C2 BIOCARTA (v7.3)	0.01808	1	0.03051	0.1519	1	62	DLG1
Pathway	137994	CDC42 signaling events	BioSystems: Pathway Interaction Database	0.02039	1	0.03177	0.1581	1	70	DLG1
Pathway	M81	CDC42 signaling events	MSigDB C2 BIOCARTA (v7.3)	0.02039	1	0.03177	0.1581	1	70	DLG1
Pathway	1427849	Protein-protein interactions at synapses	BioSystems: REACTOME	0.02126	1	0.03249	0.1617	1	73	DLG1
Pathway	M39860	3q29 copy number variation syndrome	MSigDB C2 BIOCARTA (v7.3)	0.02299	1	0.03326	0.1655	1	79	DLG1
Pathway	1270323	L1CAM interactions	BioSystems: REACTOME	0.02961	1	0.04175	0.2078	1	102	DLG1
Pathway	83080	T cell receptor signaling pathway	BioSystems: KEGG	0.0299	1	0.04175	0.2078	1	103	DLG1
Pathway	M9904	T cell receptor signaling pathway	MSigDB C2 BIOCARTA (v7.3)	0.03133	1	0.04302	0.2141	1	108	DLG1
GO: Molecular Function	GO:0046920	alpha-(1->3)-fucosyltransferase activity		0.002881	0.2708	0.03384	0.1735	1	8	FUT11
GO: Molecular Function	GO:0008417	fucosyltransferase activity		0.004678	0.4398	0.03665	0.1878	1	13	FUT11
GO: Molecular Function	GO:0004820	glycine-tRNA ligase activity		0.0003607	0.0339	0.0113	0.05792	1	1	GARS1
GO: Molecular Function	GO:0008796	bis(5'-nucleosyl)-tetraphosphatase activity		0.000721	0.06777	0.01355	0.06948	1	2	GARS1
GO: Molecular Function	GO:0004081	bis(5'-nucleosyl)-tetraphosphatase (asymmetrical) activity		0.000721	0.06777	0.01355	0.06948	1	2	GARS1
GO: Molecular Function	GO:0004551	nucleotide diphosphatase activity		0.007906	0.7432	0.0402	0.206	1	22	GARS1
GO: Molecular Function	GO:0004812	aminoacyl-tRNA ligase activity		0.01469	1	0.04877	0.25	1	41	GARS1
GO: Molecular Function	GO:0016875	ligase activity, forming carbon-oxygen bonds		0.01469	1	0.04877	0.25	1	41	GARS1
GO: Biological Process	GO:0070150	mitochondrial glycyl-tRNA aminoacylation		0.0003464	0.2252	0.04396	0.3101	1	1	GARS1
GO: Biological Process	GO:0006426	glycyl-tRNA aminoacylation		0.0003464	0.2252	0.04396	0.3101	1	1	GARS1
Pathway	MAP00970_Aminoacyl_tRNA_biosynthesis	MAP00970 Aminoacyl tRNA biosynthesis	GenMAPP	0.005274	0.4272	0.02434	0.1212	1	18	GARS1
Pathway	1269711	Mitochondrial tRNA aminoacylation	BioSystems: REACTOME	0.006735	0.5456	0.02434	0.1212	1	23	GARS1
Pathway	MAP00260_Glycine_serine_and_threonine_metabolism	MAP00260 Glycine serine and threonine metabolism	GenMAPP	0.006735	0.5456	0.02434	0.1212	1	23	GARS1
Pathway	SMP00004	Glycine, Serine and Threonine Metabolism	SMPDB	0.00732	0.5929	0.02434	0.1212	1	25	GARS1
Pathway	1269710	Cytosolic tRNA aminoacylation	BioSystems: REACTOME	0.007611	0.6165	0.02434	0.1212	1	26	GARS1
Pathway	M14691	Aminoacyl-tRNA biosynthesis	MSigDB C2 BIOCARTA (v7.3)	0.01198	0.9706	0.02554	0.1271	1	41	GARS1
Pathway	1269709	tRNA Aminoacylation	BioSystems: REACTOME	0.01315	1	0.02712	0.135	1	45	GARS1
Pathway	83030	Aminoacyl-tRNA biosynthesis	BioSystems: KEGG	0.01924	1	0.03177	0.1581	1	66	GARS1
GO: Molecular Function	GO:0003940	L-iduronidase activity		0.0003607	0.0339	0.0113	0.05792	1	1	IDUA
GO: Biological Process	GO:0030211	heparin catabolic process		0.0003464	0.2252	0.04396	0.3101	1	1	IDUA
GO: Biological Process	GO:0030209	dermatan sulfate catabolic process		0.0003464	0.2252	0.04396	0.3101	1	1	IDUA
Pathway	413377	Heparan sulfate degradation	BioSystems: KEGG	0.00264	0.2138	0.02434	0.1212	1	9	IDUA
Pathway	413375	Dermatan sulfate degradation	BioSystems: KEGG	0.00264	0.2138	0.02434	0.1212	1	9	IDUA
Pathway	MAP00531_Glycosaminoglycan_degradation	MAP00531 Glycosaminoglycan degradation	GenMAPP	0.002933	0.2375	0.02434	0.1212	1	10	IDUA
Pathway	1269987	CS/DS degradation	BioSystems: REACTOME	0.004104	0.3324	0.02434	0.1212	1	14	IDUA
Pathway	M39832	Glycosaminoglycan degradation	MSigDB C2 BIOCARTA (v7.3)	0.004982	0.4035	0.02434	0.1212	1	17	IDUA
Pathway	82981	Glycosaminoglycan degradation	BioSystems: KEGG	0.005567	0.4509	0.02434	0.1212	1	19	IDUA
Pathway	1269983	HS-GAG degradation	BioSystems: REACTOME	0.006151	0.4982	0.02434	0.1212	1	21	IDUA
Pathway	M3624	Glycosaminoglycan degradation	MSigDB C2 BIOCARTA (v7.3)	0.006151	0.4982	0.02434	0.1212	1	21	IDUA
Pathway	1269984	Chondroitin sulfate/dermatan sulfate metabolism	BioSystems: REACTOME	0.01518	1	0.02859	0.1423	1	52	IDUA
Pathway	1269980	Heparan sulfate/heparin (HS-GAG) metabolism	BioSystems: REACTOME	0.01576	1	0.02866	0.1427	1	54	IDUA
Pathway	M11266	Lysosome	MSigDB C2 BIOCARTA (v7.3)	0.03505	1	0.04729	0.2354	1	121	IDUA
Pathway	99052	Lysosome	BioSystems: KEGG	0.03563	1	0.04729	0.2354	1	123	IDUA
Pathway	1269972	Glycosaminoglycan metabolism	BioSystems: REACTOME	0.0362	1	0.04729	0.2354	1	125	IDUA
GO: Molecular Function	GO:0008269	JAK pathway signal transduction adaptor activity		0.0003607	0.0339	0.0113	0.05792	1	1	SOCS2
GO: Molecular Function	GO:0005131	growth hormone receptor binding		0.003241	0.3046	0.03384	0.1735	1	9	SOCS2
GO: Molecular Function	GO:0046935	1-phosphatidylinositol-3-kinase regulator activity		0.005755	0.541	0.03864	0.1981	1	16	SOCS2
GO: Molecular Function	GO:0005159	insulin-like growth factor receptor binding		0.005755	0.541	0.03864	0.1981	1	16	SOCS2
GO: Molecular Function	GO:0035014	phosphatidylinositol 3-kinase regulator activity		0.007548	0.7095	0.0402	0.206	1	21	SOCS2
GO: Molecular Function	GO:0036313	phosphatidylinositol 3-kinase catalytic subunit binding		0.008622	0.8105	0.0402	0.206	1	24	SOCS2
GO: Molecular Function	GO:0016303	1-phosphatidylinositol-3-kinase activity		0.00898	0.8441	0.0402	0.206	1	25	SOCS2
GO: Molecular Function	GO:0035004	phosphatidylinositol 3-kinase activity		0.01113	1	0.04317	0.2213	1	31	SOCS2
GO: Molecular Function	GO:0052742	phosphatidylinositol kinase activity		0.01148	1	0.04317	0.2213	1	32	SOCS2
Pathway	M39517	Leptin Insulin Overlap	MSigDB C2 BIOCARTA (v7.3)	0.004982	0.4035	0.02434	0.1212	1	17	SOCS2
Pathway	1269327	Growth hormone receptor signaling	BioSystems: REACTOME	0.00732	0.5929	0.02434	0.1212	1	25	SOCS2
Pathway	P00035	Interferon-gamma signaling pathway	PantherDB	0.008195	0.6638	0.02434	0.1212	1	28	SOCS2
Pathway	83094	Type II diabetes mellitus	BioSystems: KEGG	0.01344	1	0.02712	0.135	1	46	SOCS2
Pathway	M19708	Type II diabetes mellitus	MSigDB C2 BIOCARTA (v7.3)	0.01373	1	0.02712	0.135	1	47	SOCS2
Pathway	137976	IL2-mediated signaling events	BioSystems: Pathway Interaction Database	0.01518	1	0.02859	0.1423	1	52	SOCS2
Pathway	M122	IL2-mediated signaling events	MSigDB C2 BIOCARTA (v7.3)	0.01605	1	0.02866	0.1427	1	55	SOCS2
Pathway	814182	Prolactin signaling pathway	BioSystems: KEGG	0.02039	1	0.03177	0.1581	1	70	SOCS2
Pathway	M39601	Prolactin Signaling Pathway	MSigDB C2 BIOCARTA (v7.3)	0.02213	1	0.03259	0.1622	1	76	SOCS2
Pathway	M39491	Leptin signaling pathway	MSigDB C2 BIOCARTA (v7.3)	0.02213	1	0.03259	0.1622	1	76	SOCS2
GO: Molecular Function	GO:0060090	molecular adaptor activity		0.01047	0.9837	0.04317	0.2213	2	451	SOCS2,DLG1
GO: Biological Process	GO:0040014	regulation of multicellular organism growth		0.0004058	0.2638	0.04396	0.3101	2	90	SOCS2,DLG1
GO: Biological Process	GO:0019637	organophosphate metabolic process		0.0003815	0.248	0.04396	0.3101	4	1206	SOCS2,GARS1,DLG1,PLBD2

## Sheet: ORA_Radiation_Neg_Cor_Upreg
Supplementary Table S27. Over-representation analysis of differentially expressed genes correlated with activity scores in the Radiation vs control group
Category	ID	Name	Source	p-value	q-value Bonferroni	q-value FDR B&H	q-value FDR B&Y	Hit Count in Query List	Hit Count in Genome	Hit in Query List
Pathway	M39323	B cell receptor signaling pathway	MSigDB C2 BIOCARTA (v7.5.1)	1.519e-05	0.009388	0.009388	0.06576	5	98	MALT1,PTPN6,NFATC2,MAP4K1,REL
Pathway	M42548	Modulators of TCR signaling and T cell activation	MSigDB C2 BIOCARTA (v7.5.1)	4.337e-05	0.0268	0.0134	0.09386	4	61	MALT1,PTPN6,MAP4K1,REL
Pathway	M39725	T-cell receptor (TCR) signaling pathway	MSigDB C2 BIOCARTA (v7.5.1)	0.000207	0.1279	0.04264	0.2987	4	91	MALT1,NFATC2,MAP4K1,REL
