# Supplementary material for: Investigating the effects of chronic low-dose radiation exposure in the liver of a hypothermic zebrafish model
Source: Sci Rep. 2023 Jan 17;13:918. doi: 10.1038/s41598-022-26976-4 (PMC9845366; doi:10.1038/s41598-022-26976-4)
Supplement: Supplementary file 29 — Supplementary Information 29. [file 41598_2022_26976_MOESM29_ESM.xlsx]

## Sheet: ORA_upreg_neg_correlated
Supplementary Table S28. Over-representation analysis of differentially expressed genes correlated with activity scores in the Torpor+radiation vs control group
Category	ID	Name	Source	p-value	q-value Bonferroni	q-value FDR B&H	q-value FDR B&Y	Hit Count in Query List	Hit Count in Genome	Hit in Query List
GO: Molecular Function	GO:0015068	glycine amidinotransferase activity		0.0002061	0.003503	0.001751	0.006024	1	1	GATM
GO: Molecular Function	GO:0015067	amidinotransferase activity		0.0002061	0.003503	0.001751	0.006024	1	1	GATM
GO: Molecular Function	GO:0004441	inositol-1,4-bisphosphate 1-phosphatase activity		0.000412	0.007004	0.002335	0.008031	1	2	INPP1
GO: Molecular Function	GO:0016312	inositol bisphosphate phosphatase activity		0.00103	0.01751	0.004377	0.01505	1	5	INPP1
GO: Biological Process	GO:2000393	negative regulation of lamellipodium morphogenesis		0.0005936	0.1021	0.02783	0.1594	1	3	CORO1B
GO: Molecular Function	GO:0052745	inositol phosphate phosphatase activity		0.003909	0.06645	0.01108	0.0381	1	19	INPP1
GO: Molecular Function	GO:0016769	transferase activity, transferring nitrogenous groups		0.004936	0.08391	0.01199	0.04123	1	24	GATM
GO: Biological Process	GO:0006601	creatine biosynthetic process		0.0003958	0.06807	0.02783	0.1594	1	2	GATM
GO: Biological Process	GO:0090135	actin filament branching		0.0005936	0.1021	0.02783	0.1594	1	3	CORO1B
GO: Biological Process	GO:0071672	negative regulation of smooth muscle cell chemotaxis		0.0009892	0.1701	0.02783	0.1594	1	5	CORO1B
GO: Biological Process	GO:1902463	protein localization to cell leading edge		0.001187	0.2041	0.02783	0.1594	1	6	CORO1B
GO: Biological Process	GO:2000394	positive regulation of lamellipodium morphogenesis		0.001385	0.2382	0.02783	0.1594	1	7	CORO1B
GO: Biological Process	GO:0034316	negative regulation of Arp2/3 complex-mediated actin nucleation		0.001385	0.2382	0.02783	0.1594	1	7	CORO1B
GO: Biological Process	GO:0071671	regulation of smooth muscle cell chemotaxis		0.001582	0.2722	0.02783	0.1594	1	8	CORO1B
GO: Biological Process	GO:0006600	creatine metabolic process		0.001582	0.2722	0.02783	0.1594	1	8	GATM
GO: Biological Process	GO:0051126	negative regulation of actin nucleation		0.00178	0.3062	0.02783	0.1594	1	9	CORO1B
GO: Biological Process	GO:1902744	negative regulation of lamellipodium organization		0.00178	0.3062	0.02783	0.1594	1	9	CORO1B
GO: Biological Process	GO:0071670	smooth muscle cell chemotaxis		0.001978	0.3401	0.02835	0.1624	1	10	CORO1B
GO: Biological Process	GO:2000392	regulation of lamellipodium morphogenesis		0.002175	0.3741	0.02878	0.1648	1	11	CORO1B
GO: Molecular Function	GO:0071933	Arp2/3 complex binding		0.003293	0.05597	0.01108	0.0381	1	16	CORO1B
GO: Biological Process	GO:0046689	response to mercury ion		0.002965	0.51	0.03399	0.1947	1	15	GATM
GO: Biological Process	GO:0014889	muscle atrophy		0.003163	0.544	0.03399	0.1947	1	16	GATM
GO: Biological Process	GO:0046855	inositol phosphate dephosphorylation		0.00336	0.578	0.03399	0.1947	1	17	INPP1
GO: Biological Process	GO:0072673	lamellipodium morphogenesis		0.003558	0.6119	0.03399	0.1947	1	18	CORO1B
GO: Biological Process	GO:0071545	inositol phosphate catabolic process		0.003755	0.6458	0.03399	0.1947	1	19	INPP1
GO: Biological Process	GO:0046838	phosphorylated carbohydrate dephosphorylation		0.003755	0.6458	0.03399	0.1947	1	19	INPP1
GO: Biological Process	GO:0034315	regulation of Arp2/3 complex-mediated actin nucleation		0.00415	0.7137	0.03569	0.2044	1	21	CORO1B
GO: Biological Process	GO:0036120	cellular response to platelet-derived growth factor stimulus		0.005333	0.9172	0.04135	0.2369	1	27	CORO1B
GO: Biological Process	GO:0046174	polyol catabolic process		0.005333	0.9172	0.04135	0.2369	1	27	INPP1
GO: Biological Process	GO:0036119	response to platelet-derived growth factor		0.00553	0.9511	0.04135	0.2369	1	28	CORO1B
GO: Biological Process	GO:0051125	regulation of actin nucleation		0.006121	1	0.04387	0.2513	1	31	CORO1B
GO: Biological Process	GO:0035767	endothelial cell chemotaxis		0.006909	1	0.04753	0.2722	1	35	CORO1B
GO: Biological Process	GO:1902745	positive regulation of lamellipodium organization		0.007893	1	0.04848	0.2777	1	40	CORO1B
GO: Biological Process	GO:0034314	Arp2/3 complex-mediated actin nucleation		0.007893	1	0.04848	0.2777	1	40	CORO1B
GO: Biological Process	GO:0070528	protein kinase C signaling		0.007893	1	0.04848	0.2777	1	40	CORO1B
Pathway	SMP00362	Arginine: Glycine Amidinotransferase Deficiency (AGAT Deficiency)	SMPDB	0.0002202	0.007267	0.007267	0.02971	1	1	GATM
Pathway	PW:0000404	creatine metabolic	Pathway Ontology	0.0006604	0.02179	0.008962	0.03664	1	3	GATM
Pathway	413359	Creatine pathway	BioSystems: KEGG	0.00154	0.05084	0.008962	0.03664	1	7	GATM
Pathway	413401	Inositol phosphate metabolism, Ins(1,3,4,5)P4 => Ins(1,3,4)P3 => myo-inositol	BioSystems: KEGG	0.00198	0.06535	0.008962	0.03664	1	9	INPP1
Pathway	1270169	Creatine metabolism	BioSystems: REACTOME	0.00242	0.07986	0.008962	0.03664	1	11	GATM
Pathway	1270000	Synthesis of IP2, IP, and Ins in the cytosol	BioSystems: REACTOME	0.00242	0.07986	0.008962	0.03664	1	11	INPP1
Pathway	M39842	Biomarkers for urea cycle disorders	MSigDB C2 BIOCARTA (v7.3)	0.00264	0.08712	0.008962	0.03664	1	12	GATM
Pathway	PW:0000076	pathway of urea cycle and metabolism of amino groups	Pathway Ontology	0.00286	0.09437	0.008962	0.03664	1	13	GATM
Pathway	545327	D-myo-inositol (1,4,5)-trisphosphate degradation	BioSystems: BIOCYC	0.00286	0.09437	0.008962	0.03664	1	13	INPP1
Pathway	PW:0000047	glycine, serine and threonine metabolic	Pathway Ontology	0.003079	0.1016	0.008962	0.03664	1	14	GATM
Pathway	SMP00011	Inositol Metabolism	SMPDB	0.003299	0.1089	0.008962	0.03664	1	15	INPP1
Pathway	SMP00207	Prolidase Deficiency(PD)	SMPDB	0.003738	0.1234	0.008962	0.03664	1	17	GATM
Pathway	SMP00020	Arginine and Proline Metabolism	SMPDB	0.003958	0.1306	0.008962	0.03664	1	18	GATM
Pathway	MAP00562_Inositol_phosphate_metabolism	MAP00562 Inositol phosphate metabolism	GenMAPP	0.004178	0.1379	0.008962	0.03664	1	19	INPP1
Pathway	545325	superpathway of D-myo-inositol (1,4,5)-trisphosphate metabolism	BioSystems: BIOCYC	0.004397	0.1451	0.008962	0.03664	1	20	INPP1
Pathway	PW:0000050	arginine and proline metabolic	Pathway Ontology	0.004617	0.1524	0.008962	0.03664	1	21	GATM
Pathway	M39468	Urea cycle and metabolism of amino groups	MSigDB C2 BIOCARTA (v7.3)	0.004617	0.1524	0.008962	0.03664	1	21	GATM
Pathway	SMP00004	Glycine, Serine and Threonine Metabolism	SMPDB	0.005494	0.1813	0.01007	0.04119	1	25	GATM
Pathway	M766	Glycine, serine and threonine metabolism	MSigDB C2 BIOCARTA (v7.3)	0.00681	0.2247	0.01183	0.04836	1	31	GATM
Pathway	82949	Glycine, serine and threonine metabolism	BioSystems: KEGG	0.008782	0.2898	0.01449	0.05924	1	40	GATM
Pathway	1269988	Inositol phosphate metabolism	BioSystems: REACTOME	0.01031	0.3403	0.01621	0.06626	1	47	INPP1
Pathway	82957	Arginine and proline metabolism	BioSystems: KEGG	0.01097	0.362	0.01628	0.06658	1	50	GATM
Pathway	M3896	Inositol phosphate metabolism	MSigDB C2 BIOCARTA (v7.3)	0.01184	0.3908	0.01628	0.06658	1	54	INPP1
Pathway	M2551	Arginine and proline metabolism	MSigDB C2 BIOCARTA (v7.3)	0.01184	0.3908	0.01628	0.06658	1	54	GATM
Pathway	82987	Inositol phosphate metabolism	BioSystems: KEGG	0.01555	0.5132	0.02053	0.08394	1	71	INPP1
Pathway	M9052	Phosphatidylinositol signaling system	MSigDB C2 BIOCARTA (v7.3)	0.01664	0.5491	0.02112	0.08636	1	76	INPP1
Pathway	1270170	Metabolism of polyamines	BioSystems: REACTOME	0.01947	0.6425	0.02379	0.09729	1	89	GATM
Pathway	83052	Phosphatidylinositol signaling system	BioSystems: KEGG	0.02121	0.6998	0.02499	0.1022	1	97	INPP1
Pathway	132956	Metabolic pathways	BioSystems: KEGG	0.0245	0.8085	0.02788	0.114	2	1272	GATM,INPP1
Pathway	M3008	Genes encoding structural ECM glycoproteins	MSigDB C2 BIOCARTA (v7.3)	0.04254	1	0.04679	0.1913	1	196	VWA5B2

## Sheet: ORA_downreg_neg_correlation
Supplementary Table S28. Over-representation analysis of differentially expressed genes correlated with activity scores in the Torpor+radiation vs control group
Category	ID	Name	Source	p-value	q-value Bonferroni	q-value FDR B&H	q-value FDR B&Y	Hit Count in Query List	Hit Count in Genome	Hit in Query List
GO: Molecular Function	GO:0004822	isoleucine-tRNA ligase activity		0.000412	0.01648	0.01648	0.07051	1	2	IARS1
GO: Molecular Function	GO:0004176	ATP-dependent peptidase activity		0.001442	0.05766	0.02883	0.1234	1	7	LONP2
GO: Molecular Function	GO:0002161	aminoacyl-tRNA editing activity		0.002676	0.107	0.03568	0.1527	1	13	IARS1
GO: Biological Process	GO:0006428	isoleucyl-tRNA aminoacylation		0.0003958	0.05857	0.0488	0.2722	1	2	IARS1
GO: Biological Process	GO:0031296	B cell costimulation		0.0007914	0.1171	0.0488	0.2722	1	4	TNFSF13B
GO: Biological Process	GO:0002636	positive regulation of germinal center formation		0.0009892	0.1464	0.0488	0.2722	1	5	TNFSF13B
GO: Cellular Component	GO:0017101	aminoacyl-tRNA synthetase multienzyme complex		0.002366	0.0213	0.0213	0.06025	1	12	IARS1
GO: Cellular Component	GO:0031907	microbody lumen		0.01101	0.09906	0.03302	0.09341	1	56	LONP2
GO: Cellular Component	GO:0005782	peroxisomal matrix		0.01101	0.09906	0.03302	0.09341	1	56	LONP2
Pathway	M17946	Valine, leucine and isoleucine biosynthesis	MSigDB C2 BIOCARTA (v7.3)	0.00242	0.07502	0.02454	0.09883	1	11	IARS1
Pathway	1339155	SeMet incorporation into proteins	BioSystems: REACTOME	0.00286	0.08865	0.02454	0.09883	1	13	IARS1
Pathway	M12985	TACI and BCMA stimulation of B cell immune responses.	MSigDB C2 BIOCARTA (v7.3)	0.003299	0.1023	0.02454	0.09883	1	15	TNFSF13B
Pathway	1269330	TNF receptor superfamily (TNFSF) members mediating non-canonical NF-kB pathway	BioSystems: REACTOME	0.003958	0.1227	0.02454	0.09883	1	18	TNFSF13B
Pathway	MAP00970_Aminoacyl_tRNA_biosynthesis	MAP00970 Aminoacyl tRNA biosynthesis	GenMAPP	0.003958	0.1227	0.02454	0.09883	1	18	IARS1
Pathway	1269710	Cytosolic tRNA aminoacylation	BioSystems: REACTOME	0.005714	0.1771	0.02777	0.1118	1	26	IARS1
Pathway	1269332	TNFs bind their physiological receptors	BioSystems: REACTOME	0.006591	0.2043	0.02777	0.1118	1	30	TNFSF13B
Pathway	1268699	Association of TriC/CCT with target proteins during biosynthesis	BioSystems: REACTOME	0.008782	0.2722	0.02777	0.1118	1	40	LONP2
Pathway	M14691	Aminoacyl-tRNA biosynthesis	MSigDB C2 BIOCARTA (v7.3)	0.009	0.279	0.02777	0.1118	1	41	IARS1
Pathway	1269709	tRNA Aminoacylation	BioSystems: REACTOME	0.009876	0.3061	0.02777	0.1118	1	45	IARS1
Pathway	M615	Intestinal immune network for IgA production	MSigDB C2 BIOCARTA (v7.3)	0.01053	0.3265	0.02777	0.1118	1	48	TNFSF13B
Pathway	128760	Intestinal immune network for IgA production	BioSystems: KEGG	0.01075	0.3333	0.02777	0.1118	1	49	TNFSF13B
Pathway	83030	Aminoacyl-tRNA biosynthesis	BioSystems: KEGG	0.01446	0.4483	0.03449	0.1389	1	66	IARS1
Pathway	200309	Rheumatoid arthritis	BioSystems: KEGG	0.01969	0.6103	0.03778	0.1522	1	90	TNFSF13B
Pathway	M39570	Amino Acid metabolism	MSigDB C2 BIOCARTA (v7.3)	0.0199	0.617	0.03778	0.1522	1	91	IARS1
Pathway	634527	NF-kappa B signaling pathway	BioSystems: KEGG	0.02077	0.6439	0.03778	0.1522	1	95	TNFSF13B
Pathway	1268694	Chaperonin-mediated protein folding	BioSystems: REACTOME	0.02164	0.6708	0.03778	0.1522	1	99	LONP2
Pathway	1268693	Protein folding	BioSystems: REACTOME	0.02294	0.7112	0.03778	0.1522	1	105	LONP2
Pathway	1269329	TNFR2 non-canonical NF-kB pathway	BioSystems: REACTOME	0.02316	0.7179	0.03778	0.1522	1	106	TNFSF13B
Pathway	M39341	Spinal Cord Injury	MSigDB C2 BIOCARTA (v7.3)	0.02597	0.8052	0.03962	0.1596	1	119	TNFSF13B
Pathway	1339149	Selenoamino acid metabolism	BioSystems: REACTOME	0.02684	0.832	0.03962	0.1596	1	123	IARS1
