# Supplementary material for: Investigating the effects of chronic low-dose radiation exposure in the liver of a hypothermic zebrafish model
Source: Sci Rep. 2023 Jan 17;13:918. doi: 10.1038/s41598-022-26976-4 (PMC9845366; doi:10.1038/s41598-022-26976-4)
Supplement: Supplementary file 30 — Supplementary Information 30. [file 41598_2022_26976_MOESM30_ESM.xlsx]

## Sheet: Table_S29_DEG_UrsusArctosHorrib
Supplementary Table S29. Differentially expressed genes in the liver of hibernating bear vs active
Symbol	baseMean	log2FoldChange	lfcSE	stat	pvalue	padj
PCDH9	5.32581	-6.54614	0.799328	-8.18956	2.62188e-16	3.67784e-13
LOC113266328	14.2616	-5.85527	0.769592	-7.60828	2.77766e-14	2.59758e-11
LOC113246229	8227.55	-5.84223	1.00195	-5.83089	5.51329e-09	9.37426e-07
LOC113248754	76.7811	-5.40733	1.12177	-4.82034	1.43313e-06	0.000105807
PLIN2	12.8885	-5.18871	1.49479	-3.4712	0.000518135	0.0123645
LOC113263464	4.49075	-4.79524	0.752258	-6.37446	1.83603e-10	4.29249e-08
LOC113251689	1.41325	-4.3659	0.969421	-4.50362	6.68061e-06	NA
LOC113249424	148.173	-4.29378	0.945931	-4.53921	5.64648e-06	0.000348158
ZBP1	20.5502	-4.28137	0.4402	-9.72597	2.33673e-22	1.31114e-18
TMEM102	2.07107	-4.14145	0.84281	-4.91385	8.93039e-07	NA
LOC113257125	338.416	-4.0442	0.911836	-4.43523	9.19744e-06	0.000510959
LOC113250400	7.21058	-4.00991	0.539867	-7.42758	1.10604e-13	6.89552e-11
LOC113252858	1.26526	-3.92123	1.07439	-3.64974	0.00026251	NA
LOC113263681	5.42809	-3.87464	0.594197	-6.5208	6.99318e-11	1.96194e-08
LOC113248755	28.3317	-3.80857	1.06557	-3.57422	0.000351278	0.00934134
LOC113270059	3.18297	-3.61287	0.677069	-5.33604	9.49975e-08	1.02506e-05
INHBB	1.09537	-3.57931	1.1257	-3.17962	0.00147467	NA
LOC113248845	3.1238	-3.31227	0.845617	-3.91698	8.96652e-05	0.00326696
LOC113264387	0.546301	-3.24779	1.3253	-2.45062	0.0142611	NA
UCMA	6.22363	-3.22831	0.496797	-6.49826	8.1254e-11	2.07235e-08
LOC113259026	0.797634	-3.21601	1.23577	-2.60243	0.00925648	NA
LOC113245457	7.30297	-3.16524	0.449793	-7.0371	1.9628e-12	7.86663e-10
LOC113249641	1.53658	-3.12834	0.808447	-3.86956	0.000109031	NA
FGF11	1.5902	-3.11473	0.841216	-3.70265	0.000213359	NA
LOC113262979	0.604691	-3.10306	1.22124	-2.5409	0.0110568	NA
ABHD2	1.66015	-3.08466	0.907355	-3.39962	0.000674806	NA
LOC113266764	1.44989	-3.05167	1.1223	-2.71913	0.00654547	NA
LOC113245503	0.901088	-3.01774	1.16943	-2.58053	0.00986491	NA
LOC113260273	0.722746	-3.00695	1.12553	-2.67158	0.00754955	NA
BORA	1.07883	-2.99184	1.06387	-2.81223	0.00491995	NA
SKIL	1.19712	-2.97134	1.32925	-2.23535	0.0253945	NA
LOC113271185	2.16421	-2.94766	0.759769	-3.87968	0.000104593	NA
LOC113265479	1.01396	-2.93332	1.5236	-1.92526	0.054197	NA
LOC113248750	47.7094	-2.91593	0.811152	-3.59481	0.000324635	0.00892904
PKNOX2	1.20998	-2.89831	0.893946	-3.24215	0.00118632	NA
LOC113257885	0.701496	-2.89548	1.60992	-1.79853	0.0720933	NA
LOC113257186	0.539397	-2.89001	1.43617	-2.0123	0.0441886	NA
PRKAG1	1.12931	-2.85052	0.882187	-3.2312	0.00123273	NA
COL27A1	3.10764	-2.80936	0.622977	-4.50958	6.49557e-06	0.000391899
NPR3	3.14342	-2.79833	0.63953	-4.3756	1.21099e-05	0.000641026
PTK2B	1.35394	-2.78094	0.856276	-3.24772	0.00116333	NA
LOC113263321	0.461121	-2.71327	1.47383	-1.84097	0.0656264	NA
LOC113249945	0.620276	-2.70473	1.15237	-2.34709	0.0189207	NA
UNC13C	2.7239	-2.69822	0.647545	-4.16684	3.08851e-05	NA
ELP5	0.875915	-2.67126	1.29484	-2.063	0.0391125	NA
LOC113263323	0.907701	-2.66674	1.04223	-2.5587	0.0105066	NA
LOC113248751	75642.1	-2.66373	0.694164	-3.83732	0.000124384	0.0042556
LOC113264682	1.28533	-2.63337	0.926261	-2.84301	0.0044689	NA
LOC113257048	2.80261	-2.63218	0.610725	-4.30992	1.6331e-05	0.00083553
UHRF1	0.596643	-2.6252	1.15584	-2.27126	0.0231312	NA
PCSK7	4.67899	-2.61139	0.507988	-5.14066	2.73777e-07	2.5183e-05
GALNT15	6.8503	-2.60277	0.693885	-3.75101	0.000176123	0.00564702
LOC113270826	1.59946	-2.59781	0.766279	-3.39016	0.000698525	NA
LOC113245836	0.404291	-2.59664	3.03049	-0.856838	0.391534	NA
LOC113244410	0.438864	-2.59066	1.30691	-1.98228	0.0474482	NA
LOC113262987	0.344	-2.57506	1.769	-1.45565	0.145488	NA
LOC113266626	0.536519	-2.5504	1.64415	-1.55119	0.120856	NA
LOC113268065	1.15508	-2.53421	0.896693	-2.82617	0.00471076	NA
LOC113244258	0.559533	-2.53333	1.31213	-1.9307	0.0535202	NA
LOC113248888	0.408647	-2.52051	1.51032	-1.66887	0.0951438	NA
LOC113245504	0.31298	-2.51727	2.63364	-0.955812	0.339167	NA
HJURP	1.44809	-2.50396	0.786629	-3.18315	0.00145682	NA
FGF21	1.00221	-2.48753	0.951411	-2.61457	0.00893409	NA
ADCY1	0.41398	-2.4729	1.75614	-1.40814	0.159089	NA
ZNF573	0.426568	-2.47169	1.49212	-1.65649	0.097622	NA
LOC113265494	1.20293	-2.4703	0.911827	-2.70917	0.00674511	NA
LOC113260278	0.830388	-2.45347	1.02737	-2.38811	0.0169351	NA
SPEM3	1.32538	-2.44935	0.846502	-2.8935	0.00380976	NA
LOC113260239	0.402227	-2.43874	1.53309	-1.59073	0.111669	NA
LOC113244439	1.75142	-2.43621	0.955547	-2.54955	0.0107862	NA
LOC113248379	0.832096	-2.42028	1.2753	-1.89781	0.0577212	NA
CARMIL3	0.344586	-2.41526	2.09	-1.15563	0.247834	NA
LOC113258296	1.26788	-2.40737	0.857465	-2.80754	0.00499213	NA
LOC113245456	12.3609	-2.40074	0.476283	-5.04058	4.64117e-07	4.069e-05
TBC1D16	28.3192	-2.40053	0.378662	-6.3395	2.30506e-10	4.99333e-08
LOC113269837	0.511532	-2.37882	1.56073	-1.52416	0.127468	NA
CHAD	0.897912	-2.36841	1.08445	-2.18397	0.0289645	NA
LOC113265910	0.287026	-2.36527	1.87375	-1.26232	0.206834	NA
GSN	2.93126	-2.36491	0.75025	-3.15216	0.00162069	0.0276604
NRG2	0.8997	-2.35345	0.896651	-2.62471	0.00867235	NA
DLX2	0.286674	-2.35258	1.87488	-1.25479	0.209556	NA
LOC113252533	0.407508	-2.35173	1.35238	-1.73896	0.0820422	NA
SRCIN1	0.496926	-2.35074	1.20155	-1.95643	0.050415	NA
CUNH11orf80	0.799655	-2.34514	1.28817	-1.82052	0.0686806	NA
GMDS	0.395861	-2.31892	2.09123	-1.10888	0.267481	NA
TMEM184B	0.473017	-2.31036	1.53431	-1.5058	0.132119	NA
LOC113267110	0.808476	-2.30677	1.37704	-1.67516	0.0939023	NA
LOC113240795	0.31754	-2.3027	2.1712	-1.06057	0.288885	NA
TMEM225B	0.31754	-2.3027	2.1712	-1.06057	0.288885	NA
RAB30	2.03682	-2.29444	1.04959	-2.18604	0.0288124	NA
IL10	0.386043	-2.29117	1.52206	-1.50531	0.132245	NA
NIM1K	0.848591	-2.29115	1.00205	-2.28646	0.0222272	NA
SCN3A	0.524084	-2.28856	1.32186	-1.73132	0.0833956	NA
LOC113248705	0.303449	-2.2868	2.11775	-1.07982	0.280221	NA
P2RX6	0.859113	-2.28544	0.939894	-2.43159	0.0150328	NA
ANGEL2	3.53473	-2.2841	0.618674	-3.69194	0.000222552	0.00674995
PERP	0.772064	-2.28109	1.13915	-2.00245	0.0452361	NA
CCNE1	0.374129	-2.28054	1.55826	-1.46352	0.143326	NA
ADGRF3	23.8757	-2.2785	0.327422	-6.95892	3.42898e-12	1.2025e-09
LOC113263937	0.580661	-2.27829	1.63286	-1.39527	0.162933	NA
DTNA	0.783352	-2.27598	1.30519	-1.74379	0.0811961	NA
LOC113248084	0.291115	-2.26941	2.23937	-1.01341	0.310863	NA
LOC113257029	0.599952	-2.26716	1.53671	-1.47533	0.140123	NA
SIAH3	0.616892	-2.25954	1.69609	-1.3322	0.182793	NA
LOC113263767	2.83386	-2.23663	0.611583	-3.65712	0.000255063	0.00741533
TRNAF-GAA_2	0.296913	-2.23317	2.17537	-1.02657	0.304624	NA
KCNAB3	0.597418	-2.22357	1.36554	-1.62834	0.103452	NA
RYK	1.13701	-2.22107	1.16142	-1.91238	0.055828	NA
MLIP	0.385132	-2.22087	2.15677	-1.02972	0.303141	NA
CEP41	0.552516	-2.21838	1.36558	-1.6245	0.104269	NA
RASD1	0.565306	-2.21705	1.6928	-1.30969	0.190301	NA
AXDND1	0.64061	-2.21682	1.13235	-1.95773	0.050262	NA
DMP1	18.1036	-2.21636	0.314055	-7.05724	1.69846e-12	7.7248e-10
IBSP	71.817	-2.21434	0.287568	-7.70022	1.35828e-14	1.52427e-11
SLC25A30	2.23774	-2.21393	0.857299	-2.58245	0.00981029	NA
LOC113255263	0.873127	-2.21305	0.979905	-2.25844	0.0239185	NA
PWWP2B	0.476037	-2.21052	1.51539	-1.45872	0.144642	NA
TRPV6	0.690258	-2.19895	1.29073	-1.70364	0.0884487	NA
LOC113241845	1.46359	-2.19889	0.842461	-2.61008	0.00905201	NA
MRPL51	0.661442	-2.19786	1.22608	-1.7926	0.0730368	NA
GNAO1	9.01031	-2.19507	0.418167	-5.24927	1.52707e-07	1.50322e-05
CFAP161	20.7519	-2.1917	0.364984	-6.00494	1.91406e-09	3.57993e-07
STYK1	0.812118	-2.18947	1.15778	-1.89109	0.0586117	NA
KCTD21	4.12606	-2.18412	0.505821	-4.31796	1.57476e-05	0.000818146
XPR1	0.675118	-2.16626	1.13625	-1.90651	0.0565847	NA
LOC113261085	0.363785	-2.16289	1.5754	-1.37291	0.16978	NA
CYTH2	0.615414	-2.15836	1.22169	-1.7667	0.077278	NA
PROP1	0.431603	-2.15377	1.53915	-1.39932	0.161718	NA
LOC113260463	0.444889	-2.14784	1.35562	-1.58439	0.113104	NA
LOC113250529	0.273308	-2.14767	2.23506	-0.960899	0.336603	NA
ZNF777	0.273308	-2.14767	2.23506	-0.960899	0.336603	NA
LOC113240916	0.272354	-2.14456	2.2135	-0.968854	0.332618	NA
ARL11	1.5373	-2.14388	0.831482	-2.57838	0.00992645	NA
DGKG	0.437579	-2.14309	1.36616	-1.56869	0.116719	NA
DSPP	15.7376	-2.14245	0.419513	-5.10699	3.27323e-07	2.96228e-05
B9D2	0.446365	-2.1377	1.54921	-1.37987	0.167627	NA
ODF3	0.323205	-2.13325	2.60466	-0.819014	0.412778	NA
SLC35B4	17.8668	-2.13069	0.299044	-7.12499	1.04092e-12	5.30963e-10
C1GALT1C1L	2.75403	-2.13013	0.615243	-3.46226	0.000535667	0.012682
TDP2	0.425592	-2.12946	1.84165	-1.15628	0.247568	NA
LOC113263337	0.270445	-2.12816	2.72811	-0.780085	0.435341	NA
LOC113244434	0.39133	-2.1269	2.0871	-1.01907	0.30817	NA
LOC113263034	13.5271	-2.12623	0.337241	-6.30478	2.88605e-10	5.99764e-08
LOC113266505	0.428017	-2.12462	1.36483	-1.5567	0.119542	NA
LOC113265314	0.346399	-2.12137	2.2083	-0.960635	0.336736	NA
TRMT44	0.678621	-2.11931	1.11867	-1.89449	0.0581602	NA
CTTNBP2	5.62281	-2.11831	0.647923	-3.26939	0.00107781	0.020782
LOC113242359	5.29623	-2.1106	0.469673	-4.49376	6.99773e-06	0.000410036
PPP1R3C	0.518374	-2.10388	1.34774	-1.56105	0.118513	NA
PAQR7	0.668025	-2.09785	1.14836	-1.82682	0.0677268	NA
BORCS6	0.388843	-2.09692	2.13611	-0.981656	0.32627	NA
GINS2	1.38465	-2.09129	0.82297	-2.54115	0.0110488	NA
GNB5	0.338485	-2.0898	1.85789	-1.12482	0.260664	NA
MEPE	147.39	-2.08059	0.275767	-7.54475	4.53139e-14	3.17821e-11
LOC113251707	1.03046	-2.07643	0.882675	-2.35243	0.0186512	NA
SHH	0.429826	-2.07461	1.38366	-1.49937	0.133779	NA
LOC113244111	0.237445	-2.07327	2.33731	-0.887034	0.37506	NA
LOC113263099	0.544716	-2.07237	1.22733	-1.68851	0.0913129	NA
LOC113256567	21.3483	-2.06898	0.326394	-6.33892	2.31379e-10	4.99333e-08
CCDC36	0.434644	-2.06896	1.54762	-1.33687	0.181266	NA
MOG	0.407653	-2.06824	1.83254	-1.12862	0.259059	NA
ELSPBP1	1.11305	-2.06754	0.944091	-2.18998	0.0285256	NA
RYBP	0.776737	-2.06668	0.990393	-2.08673	0.0369125	NA
BBS12	0.251958	-2.06162	2.74753	-0.750356	0.45304	NA
MMP11	0.251958	-2.06162	2.74753	-0.750356	0.45304	NA
RELB	0.251958	-2.06162	2.74753	-0.750356	0.45304	NA
LOC113251629	0.226468	-2.06149	2.36735	-0.8708	0.383863	NA
PRMT3	0.458952	-2.06134	1.52735	-1.34961	0.17714	NA
LOC113261612	0.42775	-2.05482	1.2468	-1.64807	0.0993381	NA
INHBA	0.327762	-2.05442	1.89015	-1.08691	0.277078	NA
CUNH1orf109	0.458836	-2.05309	1.52572	-1.34566	0.178414	NA
RCE1	13.6804	-2.0505	0.538803	-3.80566	0.000141427	0.00472348
NPHP1	6.24823	-2.04522	0.547036	-3.73872	0.000184958	0.00579776
TTC27	0.989039	-2.04435	1.13938	-1.79427	0.0727699	NA
LOC113245940	0.327114	-2.03699	1.88554	-1.08032	0.28	NA
LOC113258981	0.675509	-2.03642	1.05883	-1.92327	0.0544462	NA
LOC113260276	1.16813	-2.03634	0.846126	-2.40666	0.0160992	NA
LOC113252102	0.301624	-2.03585	2.65131	-0.767865	0.442567	NA
BTBD7	1.44564	-2.03235	1.01633	-1.99969	0.0455335	NA
MAB21L3	0.790318	-2.02945	1.23448	-1.64397	0.100182	NA
TRNAE-CUC_3	0.618808	-2.02673	1.13441	-1.78659	0.0740031	NA
LGI4	0.91849	-2.02625	0.989186	-2.0484	0.0405211	NA
LOC113258494	0.337764	-2.02425	2.6597	-0.761083	0.446608	NA
POU1F1	0.776515	-2.02278	0.990801	-2.04156	0.0411948	NA
PLEKHA3	0.628758	-2.02064	1.14787	-1.76034	0.07835	NA
CADM3	2.17927	-2.01943	0.684553	-2.95	0.00317777	NA
PLXNB1	0.246377	-2.01826	2.30601	-0.875218	0.381455	NA
CDC42EP5	0.311592	-2.0113	1.60819	-1.25066	0.211057	NA
THSD7A	15.0105	-2.00641	0.499031	-4.02061	5.8048e-05	0.00236468
TMEM229A	0.793301	-2.00449	1.28551	-1.5593	0.118926	NA
ATF3	1.50436	-2.00434	0.929395	-2.1566	0.0310365	NA
NPAS3	0.74302	-2.00167	1.17247	-1.70723	0.0877798	NA
SCML4	1.08406	-2.00046	1.23252	-1.62306	0.104576	NA
LOC113256229	2.13659	-1.99587	0.721533	-2.76616	0.00567214	NA
LIPT2	0.41169	-1.99576	1.60846	-1.24079	0.214684	NA
LOC113267371	0.403271	-1.99043	1.56034	-1.27563	0.202085	NA
LOC113247772	1.11262	-1.98423	0.963857	-2.05863	0.0395297	NA
CCDC86	0.898062	-1.98028	1.02941	-1.9237	0.0543919	NA
CEND1	0.379259	-1.97968	2.13538	-0.927087	0.353881	NA
TPBGL	0.341688	-1.9788	1.57421	-1.25702	0.208747	NA
SRPK3	1.0275	-1.9681	0.92159	-2.13554	0.0327167	NA
PIGBOS1	0.696443	-1.96774	1.15232	-1.70763	0.0877058	NA
LOC113254046	0.227931	-1.96605	2.84852	-0.6902	0.490069	NA
JAK3	0.904329	-1.95661	1.25422	-1.56002	0.118755	NA
MAGI2	0.922104	-1.95229	0.946197	-2.0633	0.0390837	NA
HMGB2	2.26864	-1.9488	0.698694	-2.7892	0.00528388	NA
SLC27A3	0.736377	-1.94826	1.31342	-1.48335	0.137982	NA
KCNJ12	0.732571	-1.94209	1.21611	-1.59697	0.110272	NA
RPS19BP1	0.61517	-1.94106	1.21971	-1.59141	0.111518	NA
CHRDL2	1.42726	-1.93993	0.903919	-2.14613	0.0318623	NA
SGSM2	0.422759	-1.93974	1.52997	-1.26783	0.204859	NA
LOC113244542	0.202023	-1.93442	2.95949	-0.653634	0.513348	NA
TRIM42	0.202023	-1.93442	2.95949	-0.653634	0.513348	NA
TXNDC8	2.14678	-1.93086	0.822171	-2.34849	0.0188499	NA
VNN1	0.306509	-1.9279	1.846	-1.04436	0.296317	NA
LOC113247976	0.555551	-1.92663	1.37052	-1.40577	0.159794	NA
TRNAL-CAA_3	0.209767	-1.92626	2.90606	-0.662845	0.50743	NA
ARSJ	0.318323	-1.92211	1.88952	-1.01725	0.309036	NA
CAMKV	0.494204	-1.92192	1.25596	-1.53025	0.125956	NA
LOC113240986	0.956559	-1.92081	0.966502	-1.98739	0.0468797	NA
ALDH18A1	0.601634	-1.91622	1.28231	-1.49435	0.135083	NA
LOC113270255	1.21458	-1.91524	0.860861	-2.2248	0.0260946	NA
LOC113256038	0.9617	-1.90888	0.908175	-2.10189	0.0355631	NA
LOC113269358	0.492334	-1.90778	1.16728	-1.63438	0.102178	NA
LGALS12	0.38823	-1.90458	1.61384	-1.18015	0.237939	NA
PARL	0.904931	-1.90035	0.931479	-2.04014	0.0413364	NA
LOC113262752	1.20502	-1.89736	0.907122	-2.09163	0.0364717	NA
F3	2.84812	-1.89407	0.640168	-2.95871	0.00308927	0.0445601
USP49	0.932388	-1.88767	1.3315	-1.41771	0.156276	NA
ALPK2	368.18	-1.88457	0.364838	-5.16551	2.39779e-07	2.24233e-05
PEX11A	0.570171	-1.88417	1.25629	-1.49979	0.13367	NA
LOC113248885	0.7076	-1.87931	1.14983	-1.63443	0.102169	NA
LOC113267355	0.347808	-1.87111	1.79935	-1.03988	0.298395	NA
LOC113254858	1.10877	-1.8696	0.892795	-2.0941	0.0362508	NA
MTO1	0.689136	-1.86342	1.23695	-1.50646	0.131949	NA
LOC113243842	10.5196	-1.86275	0.496491	-3.75184	0.000175541	0.00564702
PAX9	0.418687	-1.85992	1.56551	-1.18805	0.234812	NA
TMEM231	0.494247	-1.85527	1.59629	-1.16224	0.245136	NA
LOC113243019	8.85279	-1.84937	0.543372	-3.4035	0.000665283	0.014717
LOC113269818	0.678836	-1.8456	1.00426	-1.83777	0.066096	NA
VMA21	0.620149	-1.84408	1.38845	-1.32816	0.184126	NA
LOC113257045	0.309992	-1.84105	1.64376	-1.12002	0.262704	NA
MYCL	0.376321	-1.84098	1.61691	-1.13858	0.254878	NA
RLBP1	0.204285	-1.84061	2.91261	-0.631946	0.527422	NA
LOC113263436	0.512168	-1.84012	1.55639	-1.1823	0.237087	NA
WDR54	0.98938	-1.83989	1.15037	-1.59938	0.109735	NA
LOC113268671	0.202261	-1.83925	2.40514	-0.764718	0.44444	NA
LOC113248846	0.317701	-1.8375	2.22312	-0.826542	0.408497	NA
DVL2	0.700321	-1.83682	1.02437	-1.79312	0.0729533	NA
PIGY	0.298818	-1.83645	1.84169	-0.997152	0.318691	NA
KLHL42	0.203215	-1.83537	2.93569	-0.625194	0.531844	NA
SLC10A7	1.22375	-1.83492	0.865051	-2.12117	0.0339072	NA
LOC113265146	0.201306	-1.83486	2.4077	-0.762083	0.446011	NA
LOC113255152	0.304659	-1.83248	2.19388	-0.83527	0.403566	NA
LOC113262721	0.442244	-1.82832	1.38516	-1.31993	0.186859	NA
BHLHE40	2.42299	-1.8273	0.62771	-2.91107	0.00360199	NA
TP73	0.282636	-1.82666	1.67275	-1.09201	0.274829	NA
LOC113261551	0.201191	-1.82579	2.94311	-0.620362	0.53502	NA
COL21A1	0.297388	-1.82277	1.65695	-1.10008	0.271299	NA
SRF	0.541594	-1.82015	1.43936	-1.26455	0.206033	NA
LOC113240825	0.197512	-1.81844	2.96865	-0.61255	0.540174	NA
RAC2	0.37165	-1.81839	1.58807	-1.14503	0.252197	NA
MRPL30	0.41305	-1.81199	1.8805	-0.963568	0.335262	NA
CHST4	0.273853	-1.81146	1.94555	-0.931075	0.351815	NA
PLSCR5	2.15279	-1.8112	0.617733	-2.93201	0.0033678	NA
FAM13C	12.7647	-1.80849	0.33823	-5.34692	8.94611e-08	1.02506e-05
EME1	2.21807	-1.8061	0.603898	-2.99074	0.00278301	NA
FOS	1.58862	-1.80604	0.977919	-1.84682	0.0647737	NA
SERTAD1	0.28695	-1.80543	1.92148	-0.939602	0.347422	NA
KLF11	0.648101	-1.80437	1.50046	-1.20254	0.229154	NA
LIME1	0.643395	-1.80247	1.07546	-1.676	0.093738	NA
LOC113245518	0.992343	-1.80237	0.911385	-1.97762	0.0479721	NA
LOC113259644	0.8681	-1.80103	0.966526	-1.8634	0.0624057	NA
ZNF697	0.538797	-1.80073	1.58861	-1.13353	0.256991	NA
SHISAL2A	13.3593	-1.79572	0.340816	-5.26889	1.37248e-07	1.37518e-05
TGIF1	0.906657	-1.79569	1.00263	-1.79099	0.073295	NA
STK17B	0.354671	-1.79528	1.42943	-1.25594	0.209139	NA
LOC113263732	1.25823	-1.79506	0.919437	-1.95235	0.0508965	NA
SELENOM	0.790317	-1.79446	1.12935	-1.58893	0.112076	NA
CTPS1	0.359297	-1.79421	1.42585	-1.25835	0.208267	NA
CBY3	0.456873	-1.79419	1.39163	-1.28927	0.197305	NA
ERN2	1.09683	-1.79366	0.831945	-2.15598	0.0310853	NA
LOC113262866	0.348615	-1.79321	1.89506	-0.946252	0.34402	NA
CCDC122	1.05068	-1.7895	0.955981	-1.8719	0.0612207	NA
SPTY2D1	7.84842	-1.78904	0.384623	-4.65142	3.29649e-06	0.000215077
LOC113258160	0.359932	-1.78862	1.42435	-1.25575	0.209208	NA
CUNH9orf43	0.8732	-1.78827	0.943657	-1.89504	0.0580869	NA
CRYBA2	0.555721	-1.78813	1.78016	-1.00448	0.31515	NA
ARMC6	2.51834	-1.78782	0.589144	-3.0346	0.00240852	NA
ARHGAP39	0.280371	-1.78346	1.92577	-0.926099	0.354394	NA
TRNAE-CUC_10	0.28121	-1.77076	2.28666	-0.774387	0.438702	NA
MCM10	0.497446	-1.77036	1.76216	-1.00466	0.315062	NA
PCDH11X	0.194771	-1.76554	2.98153	-0.592161	0.553743	NA
NOC2L	5.17749	-1.76491	0.416928	-4.23312	2.30469e-05	0.00108669
NPVF	0.81608	-1.7649	1.01726	-1.73495	0.082749	NA
CEL	4.50563	-1.76365	0.658458	-2.67845	0.00739643	0.082837
CEP128	0.818794	-1.76186	1.16892	-1.50725	0.131746	NA
ZNF135	0.560047	-1.76102	1.42551	-1.23536	0.216697	NA
SLC37A3	3.03456	-1.76083	0.531763	-3.31131	0.000928596	0.0186084
MOSMO	0.278507	-1.75958	1.6671	-1.05547	0.291209	NA
KIF12	5.57486	-1.75755	0.450495	-3.90137	9.56512e-05	0.00341846
SMG9	0.412421	-1.75743	1.4394	-1.22095	0.222106	NA
ZNF518B	0.877992	-1.75455	1.15498	-1.51911	0.128735	NA
LOC113247036	0.239509	-1.75126	2.81774	-0.621511	0.534264	NA
PIRT	0.211439	-1.74891	2.89643	-0.603816	0.545966	NA
MAU2	0.376665	-1.74843	1.40131	-1.24771	0.212137	NA
ZNF283	0.364745	-1.74771	1.41016	-1.23936	0.215211	NA
ABCD2	8.05379	-1.74667	0.369262	-4.73017	2.2433e-06	0.000148084
TCHP	0.782866	-1.74488	1.04701	-1.66655	0.0956045	NA
PCNX2	0.864212	-1.7443	1.04012	-1.67702	0.0935395	NA
LOC113268566	8.96529	-1.74429	0.321568	-5.42433	5.81714e-08	7.41818e-06
MYOM3	0.529739	-1.74254	1.2557	-1.38771	0.165225	NA
SLC1A4	1.05351	-1.74071	0.981699	-1.77317	0.0762013	NA
LOC113240770	58.9667	-1.74062	0.823923	-2.1126	0.0346347	0.225709
ZNF770	2.55068	-1.73992	0.664562	-2.61815	0.00884085	NA
GPX7	18.9686	-1.73895	0.366248	-4.748	2.05438e-06	0.000140575
CA9	0.26699	-1.73862	2.31104	-0.752311	0.451864	NA
LOC113252156	0.256321	-1.73799	1.9654	-0.884291	0.376539	NA
TULP1	0.254297	-1.73738	1.70415	-1.0195	0.307964	NA
DCP1A	0.394655	-1.73437	1.8549	-0.935023	0.349776	NA
LOC113254872	0.390514	-1.73383	2.23023	-0.777422	0.43691	NA
ZNF829	0.470255	-1.73348	1.59605	-1.0861	0.277433	NA
NTN4	1.57951	-1.7334	0.779026	-2.22508	0.0260757	NA
RNF25	0.795613	-1.73126	1.02054	-1.69642	0.0898066	NA
LOC113267954	3.79845	-1.72785	0.456799	-3.78251	0.000155253	0.0050943
FAM173B	0.439858	-1.7248	1.84615	-0.934268	0.350166	NA
LOC113262879	0.563141	-1.72272	1.35085	-1.27528	0.202209	NA
RAB28	0.897192	-1.72047	1.05138	-1.6364	0.101755	NA
LOC113260105	0.46094	-1.71954	1.29269	-1.33021	0.183449	NA
CLDND2	0.263797	-1.71648	1.94216	-0.883799	0.376805	NA
LOC113242068	0.383652	-1.71446	2.22924	-0.769079	0.441846	NA
LOC113253774	6.18455	-1.71284	0.60218	-2.8444	0.00444958	0.057974
USP36	0.942982	-1.71185	0.961853	-1.77974	0.0751189	NA
ENHO	0.466066	-1.71178	1.57441	-1.08725	0.276926	NA
WDR76	0.396515	-1.7112	1.77718	-0.962873	0.335612	NA
CDC6	0.260416	-1.71099	1.94759	-0.878516	0.379664	NA
SLC22A17	1.06057	-1.71071	0.950368	-1.80005	0.0718531	NA
ABCC3	0.564879	-1.70973	1.25277	-1.36476	0.172328	NA
LOC113242498	0.913987	-1.70962	0.993587	-1.72066	0.0853133	NA
LOC113266859	0.457156	-1.70897	1.41117	-1.21103	0.225883	NA
LHX5	0.659178	-1.70506	1.10716	-1.54003	0.123552	NA
MCCD1	1.02905	-1.7049	0.867177	-1.96604	0.0492945	NA
LOC113241009	0.338617	-1.70281	1.89508	-0.89854	0.368898	NA
MFSD10	0.871665	-1.70205	1.03068	-1.65139	0.0986585	NA
ITPKA	0.177001	-1.7005	2.52679	-0.672987	0.500955	NA
LOC113248746	4417.18	-1.70028	0.461928	-3.68083	0.000232476	0.00697064
LOC113261756	0.560531	-1.69831	1.38005	-1.23061	0.218468	NA
LOC113243110	3.50274	-1.69601	0.751972	-2.25542	0.0241072	0.180691
LOC113264350	0.448839	-1.6943	1.43892	-1.17748	0.239003	NA
SSTR5	0.175931	-1.69167	2.53024	-0.66858	0.503763	NA
HRC	0.853413	-1.69016	1.26797	-1.33297	0.182543	NA
MDH1B	0.185838	-1.689	2.49246	-0.677643	0.497998	NA
TAS2R39	0.185838	-1.689	2.49246	-0.677643	0.497998	NA
LOC113257267	1.15045	-1.68898	0.858065	-1.96836	0.049027	NA
SLC5A3	2.69815	-1.68756	0.852093	-1.98049	0.0476488	NA
DSG3	3.97502	-1.68456	0.470903	-3.5773	0.000347165	0.00930778
CCDC22	0.184769	-1.68246	3.02417	-0.55634	0.577979	NA
LOC113256016	0.184769	-1.68246	3.02417	-0.55634	0.577979	NA
SLC35B3	0.611416	-1.68032	1.2791	-1.31367	0.188956	NA
MYC	1.68491	-1.67968	0.835188	-2.01114	0.0443103	NA
ANOS1	14.0969	-1.67861	0.340072	-4.93604	7.97254e-07	6.57852e-05
ANGPTL5	0.392881	-1.67709	1.59513	-1.05138	0.293084	NA
LOC113263076	0.360415	-1.67457	1.60085	-1.04605	0.295537	NA
LOC113249878	0.273836	-1.6737	2.2845	-0.732634	0.463782	NA
LOC113258957	0.65328	-1.67352	1.14619	-1.46008	0.144268	NA
INHBE	0.257996	-1.66976	1.94688	-0.85766	0.39108	NA
LOC113252857	1.05794	-1.6688	1.05168	-1.5868	0.112559	NA
DSG4	4.12725	-1.66816	0.438106	-3.80766	0.00014029	0.00471358
LOC113256570	0.18286	-1.66749	3.03194	-0.549975	0.582337	NA
LOC113240774	0.53872	-1.66641	1.11326	-1.49688	0.134424	NA
LOC113267632	0.747178	-1.66615	1.01185	-1.64663	0.0996334	NA
KATNB1	0.922219	-1.66602	1.12566	-1.48004	0.138862	NA
RCC2	0.442384	-1.66426	1.41744	-1.17414	0.240341	NA
TUBAL3	0.535511	-1.66391	1.19043	-1.39773	0.162194	NA
LOC113249749	0.54711	-1.66341	1.27234	-1.30736	0.191089	NA
LOC113256481	0.261339	-1.66305	1.94706	-0.854133	0.393031	NA
SYTL1	0.348156	-1.66164	1.6479	-1.00834	0.313293	NA
LOC113248793	0.34045	-1.66132	1.65328	-1.00486	0.314963	NA
DIS3	0.379956	-1.66129	1.57941	-1.05184	0.292874	NA
LOC113257763	3.37506	-1.66063	0.532408	-3.11908	0.00181415	0.0302952
LOC113269548	0.461285	-1.66002	1.58491	-1.04739	0.294919	NA
KIAA1586	1.64603	-1.65803	0.752652	-2.20291	0.0276011	NA
SLC7A11	0.771724	-1.65755	1.22966	-1.34797	0.177667	NA
GAREM2	2.85231	-1.65713	0.557899	-2.97032	0.00297494	0.043665
LOC113260262	33.5799	-1.6571	0.358045	-4.62817	3.68904e-06	0.00023565
WDR72	15.9463	-1.6557	0.387177	-4.27633	1.89998e-05	0.000935156
USP30	3.62609	-1.65487	0.501639	-3.29893	0.000970526	0.0192425
ACAP3	1.13144	-1.65481	0.865423	-1.91214	0.0558577	NA
CUNH1orf87	0.558447	-1.65305	1.39342	-1.18632	0.235495	NA
RNASEK	0.362431	-1.65187	1.83803	-0.898717	0.368803	NA
LOC113243731	0.15649	-1.65043	3.17323	-0.520109	0.602987	NA
TMED8	1.90563	-1.65002	0.745187	-2.21424	0.0268124	NA
COLCA2	0.808898	-1.64947	1.07437	-1.53529	0.124712	NA
TRAF6	0.436129	-1.64876	1.41294	-1.16689	0.243253	NA
LOC113257383	1.68885	-1.64765	0.873506	-1.88625	0.0592615	NA
RWDD3	0.990738	-1.64336	0.995529	-1.65074	0.0987924	NA
LOC113246890	0.899326	-1.6421	0.958098	-1.71391	0.0865447	NA
LOC113248446	0.738543	-1.64196	1.42381	-1.15322	0.248819	NA
ODF1	0.17319	-1.64174	3.07443	-0.533997	0.593343	NA
LOC113264864	1.00411	-1.6391	0.89008	-1.84152	0.0655457	NA
SIVA1	0.488359	-1.63698	1.48788	-1.10021	0.27124	NA
LOC113254158	0.154351	-1.63651	3.18462	-0.513878	0.607337	NA
POMGNT1	1.429	-1.63591	0.797446	-2.05143	0.0402247	NA
LOC113270150	0.172236	-1.63571	2.53494	-0.645266	0.518755	NA
LOC113254167	0.243418	-1.63301	2.35903	-0.692236	0.488789	NA
RGS12	0.883603	-1.63174	0.947527	-1.7221	0.0850516	NA
GRAMD1B	1.60779	-1.63	0.818214	-1.99214	0.0463552	NA
LOC113261527	0.84051	-1.62973	0.970568	-1.67915	0.0931234	NA
LOC113241930	0.171281	-1.62899	3.08313	-0.528358	0.597251	NA
ARMCX2	0.448223	-1.6272	1.28678	-1.26456	0.20603	NA
ITGB6	0.242343	-1.62612	2.8563	-0.569311	0.569145	NA
LOC113261727	3.09534	-1.6257	0.565577	-2.8744	0.00404791	0.0547297
FERD3L	0.642145	-1.62403	1.14298	-1.42087	0.155354	NA
DSCAML1	0.152441	-1.62387	3.19501	-0.508253	0.611276	NA
IL27	0.417267	-1.6229	1.5226	-1.06587	0.28648	NA
LRRC4B	0.946485	-1.6189	1.02937	-1.57271	0.115786	NA
ROPN1	0.18858	-1.6187	2.47604	-0.653745	0.513276	NA
TRNAN-GUU_15	0.18751	-1.61868	2.47996	-0.652706	0.513946	NA
SMIM11A	0.543871	-1.61594	1.2756	-1.2668	0.205226	NA
KCNT2	0.656316	-1.61357	1.24618	-1.29481	0.195385	NA
LOC113264400	0.991058	-1.61313	0.941675	-1.71304	0.0867044	NA
LOC113240756	12.6757	-1.61302	0.377601	-4.27177	1.93931e-05	0.000938059
CCDC57	0.31661	-1.61272	1.67449	-0.963114	0.33549	NA
GP9	0.331614	-1.61259	1.6493	-0.977745	0.3282	NA
LOC113269905	1.33711	-1.60769	0.857413	-1.87505	0.0607864	NA
SCHIP1	0.483663	-1.60641	1.32591	-1.21155	0.225684	NA
SYMPK	0.84281	-1.60607	1.31109	-1.22499	0.220578	NA
PHYHIPL	2.06923	-1.60549	0.640506	-2.5066	0.0121897	NA
LOC113249302	1.49828	-1.60402	0.918126	-1.74705	0.080628	NA
PDZD4	0.620722	-1.60309	1.1616	-1.38007	0.167566	NA
CUNH17orf78	4.43504	-1.60115	0.46603	-3.43573	0.000590955	0.0137019
NUP43	0.49187	-1.60073	1.4647	-1.09287	0.274452	NA
FBXO28	8.41749	-1.59951	0.388504	-4.11711	3.83656e-05	0.00169503
LOC113256787	0.573986	-1.59911	1.3053	-1.22509	0.220542	NA
LOC113253842	4.80835	-1.59862	0.4699	-3.40205	0.000668834	0.014717
WDR83OS	1.23935	-1.59684	0.804738	-1.9843	0.0472226	NA
KDM4B	0.59103	-1.59665	1.20739	-1.32239	0.186037	NA
MMP7	0.664207	-1.59395	1.23368	-1.29203	0.196345	NA
MRS2	30.8875	-1.59305	0.295092	-5.39848	6.72082e-08	8.19794e-06
PRXL2C	0.545533	-1.58858	1.40826	-1.12804	0.259302	NA
LOC113267688	0.258429	-1.58814	2.28231	-0.695848	0.486524	NA
HPS3	438.823	-1.58771	0.424626	-3.73909	0.00018469	0.00579776
MEAF6	0.390875	-1.58714	1.6351	-0.970664	0.331715	NA
HTR1F	0.335718	-1.58649	1.64928	-0.961927	0.336086	NA
LOC113247709	0.657123	-1.58624	1.04837	-1.51305	0.130268	NA
LOC113269288	0.496023	-1.58497	1.28795	-1.23061	0.218467	NA
LOC113259592	0.365793	-1.58292	2.17837	-0.726652	0.467439	NA
FN3KRP	0.594288	-1.58247	1.39184	-1.13696	0.255554	NA
CAV1	2.41052	-1.58038	0.734725	-2.15099	0.0314773	NA
PLB1	2.47812	-1.58022	0.672096	-2.35118	0.018714	NA
LIN7B	0.544563	-1.57874	1.1672	-1.35259	0.176188	NA
FUT1	0.258508	-1.57869	2.28055	-0.692241	0.488786	NA
RNF148	0.24912	-1.5781	2.32603	-0.678453	0.497485	NA
HAT1	2.10692	-1.5779	0.676957	-2.33088	0.0197599	NA
EPHB4	1.5049	-1.57694	0.742496	-2.12383	0.0336842	NA
LOC113241650	0.412524	-1.57622	1.44266	-1.09258	0.274579	NA
LOC113247195	0.367893	-1.57614	1.86664	-0.844371	0.398462	NA
MMP12	0.696994	-1.57611	1.20235	-1.31086	0.189905	NA
LOC113241042	0.154818	-1.57582	3.21481	-0.490174	0.624011	NA
WDR31	0.154818	-1.57582	3.21481	-0.490174	0.624011	NA
OTUB1	0.560714	-1.57562	1.16952	-1.34723	0.177905	NA
MGAT5	1.0833	-1.57457	0.819308	-1.92183	0.0546272	NA
HILPDA	0.346847	-1.57388	1.86995	-0.841673	0.399971	NA
SLC45A4	0.245187	-1.57309	2.33528	-0.673621	0.500552	NA
CD86	0.153749	-1.57034	3.17447	-0.494679	0.620827	NA
KCNC1	0.153749	-1.57034	3.17447	-0.494679	0.620827	NA
EMID1	0.619653	-1.56967	1.24984	-1.2559	0.209151	NA
GEM	0.152794	-1.56527	3.17968	-0.492273	0.622526	NA
ZBTB14	0.65019	-1.56492	1.16014	-1.3489	0.177369	NA
LOC113254146	0.152679	-1.56468	3.18032	-0.491988	0.622728	NA
LOC113265892	0.152679	-1.56468	3.18032	-0.491988	0.622728	NA
LRRC1	0.152679	-1.56468	3.18032	-0.491988	0.622728	NA
CRYGS	0.151724	-1.56287	2.61368	-0.597956	0.549869	NA
LOC113254572	0.151724	-1.56287	2.61368	-0.597956	0.549869	NA
WIZ	0.643817	-1.56167	1.13542	-1.37541	0.169006	NA
LOC113260113	0.659424	-1.56135	1.28557	-1.21452	0.224548	NA
LOC113267932	2.98044	-1.55986	0.51376	-3.03617	0.00239604	0.0376587
LOC113245797	0.151609	-1.55886	3.21541	-0.484808	0.627813	NA
LOC113252553	0.151609	-1.55886	3.21541	-0.484808	0.627813	NA
SPTLC3	0.151609	-1.55886	3.21541	-0.484808	0.627813	NA
LOC113251037	0.15077	-1.55445	3.19092	-0.487149	0.626153	NA
LOC113254603	0.150655	-1.55385	3.19157	-0.486861	0.626357	NA
LOC113261617	0.150655	-1.55385	3.19157	-0.486861	0.626357	NA
LOC113263347	0.150655	-1.55385	3.19157	-0.486861	0.626357	NA
MMP17	0.150655	-1.55385	3.19157	-0.486861	0.626357	NA
LOC113262936	6.94187	-1.55153	0.36491	-4.25181	2.12047e-05	0.0010083
LOC113249950	0.26535	-1.55087	2.30958	-0.671493	0.501906	NA
LOC113262996	0.295144	-1.54913	1.50662	-1.02821	0.303849	NA
LOC113262742	0.1497	-1.5487	3.19696	-0.484428	0.628082	NA
PHLDA2	0.1497	-1.5487	3.19696	-0.484428	0.628082	NA
LOC113244713	0.148746	-1.54345	3.21597	-0.479935	0.631274	NA
LOC113257649	0.148746	-1.54345	3.21597	-0.479935	0.631274	NA
LOC113255751	2.70977	-1.54288	0.660535	-2.3358	0.0195018	NA
LOC113271175	0.251435	-1.54136	1.99057	-0.77433	0.438735	NA
BRSK1	2.19082	-1.5411	0.623014	-2.47361	0.0133754	NA
KCNH3	1.94929	-1.53961	0.634207	-2.42762	0.0151983	NA
PORCN	0.415032	-1.53951	1.59066	-0.967845	0.333122	NA
SLC7A5	0.296288	-1.53829	1.68837	-0.911106	0.36224	NA
LOC113241634	0.599342	-1.53794	1.22377	-1.25672	0.208856	NA
DLEU7	0.46149	-1.53548	1.38668	-1.10731	0.268161	NA
HMGB3	0.476773	-1.53544	1.44913	-1.05956	0.289346	NA
CLHC1	0.447969	-1.53477	1.39442	-1.10065	0.271049	NA
PSTPIP1	0.422426	-1.53393	1.5762	-0.973184	0.330462	NA
LOC113254033	1.89742	-1.53303	0.714935	-2.14429	0.0320099	NA
BICRA	1.6625	-1.53283	0.739615	-2.07247	0.0382218	NA
MARVELD3	9.0577	-1.53167	0.301372	-5.08234	3.72818e-07	3.32044e-05
INTS7	0.589672	-1.53052	1.40673	-1.088	0.276594	NA
LOC113259491	0.516258	-1.53039	1.44396	-1.05986	0.28921	NA
TMEM170B	0.682634	-1.5287	1.16124	-1.31644	0.188025	NA
LOC113249770	0.447834	-1.52759	1.55566	-0.981957	0.326121	NA
LOC113255553	0.233035	-1.52735	2.3907	-0.63887	0.522908	NA
CACNA2D3	0.236203	-1.52719	2.38221	-0.641081	0.52147	NA
CBX4	1.2135	-1.52538	1.14851	-1.32814	0.184132	NA
LOC113252091	0.77598	-1.52502	1.10091	-1.38523	0.165982	NA
BTC	0.400909	-1.52473	1.61959	-0.941426	0.346486	NA
GPAT3	0.80323	-1.52463	1.08553	-1.4045	0.16017	NA
LOC113260888	0.456657	-1.52401	1.57451	-0.967925	0.333082	NA
ZW10	0.398453	-1.52324	1.41825	-1.07403	0.28281	NA
DYNLL1	0.456723	-1.52295	1.54968	-0.982754	0.325729	NA
LOC113269566	0.251522	-1.52278	1.98904	-0.765586	0.443923	NA
RHBDD3	0.251522	-1.52278	1.98904	-0.765586	0.443923	NA
GRHL1	0.157092	-1.52243	3.14621	-0.483894	0.628461	NA
MRTFA	0.902221	-1.52243	0.967663	-1.5733	0.115649	NA
LOC113241119	0.551889	-1.51917	1.35728	-1.11927	0.263024	NA
CYYR1	5.06299	-1.51838	0.539679	-2.81349	0.00490073	0.0619233
CDH3	0.416329	-1.51695	1.8441	-0.822594	0.410739	NA
ATP2B4	0.307324	-1.51674	1.66616	-0.910318	0.362655	NA
LOC113256175	0.22067	-1.51644	2.84008	-0.533941	0.593382	NA
LOC113265675	0.298837	-1.51517	1.92969	-0.785187	0.432344	NA
CUNH6orf141	0.239856	-1.51266	2.36462	-0.639703	0.522366	NA
ZNRD1	0.230895	-1.51168	2.3947	-0.631262	0.527869	NA
TRMT6	0.239435	-1.51132	2.37187	-0.637183	0.524005	NA
LOC113254008	0.390104	-1.51089	1.44748	-1.0438	0.296576	NA
PIK3R1	37.9402	-1.5102	0.454405	-3.32347	0.000889036	0.0180086
LOC113240999	0.244223	-1.50716	2.35268	-0.640616	0.521772	NA
COL2A1	1.39576	-1.50681	0.773225	-1.94873	0.0513276	NA
RAD1	11.5864	-1.50577	0.433178	-3.4761	0.000508761	0.0121994
LOC113246656	23.1417	-1.50536	0.276555	-5.44327	5.23103e-08	6.82588e-06
MRPL22	0.709539	-1.50429	1.27658	-1.17837	0.238649	NA
LOC113254602	22.6388	-1.5029	0.30839	-4.87337	1.09712e-06	8.92169e-05
LZTS2	0.239722	-1.50261	2.36357	-0.635738	0.524947	NA
NR4A1	0.240168	-1.5026	2.3624	-0.636045	0.524747	NA
SHCBP1	0.244066	-1.50214	2.3531	-0.638366	0.523235	NA
LOC113246034	0.61162	-1.50171	1.28427	-1.16932	0.242276	NA
OLFM2	0.256187	-1.50111	1.97418	-0.760373	0.447032	NA
C2CD3	2.43906	-1.49935	0.642711	-2.33285	0.0196563	NA
SLC9A3	0.51824	-1.49803	1.21172	-1.23628	0.216354	NA
RPP21	0.229941	-1.49773	2.03359	-0.736494	0.46143	NA
LSM1	0.232154	-1.49734	2.38963	-0.626597	0.530924	NA
LOC113255232	2.51355	-1.49447	0.56361	-2.6516	0.00801109	NA
LSM2	0.402357	-1.49309	1.64066	-0.910053	0.362794	NA
FHL2	0.322805	-1.49155	1.64663	-0.905817	0.365032	NA
IGFLR1	0.445017	-1.48834	1.39519	-1.06677	0.286075	NA
KCND3	0.426276	-1.48795	1.91351	-0.777603	0.436803	NA
LOC113248674	2.9736	-1.4879	0.510059	-2.91711	0.0035329	0.0494029
TRNAK-CUU_4	3.46522	-1.48745	0.526383	-2.82579	0.00471648	0.0605871
LOC113259011	3.19664	-1.487	0.647485	-2.29659	0.0216424	0.168427
LOC113253612	1.3271	-1.48614	0.783608	-1.89654	0.0578884	NA
SPIB	0.507916	-1.48531	1.24131	-1.19657	0.231473	NA
PAOX	0.706711	-1.48238	1.29158	-1.14773	0.251082	NA
PPIH	0.414224	-1.48206	1.28755	-1.15107	0.249704	NA
LOC113247115	1.10328	-1.48033	0.99156	-1.49293	0.135456	NA
RHOB	3.648	-1.47808	0.688406	-2.1471	0.0317851	0.213958
TOMM7	0.470644	-1.47721	1.63107	-0.90567	0.36511	NA
LOC113260151	0.710049	-1.47719	1.03752	-1.42376	0.154515	NA
CUNH12orf4	0.317194	-1.47549	1.92027	-0.768375	0.442264	NA
DHX37	0.491899	-1.47511	1.27026	-1.16126	0.245536	NA
FAM243A	0.659206	-1.4739	1.41269	-1.04333	0.296797	NA
MAP4K3	0.993978	-1.47345	1.23342	-1.19461	0.23224	NA
LOC113268631	1.39202	-1.47288	0.84139	-1.75053	0.0800272	NA
STXBP6	0.534067	-1.46956	1.34447	-1.09305	0.274374	NA
IGIP	0.676031	-1.46916	1.35988	-1.08036	0.279982	NA
LIMS1	0.601469	-1.46862	1.3749	-1.06817	0.285446	NA
LOC113247986	0.413269	-1.46375	1.42943	-1.02401	0.305832	NA
PTPRE	0.533453	-1.46296	1.90338	-0.768612	0.442123	NA
LPIN3	0.425317	-1.46121	1.42097	-1.02832	0.303799	NA
TES	2.69759	-1.46001	0.59698	-2.44566	0.0144586	NA
LOC113259782	0.476818	-1.45768	1.2181	-1.19669	0.231429	NA
LOC113243316	0.7782	-1.45758	1.20921	-1.2054	0.228049	NA
LOC113248725	0.694562	-1.457	1.29866	-1.12193	0.261892	NA
TP53I11	0.618941	-1.45388	1.16372	-1.24934	0.211539	NA
MOGS	2.2649	-1.45355	0.632022	-2.29984	0.0214572	NA
CUNH8orf48	1.83521	-1.45264	0.787756	-1.84402	0.0651802	NA
APCDD1	1.26028	-1.45076	0.878155	-1.65206	0.0985224	NA
DEGS1	3.10168	-1.45046	0.525518	-2.76006	0.0057791	0.0702969
LOC113270793	0.27164	-1.44988	2.28998	-0.633139	0.526643	NA
ASB3	0.892348	-1.4496	1.13375	-1.27858	0.201044	NA
LOC113252884	0.690119	-1.44942	1.24796	-1.16143	0.245469	NA
CDK14	16.3016	-1.44936	0.428494	-3.38245	0.000718425	0.0152693
RTN4	44.688	-1.44526	0.352733	-4.09732	4.17956e-05	0.00180396
LOC113264884	1.80426	-1.44464	0.77101	-1.8737	0.0609721	NA
LOC113251753	11.5431	-1.44414	0.342923	-4.21127	2.53943e-05	0.00117758
LOC113269623	0.857732	-1.44364	1.16578	-1.23835	0.215587	NA
SAE1	0.427833	-1.44323	1.83944	-0.784602	0.432687	NA
GNG12	0.808233	-1.44301	1.06065	-1.36049	0.173673	NA
RCN1	6.05478	-1.44274	0.413089	-3.49257	0.000478388	0.011669
HPGDS	0.648637	-1.44128	1.34534	-1.07131	0.28403	NA
MIGA1	0.306375	-1.43652	1.91164	-0.751458	0.452377	NA
NACC1	1.2922	-1.43602	0.734402	-1.95536	0.0505404	NA
CUNH10orf113	0.611052	-1.43238	1.33236	-1.07507	0.282343	NA
GPR33	9.88948	-1.4283	0.387177	-3.68902	0.000225123	0.0067912
VWA3A	0.325995	-1.42518	1.6256	-0.876709	0.380645	NA
FAM204A	0.704938	-1.42334	1.33377	-1.06716	0.285902	NA
LDLRAP1	1.06005	-1.42222	0.908835	-1.56489	0.11761	NA
ZNF577	0.435678	-1.42197	1.26509	-1.12401	0.261009	NA
LOC113265717	0.899363	-1.42118	1.05263	-1.35012	0.176976	NA
LOC113253856	0.707869	-1.4209	1.18036	-1.20378	0.228674	NA
LOC113268530	1.61968	-1.42043	0.723175	-1.96415	0.0495126	NA
LIAS	1.03783	-1.41889	1.06426	-1.33322	0.18246	NA
PRELID3B	1.21232	-1.41817	1.00464	-1.41162	0.158062	NA
CHST15	0.620126	-1.41756	1.25774	-1.12708	0.25971	NA
NARS2	0.52022	-1.41742	1.28867	-1.09992	0.271368	NA
SNORC	1.65021	-1.41618	0.684073	-2.07022	0.0384317	NA
LOC113242410	0.722188	-1.41611	1.11748	-1.26723	0.205073	NA
LOC113253532	0.239581	-1.41573	2.00082	-0.707574	0.47921	NA
ERMAP	0.206233	-1.41559	2.07695	-0.68157	0.495511	NA
LOC113248380	4.14281	-1.41544	0.517432	-2.73552	0.00622824	0.0732622
SCNM1	0.4898	-1.41525	1.79749	-0.78735	0.431077	NA
CENPBD1	0.793979	-1.41488	1.21095	-1.16841	0.242643	NA
TRNAT-UGU_7	1.41472	-1.41387	0.855628	-1.65244	0.0984458	NA
IFT74	0.224098	-1.41329	2.39487	-0.590135	0.5551	NA
BRS3	0.450935	-1.41118	1.22306	-1.15381	0.248577	NA
KIAA1522	2.82954	-1.41092	0.538911	-2.61809	0.00884235	0.095966
MAPK7	0.495908	-1.4105	1.20519	-1.17036	0.241857	NA
CCNQ	0.230789	-1.40996	2.01864	-0.698468	0.484884	NA
LOC113262066	0.219432	-1.40987	2.04408	-0.689736	0.49036	NA
DNALI1	2.65501	-1.40984	0.59176	-2.38245	0.0171979	NA
LOC113260834	0.208208	-1.40979	2.07116	-0.680679	0.496075	NA
LOC113261969	0.203234	-1.40975	2.08381	-0.676526	0.498707	NA
LOC113269499	0.315051	-1.4092	2.23003	-0.631918	0.52744	NA
GTF2H3	1.02096	-1.40837	0.890238	-1.58202	0.113645	NA
LOC113260815	0.222485	-1.40828	2.40512	-0.585535	0.558188	NA
PERM1	0.217206	-1.40825	2.42062	-0.581774	0.560719	NA
LOC113267904	13.8337	-1.40817	0.3309	-4.25557	2.08513e-05	0.000999971
TNFAIP8	0.416047	-1.40746	1.39005	-1.01253	0.311285	NA
ABHD16B	16.3618	-1.4074	0.258363	-5.44739	5.11139e-08	6.82588e-06
ATL1	2.44491	-1.40616	0.68044	-2.06655	0.0387767	NA
PHF2	0.541758	-1.40448	1.20103	-1.16939	0.242245	NA
LOC113250927	0.600011	-1.40427	1.12978	-1.24296	0.213883	NA
LOC113253880	2.62686	-1.40419	0.689551	-2.03639	0.0417114	NA
LOC113244476	0.216251	-1.40341	2.05066	-0.684368	0.493743	NA
LOC113269532	0.259904	-1.40191	1.96327	-0.714072	0.475183	NA
LOC113262959	0.221016	-1.40155	2.0432	-0.685961	0.492738	NA
FRMPD4	0.219211	-1.40013	2.03569	-0.68779	0.491585	NA
FCER1A	21.8265	-1.3991	0.311029	-4.49829	6.85029e-06	0.000408904
LOC113251907	0.482577	-1.39857	1.3009	-1.07508	0.282339	NA
KCMF1	1.01831	-1.39787	0.963835	-1.45032	0.14697	NA
ST3GAL5	2.0279	-1.39738	0.814512	-1.7156	0.0862356	NA
LOC113257098	0.208495	-1.39573	2.44564	-0.570702	0.568202	NA
LOC113258326	0.20121	-1.39565	2.46914	-0.565235	0.571914	NA
ATP6V0B	0.805236	-1.39431	1.1062	-1.26046	0.207505	NA
ENGASE	0.218141	-1.39392	2.03734	-0.684186	0.493857	NA
SLC30A10	3.88573	-1.39307	0.460011	-3.02835	0.00245897	0.0382365
CDC23	0.295247	-1.3921	1.94065	-0.717336	0.473167	NA
LOC113253841	24.5264	-1.39181	0.287951	-4.83351	1.34147e-06	0.00010036
TNFRSF21	1.35086	-1.39121	0.828957	-1.67827	0.0932951	NA
LOC113266017	1.47915	-1.39086	0.766958	-1.81347	0.0697593	NA
MBLAC1	0.674277	-1.39082	1.09871	-1.26586	0.205562	NA
NUPR2	5.04482	-1.38985	0.442897	-3.13809	0.00170053	0.0288267
ESPL1	0.220049	-1.38837	2.40338	-0.577674	0.563484	NA
MOGAT1	0.244827	-1.38837	1.99014	-0.697624	0.485413	NA
TMEM88	0.244827	-1.38837	1.99014	-0.697624	0.485413	NA
LOC113248585	0.232461	-1.38814	2.01574	-0.688654	0.491041	NA
SCML1	0.946484	-1.38809	0.999362	-1.38898	0.16484	NA
LOC113257925	0.461171	-1.38572	1.3076	-1.05974	0.289261	NA
LOC113258354	0.390549	-1.38437	1.46722	-0.943529	0.34541	NA
LOC113260142	0.792478	-1.38402	1.14729	-1.20634	0.227686	NA
LOC113244747	0.301299	-1.38398	1.92997	-0.717096	0.473315	NA
AFP	0.83488	-1.38263	1.27698	-1.08274	0.278926	NA
HIGD1A	0.295883	-1.38066	1.91354	-0.721524	0.470587	NA
PLCD1	0.368489	-1.38034	1.68002	-0.82162	0.411293	NA
RAB19	0.543485	-1.37915	1.20215	-1.14723	0.251285	NA
LOC113247411	0.198568	-1.37743	2.47724	-0.556036	0.578186	NA
MUC5B	0.385719	-1.37677	1.6376	-0.840724	0.400503	NA
LOC113260272	0.557152	-1.37639	1.20521	-1.14203	0.253442	NA
ANAPC5	0.294928	-1.37542	1.93857	-0.709505	0.478011	NA
CLEC16A	1.36872	-1.37439	1.21774	-1.12864	0.259049	NA
PLEKHB1	1.41222	-1.37432	0.835217	-1.64547	0.0998739	NA
TPK1	0.604026	-1.37429	1.13035	-1.21581	0.224059	NA
ADM2	0.808045	-1.37357	1.11781	-1.22881	0.219144	NA
LOC113248100	0.52501	-1.3726	1.13601	-1.20827	0.226945	NA
UTP6	0.763429	-1.37231	1.01649	-1.35005	0.177001	NA
TRNAK-CUU_6	0.786794	-1.3714	0.985196	-1.392	0.163921	NA
HSF1	1.81595	-1.37079	0.665719	-2.05911	0.039484	NA
MORC3	1.70626	-1.36949	0.788265	-1.73734	0.0823268	NA
CNPY2	1.33155	-1.36924	0.851339	-1.60834	0.107761	NA
LOC113255788	1.49818	-1.3676	0.952994	-1.43506	0.151271	NA
TMEM151B	0.20746	-1.36586	2.44215	-0.559287	0.575966	NA
TMEM213	0.20746	-1.36586	2.44215	-0.559287	0.575966	NA
LOC113251438	2.11281	-1.36565	0.661969	-2.06301	0.039112	NA
LOC113268415	0.196809	-1.36563	2.47718	-0.551284	0.581439	NA
BACE2	0.201973	-1.36518	2.45979	-0.555	0.578895	NA
LOC113259181	1.21544	-1.3644	0.851652	-1.60206	0.109142	NA
ZNF180	0.395317	-1.36376	1.6793	-0.812103	0.416732	NA
WNT8A	0.197851	-1.36371	2.0882	-0.653055	0.513721	NA
TRAPPC4	1.72259	-1.36365	0.725151	-1.88051	0.0600388	NA
LOC113254111	42.6548	-1.3625	0.386368	-3.52644	0.000421192	0.0107308
B4GALT5	0.383689	-1.36144	1.65559	-0.822328	0.41089	NA
LOC113245662	2.31285	-1.36142	0.642472	-2.11904	0.0340875	NA
RABGEF1	0.77284	-1.35904	1.0619	-1.27982	0.200608	NA
SYCP1	0.29639	-1.35843	2.2966	-0.591497	0.554188	NA
FAM177A1	0.545095	-1.35835	1.41939	-0.956997	0.338569	NA
LOC113267246	0.400328	-1.35792	1.62178	-0.837303	0.402423	NA
LOC113254571	1.52146	-1.35729	0.796653	-1.70375	0.0884287	NA
LOC113248644	0.206275	-1.35693	2.96846	-0.457117	0.647587	NA
TCP11L1	2.27041	-1.35352	0.587068	-2.30556	0.0211352	NA
EGR1	1.19542	-1.35288	3.12149	-0.433409	0.664718	NA
PTH1R	1.65877	-1.35232	0.698376	-1.93637	0.0528221	NA
SSBP2	0.412573	-1.35217	1.34747	-1.00349	0.315627	NA
ATP6V0A4	0.316446	-1.35151	2.27029	-0.595304	0.551641	NA
TENM4	0.193716	-1.34953	2.48502	-0.543067	0.587084	NA
LOC113264946	0.705012	-1.34629	1.17786	-1.143	0.253037	NA
ADPRHL1	0.389647	-1.34552	1.63192	-0.824505	0.409653	NA
LOC113251995	0.91126	-1.3444	0.931226	-1.44369	0.148826	NA
NUP58	0.85467	-1.34419	1.05746	-1.27115	0.203676	NA
STPG1	0.382097	-1.34312	1.46827	-0.914759	0.360318	NA
MPP4	1.8816	-1.34273	0.731554	-1.83545	0.0664396	NA
SHLD2	168.048	-1.34266	0.190449	-7.04996	1.78974e-12	7.7248e-10
IFT43	1.22282	-1.34219	0.853785	-1.57205	0.115939	NA
LOC113267162	2.57038	-1.34214	0.524602	-2.5584	0.0105156	NA
LOC113252152	0.298842	-1.3418	1.89539	-0.70793	0.478989	NA
ZNF213	0.203411	-1.34136	2.97783	-0.450449	0.652387	NA
LOC113249330	0.192761	-1.34114	3.02408	-0.443488	0.657413	NA
MBIP	0.957467	-1.34093	0.883755	-1.51731	0.129187	NA
YEATS4	0.441551	-1.34083	1.31329	-1.02097	0.30727	NA
LOC113249864	0.296311	-1.34028	1.92372	-0.696712	0.485983	NA
TRNAS-GCU_2	0.464218	-1.33992	1.44732	-0.925799	0.354551	NA
LTC4S	0.418553	-1.33847	1.56741	-0.85394	0.393138	NA
SIDT1	1.21365	-1.33719	0.889301	-1.50364	0.132674	NA
QSER1	1.4635	-1.33679	0.745417	-1.79334	0.0729186	NA
PYGM	1.86991	-1.33579	0.670347	-1.99268	0.0462961	NA
LOC113267701	2.00213	-1.3356	0.718222	-1.8596	0.0629427	NA
POLA1	0.719072	-1.33549	1.17771	-1.13397	0.256807	NA
LOC113270405	5.11573	-1.33416	0.457494	-2.91623	0.00354293	0.0494029
LOC113265473	1.3517	-1.33325	0.824538	-1.61697	0.105885	NA
SYP	0.960776	-1.33261	0.954192	-1.39658	0.16254	NA
FAM241A	2.16603	-1.33241	0.606128	-2.19823	0.027933	NA
LOC113268042	1.35651	-1.33221	1.1111	-1.19901	0.230526	NA
LOC113253364	0.542394	-1.33178	1.67191	-0.796565	0.425704	NA
SPRED2	0.589816	-1.33168	1.19216	-1.11704	0.263978	NA
IRAK4	0.593947	-1.33066	1.30411	-1.02036	0.307559	NA
BBC3	0.385893	-1.33036	1.46756	-0.906509	0.364666	NA
CLDN10	0.159833	-1.33006	3.22004	-0.413058	0.679564	NA
LOC113245468	0.159833	-1.33006	3.22004	-0.413058	0.679564	NA
TGM7	0.666715	-1.3298	1.09664	-1.21261	0.225278	NA
LOC113246789	0.380571	-1.32914	1.46806	-0.90537	0.365269	NA
LOC113270157	0.323242	-1.32889	2.11482	-0.628368	0.529763	NA
AK5	0.383849	-1.32878	1.63829	-0.81108	0.41732	NA
METTL16	0.531691	-1.32819	1.42734	-0.930535	0.352094	NA
SCML2	2.78471	-1.32813	0.55296	-2.40185	0.0163124	0.139313
TACR1	1.91915	-1.32522	0.717724	-1.84641	0.0648321	NA
CHAMP1	5.34751	-1.32476	0.399096	-3.31941	0.000902078	0.018207
LOC113259198	7.79521	-1.32442	0.561737	-2.35772	0.0183877	0.151844
LOC113251652	0.533417	-1.32306	1.58808	-0.833117	0.404779	NA
PNPLA3	0.683349	-1.32291	1.13459	-1.16598	0.243623	NA
PIK3C2B	0.441571	-1.32248	1.43413	-0.922151	0.35645	NA
KCNB1	3.15738	-1.32239	0.5705	-2.31794	0.0204524	0.162651
LOC113246908	0.209879	-1.32156	2.42567	-0.544821	0.585876	NA
TRNAY-GUA_10	0.20586	-1.32142	2.43971	-0.541629	0.588074	NA
LOC113260550	0.204905	-1.3214	2.4415	-0.541224	0.588353	NA
DDA1	0.202997	-1.32133	2.44899	-0.539539	0.589515	NA
LRRC52	0.202997	-1.32133	2.44899	-0.539539	0.589515	NA
GLI1	0.654429	-1.32113	1.16705	-1.13203	0.257622	NA
SLC25A17	0.395935	-1.32034	1.33996	-0.98536	0.324447	NA
CC2D2A	63.6983	-1.31925	0.196218	-6.72337	1.77573e-11	5.53534e-09
P2RY13	0.415209	-1.31765	2.11628	-0.622627	0.53353	NA
ARPP19	1.16884	-1.31712	0.855824	-1.53901	0.123802	NA
LOC113260545	0.365663	-1.31644	1.47277	-0.893852	0.371401	NA
TRNAT-UGU_1	0.999317	-1.31571	0.922718	-1.42591	0.153895	NA
LOC113249219	0.98113	-1.31388	0.973873	-1.34913	0.177295	NA
LOC113259943	1.52902	-1.31316	0.730797	-1.79689	0.0723538	NA
CCDC126	0.198076	-1.31219	2.07232	-0.633198	0.526604	NA
CUNH2orf76	0.203492	-1.31204	2.44119	-0.537459	0.590951	NA
LOC113249888	0.203492	-1.31204	2.44119	-0.537459	0.590951	NA
CLDN1	2.68809	-1.31136	0.72863	-1.79976	0.0718981	NA
LOC113255977	6.78862	-1.31058	0.370029	-3.54184	0.000397341	0.010227
LOC113242895	4.20504	-1.31022	0.455974	-2.87346	0.00406003	0.0547616
LOC113257933	0.363144	-1.30953	1.47718	-0.886507	0.375345	NA
LGI1	0.374149	-1.30813	1.63939	-0.797938	0.424907	NA
RSU1	0.576084	-1.30613	1.24896	-1.04577	0.295665	NA
LOC113255314	5.69498	-1.3045	0.447396	-2.91576	0.00354828	0.0494029
DRD4	0.206823	-1.30255	2.42877	-0.536301	0.59175	NA
LOC113270898	10.2564	-1.30248	0.503003	-2.5894	0.00961442	0.101023
LOC113240894	1.88397	-1.30232	0.752688	-1.73023	0.0835899	NA
WISP1	0.208926	-1.30207	2.42197	-0.537609	0.590847	NA
PRR15L	0.206708	-1.302	2.42904	-0.536012	0.59195	NA
PKIB	0.549555	-1.30095	1.21321	-1.07232	0.283576	NA
LOC113247998	1.05725	-1.30088	1.03858	-1.25255	0.210369	NA
ATP6V0E1	0.446286	-1.3001	1.45168	-0.895587	0.370474	NA
TRIM35	0.203442	-1.29705	2.43882	-0.531835	0.594841	NA
TRIB1	1.79106	-1.29467	0.725911	-1.78351	0.0745039	NA
LOC113253131	9.03116	-1.29464	0.40522	-3.19492	0.00139869	0.025154
BTBD9	0.900875	-1.29424	1.12652	-1.14888	0.250604	NA
EPS8L3	2.4298	-1.29382	0.777314	-1.66448	0.096017	NA
TNKS	6.49846	-1.29283	0.412435	-3.13462	0.00172077	0.029082
LOC113255662	0.750208	-1.29273	1.03053	-1.25443	0.209686	NA
HCFC1R1	1.58322	-1.29256	0.70213	-1.84091	0.0656353	NA
SIAH1	5.22632	-1.29235	0.445221	-2.90271	0.00369949	0.0510021
LOC113255017	3.76709	-1.28997	0.465557	-2.77081	0.00559174	0.0686548
NOP14	2.31594	-1.28987	0.568808	-2.26766	0.0233496	NA
LOC113247387	33.2342	-1.28848	0.31461	-4.09548	4.21299e-05	0.00180451
ISM1	0.579929	-1.28837	1.56166	-0.824999	0.409372	NA
LOC113246275	0.547335	-1.28819	1.22595	-1.05077	0.293363	NA
CUNH16orf45	2.20824	-1.28769	0.713584	-1.80454	0.0711463	NA
CCDC97	0.207017	-1.28766	2.95143	-0.436283	0.662631	NA
LOC113241290	0.197514	-1.2874	2.99167	-0.43033	0.666956	NA
GJD4	7.40075	-1.28702	0.501754	-2.56504	0.0103163	0.105054
CDYL2	0.287024	-1.28669	2.29732	-0.560083	0.575423	NA
LCTL	3.68053	-1.28639	0.55947	-2.2993	0.021488	0.167969
LOC113266165	0.285589	-1.28588	1.97079	-0.652473	0.514096	NA
CUNH2orf72	1.02794	-1.28421	0.896629	-1.43227	0.152068	NA
LOC113267511	1.19698	-1.28299	0.782371	-1.63987	0.101031	NA
LIN7C	1.4875	-1.28299	0.851578	-1.5066	0.131913	NA
CUNH3orf49	0.788757	-1.28156	1.04371	-1.22788	0.219492	NA
HS3ST5	1.43277	-1.28091	0.835605	-1.53291	0.125298	NA
LOC113240746	0.34965	-1.2798	1.65832	-0.771746	0.440265	NA
TADA2A	2.19757	-1.27966	0.630919	-2.02824	0.0425353	NA
RIMS1	1.44824	-1.27943	0.901359	-1.41945	0.155769	NA
KLF6	1.7743	-1.27831	0.942227	-1.35668	0.174881	NA
LOC113244413	2.27385	-1.27733	0.799187	-1.59829	0.109979	NA
KLF13	1.01483	-1.2767	0.903601	-1.4129	0.157685	NA
LOC113254238	0.669608	-1.27653	1.19079	-1.072	0.283721	NA
FGFBP1	2.1182	-1.27533	0.720743	-1.76947	0.076816	NA
USP39	0.673733	-1.27398	1.07291	-1.18741	0.235065	NA
RBM19	1.64188	-1.27349	0.714623	-1.78204	0.0747426	NA
SEMA6B	3.16865	-1.27287	0.569088	-2.23668	0.0253074	0.18461
ANAPC4	1.07771	-1.27271	1.00072	-1.27179	0.203446	NA
CUNH9orf152	0.472946	-1.27233	2.11392	-0.601884	0.547251	NA
LOC113250431	1.08723	-1.27216	0.908754	-1.39989	0.161545	NA
LOC113253879	0.297215	-1.27164	2.66682	-0.476839	0.633476	NA
RASSF1	0.350335	-1.27124	1.66154	-0.765098	0.444213	NA
ACAP1	2.25818	-1.27095	0.61084	-2.08065	0.0374656	NA
CDH20	2.57325	-1.27067	0.94361	-1.3466	0.178108	NA
CUNH17orf75	1.50931	-1.27029	0.88625	-1.43333	0.151764	NA
LOC113269400	8.2816	-1.26972	0.351923	-3.60794	0.000308638	0.00854231
LOC113270876	0.885222	-1.26847	1.05442	-1.20299	0.228978	NA
MED23	38.9126	-1.26832	0.374782	-3.38416	0.000713954	0.0152536
UBALD1	0.29923	-1.26796	1.9394	-0.653789	0.513248	NA
PTX4	0.356878	-1.26662	1.47464	-0.858934	0.390377	NA
SH3GLB2	2.34256	-1.2663	0.648272	-1.95335	0.0507778	NA
MRPL47	0.714202	-1.26608	1.26338	-1.00213	0.31628	NA
NR1H2	1.1534	-1.2657	0.925404	-1.36773	0.171398	NA
HS2ST1	0.347374	-1.26549	1.65882	-0.762882	0.445534	NA
GPR151	0.735676	-1.26453	1.03976	-1.21617	0.223921	NA
SLFN14	1.29628	-1.26432	3.17746	-0.397903	0.690702	NA
CCR7	0.167392	-1.26136	3.22109	-0.391592	0.695359	NA
HSF4	0.167392	-1.26136	3.22109	-0.391592	0.695359	NA
LMAN1L	0.167392	-1.26136	3.22109	-0.391592	0.695359	NA
LPAR5	0.167392	-1.26136	3.22109	-0.391592	0.695359	NA
SKA3	0.287651	-1.26123	2.29074	-0.550577	0.581924	NA
SKAP2	0.681205	-1.26118	1.0556	-1.19475	0.232187	NA
OSGIN1	0.691753	-1.25611	1.24337	-1.01025	0.312378	NA
LOC113241118	0.993234	-1.25502	1.01407	-1.23761	0.215862	NA
CXCL14	0.851721	-1.25482	1.04877	-1.19647	0.231514	NA
CEP152	0.436658	-1.25441	1.30151	-0.963808	0.335142	NA
SP110	0.653239	-1.25429	1.18718	-1.05653	0.290725	NA
ADA	0.757365	-1.25339	1.30058	-0.963711	0.335191	NA
LOC113246731	12.8949	-1.25274	0.328316	-3.81566	0.000135822	0.00459093
GORAB	1.62701	-1.25234	0.672738	-1.86156	0.0626654	NA
ARL6IP5	0.561359	-1.25117	1.22063	-1.02502	0.305354	NA
MYO7A	0.677439	-1.25104	1.11117	-1.12588	0.260216	NA
LENG1	1.62988	-1.25075	0.730236	-1.7128	0.0867498	NA
LOC113265651	2.70323	-1.25053	0.55675	-2.24613	0.0246955	NA
LOC113248854	0.301811	-1.24826	1.93027	-0.646677	0.517841	NA
CCDC163	0.51981	-1.24773	1.31302	-0.950269	0.341975	NA
SF3B6	3.30381	-1.24757	0.518917	-2.40418	0.0162086	0.138824
PSMD14	0.654312	-1.24724	1.28444	-0.971034	0.331531	NA
ITPKC	0.906615	-1.24524	0.985624	-1.2634	0.206444	NA
IL33	0.96809	-1.24491	0.885573	-1.40577	0.159793	NA
LLGL1	1.70328	-1.24352	0.770669	-1.61356	0.106623	NA
LOC113241912	0.297627	-1.24286	1.94548	-0.638845	0.522924	NA
LOC113262177	0.531961	-1.24238	1.19392	-1.04059	0.298067	NA
AQP7	0.845506	-1.23975	0.977764	-1.26794	0.20482	NA
TAF1A	0.444159	-1.23936	1.47472	-0.840402	0.400683	NA
LOC113248462	0.652081	-1.23829	1.18829	-1.04208	0.297374	NA
LOC113249229	0.777491	-1.23754	1.04392	-1.18547	0.235833	NA
KLHDC4	0.375254	-1.23664	1.45493	-0.849969	0.395343	NA
LOC113243401	0.673353	-1.23352	1.28445	-0.960347	0.336881	NA
LOC113246149	2.54261	-1.23312	0.795296	-1.55051	0.121018	NA
RARA	1.16174	-1.23107	0.854388	-1.44088	0.149619	NA
LOC113268628	0.76032	-1.23097	1.10812	-1.11086	0.266627	NA
STOX2	0.271894	-1.23029	1.98606	-0.619462	0.535612	NA
LOC113245199	0.371507	-1.23026	1.62789	-0.755739	0.449806	NA
LYRM7	0.443173	-1.23006	1.44006	-0.854169	0.393011	NA
LOC113268060	2.33448	-1.22999	0.66935	-1.83758	0.066124	NA
LOC113266563	3.63708	-1.22989	0.582532	-2.11128	0.0347482	0.225787
BEND6	18.5385	-1.22984	0.359368	-3.42224	0.000621082	0.0141662
LOC113244017	0.314644	-1.22958	1.92462	-0.638866	0.52291	NA
LOC113242752	0.322432	-1.22945	1.91386	-0.642395	0.520617	NA
SAXO2	0.287056	-1.22915	1.96056	-0.626939	0.530699	NA
ZDHHC6	4.14459	-1.2288	0.595914	-2.06204	0.0392043	0.242798
QTRT1	0.351711	-1.22781	1.64949	-0.744359	0.45666	NA
LOC113251717	0.236603	-1.22761	2.32538	-0.52792	0.597555	NA
LOC113246732	47.0154	-1.22708	0.221184	-5.54778	2.89317e-08	4.05839e-06
LOC113262282	0.29098	-1.22692	1.9504	-0.629062	0.529308	NA
ABL2	1.61572	-1.22691	1.15925	-1.05837	0.289887	NA
RRBP1	110.88	-1.2267	0.223056	-5.49953	3.80809e-08	5.21151e-06
CUNH4orf36	0.370552	-1.22665	1.62816	-0.753399	0.45121	NA
LOC113266590	1.09321	-1.22645	0.838724	-1.46228	0.143664	NA
ZNF157	0.210803	-1.22619	2.41077	-0.508633	0.61101	NA
LOC113247796	0.201107	-1.22571	2.44222	-0.501885	0.615748	NA
TOR1B	0.865791	-1.22472	1.09832	-1.11509	0.264813	NA
KLF7	0.471796	-1.2217	1.44677	-0.844435	0.398426	NA
GAL3ST4	0.353402	-1.22087	1.65191	-0.739066	0.459867	NA
NT5DC3	0.866098	-1.22069	0.918009	-1.32971	0.183612	NA
LOC113266606	0.26987	-1.22022	2.33017	-0.523662	0.600514	NA
CD72	1.47737	-1.21991	0.765479	-1.59366	0.111012	NA
LRFN4	9.01371	-1.21958	0.548343	-2.22411	0.026141	0.187088
LOC113242362	1.65926	-1.2188	0.725833	-1.67917	0.0931186	NA
LOC113251211	2.3242	-1.21828	0.687074	-1.77314	0.0762052	NA
PDE4D	1.54289	-1.21824	0.736711	-1.65362	0.0982054	NA
ADCY9	1.67286	-1.2144	0.812606	-1.49445	0.135057	NA
INTS6L	0.333665	-1.21386	1.93135	-0.628504	0.529674	NA
IMPA1	0.8996	-1.21341	1.26385	-0.960094	0.337008	NA
ZNF174	2.02874	-1.21273	0.646774	-1.87505	0.060786	NA
STON1	0.544534	-1.21241	1.30116	-0.931794	0.351443	NA
LOC113257666	0.86658	-1.21156	0.895381	-1.35312	0.176016	NA
ATP23	0.53673	-1.21106	1.21866	-0.993765	0.320337	NA
KLHDC9	0.859292	-1.2097	1.0832	-1.11679	0.264085	NA
HPSE	37.1892	-1.20964	0.483782	-2.50038	0.012406	0.117983
HSPA13	0.698118	-1.20955	1.03817	-1.16508	0.243988	NA
PRSS8	2.03808	-1.20613	0.634286	-1.90155	0.0572294	NA
MANF	1.70764	-1.20592	0.68478	-1.76103	0.0782332	NA
SYBU	1.0808	-1.20568	0.878474	-1.37248	0.169915	NA
DUSP28	1.38648	-1.2053	0.741341	-1.62583	0.103985	NA
LOC113245181	0.542301	-1.2048	1.26411	-0.953084	0.340548	NA
CUNH3orf38	1.63681	-1.20479	0.720803	-1.67146	0.0946308	NA
RUFY1	17.906	-1.20325	0.307866	-3.90836	9.29264e-05	0.00334237
LOC113246692	26.2829	-1.20304	0.225086	-5.34479	9.05241e-08	1.02506e-05
LOC113270274	1.02302	-1.20293	0.91953	-1.3082	0.190806	NA
LOC113265704	0.632492	-1.20071	1.07026	-1.12189	0.26191	NA
LOC113269246	11.53	-1.20049	0.330584	-3.63143	0.000281856	0.0080279
ATG4C	2.85889	-1.19921	0.599329	-2.00091	0.0454018	0.264181
ASNS	1.21723	-1.19898	0.823163	-1.45655	0.14524	NA
TSHR	1.97741	-1.19879	0.666083	-1.79976	0.0718985	NA
ARPC5L	0.724163	-1.19823	0.990474	-1.20975	0.226374	NA
LOC113254780	1.17826	-1.1981	0.816065	-1.46814	0.142065	NA
CENPH	0.240797	-1.19789	2.04029	-0.587116	0.557126	NA
VPS33B	0.240797	-1.19789	2.04029	-0.587116	0.557126	NA
HDAC9	0.243965	-1.19785	2.03389	-0.588946	0.555898	NA
LOC113252784	9.30857	-1.19718	0.390475	-3.06595	0.00216979	0.0349848
LOC113263624	36.3033	-1.19563	0.353342	-3.38377	0.000714969	0.0152536
ANGPTL2	3.60338	-1.19558	0.485282	-2.46367	0.0137522	0.12477
CCDC85A	1.35939	-1.19557	0.925085	-1.29239	0.196223	NA
CH25H	0.155813	-1.19408	3.15312	-0.378698	0.704912	NA
LOC113258807	0.155813	-1.19408	3.15312	-0.378698	0.704912	NA
ANKRD60	0.10286	-1.19408	3.22593	-0.370151	0.71127	NA
CAVIN3	0.134232	-1.19408	3.22593	-0.370151	0.71127	NA
CDH4	0.135302	-1.19408	3.22593	-0.370151	0.71127	NA
ENKD1	0.134232	-1.19408	3.22593	-0.370151	0.71127	NA
ERFE	0.10286	-1.19408	3.22593	-0.370151	0.71127	NA
EXO5	0.134232	-1.19408	3.22593	-0.370151	0.71127	NA
FSHB	0.10286	-1.19408	3.22593	-0.370151	0.71127	NA
FSHR	0.10286	-1.19408	3.22593	-0.370151	0.71127	NA
GHRH	0.103814	-1.19408	3.22593	-0.370151	0.71127	NA
GNB3	0.103814	-1.19408	3.22593	-0.370151	0.71127	NA
LOC113240928	0.125395	-1.19408	3.22593	-0.370151	0.71127	NA
LOC113242578	0.103814	-1.19408	3.22593	-0.370151	0.71127	NA
LOC113246168	0.104884	-1.19408	3.22593	-0.370151	0.71127	NA
LOC113246325	0.135302	-1.19408	3.22593	-0.370151	0.71127	NA
LOC113247481	0.103814	-1.19408	3.22593	-0.370151	0.71127	NA
LOC113249461	0.103814	-1.19408	3.22593	-0.370151	0.71127	NA
LOC113250412	0.103814	-1.19408	3.22593	-0.370151	0.71127	NA
LOC113251767	0.103814	-1.19408	3.22593	-0.370151	0.71127	NA
LOC113252722	0.10286	-1.19408	3.22593	-0.370151	0.71127	NA
LOC113260968	0.134232	-1.19408	3.22593	-0.370151	0.71127	NA
LOC113265144	0.125395	-1.19408	3.22593	-0.370151	0.71127	NA
LOC113266508	0.125395	-1.19408	3.22593	-0.370151	0.71127	NA
LOC113267665	0.103814	-1.19408	3.22593	-0.370151	0.71127	NA
LOC113269995	0.134232	-1.19408	3.22593	-0.370151	0.71127	NA
MAP3K10	0.125395	-1.19408	3.22593	-0.370151	0.71127	NA
PDZRN4	0.10286	-1.19408	3.22593	-0.370151	0.71127	NA
RGSL1	0.103814	-1.19408	3.22593	-0.370151	0.71127	NA
SH2D2A	0.10286	-1.19408	3.22593	-0.370151	0.71127	NA
TRNAT-CGU_4	0.135302	-1.19408	3.22593	-0.370151	0.71127	NA
ZAR1	0.134232	-1.19408	3.22593	-0.370151	0.71127	NA
ZGRF1	0.10286	-1.19408	3.22593	-0.370151	0.71127	NA
ZIC4	0.134232	-1.19408	3.22593	-0.370151	0.71127	NA
ACP4	0.100118	-1.19408	3.22593	-0.37015	0.71127	NA
ANKRD13B	0.100118	-1.19408	3.22593	-0.37015	0.71127	NA
AREG	0.101073	-1.19408	3.22593	-0.37015	0.71127	NA
ASCL1	0.123723	-1.19408	3.22593	-0.37015	0.71127	NA
CD8A	0.101188	-1.19408	3.22593	-0.37015	0.71127	NA
CENPJ	0.100118	-1.19408	3.22593	-0.37015	0.71127	NA
CFAP99	0.103212	-1.19408	3.22593	-0.37015	0.71127	NA
CHST2	0.100118	-1.19408	3.22593	-0.37015	0.71127	NA
CLCN5	0.122654	-1.19408	3.22593	-0.37015	0.71127	NA
CUNH10orf62	0.0991638	-1.19408	3.22593	-0.37015	0.71127	NA
CUNH11orf87	0.122654	-1.19408	3.22593	-0.37015	0.71127	NA
CUNH19orf18	0.100118	-1.19408	3.22593	-0.37015	0.71127	NA
CUNH1orf159	0.100118	-1.19408	3.22593	-0.37015	0.71127	NA
DTHD1	0.100118	-1.19408	3.22593	-0.37015	0.71127	NA
EFNA5	0.122654	-1.19408	3.22593	-0.37015	0.71127	NA
FAM83F	0.101188	-1.19408	3.22593	-0.37015	0.71127	NA
FIGNL1	0.122654	-1.19408	3.22593	-0.37015	0.71127	NA
FSIP2	0.0991638	-1.19408	3.22593	-0.37015	0.71127	NA
FTCDNL1	0.102142	-1.19408	3.22593	-0.37015	0.71127	NA
FZD3	0.123723	-1.19408	3.22593	-0.37015	0.71127	NA
GJA1	0.101073	-1.19408	3.22593	-0.37015	0.71127	NA
GJC1	0.122654	-1.19408	3.22593	-0.37015	0.71127	NA
GPR84	0.101073	-1.19408	3.22593	-0.37015	0.71127	NA
IGFN1	0.0991638	-1.19408	3.22593	-0.37015	0.71127	NA
ITGA2B	0.122654	-1.19408	3.22593	-0.37015	0.71127	NA
ITM2A	0.0991638	-1.19408	3.22593	-0.37015	0.71127	NA
LAMC2	0.102142	-1.19408	3.22593	-0.37015	0.71127	NA
LOC113241131	0.0991638	-1.19408	3.22593	-0.37015	0.71127	NA
LOC113242066	0.0991638	-1.19408	3.22593	-0.37015	0.71127	NA
LOC113242083	0.0991638	-1.19408	3.22593	-0.37015	0.71127	NA
LOC113243479	0.101073	-1.19408	3.22593	-0.37015	0.71127	NA
LOC113245523	0.102142	-1.19408	3.22593	-0.37015	0.71127	NA
LOC113245763	0.144235	-1.19408	3.22593	-0.37015	0.71127	NA
LOC113248328	0.123723	-1.19408	3.22593	-0.37015	0.71127	NA
LOC113249713	0.144235	-1.19408	3.22593	-0.37015	0.71127	NA
LOC113249856	0.101073	-1.19408	3.22593	-0.37015	0.71127	NA
LOC113251218	0.121699	-1.19408	3.22593	-0.37015	0.71127	NA
LOC113252252	0.101073	-1.19408	3.22593	-0.37015	0.71127	NA
LOC113252281	0.103212	-1.19408	3.22593	-0.37015	0.71127	NA
LOC113256328	0.103212	-1.19408	3.22593	-0.37015	0.71127	NA
LOC113258638	0.0991638	-1.19408	3.22593	-0.37015	0.71127	NA
LOC113258914	0.0991638	-1.19408	3.22593	-0.37015	0.71127	NA
LOC113259502	0.100118	-1.19408	3.22593	-0.37015	0.71127	NA
LOC113261044	0.101073	-1.19408	3.22593	-0.37015	0.71127	NA
LOC113261504	0.123723	-1.19408	3.22593	-0.37015	0.71127	NA
LOC113262122	0.0991638	-1.19408	3.22593	-0.37015	0.71127	NA
LOC113263417	0.102142	-1.19408	3.22593	-0.37015	0.71127	NA
LOC113264204	0.0991638	-1.19408	3.22593	-0.37015	0.71127	NA
LOC113265783	0.101073	-1.19408	3.22593	-0.37015	0.71127	NA
LOC113265909	0.100118	-1.19408	3.22593	-0.37015	0.71127	NA
LOC113267025	0.103212	-1.19408	3.22593	-0.37015	0.71127	NA
LOC113267606	0.100118	-1.19408	3.22593	-0.37015	0.71127	NA
LOC113267903	0.144235	-1.19408	3.22593	-0.37015	0.71127	NA
LOC113270104	0.101188	-1.19408	3.22593	-0.37015	0.71127	NA
LOC113270239	0.122654	-1.19408	3.22593	-0.37015	0.71127	NA
MORN5	0.0991638	-1.19408	3.22593	-0.37015	0.71127	NA
MYF6	0.0991638	-1.19408	3.22593	-0.37015	0.71127	NA
NEK10	0.100118	-1.19408	3.22593	-0.37015	0.71127	NA
NKRF	0.102142	-1.19408	3.22593	-0.37015	0.71127	NA
PCBP4	0.101188	-1.19408	3.22593	-0.37015	0.71127	NA
PNMA3	0.122654	-1.19408	3.22593	-0.37015	0.71127	NA
PRDM11	0.0991638	-1.19408	3.22593	-0.37015	0.71127	NA
PYCR2	0.101073	-1.19408	3.22593	-0.37015	0.71127	NA
RASD2	0.0991638	-1.19408	3.22593	-0.37015	0.71127	NA
RPP25L	0.100118	-1.19408	3.22593	-0.37015	0.71127	NA
RSPO2	0.121699	-1.19408	3.22593	-0.37015	0.71127	NA
SCN8A	0.101188	-1.19408	3.22593	-0.37015	0.71127	NA
SDK1	0.122654	-1.19408	3.22593	-0.37015	0.71127	NA
SEMA4C	0.0991638	-1.19408	3.22593	-0.37015	0.71127	NA
SLC2A11	0.101073	-1.19408	3.22593	-0.37015	0.71127	NA
SLCO3A1	0.0991638	-1.19408	3.22593	-0.37015	0.71127	NA
TBC1D10C	0.103212	-1.19408	3.22593	-0.37015	0.71127	NA
TMCC2	0.0991638	-1.19408	3.22593	-0.37015	0.71127	NA
VAC14	0.0991638	-1.19408	3.22593	-0.37015	0.71127	NA
ZCCHC4	0.103212	-1.19408	3.22593	-0.37015	0.71127	NA
ZNF582	0.123723	-1.19408	3.22593	-0.37015	0.71127	NA
NUMBL	0.472177	-1.19295	1.45668	-0.818952	0.412814	NA
LOC113240757	2.27027	-1.19289	0.672186	-1.77465	0.075956	NA
TMEM11	0.63617	-1.19197	1.06961	-1.1144	0.265108	NA
CCNB3	0.757964	-1.19163	1.24357	-0.958234	0.337945	NA
LOC113249008	0.904796	-1.19044	0.944025	-1.26103	0.207298	NA
LOC113267973	4.74822	-1.1882	0.422172	-2.81449	0.00488539	0.061878
LOC113270957	2.57306	-1.18733	0.591206	-2.00832	0.0446092	NA
PPP3R1	17.0462	-1.18713	0.32507	-3.65193	0.000260275	0.00752786
GJA4	0.651428	-1.18705	1.07207	-1.10726	0.268183	NA
FOXN1	0.274759	-1.18585	1.72333	-0.688119	0.491378	NA
LOC113244123	0.28772	-1.1858	1.70623	-0.694985	0.487065	NA
ZPLD1	0.531076	-1.18546	1.41165	-0.839772	0.401036	NA
LMNB1	1.05635	-1.18493	1.09175	-1.08535	0.277766	NA
LOC113248892	1.80702	-1.18326	0.684009	-1.72988	0.0836509	NA
VLDLR	1.56202	-1.18297	0.719526	-1.6441	0.100156	NA
LOC113259013	1.60596	-1.18172	0.748686	-1.57839	0.114475	NA
CCDC6	0.627402	-1.18159	1.30858	-0.902959	0.366548	NA
ZNF189	46.4224	-1.18142	0.236245	-5.00084	5.70806e-07	4.85271e-05
LOC113260155	1.08183	-1.18053	0.894219	-1.32018	0.186775	NA
KMT5B	6.79314	-1.18041	0.373643	-3.15919	0.0015821	0.0276547
LOC113270817	4.37856	-1.18033	0.506451	-2.3306	0.0197747	0.158898
MAGEE2	1.16617	-1.17973	0.968776	-1.21776	0.223317	NA
LOC113248440	0.278112	-1.17881	1.71817	-0.686082	0.492661	NA
TIPIN	0.989107	-1.17795	0.9866	-1.19395	0.232496	NA
NSMCE3	0.484374	-1.17724	1.4822	-0.794248	0.427051	NA
EPX	0.26525	-1.17692	1.98758	-0.592139	0.553758	NA
LOC113264264	0.265696	-1.17692	1.98677	-0.592378	0.553598	NA
LANCL1	50.2878	-1.17645	0.360798	-3.26068	0.00111145	0.0212845
ZNF317	0.374701	-1.17444	1.86765	-0.628832	0.529459	NA
RHOBTB3	7.08074	-1.17336	0.358338	-3.27444	0.0010587	0.0204841
LOC113267744	2.74595	-1.17295	0.619468	-1.89348	0.058294	NA
KLHL3	0.543908	-1.17176	1.21756	-0.962384	0.335857	NA
UBAP2	3.04804	-1.17079	0.538503	-2.17415	0.0296939	0.204736
NRM	1.85698	-1.17062	0.666859	-1.75543	0.079186	NA
LOC113245886	0.749248	-1.17044	1.09797	-1.066	0.286423	NA
EPO	1.17628	-1.17036	0.842447	-1.38924	0.164759	NA
LOC113247771	14.8097	-1.17005	0.323412	-3.61782	0.000297093	0.00837682
F7	11.1035	-1.16954	0.2991	-3.91021	9.22155e-05	0.0033382
ANGPTL1	29.6981	-1.16944	0.339633	-3.44324	0.000574787	0.013438
LOC113256019	0.630692	-1.16939	1.05242	-1.11114	0.266508	NA
SCAMP4	0.563832	-1.16916	1.47127	-0.79466	0.426812	NA
PGRMC2	3.40384	-1.16866	0.647683	-1.80436	0.0711744	0.341333
RAPGEF4	1.35255	-1.16842	0.863071	-1.35379	0.175804	NA
CEP104	0.879666	-1.16819	0.933672	-1.25117	0.210871	NA
PSMA4	3.25384	-1.16795	0.638134	-1.83025	0.0672119	0.328756
LOC113269520	5.1302	-1.16718	0.389933	-2.9933	0.0027598	0.041294
VSIG8	0.2682	-1.16579	1.72452	-0.676009	0.499035	NA
RPH3AL	1.58608	-1.16541	0.771926	-1.50974	0.13111	NA
THY1	0.254552	-1.16521	2.01029	-0.579621	0.56217	NA
DTX2	0.266658	-1.16444	1.9833	-0.587123	0.557121	NA
ZNF574	0.267586	-1.16309	1.97379	-0.589271	0.55568	NA
LOC113264394	0.270449	-1.16306	1.9687	-0.590778	0.554669	NA
MCM3	0.27355	-1.16303	1.96326	-0.592396	0.553586	NA
ZFPM2	0.27355	-1.16303	1.96326	-0.592396	0.553586	NA
LOC113242465	0.254167	-1.16133	1.74947	-0.663816	0.506808	NA
CINP	0.265703	-1.16005	1.72725	-0.671617	0.501827	NA
LOC113262942	0.947579	-1.15963	0.955157	-1.21407	0.224721	NA
ADGRB3	0.136974	-1.15944	3.2228	-0.359762	0.719025	NA
LOC113248243	0.136974	-1.15944	3.2228	-0.359762	0.719025	NA
LRRC71	0.136974	-1.15944	3.2228	-0.359762	0.719025	NA
PXT1	0.136974	-1.15944	3.2228	-0.359762	0.719025	NA
LOC113255563	0.711772	-1.15941	1.55786	-0.744234	0.456735	NA
DLK2	0.849874	-1.15931	1.14643	-1.01124	0.311903	NA
IER2	0.727588	-1.15916	1.20414	-0.962648	0.335724	NA
CORO1C	2.18334	-1.15904	0.815982	-1.42042	0.155484	NA
LOC113256813	1.02516	-1.1588	0.924716	-1.25314	0.210153	NA
LOC113262300	0.665675	-1.15862	1.38345	-0.837486	0.40232	NA
EBPL	0.735663	-1.15852	1.31809	-0.87894	0.379434	NA
EXOSC6	0.609804	-1.15746	1.17541	-0.984734	0.324755	NA
LOC113254074	0.393683	-1.15698	1.44649	-0.799857	0.423794	NA
LOC113261571	0.247249	-1.15614	1.75932	-0.657153	0.511083	NA
TCF7L1	0.279765	-1.15598	1.69804	-0.680774	0.496014	NA
TUSC3	0.623241	-1.1557	1.63178	-0.708245	0.478793	NA
LOC113263455	2.48385	-1.15464	0.714679	-1.61561	0.106178	NA
LIN7A	0.44657	-1.15297	1.4006	-0.823199	0.410395	NA
LOC113241604	0.537943	-1.15297	1.21286	-0.950621	0.341797	NA
FAM102B	0.249606	-1.15296	2.01358	-0.572593	0.566921	NA
SALL4	0.841655	-1.15292	1.06288	-1.08471	0.278052	NA
AQP1	0.265447	-1.15252	1.9761	-0.583229	0.559739	NA
GFAP	1.15827	-1.15182	1.17182	-0.98293	0.325642	NA
TMEM258	0.275563	-1.15173	2.30567	-0.499521	0.617413	NA
LOC113241050	0.27047	-1.15162	1.71017	-0.673393	0.500697	NA
CUNH11orf74	0.35843	-1.15071	1.92365	-0.598188	0.549714	NA
HEMGN	0.777295	-1.1507	1.20671	-0.953578	0.340297	NA
LOC113251513	0.249042	-1.15057	1.75579	-0.6553	0.512275	NA
LOC113247009	0.347496	-1.15002	1.66343	-0.691355	0.489342	NA
ERMARD	1.28842	-1.14969	0.963929	-1.19271	0.232982	NA
AFAP1L1	0.644772	-1.14955	1.06887	-1.07548	0.282159	NA
KBTBD7	0.264046	-1.14775	1.97796	-0.580268	0.561734	NA
IL10RA	0.264492	-1.14669	1.71797	-0.667466	0.504475	NA
LOC113271335	0.347352	-1.14632	1.90084	-0.603058	0.54647	NA
ITPR1	11.9354	-1.14566	0.38586	-2.9691	0.00298676	0.043665
PTPN2	4.84148	-1.14535	0.499078	-2.29493	0.0217372	0.16893
LOC113245876	1.50074	-1.14532	0.745719	-1.53586	0.124573	NA
BASP1	7.70861	-1.14523	0.387567	-2.95492	0.00312747	0.0447659
TMEM18	0.566944	-1.14495	1.13849	-1.00567	0.314573	NA
LOC113267733	2.04948	-1.14463	0.626224	-1.82783	0.0675753	NA
SREBF1	1.27761	-1.1444	0.991956	-1.15368	0.248632	NA
RAB11FIP1	0.342412	-1.14399	1.64221	-0.696615	0.486044	NA
DDIT4	0.360034	-1.14305	1.6498	-0.692839	0.48841	NA
DHRS1	1.73087	-1.14247	0.741811	-1.54011	0.123533	NA
ZNF772	0.44818	-1.14234	1.42367	-0.802394	0.422325	NA
TTYH3	0.564938	-1.14233	1.3701	-0.833757	0.404418	NA
XRCC6	0.882076	-1.14159	0.963362	-1.185	0.236016	NA
DENND2C	1.39533	-1.14156	0.820081	-1.39201	0.16392	NA
MBNL2	2.81373	-1.14113	0.70498	-1.61867	0.105519	0.415635
PREB	1.13438	-1.14074	0.919383	-1.24076	0.214694	NA
TRNAK-CUU_40	0.245562	-1.14063	1.7599	-0.64812	0.516907	NA
GPR4	0.26723	-1.13953	1.98391	-0.574389	0.565705	NA
LOC113260117	2.00768	-1.13932	0.625194	-1.82234	0.0684027	NA
PDIA5	1.16246	-1.13894	0.845966	-1.34632	0.1782	NA
LOC113255568	142.716	-1.13893	0.385346	-2.95561	0.00312048	0.0447659
NUP107	0.728934	-1.13799	1.34074	-0.848783	0.396002	NA
LEPR	1.59537	-1.13699	0.809096	-1.40526	0.159943	NA
ASPHD1	2.48631	-1.13692	0.796193	-1.42795	0.153307	NA
IRF7	0.912052	-1.13564	0.987184	-1.15038	0.249986	NA
ZFPL1	0.698426	-1.13481	1.20516	-0.941627	0.346384	NA
KLHL31	0.348158	-1.1348	1.66036	-0.683464	0.494313	NA
COQ10A	3.00619	-1.13417	0.59318	-1.91202	0.0558736	0.298288
NEU3	0.456767	-1.1308	1.61771	-0.699013	0.484544	NA
LOC113243146	2.39952	-1.13057	0.653163	-1.73091	0.0834677	NA
LOC113247578	0.42866	-1.1305	1.49719	-0.75508	0.450201	NA
LOC113267756	10.4087	-1.12951	0.351092	-3.21714	0.00129476	0.0237583
BCAN	0.294122	-1.12911	1.68916	-0.668447	0.503848	NA
DVL3	0.740372	-1.12905	1.09288	-1.03309	0.301559	NA
TMC5	0.288736	-1.12903	1.69594	-0.665728	0.505585	NA
CCND2	0.524364	-1.12902	1.2178	-0.927102	0.353874	NA
LOC113268827	0.286663	-1.129	1.69859	-0.66467	0.506262	NA
BBS4	10.4951	-1.12812	0.301509	-3.74159	0.000182859	0.00579674
CDR2L	0.515068	-1.12778	1.63937	-0.687937	0.491492	NA
LOC113257914	0.538355	-1.12746	1.36301	-0.82718	0.408135	NA
LOC113247643	5.7068	-1.12708	0.460587	-2.44705	0.0144032	0.127857
LOC113250565	0.548442	-1.12578	1.18861	-0.947137	0.343569	NA
PGLS	0.424494	-1.12444	1.35455	-0.830119	0.406472	NA
LOC113269219	0.26076	-1.12395	1.98922	-0.565018	0.572062	NA
ERO1A	1.2972	-1.12342	0.87129	-1.28937	0.197269	NA
LOC113241130	1.12284	-1.12331	0.937161	-1.19863	0.23067	NA
LOC113260332	2.06966	-1.12319	0.818447	-1.37234	0.169958	NA
SIRT6	1.31709	-1.12167	0.835735	-1.34214	0.179552	NA
EIF2B1	2.36922	-1.12114	0.630629	-1.77782	0.0754341	NA
LOC113269519	4.02188	-1.12086	0.461016	-2.43128	0.0150458	0.13203
RBPMS2	0.513145	-1.12062	1.33141	-0.841675	0.39997	NA
LOC113267653	0.328393	-1.12041	1.88122	-0.595575	0.551459	NA
PDP1	0.424656	-1.12019	1.66562	-0.672533	0.501244	NA
LOC113251783	3.42048	-1.11968	0.525055	-2.1325	0.0329658	0.21942
ADRA2B	0.417703	-1.11898	1.50263	-0.744677	0.456467	NA
LOC113269492	0.236378	-1.11884	2.31074	-0.484192	0.62825	NA
NUDT3	1.4816	-1.11867	0.862644	-1.29679	0.194703	NA
CLMP	7.52025	-1.11763	0.352246	-3.17287	0.00150941	0.0268016
LOC113270087	4.97387	-1.11709	0.475981	-2.34692	0.0189294	0.154379
TAAR5	0.518602	-1.11697	1.4667	-0.761552	0.446328	NA
LOC113261675	17.8874	-1.11677	0.311262	-3.58787	0.000333386	0.00908072
CUNH12orf43	6.39413	-1.11668	0.375357	-2.97497	0.00293018	0.0433805
SNPH	0.636822	-1.11524	1.13457	-0.982962	0.325626	NA
LOC113261576	11.3931	-1.11439	0.463433	-2.40465	0.0161882	0.138824
IFRD1	1.43378	-1.11349	0.736305	-1.51226	0.130467	NA
SLC26A5	2.06162	-1.11335	0.750329	-1.48381	0.137858	NA
LOC113251297	17.7983	-1.11308	0.248101	-4.48642	7.24287e-06	0.000418966
LOC113246751	0.397139	-1.11271	1.48383	-0.749889	0.453321	NA
GKN1	0.106555	-1.11267	3.22364	-0.345158	0.729976	NA
LOC113244177	0.106555	-1.11267	3.22364	-0.345158	0.729976	NA
LOC113256357	0.106555	-1.11267	3.22364	-0.345158	0.729976	NA
TRNAK-UUU_3	0.106555	-1.11267	3.22364	-0.345158	0.729976	NA
MEIS1	0.351767	-1.11251	1.44641	-0.769155	0.441802	NA
LOC113268798	0.569605	-1.11157	1.27419	-0.872379	0.383002	NA
PATE3	2.34598	-1.11135	0.650891	-1.70743	0.0877416	NA
IGSF9	1.75119	-1.11027	0.902958	-1.22959	0.218851	NA
LOC113255049	0.804066	-1.10987	1.10108	-1.00798	0.313464	NA
POLR3A	0.863668	-1.10854	1.01075	-1.09675	0.27275	NA
NSUN2	17.6163	-1.10853	0.341019	-3.25065	0.00115142	0.0217529
DIS3L2	0.539032	-1.10717	1.36929	-0.808576	0.418759	NA
TRIQK	1.00612	-1.10696	0.839547	-1.31852	0.187328	NA
CCDC59	0.449096	-1.10661	1.40407	-0.788141	0.430614	NA
TRMT5	5.03698	-1.10556	0.448835	-2.46317	0.0137715	0.12477
ZNHIT6	0.673028	-1.10374	1.2329	-0.89524	0.370659	NA
LOC113263607	0.328584	-1.10326	1.93907	-0.568963	0.569381	NA
CCNJ	2.14725	-1.10319	0.730985	-1.50919	0.131251	NA
LOC113249007	0.354367	-1.10279	1.85551	-0.594331	0.552291	NA
LOC113256169	0.399838	-1.10259	1.35881	-0.811436	0.417115	NA
LOC113240923	0.509871	-1.10192	1.30204	-0.846301	0.397385	NA
LOC113265665	0.251787	-1.1019	1.99892	-0.55125	0.581462	NA
TMEM51	0.246416	-1.10172	2.00944	-0.548272	0.583505	NA
MAGOHB	0.256008	-1.10136	2.36245	-0.466195	0.641076	NA
RAB29	0.356931	-1.10131	2.23569	-0.492603	0.622293	NA
CCKBR	1.4945	-1.10076	0.75493	-1.45809	0.144816	NA
SDC4	0.872147	-1.09984	1.08343	-1.01515	0.310034	NA
LOC113256511	0.893398	-1.09902	0.974148	-1.12818	0.259243	NA
GADD45G	1.39798	-1.09794	0.813271	-1.35003	0.177007	NA
CNTD1	3.15647	-1.09774	0.546713	-2.00789	0.0446553	0.26183
ZNF281	7.47598	-1.09703	0.533168	-2.05756	0.039632	0.244369
LOC113250194	0.540393	-1.09689	1.29167	-0.849208	0.395765	NA
SCAMP3	0.250718	-1.09677	2.00003	-0.548374	0.583435	NA
BICDL2	0.244529	-1.09654	2.01226	-0.544931	0.585801	NA
LOC113248525	0.241732	-1.09644	2.01791	-0.543353	0.586887	NA
SERAC1	8.05904	-1.09618	0.354029	-3.0963	0.00195952	0.0321488
LOC113257311	0.355022	-1.09502	1.85347	-0.590796	0.554657	NA
SRP54	3.09158	-1.0939	0.777076	-1.40771	0.159217	0.491226
LOC113245639	0.3897	-1.09282	1.9381	-0.563861	0.572849	NA
GDAP1L1	1.5505	-1.09279	0.802603	-1.36155	0.173338	NA
LOC113267056	1.93097	-1.09219	0.693873	-1.57405	0.115477	NA
SLC39A13	1.95029	-1.09106	0.72574	-1.50337	0.132744	NA
ZNF184	1.64761	-1.09067	0.755913	-1.44285	0.149064	NA
CWC15	1.64317	-1.09054	0.733858	-1.48603	0.137271	NA
LOC113244270	0.588441	-1.09053	1.2143	-0.89808	0.369143	NA
GPR143	1.21482	-1.09004	0.901094	-1.20969	0.226398	NA
INTS3	1.68857	-1.08969	0.824207	-1.3221	0.186133	NA
TMEM222	0.647144	-1.08958	1.19956	-0.908317	0.363711	NA
ACKR1	3.32736	-1.08848	0.546814	-1.99058	0.0465266	0.26748
OMD	4.59373	-1.08835	0.485241	-2.24291	0.0249028	0.182892
CCDC146	9.00083	-1.08435	0.353822	-3.06469	0.00217893	0.0350315
LOC113253740	0.740038	-1.08392	1.1621	-0.932732	0.350958	NA
FAM234A	1.60979	-1.08314	0.662286	-1.63546	0.101954	NA
ODF4	1.21553	-1.08083	0.988953	-1.0929	0.274437	NA
PLXNB3	1.16207	-1.07894	0.829302	-1.30102	0.193252	NA
ZC3H10	0.293467	-1.07832	1.99415	-0.540743	0.588685	NA
PRKRA	0.613347	-1.07805	1.1632	-0.926798	0.354031	NA
LOC113268253	0.458888	-1.07697	1.54459	-0.697255	0.485643	NA
LOC113248154	3.47831	-1.07676	0.496353	-2.16934	0.0300565	0.205918
CWF19L1	0.56127	-1.07661	1.31215	-0.820497	0.411933	NA
LOC113261604	2.3112	-1.07631	0.56255	-1.91326	0.0557142	NA
TLE2	0.603808	-1.07622	1.24128	-0.867022	0.38593	NA
LRRC28	0.465096	-1.07621	1.83089	-0.587808	0.556661	NA
NUTF2	0.339406	-1.07602	2.23551	-0.481328	0.630283	NA
TBL3	0.797556	-1.07586	0.990411	-1.08627	0.277357	NA
PRPF38A	11.2911	-1.07578	0.276543	-3.89011	0.0001002	0.0035397
FGFR3	1.42157	-1.07549	0.772917	-1.39147	0.164083	NA
LOC113255125	0.651733	-1.07522	1.42484	-0.754628	0.450472	NA
CXXC4	0.643576	-1.07472	1.35816	-0.791303	0.428767	NA
LOC113259284	2.27183	-1.07238	0.619706	-1.73047	0.0835457	NA
LOC113253476	1.95465	-1.07157	0.762522	-1.4053	0.159932	NA
CP	88.7285	-1.07123	0.586526	-1.82639	0.0677915	0.330189
RHOBTB1	11.1353	-1.07096	0.30364	-3.52708	0.000420175	0.0107308
C2CD5	0.793999	-1.0705	1.04591	-1.02351	0.306068	NA
LOC113243364	0.545623	-1.06979	1.14527	-0.934093	0.350256	NA
SPICE1	1.41945	-1.06973	0.855576	-1.2503	0.21119	NA
SCN1B	1.25286	-1.06924	0.966202	-1.10665	0.268447	NA
LAMA3	1.38999	-1.06884	0.836049	-1.27844	0.201095	NA
MAB21L1	4.24354	-1.0685	0.488043	-2.18935	0.0285716	0.198834
MAVS	0.552749	-1.06845	1.42977	-0.747289	0.454889	NA
LSAMP	2.1187	-1.06838	0.709084	-1.50671	0.131885	NA
LOC113267769	1.34349	-1.06799	0.79274	-1.34721	0.177913	NA
ABCA5	1.22834	-1.06789	0.904193	-1.18105	0.237585	NA
NSFL1C	1.48428	-1.06738	0.884307	-1.20702	0.227424	NA
FMNL1	0.518291	-1.06602	1.32771	-0.802899	0.422033	NA
PHKG2	1.07918	-1.06507	0.893271	-1.19233	0.233132	NA
LOC113255096	0.452114	-1.06441	1.63943	-0.649255	0.516173	NA
SPRN	24.6523	-1.06387	0.261592	-4.06689	4.7644e-05	0.00202523
TADA2B	2.53762	-1.06342	0.614916	-1.72938	0.0837414	NA
EVC	0.418945	-1.06341	1.47024	-0.72329	0.469502	NA
LOC113257110	11.5102	-1.063	0.302286	-3.51652	0.000437238	0.0108555
LOC113247883	1.15551	-1.06295	0.963303	-1.10344	0.269836	NA
LOC113270928	1.06508	-1.06247	0.846173	-1.25562	0.209255	NA
NPAS1	0.603428	-1.06225	1.1867	-0.895126	0.37072	NA
LOC113263962	0.287348	-1.06089	1.68408	-0.629955	0.528724	NA
CENPC	1.08335	-1.06027	0.891038	-1.18992	0.234077	NA
RTP4	2.05029	-1.05987	0.685898	-1.54523	0.12229	NA
TTBK1	0.627813	-1.05967	1.19538	-0.886473	0.375363	NA
LOC113245903	1.41141	-1.05928	0.924896	-1.1453	0.252085	NA
LMLN2	6.08374	-1.05886	0.373102	-2.83798	0.00453996	0.0588308
LOC113261173	6.111	-1.05858	0.591337	-1.79015	0.07343	0.346814
ZSCAN12	3.62794	-1.05854	0.486837	-2.17433	0.0296805	0.204736
DHX34	1.30325	-1.05634	0.963869	-1.09593	0.273108	NA
LRSAM1	0.69265	-1.05565	1.15178	-0.916544	0.359382	NA
ETV4	0.34312	-1.05484	2.194	-0.480785	0.630669	NA
SNAI2	0.4403	-1.05458	1.47986	-0.712622	0.476079	NA
LOC113243771	0.476877	-1.05443	1.45622	-0.724088	0.469012	NA
ADD3	0.723875	-1.05425	1.03052	-1.02303	0.306293	NA
APBB1	0.421938	-1.05397	1.4895	-0.707597	0.479195	NA
ZNF19	1.8662	-1.05393	0.632606	-1.66602	0.0957099	NA
GJB3	3.56222	-1.05351	0.610715	-1.72505	0.0845181	0.377873
LOC113241627	2.21292	-1.0534	0.810697	-1.29937	0.193816	NA
NREP	1.15947	-1.05339	0.79815	-1.3198	0.186903	NA
DMTN	0.245889	-1.05325	1.99702	-0.527412	0.597908	NA
HERC5	0.252614	-1.05304	1.98368	-0.530848	0.595524	NA
PIGA	0.245328	-1.05273	1.99806	-0.526876	0.59828	NA
MRAS	0.430549	-1.05251	1.65173	-0.637216	0.523984	NA
LOC113243473	0.592902	-1.05063	1.21476	-0.864887	0.387101	NA
S100A11	0.711235	-1.05036	1.21864	-0.861917	0.388733	NA
LOC113254553	2.36254	-1.05036	0.681121	-1.54211	0.123047	NA
PNPLA4	4.24045	-1.05004	0.549282	-1.91166	0.0559195	0.298288
CTBS	4.22833	-1.04818	0.458872	-2.28426	0.0223562	0.171133
MRPL21	0.763041	-1.04813	1.39649	-0.750545	0.452927	NA
LOC113265700	1.45428	-1.048	0.825102	-1.27015	0.204031	NA
LOC113247402	0.495814	-1.04744	1.29144	-0.811065	0.417328	NA
LOC113266744	0.377333	-1.04713	1.88423	-0.555731	0.578395	NA
SNRNP40	0.248191	-1.04702	2.34634	-0.446233	0.655429	NA
LOC113267553	1.67612	-1.04685	0.717649	-1.45872	0.144643	NA
LOC113261945	0.9112	-1.04681	1.13166	-0.92502	0.354955	NA
LOC113262180	10.7267	-1.04597	0.380808	-2.74671	0.00601962	0.0716533
S1PR1	0.447268	-1.04583	1.6316	-0.640987	0.521531	NA
CSGALNACT1	3.46833	-1.04491	0.615708	-1.69708	0.0896815	0.387717
ECM2	5.55056	-1.04277	0.423409	-2.4628	0.0137859	0.12477
PTPN18	16.7579	-1.04203	0.330269	-3.15509	0.00160448	0.0276604
NAA50	1.74036	-1.04136	0.737772	-1.41149	0.158101	NA
HSPA4L	1.71223	-1.04035	0.655068	-1.58816	0.11225	NA
DLL1	0.419898	-1.04028	1.25985	-0.82572	0.408963	NA
LOC113269245	29.7765	-1.0402	0.194549	-5.3467	8.95723e-08	1.02506e-05
LOC113252763	12.0463	-1.03997	0.35297	-2.94633	0.00321569	0.045679
PROSER2	4.6564	-1.03989	0.518415	-2.0059	0.0448667	0.26251
LOC113254340	0.331031	-1.03906	1.70373	-0.609873	0.541946	NA
LOC113263131	0.406038	-1.03903	1.47434	-0.70474	0.480972	NA
ZNF691	0.636685	-1.03852	1.0918	-0.951205	0.3415	NA
PSMD10	0.438356	-1.03787	1.44956	-0.715985	0.474	NA
DPAGT1	1.0205	-1.03786	1.04897	-0.98941	0.322462	NA
RAB3IP	2.14502	-1.03702	0.608923	-1.70305	0.0885592	NA
LOC113254467	7.21105	-1.0369	0.392825	-2.63961	0.00830015	0.0911573
ARIH2	0.943199	-1.0366	1.07087	-0.967995	0.333047	NA
TFAP4	0.801697	-1.03631	1.13018	-0.916943	0.359172	NA
GJA10	1.5302	-1.03619	0.691827	-1.49776	0.134195	NA
LEMD3	1.12192	-1.03585	1.11805	-0.926477	0.354198	NA
LOC113264463	7.70179	-1.03566	0.342004	-3.02821	0.00246006	0.0382365
ZNF23	0.903973	-1.03505	1.01129	-1.02349	0.306075	NA
LOC113253586	1.46775	-1.03505	0.833674	-1.24155	0.214403	NA
LOC113264991	0.347298	-1.03431	1.67761	-0.616539	0.537539	NA
LOC113267163	5.77274	-1.03427	0.434368	-2.38108	0.0172619	0.144562
AGPAT1	2.92567	-1.03406	0.558381	-1.85189	0.0640423	0.319699
PGLYRP2	7.21789	-1.034	0.379663	-2.72348	0.00645982	0.0748885
GTF2E1	0.53178	-1.03379	1.56606	-0.660123	0.509175	NA
IGSF10	0.758319	-1.03294	1.12465	-0.918457	0.35838	NA
BCL2L11	0.826989	-1.03254	1.01395	-1.01834	0.308519	NA
B3GALT4	0.833435	-1.03192	1.12796	-0.914855	0.360268	NA
LOC113264478	1.46664	-1.03159	0.752443	-1.37099	0.170379	NA
LOC113262922	1.04396	-1.03091	1.04214	-0.989218	0.322556	NA
LOC113264481	1.30259	-1.03047	0.818056	-1.25966	0.207791	NA
MBD3	1.88723	-1.02817	0.770416	-1.33456	0.18202	NA
SELENOF	0.83095	-1.02745	0.962521	-1.06746	0.285766	NA
NOXRED1	0.532378	-1.02732	1.31566	-0.78084	0.434897	NA
WDR41	3.39364	-1.02682	0.633941	-1.61975	0.105287	0.415548
PRELID2	0.432799	-1.02682	1.42445	-0.720856	0.470998	NA
POU2F3	0.408984	-1.02636	1.65048	-0.621856	0.534036	NA
FBXO8	0.881094	-1.02635	0.99983	-1.02653	0.304643	NA
TRPM1	2.65324	-1.02599	0.563692	-1.82013	0.0687396	NA
LOC113265298	0.274319	-1.02547	1.94503	-0.527229	0.598035	NA
GOLGA3	2.49974	-1.02521	0.758267	-1.35204	0.176362	NA
PPOX	0.257663	-1.02461	1.97505	-0.518775	0.603918	NA
MCIDAS	0.55245	-1.02445	1.67182	-0.612777	0.540024	NA
ETFRF1	2.53845	-1.02414	0.585397	-1.74949	0.0802071	NA
BCLAF3	0.339721	-1.02398	1.93174	-0.530081	0.596056	NA
SLC18B1	0.42391	-1.02382	1.46189	-0.700338	0.483716	NA
LOC113248668	132.014	-1.02282	0.159512	-6.41218	1.43452e-10	3.4996e-08
LOC113245990	3.13592	-1.02259	0.610738	-1.67436	0.0940607	0.398018
ANKDD1A	0.211407	-1.02247	2.92201	-0.349919	0.726399	NA
LOC113246041	0.334339	-1.02228	1.70119	-0.600919	0.547894	NA
NDEL1	0.608993	-1.02154	1.13886	-0.896979	0.36973	NA
KLHL11	0.458119	-1.02129	2.18302	-0.467833	0.639904	NA
CD27	1.22739	-1.02091	0.830028	-1.22997	0.218708	NA
NAA30	0.6485	-1.02036	1.4397	-0.708727	0.478494	NA
LOC113270479	9.46135	-1.02035	0.363387	-2.80788	0.0049869	0.0625947
ARL3	1.12004	-1.0203	0.933985	-1.09242	0.274651	NA
CHST3	0.330993	-1.02005	1.70522	-0.59819	0.549713	NA
WRNIP1	0.97599	-1.01955	1.09323	-0.932604	0.351024	NA
CTNNA3	0.979818	-1.01822	0.89763	-1.13434	0.256651	NA
EYA1	0.282954	-1.01816	2.26173	-0.450171	0.652587	NA
SMNDC1	1.77836	-1.01756	0.685832	-1.48369	0.137892	NA
KMT5A	1.69182	-1.01754	0.746169	-1.36369	0.172666	NA
DNMBP	12.9919	-1.01722	0.359999	-2.82564	0.00471869	0.0605871
ENG	55.3341	-1.01531	0.291213	-3.4865	0.000489387	0.011836
CEP85	2.20939	-1.0147	0.644049	-1.5755	0.115142	NA
LOC113260907	1.10206	-1.01445	1.12984	-0.897874	0.369253	NA
SPATA7	0.399641	-1.0144	1.6459	-0.61632	0.537683	NA
LOC113260131	2.01716	-1.01263	0.68681	-1.47439	0.140376	NA
CUNH18orf21	0.776422	-1.01253	1.20908	-0.837439	0.402346	NA
LOC113244554	5.35617	-1.01182	0.481909	-2.09961	0.0357635	0.228656
LOC113241371	0.358526	-1.01108	1.90981	-0.529414	0.596518	NA
MAGED2	0.895679	-1.01105	1.21557	-0.831747	0.405552	NA
CCDC85B	0.361525	-1.011	1.67522	-0.603504	0.546174	NA
ZSCAN32	2.29879	-1.01065	0.655955	-1.54073	0.123383	NA
LOC113248713	2.20262	-1.01058	0.604089	-1.67289	0.0943487	NA
PTP4A1	4.7426	-1.00893	0.64306	-1.56895	0.116659	0.433781
SMURF1	2.03476	-1.00893	0.642059	-1.5714	0.116091	NA
TRAP1	13.4412	-1.00868	0.27074	-3.72563	0.000194829	0.00607325
LOC113266816	0.748159	-1.00851	0.988779	-1.01996	0.307749	NA
FAM83H	0.690943	-1.00714	1.12779	-0.893025	0.371844	NA
LOC113269604	2.10055	-1.00707	0.663667	-1.51743	0.129158	NA
LOC113257115	6.76247	-1.00706	0.403943	-2.49306	0.0126648	0.118833
RNASEH2B	0.332487	-1.00701	2.26071	-0.445437	0.656004	NA
ARHGAP15	0.6809	-1.0068	1.47552	-0.682333	0.495029	NA
ZNF792	0.733669	-1.0065	1.12466	-0.894941	0.370818	NA
WDR93	2.17035	-1.00568	0.657706	-1.52907	0.126248	NA
ARFGAP1	1.12949	-1.00565	0.979137	-1.02707	0.304386	NA
VPS53	1.60904	-1.00548	0.855594	-1.17519	0.239921	NA
LOC113271248	0.686503	-1.00513	1.06033	-0.94794	0.34316	NA
LOC113245146	0.716901	-1.00511	1.13016	-0.889349	0.373816	NA
LOC113257828	1.48621	-1.0043	0.794152	-1.26463	0.206006	NA
SLC2A13	2.56386	-1.00415	0.616224	-1.62951	0.103204	NA
LOC113252554	0.68944	-1.00382	1.15295	-0.870653	0.383944	NA
CCDC120	0.32401	-1.0033	1.51926	-0.660387	0.509005	NA
MAST3	1.19215	-1.00261	0.880913	-1.13815	0.255059	NA
TMEM82	0.768082	-1.00235	0.988122	-1.0144	0.310391	NA
EPB41L4A	36.0419	-1.00233	0.180048	-5.56703	2.59123e-08	3.72805e-06
LOC113254930	0.804019	-1.00197	1.08933	-0.919806	0.357674	NA
KANSL2	1.00389	-1.00173	0.9677	-1.03517	0.300589	NA
CATSPERE	0.435965	-1.00166	1.89334	-0.529045	0.596774	NA
RAP2B	1.4885	-1.0006	1.03126	-0.970277	0.331909	NA
MAATS1	11.1927	-1.00045	0.343665	-2.91112	0.00360132	0.0500174
LOC113251739	3.6538	-0.999759	0.524694	-1.90541	0.0567263	0.299039
LOC113259099	1.56013	-0.999494	0.862078	-1.1594	0.246293	NA
MARK2	0.768999	-0.999043	1.04455	-0.956431	0.338854	NA
EFHD2	6.21795	-0.998715	0.389705	-2.56274	0.0103848	0.105179
TTC23L	34.738	-0.998596	0.248789	-4.01383	5.97418e-05	0.00238092
TNPO2	1.07698	-0.996289	0.952478	-1.046	0.295563	NA
PHACTR1	9.45058	-0.996288	0.343869	-2.89729	0.00376402	0.0516379
UBA3	1.30505	-0.996145	0.812336	-1.22627	0.220096	NA
VPS50	1.59195	-0.994853	0.906793	-1.09711	0.272593	NA
GMPPA	0.732242	-0.994516	1.11522	-0.891768	0.372517	NA
LOC113269504	0.611644	-0.994276	1.09519	-0.907854	0.363956	NA
LOC113245909	9.28809	-0.994151	0.310499	-3.20179	0.00136577	0.0247205
CUNH8orf33	0.344874	-0.993979	1.66679	-0.596345	0.550945	NA
LOC113258670	0.776608	-0.993402	0.988814	-1.00464	0.31507	NA
LOC113251624	1.70774	-0.99319	0.783244	-1.26805	0.204781	NA
HPGD	4.75401	-0.992984	0.54056	-1.83696	0.0662163	0.326456
FIBP	0.406185	-0.991928	1.34915	-0.735222	0.462205	NA
ABHD17B	0.506742	-0.991631	1.65232	-0.600144	0.54841	NA
LOC113259647	4.39326	-0.99116	0.505324	-1.96144	0.0498282	0.277092
MRTFB	7.93379	-0.989866	0.345277	-2.86687	0.0041455	0.0556469
NOXO1	2.15791	-0.989233	0.688892	-1.43598	0.151009	NA
ZBTB9	0.499188	-0.98901	1.23232	-0.802562	0.422228	NA
SP2	5.91062	-0.988774	0.419726	-2.35576	0.0184849	0.152303
NDUFB2	0.810267	-0.988178	1.21741	-0.811702	0.416963	NA
LZTR1	3.38696	-0.987344	0.525713	-1.87811	0.0603665	0.309048
LOC113245472	0.225664	-0.986732	2.86088	-0.344905	0.730166	NA
DNMT3A	1.64145	-0.986451	0.775703	-1.27169	0.203485	NA
LOC113245446	0.188898	-0.984811	2.49023	-0.39547	0.692496	NA
LOC113256493	0.189968	-0.984786	2.48638	-0.396073	0.692051	NA
NRXN1	0.20194	-0.98452	2.44545	-0.402592	0.687248	NA
ZNF541	0.205108	-0.984451	2.43504	-0.404285	0.686003	NA
GLI4	0.423863	-0.983748	1.24496	-0.790184	0.42942	NA
HDAC4	1.01324	-0.981502	0.887683	-1.10569	0.26886	NA
NUP188	1.30837	-0.981076	0.794836	-1.23431	0.217087	NA
CUNH8orf76	0.386873	-0.980442	1.35627	-0.722894	0.469745	NA
RPS6KA3	0.661399	-0.979772	1.12619	-0.869989	0.384306	NA
LRRC40	0.397176	-0.979313	1.47253	-0.665052	0.506017	NA
MEAK7	1.6409	-0.979141	0.694587	-1.40967	0.158636	NA
LOC113252728	21.6634	-0.978434	0.249123	-3.92752	8.58264e-05	0.00318922
DFFB	1.08197	-0.977908	0.87477	-1.1179	0.263609	NA
SUDS3	1.16964	-0.977321	0.841366	-1.16159	0.245403	NA
SLC1A7	1.0721	-0.977302	0.827001	-1.18174	0.237308	NA
PHLDB1	13.3554	-0.975336	0.305839	-3.18905	0.00142742	0.0255071
LOC113249066	0.703502	-0.97498	1.14322	-0.852836	0.39375	NA
CSTB	0.757994	-0.97459	1.00211	-0.972542	0.330781	NA
LOC113249468	50.2148	-0.974561	0.221838	-4.39313	1.11731e-05	0.000597072
KCTD2	7.61538	-0.974418	0.317789	-3.06624	0.0021677	0.0349848
CUNH21orf62	6.7045	-0.974069	0.421001	-2.3137	0.0206842	0.163926
WSB2	3.31026	-0.973541	0.517967	-1.87954	0.0601704	0.30879
LOC113262237	1.51306	-0.972254	0.843598	-1.15251	0.249112	NA
BABAM2	6.17558	-0.97204	0.394997	-2.46088	0.0138596	0.124777
GALT	1.06253	-0.971494	1.12139	-0.86633	0.386309	NA
SIK3	9.17076	-0.970882	0.32686	-2.97033	0.00297481	0.043665
SYT10	0.445853	-0.970706	1.62159	-0.598612	0.549431	NA
NOP56	2.47024	-0.970169	0.639857	-1.51623	0.129462	NA
RYR1	0.760959	-0.970076	1.06372	-0.911965	0.361787	NA
RAB3GAP1	2.01633	-0.97003	0.783112	-1.23869	0.215462	NA
CDK2	0.685797	-0.969501	1.32162	-0.733571	0.46321	NA
UCP2	0.414805	-0.969396	1.45317	-0.667091	0.504714	NA
LOC113267770	6.25503	-0.969153	0.405012	-2.3929	0.0167158	0.141041
ZBTB6	2.2056	-0.968915	0.609485	-1.58973	0.111897	NA
HYOU1	2.75268	-0.967661	0.757784	-1.27696	0.201616	0.543306
LOC113257052	0.584869	-0.966433	1.15603	-0.835993	0.403159	NA
TIMM29	0.4132	-0.965659	1.45387	-0.664197	0.506564	NA
FAM200B	0.788812	-0.965504	0.974085	-0.991191	0.321592	NA
LOC113266127	0.903347	-0.965245	1.00457	-0.960857	0.336624	NA
CUNH16orf54	0.254818	-0.964795	1.97472	-0.488573	0.625144	NA
ITGA11	0.434654	-0.964174	1.33877	-0.720195	0.471405	NA
GPC3	6.28663	-0.963906	0.770659	-1.25076	0.211024	0.552488
SPIN1	1.38395	-0.963685	0.832816	-1.15714	0.247215	NA
MBOAT7	0.33649	-0.963229	1.68693	-0.570994	0.568004	NA
ZFP90	0.38606	-0.960714	1.67408	-0.573875	0.566052	NA
HCST	0.318167	-0.960696	1.52987	-0.627958	0.530031	NA
KLHL38	2.22625	-0.96061	0.712491	-1.34824	0.177581	NA
RPS6KA5	0.33058	-0.960501	1.51924	-0.632222	0.527242	NA
ALG6	0.602221	-0.96005	1.17607	-0.816321	0.414317	NA
CEP57L1	0.595115	-0.95997	1.1539	-0.831938	0.405444	NA
SAMD8	0.343699	-0.959014	1.5087	-0.635657	0.525	NA
NR0B2	0.924091	-0.958789	0.943281	-1.01644	0.309419	NA
TMPRSS11A	4.00747	-0.958636	0.469341	-2.04251	0.0411006	0.249045
KIAA0825	2.84687	-0.957895	0.510593	-1.87604	0.0606493	0.309919
CDH2	1.16306	-0.956997	0.971878	-0.984688	0.324777	NA
REN	23.0686	-0.956694	0.28689	-3.33471	0.000853877	0.0174858
HES1	0.336379	-0.956032	1.68682	-0.566766	0.570873	NA
PRR16	0.416439	-0.955902	1.6233	-0.588864	0.555952	NA
LOC113262941	2.65636	-0.955687	0.555771	-1.71957	0.0855107	NA
ZBTB4	14.5359	-0.9556	0.277678	-3.4414	0.000578714	0.0134737
LRRC14	1.07182	-0.955024	0.969996	-0.984565	0.324838	NA
LOC113252316	1.03104	-0.954986	0.85787	-1.11321	0.26562	NA
LINGO4	0.693707	-0.954342	1.0772	-0.885944	0.375648	NA
LOC113247273	0.841304	-0.954059	1.09083	-0.874615	0.381783	NA
DSG1	4.54728	-0.953896	0.501087	-1.90365	0.0569553	0.299485
LOC113263983	0.214085	-0.953642	2.40472	-0.396572	0.691683	NA
BCL2L10	0.209556	-0.953641	2.41892	-0.394242	0.693402	NA
LOC113261771	0.204581	-0.953641	2.43489	-0.391657	0.695312	NA
ZNF789	0.202165	-0.953641	2.44284	-0.390383	0.696254	NA
TRNAI-AAU_6	0.191356	-0.953641	2.47999	-0.384535	0.700582	NA
LOC113261659	0.185045	-0.953641	2.50256	-0.381066	0.703154	NA
DKK2	0.183685	-0.953641	2.50764	-0.380294	0.703727	NA
LOC113258777	0.183667	-0.953641	2.50771	-0.380284	0.703735	NA
SNAI3	0.180584	-0.953641	2.5194	-0.378519	0.705045	NA
LOC113256653	0.179629	-0.953641	2.52308	-0.377967	0.705455	NA
DOK7	0.179183	-0.953641	2.5248	-0.377709	0.705647	NA
ANKRD7	0.178389	-0.953641	2.52789	-0.377247	0.70599	NA
IL4I1	0.176365	-0.95364	2.53585	-0.376064	0.706869	NA
E2F4	0.174163	-0.95364	2.54464	-0.374764	0.707836	NA
CSF3	0.171948	-0.95364	2.55364	-0.373444	0.708818	NA
GRXCR1	0.171948	-0.95364	2.55364	-0.373444	0.708818	NA
LOC113249365	0.171746	-0.95364	2.55447	-0.373323	0.708908	NA
SLC25A35	0.1713	-0.95364	2.5563	-0.373055	0.709107	NA
LOC113248223	0.170994	-0.95364	2.55756	-0.372871	0.709245	NA
TACC2	0.167826	-0.95364	2.57081	-0.37095	0.710675	NA
KIF3A	0.165715	-0.95364	2.57982	-0.369654	0.71164	NA
LOC113253582	0.163155	-0.95364	2.59095	-0.368065	0.712825	NA
SLFNL1	0.162086	-0.95364	2.59568	-0.367396	0.713324	NA
SVEP1	0.157556	-0.95364	2.61615	-0.36452	0.71547	NA
LOC113241165	0.156602	-0.95364	2.62057	-0.363905	0.715929	NA
CUNH15orf39	0.155854	-0.95364	2.62406	-0.363422	0.71629	NA
LYRM4	0.155854	-0.95364	2.62406	-0.363422	0.71629	NA
WNT5A	0.155854	-0.95364	2.62406	-0.363422	0.71629	NA
ATP4A	0.155697	-0.95364	2.62479	-0.36332	0.716366	NA
LOC113251465	0.181995	-0.95364	2.51401	-0.379329	0.704443	NA
LOC113251522	0.154784	-0.95364	2.62908	-0.362727	0.716809	NA
LOC113240730	0.154627	-0.95364	2.62982	-0.362625	0.716885	NA
CCR6	0.152582	-0.95364	2.63958	-0.361285	0.717886	NA
DDR1	0.152582	-0.95364	2.63958	-0.361285	0.717886	NA
RHEBL1	0.152582	-0.95364	2.63958	-0.361285	0.717886	NA
LOC113246831	0.152312	-0.95364	2.64088	-0.361107	0.71802	NA
FSD1L	0.151437	-0.953639	2.64511	-0.360529	0.718452	NA
DRC3	0.150789	-0.953639	2.64827	-0.360099	0.718773	NA
MDFIC	0.150166	-0.953639	2.65133	-0.359683	0.719084	NA
C5AR1	0.149413	-0.953639	2.65504	-0.35918	0.71946	NA
KIF4A	0.148765	-0.953639	2.65826	-0.358746	0.719785	NA
LOC113247642	0.148269	-0.953639	2.66073	-0.358412	0.720035	NA
LOC113265136	0.148269	-0.953639	2.66073	-0.358412	0.720035	NA
LOC113269578	0.148269	-0.953639	2.66073	-0.358412	0.720035	NA
LOC113267364	0.147315	-0.953639	2.66553	-0.357767	0.720517	NA
ABCC12	0.172512	-0.953639	2.55133	-0.373781	0.708567	NA
LOC113254982	0.172106	-0.953639	2.55299	-0.373538	0.708748	NA
ACCS	0.146245	-0.953639	2.67095	-0.357041	0.721061	NA
CUNH11orf68	0.146245	-0.953639	2.67095	-0.357041	0.721061	NA
COL7A1	0.171422	-0.953639	2.5558	-0.373128	0.709053	NA
DCTN5	0.171422	-0.953639	2.5558	-0.373128	0.709053	NA
IGSF3	0.171422	-0.953639	2.5558	-0.373128	0.709053	NA
LOC113264756	0.169629	-0.953639	2.56323	-0.372046	0.709859	NA
LOC113267267	0.144134	-0.953639	2.68182	-0.355595	0.722144	NA
LOC113271100	0.144134	-0.953639	2.68182	-0.355595	0.722144	NA
TWF2	0.144134	-0.953639	2.68182	-0.355595	0.722144	NA
LOC113256245	0.157241	-0.953639	2.61761	-0.364317	0.715621	NA
SOD3	0.152001	-0.953638	2.64238	-0.360901	0.718173	NA
AMER1	0.151595	-0.953638	2.64435	-0.360633	0.718374	NA
LOC113253247	0.150931	-0.953638	2.64758	-0.360193	0.718703	NA
CD320	0.150911	-0.953638	2.64768	-0.360179	0.718713	NA
LOC113261461	0.15064	-0.953638	2.649	-0.359999	0.718848	NA
CDC20	0.148886	-0.953638	2.65765	-0.358827	0.719725	NA
LOC113249727	0.148886	-0.953638	2.65765	-0.358827	0.719725	NA
SHQ1	0.148886	-0.953638	2.65765	-0.358827	0.719725	NA
LOC113255177	0.148048	-0.953638	2.66184	-0.358263	0.720147	NA
USP18	0.148048	-0.953638	2.66184	-0.358263	0.720147	NA
LOC113248656	0.147539	-0.953638	2.6644	-0.357919	0.720404	NA
DPH1	0.147093	-0.953638	2.66665	-0.357617	0.72063	NA
CRTC1	0.146024	-0.953638	2.67208	-0.35689	0.721174	NA
LOC113263276	0.146024	-0.953638	2.67208	-0.35689	0.721174	NA
MACROD2	0.146024	-0.953638	2.67208	-0.35689	0.721174	NA
CEP295NL	0.193529	-0.953636	2.98934	-0.319012	0.749717	NA
LOC113252903	0.200288	-0.953635	2.95952	-0.322227	0.747281	NA
LOC113252995	0.197977	-0.953635	2.96956	-0.321137	0.748107	NA
TMEM155	0.195047	-0.953635	2.98252	-0.319742	0.749164	NA
LOC113255055	0.190586	-0.953635	3.00232	-0.317633	0.750763	NA
LOC113248970	0.19014	-0.953635	3.00438	-0.317415	0.750929	NA
LOC113242453	0.155739	-0.953634	3.18682	-0.299243	0.764755	NA
LOC113250706	0.15383	-0.953634	3.19854	-0.298147	0.765591	NA
COMMD8	0.150367	-0.953634	3.22031	-0.296131	0.76713	NA
CHIC1	0.145088	-0.953634	3.22593	-0.295615	0.767524	NA
DBH	0.14529	-0.953634	3.22593	-0.295615	0.767524	NA
DSCC1	0.145088	-0.953634	3.22593	-0.295615	0.767524	NA
LOC113241998	0.145088	-0.953634	3.22593	-0.295615	0.767524	NA
LOC113254474	0.145088	-0.953634	3.22593	-0.295615	0.767524	NA
LOC113257800	0.1472	-0.953634	3.22593	-0.295615	0.767524	NA
LOC113260594	0.1472	-0.953634	3.22593	-0.295615	0.767524	NA
LOC113260981	0.14529	-0.953634	3.22593	-0.295615	0.767524	NA
LOC113262644	0.145088	-0.953634	3.22593	-0.295615	0.767524	NA
LOC113266366	0.143179	-0.953634	3.22593	-0.295615	0.767524	NA
PRPS1	0.1472	-0.953634	3.22593	-0.295615	0.767524	NA
SLC9A9	0.145088	-0.953634	3.22593	-0.295615	0.767524	NA
USP2	0.147228	-0.953634	3.22593	-0.295615	0.767524	NA
MUM1L1	0.159345	-0.953633	3.16522	-0.301285	0.763197	NA
TMEM50B	0.159345	-0.953633	3.16522	-0.301285	0.763197	NA
LOC113242332	0.157126	-0.953633	3.17843	-0.300033	0.764152	NA
LOC113258481	0.155217	-0.953632	3.19	-0.298944	0.764983	NA
LOC113255239	0.154025	-0.953632	3.19733	-0.298259	0.765506	NA
LOC113255749	0.15198	-0.953632	3.21008	-0.297074	0.76641	NA
LOC113249831	0.149977	-0.953632	3.22281	-0.295901	0.767306	NA
LOC113261134	0.149977	-0.953632	3.22281	-0.295901	0.767306	NA
SLC1A3	0.149564	-0.953632	3.22547	-0.295657	0.767492	NA
AKAP6	0.149117	-0.953632	3.22593	-0.295615	0.767524	NA
ERBB4	0.145069	-0.953632	3.22593	-0.295615	0.767524	NA
FLYWCH1	0.147932	-0.953632	3.22593	-0.295615	0.767524	NA
GALNT10	0.145069	-0.953632	3.22593	-0.295615	0.767524	NA
IL17C	0.148616	-0.953632	3.22593	-0.295615	0.767524	NA
KLHL25	0.145069	-0.953632	3.22593	-0.295615	0.767524	NA
LOC113243236	0.147932	-0.953632	3.22593	-0.295615	0.767524	NA
LOC113248590	0.148616	-0.953632	3.22593	-0.295615	0.767524	NA
LOC113253312	0.145069	-0.953632	3.22593	-0.295615	0.767524	NA
MCM5	0.145515	-0.953632	3.22593	-0.295615	0.767524	NA
TASP1	0.145515	-0.953632	3.22593	-0.295615	0.767524	NA
37135	0.807904	-0.953599	1.15294	-0.827103	0.408179	NA
LOC113263030	2.52564	-0.953411	0.808249	-1.1796	0.238159	NA
HELT	3.60556	-0.951482	0.563555	-1.68836	0.0913427	0.390955
LOC113251578	0.306172	-0.950049	1.71971	-0.552448	0.580642	NA
LOC113261575	0.63592	-0.949837	1.19261	-0.796434	0.42578	NA
LARGE1	0.572756	-0.949515	1.15612	-0.821292	0.41148	NA
SLC9B2	0.881834	-0.949152	0.964349	-0.984241	0.324997	NA
NADSYN1	0.316359	-0.94892	1.53088	-0.619854	0.535354	NA
LOC113268648	3.47432	-0.948261	0.553144	-1.71431	0.0864717	0.37962
CCDC9	4.22642	-0.94809	0.491793	-1.92782	0.0538769	0.290676
LOC113269264	1.00079	-0.947926	0.850109	-1.11506	0.264823	NA
LOC113266248	0.688773	-0.947097	1.36397	-0.69437	0.48745	NA
ZNF438	0.308244	-0.946603	1.95705	-0.483688	0.628608	NA
F2RL2	88.9924	-0.946057	0.245562	-3.85262	0.00011686	0.00404756
LOC113247249	4.20014	-0.945771	0.528462	-1.78967	0.0735072	0.346887
LOC113246680	0.463501	-0.945623	1.31782	-0.717564	0.473026	NA
FHL1	1.16735	-0.944465	0.931504	-1.01391	0.310624	NA
ELAVL1	0.39224	-0.944447	1.66671	-0.566654	0.570949	NA
LOC113252847	0.319695	-0.944327	1.70358	-0.554318	0.579361	NA
TPM4	7.21848	-0.943602	0.629557	-1.49884	0.133916	0.457743
N4BP2L1	4.89357	-0.943084	0.657153	-1.43511	0.151257	0.482217
CELF6	0.889402	-0.943058	1.09059	-0.864721	0.387192	NA
SPATA1	8.66308	-0.942302	0.321325	-2.93255	0.00336195	0.0476361
HELQ	0.686701	-0.942154	1.34592	-0.70001	0.483921	NA
PLCB3	0.742907	-0.941754	0.997226	-0.944373	0.344979	NA
CUNH1orf43	1.1002	-0.941686	0.985828	-0.955223	0.339465	NA
MNX1	2.57535	-0.941152	0.603943	-1.55834	0.119151	NA
RAD54L	4.69254	-0.938866	0.415741	-2.25829	0.0239274	0.180019
PYM1	0.70033	-0.93852	1.20209	-0.780739	0.434956	NA
LOC113268639	0.703046	-0.938451	1.03421	-0.90741	0.36419	NA
LOC113259133	2.52423	-0.937661	0.713896	-1.31344	0.189034	NA
CHMP2B	0.380727	-0.937569	1.70873	-0.548693	0.583216	NA
AP3M1	18.1904	-0.936944	0.483586	-1.93749	0.0526854	0.286451
C1GALT1	1.55558	-0.936845	0.764615	-1.22525	0.220481	NA
ACHE	0.320203	-0.936535	2.28306	-0.410211	0.681652	NA
LOC113255127	27.972	-0.935949	0.82271	-1.13764	0.255271	0.602015
LOC113255831	0.190716	-0.935582	2.47749	-0.377632	0.705704	NA
PARPBP	0.190716	-0.935582	2.47749	-0.377632	0.705704	NA
ATP6AP1L	1.0305	-0.93546	1.03359	-0.905061	0.365433	NA
PCARE	0.171522	-0.935432	2.55077	-0.366726	0.713823	NA
CCDC96	0.15848	-0.935325	2.60737	-0.358724	0.719802	NA
LOC113256045	0.157525	-0.935317	2.61176	-0.358118	0.720255	NA
MTNR1A	0.15101	-0.935262	2.64269	-0.353905	0.72341	NA
TRABD2B	0.148986	-0.935245	2.65267	-0.352567	0.724413	NA
LOC113270996	0.14783	-0.935235	2.65846	-0.351796	0.724991	NA
LOC113261316	0.146875	-0.935227	2.66328	-0.351156	0.725471	NA
LOC113247483	2.43596	-0.933848	0.593214	-1.57422	0.115437	NA
APAF1	0.82536	-0.933544	1.02805	-0.908072	0.36384	NA
HTR2B	20.0444	-0.933229	0.316117	-2.95216	0.00315557	0.0449442
LOC113248351	0.489856	-0.93312	1.25501	-0.743517	0.457169	NA
PSD	3.04741	-0.932959	0.543468	-1.71668	0.0860385	0.37962
RAB42	0.305432	-0.93293	1.71856	-0.542855	0.58723	NA
NRXN2	0.329532	-0.932774	1.92234	-0.485228	0.627514	NA
DTD2	1.29911	-0.932469	0.785762	-1.18671	0.235343	NA
ZNF865	0.683293	-0.932257	1.35463	-0.688199	0.491327	NA
LOC113254383	18.2709	-0.932097	0.2686	-3.47021	0.000520054	0.0123645
LOC113262131	1.16011	-0.93087	0.960143	-0.969511	0.33229	NA
LOC113259955	1.28597	-0.930792	0.744659	-1.24996	0.211315	NA
LDLR	4.67797	-0.930215	0.455945	-2.04019	0.0413312	0.249365
CMTR1	3.45328	-0.929553	0.501425	-1.85382	0.0637643	0.318859
IZUMO1	0.304759	-0.929439	1.53931	-0.603801	0.545976	NA
GRTP1	3.16023	-0.928145	0.558075	-1.66312	0.0962886	0.40229
ICA1	1.04288	-0.927658	0.963685	-0.962615	0.335741	NA
LOC113266653	0.725678	-0.927489	1.18912	-0.779977	0.435404	NA
LOC113251421	0.590721	-0.926541	1.20503	-0.768892	0.441957	NA
CCNH	8.79117	-0.926085	0.355349	-2.60613	0.00915729	0.0985225
PDCD2L	1.16611	-0.926004	0.802926	-1.15329	0.248793	NA
LOC113260781	4.37938	-0.925924	0.560253	-1.65269	0.0983941	0.403642
SH2D6	0.3324	-0.925836	1.50569	-0.614893	0.538625	NA
AVPR1A	4.03445	-0.925654	0.579594	-1.59707	0.11025	0.424578
ICE2	0.300036	-0.925617	1.96857	-0.470198	0.638214	NA
MAFB	3.76405	-0.925564	0.504116	-1.83601	0.0663557	0.326456
DCUN1D2	0.42326	-0.925457	1.45189	-0.637415	0.523855	NA
OGFOD2	22.159	-0.924986	0.250017	-3.69969	0.00021586	0.00658255
KCNJ6	0.594571	-0.9248	1.21279	-0.762537	0.44574	NA
RAD54L2	1.23758	-0.924139	0.910233	-1.01528	0.309974	NA
GSE1	1.06441	-0.924011	0.930169	-0.993379	0.320525	NA
GOLGA5	2.06446	-0.923607	0.655561	-1.40888	0.158871	NA
LBP	3.53195	-0.923563	0.782838	-1.17976	0.238095	0.585173
SESN1	2.71953	-0.923398	0.618691	-1.4925	0.135567	NA
LOC113252842	7.11091	-0.923326	0.397703	-2.32165	0.0202519	0.162209
LOC113261695	6.98562	-0.922965	0.342163	-2.69744	0.00698739	0.0792045
CEP131	0.316056	-0.922207	1.70482	-0.540943	0.588547	NA
LOC113252787	0.511594	-0.921572	1.32394	-0.696083	0.486377	NA
LMO4	0.309131	-0.921273	1.70531	-0.540238	0.589033	NA
LOC113263522	1.42698	-0.921244	0.896246	-1.02789	0.304001	NA
CUNH5orf51	0.325392	-0.920626	1.92631	-0.477923	0.632705	NA
OTOF	0.517286	-0.920597	1.24873	-0.737229	0.460983	NA
LOC113262631	27.2785	-0.920519	0.294795	-3.12257	0.0017928	0.030028
LOC113257499	0.297505	-0.920031	1.54509	-0.595456	0.551539	NA
LOC113248044	4.84006	-0.919953	0.463626	-1.98426	0.0472273	0.269618
LOC113245585	1.30449	-0.919183	0.829219	-1.10849	0.267649	NA
LOC113259444	0.463022	-0.919001	1.47351	-0.623681	0.532837	NA
LOC113251092	2.26422	-0.918478	0.738777	-1.24324	0.213779	NA
CUNH9orf163	2.76862	-0.918477	0.703303	-1.30595	0.19157	0.534244
RECQL	0.881281	-0.918454	1.08007	-0.850368	0.39512	NA
LOC113242960	1.51582	-0.918447	0.83432	-1.10083	0.270969	NA
LOC113263955	1.69343	-0.91766	0.680573	-1.34836	0.177541	NA
LOC113260739	0.301014	-0.917649	1.72077	-0.533278	0.593841	NA
LOC113247447	7.25736	-0.917646	0.398743	-2.30135	0.0213719	0.167952
SDR16C5	0.300636	-0.917644	1.72123	-0.533133	0.593941	NA
HNMT	0.295356	-0.917575	1.72768	-0.531102	0.595348	NA
CCDC92	0.28968	-0.917506	1.73434	-0.529023	0.59679	NA
CUNH9orf135	0.299069	-0.917134	1.72305	-0.532272	0.594537	NA
SMARCA1	4.91801	-0.916269	0.575472	-1.59221	0.111339	0.425227
PARP12	0.297522	-0.91621	1.53584	-0.596552	0.550806	NA
KCNMB2	1.09429	-0.915731	1.13085	-0.809772	0.418071	NA
FAM122B	0.313787	-0.915654	1.69913	-0.538896	0.589959	NA
TMEM206	1.62021	-0.915445	0.753376	-1.21512	0.224319	NA
HEPACAM2	0.55261	-0.915277	1.33212	-0.687083	0.49203	NA
LOC113262538	0.980463	-0.914731	0.953336	-0.959505	0.337304	NA
MRPS18C	3.33018	-0.914604	0.505402	-1.80966	0.070349	0.337663
DBNDD1	4.72659	-0.914282	0.44609	-2.04955	0.0404085	0.24763
LOC113244002	1.64126	-0.914199	0.697422	-1.31083	0.189917	NA
LOC113263389	0.571818	-0.913774	1.34548	-0.679142	0.497048	NA
TRNAT-AGU	0.55987	-0.913653	1.15452	-0.79137	0.428728	NA
LOC113254171	1.5526	-0.913282	0.769161	-1.18737	0.23508	NA
CARMIL2	1.0156	-0.912917	0.98729	-0.92467	0.355138	NA
UGCG	3.23893	-0.912374	0.570482	-1.5993	0.109753	0.423829
DCAF7	0.841015	-0.912133	1.07216	-0.850745	0.394911	NA
MAT2A	11.1366	-0.912101	0.313761	-2.90699	0.00364927	0.0504336
CCDC40	1.02583	-0.911297	0.93141	-0.978405	0.327874	NA
GABARAPL2	1.77963	-0.911252	0.659898	-1.3809	0.16731	NA
TMEM120A	4.37114	-0.91114	0.462089	-1.97179	0.0486339	0.273725
CD33	0.157368	-0.91086	3.16652	-0.287653	0.773612	NA
LOC113269965	0.157368	-0.91086	3.16652	-0.287653	0.773612	NA
KRT7	0.152907	-0.910814	3.19388	-0.285175	0.77551	NA
LOC113261542	0.152461	-0.910809	3.19668	-0.284924	0.775702	NA
AKNAD1	33.1556	-0.910685	0.226589	-4.01911	5.84175e-05	0.00236468
ZNF146	3.10849	-0.909824	0.621691	-1.46347	0.143339	0.472463
ANXA13	2.73279	-0.908304	0.605382	-1.50038	0.133516	NA
LOC113253011	12.0616	-0.908201	0.327267	-2.77511	0.00551838	0.068052
ESYT3	4.13956	-0.907381	0.508879	-1.7831	0.0745702	0.350481
LOC113254987	3.20968	-0.906927	0.595016	-1.52421	0.127457	0.448572
RAB11A	1.63145	-0.906878	1.05727	-0.857755	0.391028	NA
STRIP1	0.817525	-0.906473	1.08667	-0.834175	0.404182	NA
LOC113270376	1.30034	-0.906109	0.779304	-1.16272	0.244945	NA
PDIA2	0.33373	-0.905789	1.51435	-0.598135	0.54975	NA
PDGFRL	74.1906	-0.905755	0.231185	-3.91788	8.93312e-05	0.00326696
FNDC3B	5.5717	-0.905533	0.58773	-1.54073	0.123382	0.441784
LOC113244602	1.23943	-0.905506	0.994784	-0.910254	0.362689	NA
GP6	0.312266	-0.90544	1.53296	-0.590648	0.554756	NA
DNASE1L1	1.75097	-0.905255	0.757508	-1.19504	0.23207	NA
LOC113268658	0.579723	-0.904829	1.27169	-0.711519	0.476763	NA
LOC113257916	10.4219	-0.904807	0.623	-1.45234	0.146408	0.476338
VGLL4	2.7646	-0.904448	0.527901	-1.71329	0.0866593	0.37962
GGA2	0.592929	-0.904445	1.41979	-0.637028	0.524107	NA
LOC113260256	0.894945	-0.904201	1.08166	-0.83594	0.403189	NA
CAMSAP1	0.758081	-0.904188	1.11623	-0.810034	0.41792	NA
CUNH7orf50	0.608809	-0.903991	1.15086	-0.785494	0.432164	NA
TCHHL1	0.373412	-0.903826	2.17146	-0.41623	0.677242	NA
ITCH	16.3227	-0.90377	0.286555	-3.15391	0.00161099	0.0276604
LOC113265295	0.407289	-0.903548	1.64132	-0.5505	0.581976	NA
PIP4K2C	2.87787	-0.903302	0.540781	-1.67037	0.094847	0.399165
TNFAIP8L1	6.14339	-0.903183	0.377091	-2.39513	0.0166145	0.140546
CHRNA6	0.590256	-0.903061	1.35014	-0.668865	0.503581	NA
EPYC	0.311383	-0.902731	1.71069	-0.527699	0.597709	NA
LRCH4	0.331603	-0.902274	1.66751	-0.54109	0.588445	NA
PCDH19	0.324601	-0.901874	1.6751	-0.538399	0.590301	NA
ARMH3	0.638207	-0.901826	1.23264	-0.73162	0.464401	NA
LOC113256232	6.11141	-0.901465	0.466302	-1.93322	0.0532089	0.287903
TMOD4	0.307015	-0.900229	1.95856	-0.459639	0.645775	NA
COMMD1	0.646498	-0.900067	1.05418	-0.853808	0.393211	NA
SMARCD3	6.41006	-0.899311	0.357844	-2.51314	0.0119663	0.115372
LOC113243837	7.36788	-0.898977	0.365969	-2.45643	0.0140325	0.125777
SREK1IP1	1.64773	-0.898747	0.784038	-1.14631	0.251669	NA
VAMP4	1.84645	-0.898695	0.849086	-1.05843	0.289861	NA
PKP2	2.51694	-0.898317	0.581435	-1.545	0.122346	NA
SYTL3	4.80131	-0.897887	0.442018	-2.03134	0.042221	0.2531
CLASRP	0.408235	-0.897867	1.47134	-0.610236	0.541705	NA
SMIM3	3.50992	-0.897768	0.51634	-1.73871	0.0820851	0.370539
LOC113252279	0.600253	-0.897587	1.32981	-0.674976	0.499691	NA
LOC113262256	1.63918	-0.89755	0.799835	-1.12217	0.261791	NA
LOC113258454	0.33513	-0.897365	1.66305	-0.539589	0.58948	NA
RGS20	0.186268	-0.897324	2.48455	-0.361162	0.717978	NA
TRNP1	0.815273	-0.897197	1.03826	-0.864132	0.387515	NA
SAMD15	0.896867	-0.896885	0.978722	-0.916384	0.359466	NA
LOC113249948	10.6923	-0.896645	0.282848	-3.17006	0.00152408	0.0269766
ABCB4	58.9874	-0.895887	0.321066	-2.79035	0.00526512	0.0651278
NXT2	0.321269	-0.895666	1.49977	-0.597201	0.550373	NA
ECHDC3	9.65387	-0.895476	0.357286	-2.50633	0.0121991	0.11641
SCRIB	1.36042	-0.894966	0.815355	-1.09764	0.272362	NA
LOC113255567	369.456	-0.893877	0.357584	-2.49977	0.0124276	0.117988
TRIML1	11.4221	-0.893504	0.450809	-1.982	0.0474791	0.270188
LOC113247450	0.582955	-0.892927	1.10982	-0.804572	0.421067	NA
RBFA	0.389815	-0.892422	1.62646	-0.54869	0.583218	NA
TMEM165	6.42809	-0.891135	0.387318	-2.30078	0.0214039	0.167968
FBXL22	12.5135	-0.890317	0.310996	-2.86279	0.0041993	0.0559675
EXOSC3	1.64381	-0.889955	0.686341	-1.29666	0.194747	NA
NAE1	1.04782	-0.889693	0.920804	-0.966213	0.333938	NA
LOC113265049	0.441902	-0.889644	1.42759	-0.623178	0.533168	NA
LOC113267683	0.914116	-0.888791	0.988376	-0.899244	0.368523	NA
ARL10	3.11078	-0.888676	0.569402	-1.56072	0.11859	0.436039
RETSAT	2.72677	-0.888244	0.56304	-1.57759	0.114661	NA
LOC113241656	2.62259	-0.888243	0.603994	-1.47062	0.141395	NA
LOC113257745	2.20354	-0.887875	0.684554	-1.29701	0.194627	NA
STAT5A	4.45089	-0.887681	0.489871	-1.81207	0.0699753	0.336449
LOC113260569	0.612625	-0.887259	1.45843	-0.608368	0.542944	NA
DEF8	2.4594	-0.88717	0.544203	-1.63022	0.103055	NA
LOC113250548	1.92222	-0.886371	0.670141	-1.32266	0.185947	NA
NVL	1.49292	-0.886318	0.765108	-1.15842	0.246692	NA
LECT2	13.7597	-0.885253	0.360363	-2.45656	0.0140274	0.125777
KLF3	4.77865	-0.885074	0.505857	-1.74965	0.080178	0.364067
HDAC10	1.8146	-0.884499	0.707273	-1.25058	0.211089	NA
C1RL	9.07462	-0.883603	0.342271	-2.58159	0.00983476	0.101765
KDM1B	5.51232	-0.883566	0.394845	-2.23776	0.025237	0.18461
FAM104A	5.03229	-0.883217	0.448656	-1.96858	0.0490011	0.274123
MYH10	27.1045	-0.88221	0.268106	-3.29053	0.000999986	0.0196186
SUZ12	1.77502	-0.88209	0.691073	-1.27641	0.201812	NA
NYNRIN	1.72715	-0.882028	0.674272	-1.30812	0.190833	NA
LOC113270778	6.02831	-0.881897	0.388149	-2.27206	0.023083	0.175252
UMAD1	2.0953	-0.881808	0.71137	-1.23959	0.215127	NA
LAMTOR1	0.553324	-0.881517	1.24174	-0.709905	0.477763	NA
CREB3L3	4.31928	-0.881057	0.555055	-1.58733	0.112438	0.426513
LOC113268650	1.0033	-0.880823	0.951931	-0.925301	0.354809	NA
ZNRF1	0.414552	-0.880522	1.85663	-0.474257	0.635317	NA
DDX56	0.402297	-0.879987	1.64219	-0.535862	0.592054	NA
GDA	1.14592	-0.879151	1.0015	-0.877833	0.380034	NA
LOC113259000	32.8822	-0.878962	0.249539	-3.52234	0.000427753	0.0107629
LOC113266855	5.09829	-0.878819	2.63248	-0.333837	0.738503	0.918877
RCC1L	1.05836	-0.878214	0.923962	-0.950487	0.341865	NA
ABI3BP	20.3143	-0.878177	0.2593	-3.38672	0.000707331	0.0152536
CETN3	2.56704	-0.876945	0.624964	-1.40319	0.16056	NA
SPATA9	1.17983	-0.876191	0.823272	-1.06428	0.287202	NA
KRT26	3.45699	-0.876054	0.57141	-1.53315	0.12524	0.44476
DROSHA	1.67564	-0.875416	0.754147	-1.1608	0.245722	NA
THOP1	0.484597	-0.874898	1.49162	-0.586544	0.55751	NA
ZNF674	4.47911	-0.874609	0.562694	-1.55433	0.120107	0.437042
LOC113261570	6.00284	-0.874193	0.390477	-2.23878	0.0251701	0.184372
LOC113254842	0.327104	-0.873858	1.4948	-0.584599	0.558817	NA
ZFP42	1.53964	-0.873771	0.749784	-1.16536	0.243872	NA
CUNH12orf71	34.8059	-0.873698	0.291269	-2.99963	0.0027031	0.0405537
AKNA	0.60048	-0.87351	1.14596	-0.762251	0.44591	NA
LOC113245263	2.63423	-0.873355	0.567894	-1.53788	0.124077	NA
LOC113244125	1.56721	-0.873262	0.710383	-1.22928	0.218966	NA
LOC113242775	0.448382	-0.871996	1.42766	-0.610788	0.54134	NA
HAUS2	3.1977	-0.871508	0.476937	-1.8273	0.0676541	0.330093
LOC113265694	0.997124	-0.871463	0.841483	-1.03563	0.300376	NA
PREP	0.65929	-0.870962	1.03403	-0.842295	0.399623	NA
CCNC	1.63418	-0.870588	0.853033	-1.02058	0.307454	NA
FRMD4B	2.48617	-0.870495	0.630338	-1.381	0.16728	NA
LOC113248631	0.462821	-0.87013	1.27274	-0.683669	0.494184	NA
RBPJ	1.20414	-0.869622	1.02765	-0.846226	0.397427	NA
C1QTNF1	3.75647	-0.869564	0.622371	-1.39718	0.16236	0.494938
LOC113264370	0.97618	-0.868394	0.967848	-0.897242	0.36959	NA
UBE2QL1	4.65813	-0.868024	0.433707	-2.0014	0.0453489	0.264181
LOC113262782	0.416433	-0.867902	2.19874	-0.394727	0.693045	NA
MAP10	0.986338	-0.867739	1.04496	-0.830406	0.406309	NA
LACTB2	9.9001	-0.867259	0.397419	-2.18223	0.0290925	0.201777
VSIG10L	3.48696	-0.866975	0.590575	-1.46802	0.142099	0.471507
P2RX7	19.2904	-0.866812	0.275008	-3.15195	0.00162186	0.0276604
BRI3BP	1.7013	-0.866504	0.874892	-0.990413	0.321972	NA
SPIDR	108.133	-0.865594	0.244315	-3.54295	0.000395685	0.010227
RNF5	1.23137	-0.8655	0.779327	-1.11057	0.266752	NA
MAN2B2	0.300274	-0.86474	1.70551	-0.507027	0.612136	NA
RALGPS2	1.59439	-0.864727	0.82257	-1.05125	0.293144	NA
LOC113267618	0.716259	-0.864699	1.20378	-0.718317	0.472562	NA
PC	7.7799	-0.864584	0.429239	-2.01422	0.043986	0.260036
PDCD7	0.472609	-0.863395	1.23703	-0.697955	0.485205	NA
RNLS	0.728185	-0.863078	1.105	-0.781069	0.434762	NA
SLC4A9	17.6052	-0.862973	0.273329	-3.15727	0.00159253	0.0276604
ISPD	1.04111	-0.86279	1.01683	-0.848508	0.396155	NA
PYGO2	0.300561	-0.862709	1.52382	-0.566147	0.571294	NA
ZNF551	1.20178	-0.862527	0.801345	-1.07635	0.281771	NA
ZKSCAN4	4.92688	-0.862493	0.459406	-1.87741	0.060462	0.309255
LOC113253449	0.560923	-0.862476	1.20397	-0.71636	0.473769	NA
RIOK1	2.62009	-0.862371	0.598131	-1.44178	0.149366	NA
PKD1L1	1.14308	-0.862051	0.878433	-0.981351	0.32642	NA
APOO	0.394848	-0.861432	1.90593	-0.451975	0.651287	NA
WDR46	4.95615	-0.861307	0.451067	-1.90949	0.0561989	0.298821
PAM16	0.552898	-0.860755	1.14169	-0.753928	0.450892	NA
SPRY2	0.304418	-0.86028	1.69969	-0.50614	0.612758	NA
MOCOS	0.302983	-0.860229	1.7014	-0.505599	0.613138	NA
GPR52	0.300194	-0.86013	1.70477	-0.504542	0.613881	NA
CDKL3	1.64348	-0.859928	0.705485	-1.21892	0.222875	NA
SEMA6A	3.18419	-0.859901	0.514141	-1.6725	0.0944258	0.398363
LOC113255138	19.0305	-0.859649	0.279301	-3.07786	0.00208496	0.0340079
PLCL2	0.780941	-0.85961	0.983221	-0.874279	0.381966	NA
SIK1	1.52701	-0.859563	0.732738	-1.17308	0.240762	NA
NEK3	0.2953	-0.859197	1.95895	-0.438601	0.660951	NA
TSR2	0.536417	-0.859	1.29978	-0.660879	0.50869	NA
LAMB1	18.7102	-0.858985	0.277006	-3.10096	0.00192896	0.0317402
LOC113257047	4.88135	-0.858819	0.517046	-1.66101	0.0967114	0.403187
DYNLL2	1.55229	-0.858595	0.721744	-1.18961	0.234199	NA
LOC113265839	11.2978	-0.858136	0.38302	-2.24045	0.0250617	0.183819
SRGAP3	4.22072	-0.857622	0.476186	-1.80102	0.071699	0.342068
ISOC2	0.467697	-0.857053	1.26266	-0.678767	0.497285	NA
KIF27	0.574737	-0.856262	1.28739	-0.665116	0.505977	NA
RPUSD4	0.454569	-0.855264	1.27552	-0.67052	0.502526	NA
PRRT1	17.8988	-0.855255	0.326388	-2.62036	0.00878358	0.0955129
LOC113269833	1.37778	-0.853914	0.773768	-1.10358	0.269776	NA
ERCC2	0.590759	-0.853756	1.43304	-0.595767	0.551331	NA
EFNA4	0.845188	-0.85371	1.10134	-0.775154	0.438249	NA
SPSB2	1.14973	-0.853626	0.835057	-1.02224	0.306669	NA
TRIM4	5.85072	-0.853514	0.413548	-2.06388	0.0390289	0.242011
LOC113244653	16.553	-0.852734	0.24829	-3.43443	0.000593801	0.0137112
LOC113255711	1.75753	-0.852686	0.689125	-1.23735	0.215959	NA
CUNH3orf62	0.895192	-0.851646	1.02117	-0.833993	0.404285	NA
CA10	0.307279	-0.85163	1.69471	-0.502523	0.6153	NA
TNFRSF1B	0.30171	-0.851409	1.70135	-0.500431	0.616772	NA
SHROOM1	0.290143	-0.851393	1.71576	-0.496218	0.61974	NA
UCHL3	0.290028	-0.850938	1.71583	-0.495934	0.619941	NA
LOC113246273	14.5407	-0.850047	0.320039	-2.65607	0.00790574	0.0878398
LOC113271358	0.716077	-0.849516	1.2793	-0.664047	0.50666	NA
AARSD1	0.656752	-0.849386	1.09273	-0.777307	0.436978	NA
SLC10A6	0.556211	-0.849272	1.24409	-0.682645	0.494831	NA
TMED6	8.34619	-0.849085	0.41039	-2.06897	0.0385487	0.240063
TTC19	9.23621	-0.848757	0.334934	-2.5341	0.0112736	0.111958
PHOSPHO2	0.294454	-0.848728	1.98251	-0.428108	0.668572	NA
LOC113262658	0.409988	-0.848234	1.65219	-0.5134	0.607671	NA
EIF2AK3	0.89595	-0.848134	0.917853	-0.924042	0.355465	NA
ZNF532	0.775023	-0.847798	1.18859	-0.713282	0.475672	NA
TMEM144	0.456464	-0.847257	1.26243	-0.671132	0.502136	NA
LOC113263597	0.293668	-0.846899	1.71048	-0.495123	0.620513	NA
LOC113244617	2.56598	-0.846849	0.597347	-1.41768	0.156283	NA
CNOT4	1.62426	-0.8463	0.697452	-1.21342	0.224971	NA
LOC113246920	1.86801	-0.846285	0.660062	-1.28213	0.199797	NA
MADCAM1	1.09233	-0.846103	0.937319	-0.902685	0.366693	NA
USP46	0.459442	-0.845762	2.14535	-0.39423	0.693411	NA
FTSJ3	3.97419	-0.845656	0.46971	-1.80038	0.0718009	0.342068
GNG5	0.829346	-0.844897	0.984898	-0.857853	0.390974	NA
MARK4	0.295686	-0.844723	1.95577	-0.431914	0.665804	NA
CUNH2orf73	25.0984	-0.844677	0.377591	-2.23702	0.0252853	0.18461
PMEL	2.62062	-0.844528	0.622214	-1.35729	0.174688	NA
GNG13	1.1227	-0.844427	0.849179	-0.994404	0.320026	NA
EPS8	1.2319	-0.84412	0.898499	-0.939478	0.347485	NA
CTU2	0.770279	-0.844077	1.05095	-0.80316	0.421882	NA
RNF207	1.24888	-0.842842	0.781963	-1.07785	0.281099	NA
DRC1	0.724967	-0.842808	1.06069	-0.794588	0.426853	NA
SPSB3	10.6968	-0.842298	0.343202	-2.45423	0.0141187	0.126347
ASB15	0.67054	-0.842221	1.11231	-0.757182	0.448941	NA
LOC113268704	18.2299	-0.84187	0.284425	-2.9599	0.00307736	0.0445028
IL15RA	11.6903	-0.841696	0.278333	-3.02406	0.0024941	0.0383409
LRRC59	4.44328	-0.841516	0.488717	-1.72189	0.0850899	0.378165
HNRNPAB	11.6562	-0.841042	0.28723	-2.92811	0.00341031	0.0480785
GPR87	0.343401	-0.840932	1.48872	-0.564867	0.572164	NA
ELF2	157.326	-0.840787	0.433248	-1.94066	0.0522997	0.285183
LOC113256574	1.10112	-0.840764	1.10623	-0.760028	0.447238	NA
ATRAID	1.00467	-0.839857	0.9345	-0.898723	0.3688	NA
MIP	0.422828	-0.839201	1.64836	-0.509114	0.610673	NA
LOC113241448	0.516343	-0.838561	1.22789	-0.682929	0.494652	NA
ALKBH2	1.07425	-0.838439	0.894991	-0.936813	0.348855	NA
PYROXD2	1.36879	-0.838363	0.841792	-0.995927	0.319286	NA
[truncated: 25,016 more rows]
