# Supplementary material for: Investigating the effects of chronic low-dose radiation exposure in the liver of a hypothermic zebrafish model
Source: Sci Rep. 2023 Jan 17;13:918. doi: 10.1038/s41598-022-26976-4 (PMC9845366; doi:10.1038/s41598-022-26976-4)
Supplement: Supplementary file 31 — Supplementary Information 31. [file 41598_2022_26976_MOESM31_ESM.xlsx]

## Sheet: Table_S30_Zeb_torpor_vs_hiberna
Supplementary Table S30. Differentially expressed genes shared in the zebrafish torpor group vs control and the hibernating bear vs active
	Danio rerio		Ursus arctos horribilis
Gene	log2FoldChange	q-value	log2FoldChange	q-value
	Upregulated
PIF1	7.09255	5.19e-09	1.0905	0.042443
NPHS1	5.95345	0.088734	1.04408	0.056628
TMEM30B	4.86319	0.001555	0.752574	0.075119
MPPE1	3.2597	0.001119	1.76317	0.000126
TRMT13	2.93417	0.02005	1.17055	0.027197
TTLL4	2.75618	0.000388	1.28949	0.014991
CMBL	2.61423	0.009377	2.85276	0.001234
ERI2	2.54566	0.041285	0.768923	0.016309
LRRC61	2.53971	0.075633	0.946479	0.0375
GPD1L	2.49297	0.001385	1.18932	0.022362
JADE3	2.21904	0.000142	1.18665	0.044284
MORN4	2.06906	0.032061	1.16958	0.014717
AATF	1.51328	0.02393	1.70232	0.0146
SGF29	1.39321	0.039546	1.87503	0.088462
ACTR8	1.38639	0.030632	1.88847	0.000531
AP2A1	1.34423	0.000948	1.02093	0.057974
TNIK	1.25187	0.085246	1.06666	9.99e-05
SMC5	1.17203	0.018848	1.17956	0.044944
ASB8	1.01232	0.078497	2.37954	0.002348
COQ6	0.9898	0.003505	0.844809	0.000938
	Downregulated
HPS3	-1.27964	0.095485	-1.58771	0.005798
OGFOD2	-1.81166	0.068407	-0.92499	0.006583
HTR2B	-1.93564	0.046316	-0.93323	0.044944
LMLN2	-7.82369	0.000781	-1.05886	0.058831
	Opposite regulation
CFAP161	6.28163	0.029535	-2.1917	3.58e-07
FBXO32	4.29005	0.000118	-0.67388	0.056628
CCDC146	4.04839	0.002039	-1.08435	0.035032
CTTNBP2	4.03802	0.009404	-2.11831	0.020782
NPHP1	3.95633	9.97e-05	-2.04522	0.005798
CKAP5	3.41135	7.57e-08	-0.77534	0.061304
IGF2BP3	3.31127	0.000143	-0.64923	0.057974
GLA	3.10576	0.066658	-0.71375	0.000576
CCNH	2.44338	0.000238	-0.92608	0.098522
PRPF38A	2.41777	0.000121	-1.07578	0.00354
SLC35B4	2.36454	0.000975	-2.13069	5.31e-10
NSUN2	2.22449	0.000237	-1.10853	0.021753
CC2D2A	2.02337	0.037079	-1.31925	5.54e-09
MRS2	1.91022	0.005892	-1.59305	8.2e-06
CEP68	1.89488	0.015069	-0.66584	0.007415
WDR19	1.85387	0.025916	-0.59555	0.082837
SPTY2D1	1.77549	0.030105	-1.78904	0.000215
RAD1	1.75224	0.027944	-1.50577	0.012199
SIAH1	1.55282	0.001487	-1.29235	0.051002
RUFY1	1.54339	0.017487	-1.20325	0.003342
LANCL1	1.53638	0.019932	-1.17645	0.021285
TRAP1	1.53268	0.013514	-1.00868	0.006073
SCARB2	-0.99222	0.071142	1.88909	0.017001
TCP1	-1.22947	0.068708	0.906064	0.002501
EHHADH	-1.28524	0.025521	1.58882	0.071446
IDUA	-1.40542	0.099677	0.696163	0.057473
PKLR	-1.56444	0.07899	1.75661	0.014673
FOXA1	-1.94324	0.023418	1.72173	0.01679
DHCR24	-2.19186	0.045566	2.13301	0.071653
TLR6	-2.79747	0.090321	1.58823	0.056628
