# Supplementary material for: Investigating the effects of chronic low-dose radiation exposure in the liver of a hypothermic zebrafish model
Source: Sci Rep. 2023 Jan 17;13:918. doi: 10.1038/s41598-022-26976-4 (PMC9845366; doi:10.1038/s41598-022-26976-4)
Supplement: Supplementary file 32 — Supplementary Information 32. [file 41598_2022_26976_MOESM32_ESM.xlsx]

## Sheet: Table_S25_Comparison_of_Biologi
Supplementary Table S31. Shared biological processes in the torpor vs control group and hibernating bear vs active
entity	name	goId (Torpor vs. Active - mRNA (RNA-seq))	countDE (Torpor vs. Active - mRNA (RNA-seq))	countAll (Torpor vs. Active - mRNA (RNA-seq))	pv (Torpor vs. Active - mRNA (RNA-seq))	goId (Hibernation vs. Active - mRNA (RNA-seq))	countDE (Hibernation vs. Active - mRNA (RNA-seq))	countAll (Hibernation vs. Active - mRNA (RNA-seq))	pv (Hibernation vs. Active - mRNA (RNA-seq))
290433	calcitonin family receptor signaling pathway	GO:0097646	3	3	0.0385	GO:0097646	2	2	0.00608
268623	cell projection assembly	GO:0030031	138	343	0.00615	GO:0030031	22	162	0.00676
284027	cilium assembly	GO:0060271	106	236	0.0002	GO:0060271	13	96	0.03416
286170	cornification	GO:0070268	6	9	0.0451	GO:0070268	5	20	0.01637
271566	meiotic cell cycle checkpoint	GO:0033313	4	5	0.04743	GO:0033313	2	2	0.00608
296348	negative regulation of reactive oxygen species biosynthetic process	GO:1903427	11	18	0.01593	GO:1903427	4	13	0.01479
292877	plasma membrane bounded cell projection assembly	GO:0120031	136	336	0.0051	GO:0120031	22	161	0.00628
282147	positive regulation of nitric-oxide synthase activity	GO:0051000	7	11	0.04135	GO:0051000	3	11	0.04855
272716	protein localization to kinetochore	GO:0034501	13	16	0.00013	GO:0034501	2	4	0.03279
270532	regulation of telomere maintenance via telomerase	GO:0032210	20	40	0.02447	GO:0032210	5	23	0.02932
297223	regulation of telomere maintenance via telomere lengthening	GO:1904356	21	43	0.02884	GO:1904356	6	27	0.01568
264164	telomere maintenance via telomere lengthening	GO:0010833	27	58	0.02902	GO:0010833	6	33	0.03961
