# Supplementary material for: Investigating the effects of chronic low-dose radiation exposure in the liver of a hypothermic zebrafish model
Source: Sci Rep. 2023 Jan 17;13:918. doi: 10.1038/s41598-022-26976-4 (PMC9845366; doi:10.1038/s41598-022-26976-4)
Supplement: Supplementary file 33 — Supplementary Information 33. [file 41598_2022_26976_MOESM33_ESM.xlsx]

## Sheet: Table_S32_GLDS-47_mouse_liver_S
Supplementary Table S32. Differentially expressed genes in the space flown mouse liver versus ground control (GLDS-47)
Symbol1	Gene_nameM	Human.gene.name	Human_homology_typeM	Log2fc_.FLT.v.GC.M	P.value_.FLT.v.GC.M	Adj.p.value_.FLT.v.GC.M
ENSMUSG00000000001	Gnai3	GNAI3	ortholog_one2one	0.134504	0.321942	1
ENSMUSG00000000028	Cdc45	CDC45	ortholog_one2one	-0.305093	0.329897	1
ENSMUSG00000000049	Apoh	APOH	ortholog_one2one	0.0423341	0.74564	1
ENSMUSG00000000056	Narf	NARF	ortholog_one2one	0.664876	0.00111609	0.174358
ENSMUSG00000000058	Cav2	CAV2	ortholog_one2one	-0.00618618	0.9773	1
ENSMUSG00000000078	Klf6	KLF6	ortholog_one2one	-0.30306	0.161272	0.961977
ENSMUSG00000000085	Scmh1	SCMH1	ortholog_one2one	0.228503	0.269243	1
ENSMUSG00000000088	Cox5a	COX5A	ortholog_one2one	0.263246	0.129864	0.941992
ENSMUSG00000000093	Tbx2	TBX2	ortholog_one2one	-0.0287861	0.877639	1
ENSMUSG00000000094	Tbx4	TBX4	ortholog_one2one	0.738801	0.735398	NA
ENSMUSG00000000120	Ngfr	NGFR	ortholog_one2one	-0.0905708	0.828997	1
ENSMUSG00000000126	Wnt9a	WNT9A	ortholog_one2one	-0.754923	0.194283	0.986147
ENSMUSG00000000127	Fer	FER	ortholog_one2one	0.00671867	0.980258	1
ENSMUSG00000000131	Xpo6	XPO6	ortholog_one2one	0.081724	0.505806	1
ENSMUSG00000000134	Tfe3	TFE3	ortholog_one2one	0.146049	0.383195	1
ENSMUSG00000000142	Axin2	AXIN2	ortholog_one2one	0.00736595	0.984708	1
ENSMUSG00000000148	Brat1	BRAT1	ortholog_one2one	0.0681886	0.633059	1
ENSMUSG00000000149	Gna12	GNA12	ortholog_one2one	0.326722	0.0893206	0.884919
ENSMUSG00000000154	Slc22a18	SLC22A18	ortholog_one2one	0.144382	0.285498	1
ENSMUSG00000000167	Pih1d2	PIH1D2	ortholog_one2one	-0.540893	0.479406	1
ENSMUSG00000000168	Dlat	DLAT	ortholog_one2one	0.170721	0.271691	1
ENSMUSG00000000184	Ccnd2	CCND2	ortholog_one2one	-0.666339	0.0163979	0.550759
ENSMUSG00000000194	Gpr107	GPR107	ortholog_one2one	0.18285	0.387489	1
ENSMUSG00000000244	Tspan32	TSPAN32	ortholog_one2one	-0.752439	0.090329	0.889124
ENSMUSG00000000247	Lhx2	LHX2	ortholog_one2one	-0.178902	0.581838	1
ENSMUSG00000000253	Gmpr	GMPR	ortholog_one2one	0.0272289	0.948362	1
ENSMUSG00000000266	Mid2	MID2	ortholog_one2one	0.126487	0.432643	1
ENSMUSG00000000275	Trim25	TRIM25	ortholog_one2one	0.075467	0.635304	1
ENSMUSG00000000276	Dgke	DGKE	ortholog_one2one	0.0207037	0.949307	1
ENSMUSG00000000278	Scpep1	SCPEP1	ortholog_one2one	0.203617	0.113289	0.921345
ENSMUSG00000000282	Mnt	MNT	ortholog_one2one	-0.0439575	0.796294	1
ENSMUSG00000000295	Hddc2	HDDC2	ortholog_one2one	-0.347363	0.491485	1
ENSMUSG00000000296	Tpd52l1	TPD52L1	ortholog_one2one	-0.0458064	0.834534	1
ENSMUSG00000000301	Pemt	PEMT	ortholog_one2one	0.0953491	0.365579	1
ENSMUSG00000000303	Cdh1	CDH1	ortholog_one2one	0.281536	0.293672	1
ENSMUSG00000000305	Cdh4	CDH4	ortholog_one2one	0.396092	0.519185	1
ENSMUSG00000000317	Bcl6b	BCL6B	ortholog_one2one	0.136785	0.686306	1
ENSMUSG00000000320	Alox12	ALOX12	ortholog_one2one	-0.443204	0.318414	1
ENSMUSG00000000326	Comt	COMT	ortholog_one2one	0.148376	0.314912	1
ENSMUSG00000000339	Rtca	RTCA	ortholog_one2one	0.0403503	0.815208	1
ENSMUSG00000000340	Dbt	DBT	ortholog_one2one	0.0389238	0.849314	1
ENSMUSG00000000346	Dazap2	DAZAP2	ortholog_one2one	0.0852883	0.321754	1
ENSMUSG00000000359	Rem1	REM1	ortholog_one2one	-1.37448	0.024062	0.635328
ENSMUSG00000000365	Rnf17	RNF17	ortholog_one2one	0.222769	0.906703	NA
ENSMUSG00000000378	Ccm2	CCM2	ortholog_one2one	-0.181679	0.144256	0.951851
ENSMUSG00000000384	Tbrg4	TBRG4	ortholog_one2one	0.125068	0.494314	1
ENSMUSG00000000385	Tmprss2	TMPRSS2	ortholog_one2one	-0.195958	0.525236	1
ENSMUSG00000000392	Fap	FAP	ortholog_one2one	0.439194	0.474636	1
ENSMUSG00000000399	Ndufa9	NDUFA9	ortholog_one2one	0.0738949	0.627087	1
ENSMUSG00000000402	Egfl6	EGFL6	ortholog_one2one	0.364345	0.860475	NA
ENSMUSG00000000409	Lck	LCK	ortholog_one2one	-1.46153	0.000740279	0.143563
ENSMUSG00000000416	Cttnbp2	CTTNBP2	ortholog_one2one	-1.60882	0.0367901	0.712655
ENSMUSG00000000420	Galnt1	GALNT1	ortholog_one2one	-0.0599999	0.597427	1
ENSMUSG00000000439	Mkrn2	MKRN2	ortholog_one2one	0.226427	0.290585	1
ENSMUSG00000000440	Pparg	PPARG	ortholog_one2one	0.37922	0.121797	0.935349
ENSMUSG00000000441	Raf1	RAF1	ortholog_one2one	0.12385	0.306178	1
ENSMUSG00000000486	Septin1	SEPTIN1	ortholog_one2one	-0.710067	0.0965092	0.904183
ENSMUSG00000000489	Pdgfb	PDGFB	ortholog_one2one	0.131562	0.75675	1
ENSMUSG00000000530	Acvrl1	ACVRL1	ortholog_one2one	0.255559	0.584937	1
ENSMUSG00000000531	Tamalin	TAMALIN	ortholog_one2one	-0.0179413	0.957245	1
ENSMUSG00000000532	Acvr1b	ACVR1B	ortholog_one2one	0.125375	0.528979	1
ENSMUSG00000000538	Tom1l2	TOM1L2	ortholog_one2one	0.0919087	0.731258	1
ENSMUSG00000000561	Wdr77	WDR77	ortholog_one2one	-0.0533767	0.733318	1
ENSMUSG00000000562	Adora3	ADORA3	ortholog_one2one	-1.28312	0.512824	NA
ENSMUSG00000000563	Atp5pb	ATP5PB	ortholog_one2one	0.177657	0.217975	0.997056
ENSMUSG00000000567	Sox9	SOX9	ortholog_one2one	-0.0480778	0.856662	1
ENSMUSG00000000568	Hnrnpd	HNRNPD	ortholog_one2one	0.00430734	0.973389	1
ENSMUSG00000000581	C1d	C1D	ortholog_one2one	0.145267	0.39118	1
ENSMUSG00000000594	Gm2a	GM2A	ortholog_one2one	0.432699	0.00163974	0.213034
ENSMUSG00000000605	Clcn4	CLCN4	ortholog_one2one	0.043532	0.667674	1
ENSMUSG00000000617	Grm6	GRM6	ortholog_one2one	-2.50945	0.176385	NA
ENSMUSG00000000627	Sema4f	SEMA4F	ortholog_one2one	-1.54622	0.265424	NA
ENSMUSG00000000628	Hk2	HK2	ortholog_one2one	-0.585458	0.367778	1
ENSMUSG00000000631	Myo18a	MYO18A	ortholog_one2one	0.0484442	0.682409	1
ENSMUSG00000000673	Haao	HAAO	ortholog_one2one	0.234559	0.127403	0.939487
ENSMUSG00000000682	Cd52	CD52	ortholog_one2one	-1.04873	0.0178671	0.562414
ENSMUSG00000000686	Abhd15	ABHD15	ortholog_one2one	0.0317862	0.873958	1
ENSMUSG00000000690	Hoxb6	HOXB6	ortholog_one2one	-1.37406	0.12264	0.935433
ENSMUSG00000000693	Loxl3	LOXL3	ortholog_one2one	-0.231348	0.582462	1
ENSMUSG00000000708	Kat2b	KAT2B	ortholog_one2one	0.180101	0.13573	0.94898
ENSMUSG00000000731	Aire	AIRE	ortholog_one2one	-3.2974	0.249279	NA
ENSMUSG00000000738	Spg7	SPG7	ortholog_one2one	0.0396	0.763878	1
ENSMUSG00000000740	Rpl13	RPL13	ortholog_one2one	-0.165228	0.296733	1
ENSMUSG00000000743	Chmp1a	CHMP1A	ortholog_one2one	0.0940524	0.478006	1
ENSMUSG00000000751	Rpa1	RPA1	ortholog_one2one	-0.0810908	0.543565	1
ENSMUSG00000000753	Serpinf1	SERPINF1	ortholog_one2one	0.178262	0.23575	1
ENSMUSG00000000759	Tubgcp3	TUBGCP3	ortholog_one2one	-0.177197	0.369309	1
ENSMUSG00000000776	Polr3d	POLR3D	ortholog_one2one	-0.0423783	0.831621	1
ENSMUSG00000000782	Tcf7	TCF7	ortholog_one2one	-0.279173	0.389956	1
ENSMUSG00000000787	Ddx3x	DDX3X	ortholog_one2one	0.0526389	0.685533	1
ENSMUSG00000000791	Il12rb1	IL12RB1	ortholog_one2one	0.412868	0.40623	1
ENSMUSG00000000794	Kcnn3	KCNN3	ortholog_one2one	0.979342	0.571524	NA
ENSMUSG00000000811	Txnrd3	TXNRD3	ortholog_one2one	0.0396556	0.841807	1
ENSMUSG00000000817	Fasl	FASLG	ortholog_one2one	0.753274	0.381964	1
ENSMUSG00000000823	Zfp512b	ZNF512B	ortholog_one2one	-0.0457255	0.822389	1
ENSMUSG00000000826	Dnajc5	DNAJC5	ortholog_one2one	-0.0139063	0.929234	1
ENSMUSG00000000827	Tpd52l2	TPD52L2	ortholog_one2one	0.0103333	0.944352	1
ENSMUSG00000000838	Fmr1	FMR1	ortholog_one2one	0.137704	0.429903	1
ENSMUSG00000000861	Bcl11a	BCL11A	ortholog_one2one	-0.949665	0.192291	0.984327
ENSMUSG00000000876	Pxmp4	PXMP4	ortholog_one2one	-0.131204	0.367249	1
ENSMUSG00000000881	Dlg3	DLG3	ortholog_one2one	0.176909	0.275425	1
ENSMUSG00000000884	Gnb1l	GNB1L	ortholog_one2one	-0.206418	0.582976	1
ENSMUSG00000000901	Mmp11	MMP11	ortholog_one2one	0.0510231	0.915161	1
ENSMUSG00000000902	Smarcb1	SMARCB1	ortholog_one2one	-0.0123234	0.940561	1
ENSMUSG00000000903	Vpreb3	VPREB3	ortholog_one2one	-1.38944	0.056828	0.794827
ENSMUSG00000000915	Hip1r	HIP1R	ortholog_one2one	-0.54456	0.0134306	0.506939
ENSMUSG00000000916	Nsun5	NSUN5	ortholog_one2one	0.0120694	0.933556	1
ENSMUSG00000000934	Top1mt	TOP1MT	ortholog_one2one	0.0660764	0.610077	1
ENSMUSG00000000942	Hoxa4	HOXA4	ortholog_one2one	-0.11625	0.853115	1
ENSMUSG00000000957	Mmp14	MMP14	ortholog_one2one	-0.0626643	0.672577	1
ENSMUSG00000000958	Slc7a7	SLC7A7	ortholog_one2one	-0.633324	0.0398537	0.723801
ENSMUSG00000000959	Oxa1l	OXA1L	ortholog_one2one	0.12172	0.370852	1
ENSMUSG00000000976	Heatr6	HEATR6	ortholog_one2one	0.00261965	0.985702	1
ENSMUSG00000001014	Icam4	ICAM4	ortholog_one2one	0.637871	0.537065	NA
ENSMUSG00000001016	Ilf2	ILF2	ortholog_one2one	0.0610352	0.708029	1
ENSMUSG00000001017	Chtop	CHTOP	ortholog_one2one	-0.00818436	0.935808	1
ENSMUSG00000001018	Snapin	SNAPIN	ortholog_one2one	0.160535	0.367949	1
ENSMUSG00000001020	S100a4	S100A4	ortholog_one2one	-1.64708	0.0290515	0.677691
ENSMUSG00000001025	S100a6	S100A6	ortholog_one2one	-0.983806	0.0228956	0.623371
ENSMUSG00000001027	Scn4a	SCN4A	ortholog_one2one	-1.8779	0.107045	NA
ENSMUSG00000001029	Icam2	ICAM2	ortholog_one2one	-0.139079	0.660304	1
ENSMUSG00000001034	Mapk7	MAPK7	ortholog_one2one	-0.172509	0.601687	1
ENSMUSG00000001036	Epn2	EPN2	ortholog_one2one	-0.192018	0.291304	1
ENSMUSG00000001039	B9d1	B9D1	ortholog_one2one	-0.262803	0.688381	1
ENSMUSG00000001052	Sec24b	SEC24B	ortholog_one2one	-0.167848	0.290446	1
ENSMUSG00000001053	N4bp3	N4BP3	ortholog_one2one	-0.410092	0.0927904	0.896655
ENSMUSG00000001054	Rmnd5b	RMND5B	ortholog_one2one	0.163915	0.362919	1
ENSMUSG00000001056	Nhp2	NHP2	ortholog_one2one	-0.156403	0.253114	1
ENSMUSG00000001062	Vps9d1	VPS9D1	ortholog_one2one	0.106	0.61145	1
ENSMUSG00000001065	Zfp276	ZNF276	ortholog_one2one	0.107292	0.679739	1
ENSMUSG00000001076	C1ql4	C1QL4	ortholog_one2one	-1.65398	0.400832	NA
ENSMUSG00000001082	Mfsd10	MFSD10	ortholog_one2one	-0.124966	0.644771	1
ENSMUSG00000001089	Luzp1	LUZP1	ortholog_one2one	-0.141788	0.459953	1
ENSMUSG00000001095	Slc13a2	SLC13A2	ortholog_one2one	0.437795	0.429261	1
ENSMUSG00000001098	Kctd10	KCTD10	ortholog_one2one	-0.153403	0.240404	1
ENSMUSG00000001100	Poldip2	POLDIP2	ortholog_one2one	-0.00959644	0.949456	1
ENSMUSG00000001103	Sebox	SEBOX	ortholog_one2one	0.00524244	0.99361	1
ENSMUSG00000001105	Ift20	IFT20	ortholog_one2one	0.13529	0.398582	1
ENSMUSG00000001119	Col6a1	COL6A1	ortholog_one2one	-0.380436	0.0838773	0.863052
ENSMUSG00000001120	Pcbp3	PCBP3	ortholog_one2one	-0.067225	0.861082	1
ENSMUSG00000001127	Araf	ARAF	ortholog_one2one	0.0587302	0.514605	1
ENSMUSG00000001128	Cfp	CFP	ortholog_one2one	-0.367952	0.229291	0.999527
ENSMUSG00000001131	Timp1	TIMP1	ortholog_one2one	-0.556975	0.554893	1
ENSMUSG00000001134	Uxt	UXT	ortholog_one2one	-0.0474902	0.794454	1
ENSMUSG00000001138	Cnnm3	CNNM3	ortholog_one2one	-0.139664	0.5536	1
ENSMUSG00000001143	Lman2l	LMAN2L	ortholog_one2one	-0.222511	0.144214	0.951851
ENSMUSG00000001150	Mcm3ap	MCM3AP	ortholog_one2one	0.146773	0.304659	1
ENSMUSG00000001151	Pcnt	PCNT	ortholog_one2one	0.00797684	0.976664	1
ENSMUSG00000001155	Ftcd	FTCD	ortholog_one2one	0.203456	0.151033	0.953772
ENSMUSG00000001156	Mxd1	MXD1	ortholog_one2one	0.0127591	0.961841	1
ENSMUSG00000001173	Ocrl	OCRL	ortholog_one2one	-0.145787	0.465421	1
ENSMUSG00000001175	Calm1	CALM1	ortholog_one2one	-0.0733495	0.541134	1
ENSMUSG00000001211	Agpat3	AGPAT3	ortholog_one2one	0.0656153	0.654678	1
ENSMUSG00000001227	Sema6b	SEMA6B	ortholog_one2one	-0.0487644	0.848671	1
ENSMUSG00000001228	Uhrf1	UHRF1	ortholog_one2one	-0.517955	0.250301	1
ENSMUSG00000001229	Dpp9	DPP9	ortholog_one2one	-0.00868525	0.96991	1
ENSMUSG00000001240	Ramp2	RAMP2	ortholog_one2one	0.173127	0.542514	1
ENSMUSG00000001247	Lsr	LSR	ortholog_one2one	-0.0426613	0.784812	1
ENSMUSG00000001248	Gramd1a	GRAMD1A	ortholog_one2one	-0.0336644	0.887938	1
ENSMUSG00000001249	Hpn	HPN	ortholog_one2one	0.177796	0.286032	1
ENSMUSG00000001270	Ckb	CKB	ortholog_one2one	-0.251451	0.529386	1
ENSMUSG00000001280	Sp1	SP1	ortholog_one2one	0.178973	0.397503	1
ENSMUSG00000001281	Itgb7	ITGB7	ortholog_one2one	-0.779909	0.0647545	0.811238
ENSMUSG00000001285	Myg1	MYG1	ortholog_one2one	-0.00438831	0.980575	1
ENSMUSG00000001288	Rarg	RARG	ortholog_one2one	-0.152778	0.425671	1
ENSMUSG00000001289	Pfdn5	PFDN5	ortholog_one2one	0.0330409	0.809942	1
ENSMUSG00000001300	Efnb2	EFNB2	ortholog_one2one	0.635815	0.00380378	0.307069
ENSMUSG00000001305	Rrp15	RRP15	ortholog_one2one	0.0720191	0.694167	1
ENSMUSG00000001313	Rnd2	RND2	ortholog_one2one	0.868248	0.00750179	0.398271
ENSMUSG00000001323	Srr	SRR	ortholog_one2one	0.193551	0.209155	0.994283
ENSMUSG00000001334	Fndc5	FNDC5	ortholog_one2one	0.639063	0.399269	1
ENSMUSG00000001348	Acp5	ACP5	ortholog_one2one	0.163514	0.254494	1
ENSMUSG00000001349	Cnn1	CNN1	ortholog_one2one	0.877613	0.487748	NA
ENSMUSG00000001366	Fbxo9	FBXO9	ortholog_one2one	-0.0280221	0.837174	1
ENSMUSG00000001376	Vps50	VPS50	ortholog_one2one	0.0883109	0.593726	1
ENSMUSG00000001380	Hars	HARS1	ortholog_one2one	-0.0566922	0.632868	1
ENSMUSG00000001383	Zmat2	ZMAT2	ortholog_one2one	0.07216	0.610377	1
ENSMUSG00000001403	Ube2c	UBE2C	ortholog_one2one	-0.313459	0.533748	1
ENSMUSG00000001415	Smg5	SMG5	ortholog_one2one	-0.043032	0.728737	1
ENSMUSG00000001416	Cct3	CCT3	ortholog_one2one	-0.097904	0.424913	1
ENSMUSG00000001418	Glmp	GLMP	ortholog_one2one	0.0249453	0.871931	1
ENSMUSG00000001419	Mef2d	MEF2D	ortholog_one2one	0.0989055	0.6626	1
ENSMUSG00000001420	Tmem79	TMEM79	ortholog_one2one	-0.125276	0.70429	1
ENSMUSG00000001424	Snd1	SND1	ortholog_one2one	-0.115034	0.474368	1
ENSMUSG00000001435	Col18a1	COL18A1	ortholog_one2one	0.085205	0.419142	1
ENSMUSG00000001436	Slc19a1	SLC19A1	ortholog_one2one	-0.0620923	0.817266	1
ENSMUSG00000001440	Kpnb1	KPNB1	ortholog_one2one	0.052592	0.722651	1
ENSMUSG00000001441	Npepps	NPEPPS	ortholog_one2one	0.372045	0.0340071	0.707651
ENSMUSG00000001444	Tbx21	TBX21	ortholog_one2one	-1.21107	0.126639	0.939487
ENSMUSG00000001445	Mrpl10	MRPL10	ortholog_one2one	0.00569619	0.96422	1
ENSMUSG00000001467	Cyp51	CYP51A1	ortholog_one2one	-0.104081	0.69586	1
ENSMUSG00000001472	Tcf25	TCF25	ortholog_one2one	-0.095963	0.489768	1
ENSMUSG00000001473	Tubb6	TUBB6	ortholog_one2one	-0.0851901	0.786451	1
ENSMUSG00000001482	Def8	DEF8	ortholog_one2one	-0.0951872	0.508521	1
ENSMUSG00000001493	Meox1	MEOX1	ortholog_one2one	-0.634843	0.633895	NA
ENSMUSG00000001504	Irx2	IRX2	ortholog_one2one	-0.388613	0.791698	NA
ENSMUSG00000001506	Col1a1	COL1A1	ortholog_one2one	-1.08356	0.00403441	0.316598
ENSMUSG00000001507	Itga3	ITGA3	ortholog_one2one	0.0514782	0.727429	1
ENSMUSG00000001517	Foxm1	FOXM1	ortholog_one2one	-0.149109	0.744652	1
ENSMUSG00000001518	Itfg2	ITFG2	ortholog_one2one	-0.0280109	0.912821	1
ENSMUSG00000001521	Tulp3	TULP3	ortholog_one2one	-0.220889	0.42785	1
ENSMUSG00000001524	Gtf2h4	GTF2H4	ortholog_one2one	0.0602937	0.713673	1
ENSMUSG00000001525	Tubb5	TUBB	ortholog_one2one	-0.168453	0.411023	1
ENSMUSG00000001542	Ell2	ELL2	ortholog_one2one	-0.223554	0.239482	1
ENSMUSG00000001552	Jup	JUP	ortholog_one2one	-0.177896	0.113964	0.922204
ENSMUSG00000001555	Fkbp10	FKBP10	ortholog_one2one	-0.434158	0.141015	0.950849
ENSMUSG00000001558	Klhl10	KLHL10	ortholog_one2one	-2.26865	0.274592	NA
ENSMUSG00000001569	Nom1	NOM1	ortholog_one2one	0.210707	0.146727	0.953615
ENSMUSG00000001576	Ergic1	ERGIC1	ortholog_one2one	0.234858	0.109026	0.921122
ENSMUSG00000001583	Tnk1	TNK1	ortholog_one2one	1.85689	0.268829	NA
ENSMUSG00000001588	Acap1	ACAP1	ortholog_one2one	-0.674344	0.0323507	0.700668
ENSMUSG00000001604	Tcea3	TCEA3	ortholog_one2one	0.308289	0.0768948	0.844399
ENSMUSG00000001630	Stk38l	STK38L	ortholog_one2one	0.0566464	0.807387	1
ENSMUSG00000001632	Brpf1	BRPF1	ortholog_one2one	0.0161007	0.907457	1
ENSMUSG00000001642	Akr1b3	AKR1B1	ortholog_one2one	-0.462114	0.0270524	0.659681
ENSMUSG00000001670	Tat	TAT	ortholog_one2one	0.358222	0.217463	0.997056
ENSMUSG00000001672	Marveld3	MARVELD3	ortholog_one2one	0.776449	0.331076	1
ENSMUSG00000001674	Ddx18	DDX18	ortholog_one2one	-0.21156	0.197467	0.988968
ENSMUSG00000001687	Ubl3	UBL3	ortholog_one2one	0.0812319	0.549603	1
ENSMUSG00000001700	Gramd3	GRAMD2B	ortholog_one2one	0.172152	0.200009	0.989746
ENSMUSG00000001729	Akt1	AKT1	ortholog_one2one	-0.125183	0.326355	1
ENSMUSG00000001739	Cldn15	CLDN15	ortholog_one2one	-0.305581	0.757427	1
ENSMUSG00000001741	Il16	IL16	ortholog_one2one	-0.736605	0.0174357	0.562414
ENSMUSG00000001750	Tcirg1	TCIRG1	ortholog_one2one	-0.126023	0.510902	1
ENSMUSG00000001751	Naglu	NAGLU	ortholog_one2one	0.0097367	0.95635	1
ENSMUSG00000001755	Coasy	COASY	ortholog_one2one	0.167043	0.207864	0.994283
ENSMUSG00000001761	Smo	SMO	ortholog_one2one	-0.167633	0.512366	1
ENSMUSG00000001763	Tspan33	TSPAN33	ortholog_one2one	-0.288361	0.39399	1
ENSMUSG00000001767	Crnkl1	CRNKL1	ortholog_one2one	-0.0189102	0.904003	1
ENSMUSG00000001768	Rin2	RIN2	ortholog_one2one	0.0307917	0.881678	1
ENSMUSG00000001774	Chordc1	CHORDC1	ortholog_one2one	-0.116578	0.460932	1
ENSMUSG00000001783	Rtcb	RTCB	ortholog_one2one	-0.0550506	0.507081	1
ENSMUSG00000001785	Pwp1	PWP1	ortholog_one2one	-0.0380283	0.784235	1
ENSMUSG00000001786	Fbxo7	FBXO7	ortholog_one2one	-0.0847114	0.595045	1
ENSMUSG00000001794	Capns1	CAPNS1	ortholog_one2one	0.0793521	0.478478	1
ENSMUSG00000001802	Lrp3	LRP3	ortholog_one2one	-0.0524334	0.7902	1
ENSMUSG00000001829	Clpb	CLPB	ortholog_one2one	0.00108927	0.994672	1
ENSMUSG00000001833	Septin7	SEPTIN7	ortholog_one2one	0.0231301	0.875038	1
ENSMUSG00000001844	Zdhhc4	ZDHHC4	ortholog_one2one	0.0289659	0.85795	1
ENSMUSG00000001847	Rac1	RAC1	ortholog_one2one	0.0139434	0.880507	1
ENSMUSG00000001855	Nup214	NUP214	ortholog_one2one	-0.268535	0.120364	0.933873
ENSMUSG00000001864	Aif1l	AIF1L	ortholog_one2one	-0.701181	0.533244	1
ENSMUSG00000001865	Cpa3	CPA3	ortholog_one2one	0.0966391	0.95723	NA
ENSMUSG00000001870	Ltbp1	LTBP1	ortholog_one2one	-0.391063	0.253232	1
ENSMUSG00000001891	Ugp2	UGP2	ortholog_one2one	0.385901	0.0188764	0.576962
ENSMUSG00000001909	Trmt1	TRMT1	ortholog_one2one	-0.0886846	0.639278	1
ENSMUSG00000001910	Nacc1	NACC1	ortholog_one2one	-0.0576706	0.649433	1
ENSMUSG00000001911	Nfix	NFIX	ortholog_one2one	0.0858258	0.520389	1
ENSMUSG00000001918	Slc1a5	SLC1A5	ortholog_one2one	-0.597865	0.158731	0.961496
ENSMUSG00000001924	Uba1	UBA1	ortholog_one2one	-0.0370705	0.71341	1
ENSMUSG00000001930	Vwf	VWF	ortholog_one2one	0.0833396	0.718255	1
ENSMUSG00000001942	Siae	SIAE	ortholog_one2one	0.154569	0.345824	1
ENSMUSG00000001943	Vsig2	VSIG2	ortholog_one2one	0.314155	0.386986	1
ENSMUSG00000001946	Esam	ESAM	ortholog_one2one	0.0995122	0.65133	1
ENSMUSG00000001948	Spa17	SPA17	ortholog_one2one	0.139575	0.803281	1
ENSMUSG00000001962	Fam50a	FAM50A	ortholog_one2one	0.0671172	0.601761	1
ENSMUSG00000001964	Emd	EMD	ortholog_one2one	0.0195583	0.877691	1
ENSMUSG00000001983	Taco1	TACO1	ortholog_one2one	0.0235357	0.873106	1
ENSMUSG00000001995	Sipa1l2	SIPA1L2	ortholog_one2one	0.685966	0.00487559	0.335759
ENSMUSG00000001998	Ap4e1	AP4E1	ortholog_one2one	0.0696011	0.832607	1
ENSMUSG00000001999	Blvra	BLVRA	ortholog_one2one	-0.0879906	0.552268	1
ENSMUSG00000002006	Pdzd4	PDZD4	ortholog_one2one	-0.469705	0.485464	1
ENSMUSG00000002007	Srpk3	SRPK3	ortholog_one2one	-2.13946	0.0386651	0.72027
ENSMUSG00000002012	Pnck	PNCK	ortholog_one2one	-1.63416	0.401817	NA
ENSMUSG00000002014	Ssr4	SSR4	ortholog_one2one	-0.0122623	0.905231	1
ENSMUSG00000002015	Bcap31	BCAP31	ortholog_one2one	0.153378	0.196155	0.98792
ENSMUSG00000002017	Fam98a	FAM98A	ortholog_one2one	0.0274478	0.827289	1
ENSMUSG00000002020	Ltbp2	LTBP2	ortholog_one2one	-0.904358	0.154349	0.957798
ENSMUSG00000002031	Ift46	IFT46	ortholog_one2one	0.172673	0.1265	0.939487
ENSMUSG00000002032	Tmem25	TMEM25	ortholog_one2one	0.424224	0.0824836	0.857656
ENSMUSG00000002033	Cd3g	CD3G	ortholog_one2one	-1.32683	0.0190814	0.579432
ENSMUSG00000002043	Trappc6a	TRAPPC6A	ortholog_one2one	0.0501848	0.798496	1
ENSMUSG00000002052	Supt6	SUPT6H	ortholog_one2one	-0.0648423	0.473998	1
ENSMUSG00000002055	Spag5	SPAG5	ortholog_one2one	-0.90144	0.195256	0.986641
ENSMUSG00000002058	Unc119	UNC119	ortholog_one2one	0.0159125	0.946416	1
ENSMUSG00000002059	Rab34	RAB34	ortholog_one2one	-0.316389	0.283437	1
ENSMUSG00000002064	Sdf2	SDF2	ortholog_one2one	-0.00751013	0.958744	1
ENSMUSG00000002068	Ccne1	CCNE1	ortholog_one2one	-0.560159	0.155792	0.960029
ENSMUSG00000002076	Hsf2bp	HSF2BP	ortholog_one2one	0.647704	0.646732	1
ENSMUSG00000002083	Bbc3	BBC3	ortholog_one2one	-0.457489	0.0504097	0.773176
ENSMUSG00000002100	Mybpc3	MYBPC3	ortholog_one2one	0.362413	0.831331	NA
ENSMUSG00000002102	Psmc3	PSMC3	ortholog_one2one	0.0441855	0.672337	1
ENSMUSG00000002103	Acp2	ACP2	ortholog_one2one	-0.0254003	0.794067	1
ENSMUSG00000002104	Rapsn	RAPSN	ortholog_one2one	-4.32055	0.0591608	NA
ENSMUSG00000002105	Slc39a13	SLC39A13	ortholog_one2one	-0.394244	0.0460542	0.755128
ENSMUSG00000002107	Celf2	CELF2	ortholog_one2one	-0.193942	0.449999	1
ENSMUSG00000002108	Nr1h3	NR1H3	ortholog_one2one	0.0582704	0.6008	1
ENSMUSG00000002109	Ddb2	DDB2	ortholog_one2one	0.067414	0.68403	1
ENSMUSG00000002111	Spi1	SPI1	ortholog_one2one	-0.423202	0.249236	1
ENSMUSG00000002129	Sf3a1	SF3A1	ortholog_one2one	-0.0356057	0.840582	1
ENSMUSG00000002147	Stat6	STAT6	ortholog_one2one	-0.0632195	0.679533	1
ENSMUSG00000002204	Napsa	NAPSA	ortholog_one2one	-1.62315	0.00356131	0.294895
ENSMUSG00000002205	Vrk3	VRK3	ortholog_one2one	0.220133	0.0895334	0.885061
ENSMUSG00000002210	Smg9	SMG9	ortholog_one2one	-0.217372	0.254534	1
ENSMUSG00000002221	Paxip1	PAXIP1	ortholog_one2one	-0.0319211	0.82632	1
ENSMUSG00000002222	Rmnd5a	RMND5A	ortholog_one2one	0.188443	0.232762	0.999527
ENSMUSG00000002227	Mov10	MOV10	ortholog_one2one	-0.0810948	0.684592	1
ENSMUSG00000002228	Ppm1j	PPM1J	ortholog_one2one	-0.310062	0.60956	1
ENSMUSG00000002233	Rhoc	RHOC	ortholog_one2one	0.086806	0.722292	1
ENSMUSG00000002249	Tead3	TEAD3	ortholog_one2one	0.138139	0.327037	1
ENSMUSG00000002250	Ppard	PPARD	ortholog_one2one	-0.0999334	0.534356	1
ENSMUSG00000002257	Def6	DEF6	ortholog_one2one	-1.23959	0.0329608	0.706626
ENSMUSG00000002265	Peg3	PEG3	ortholog_one2one	0.103539	0.745063	1
ENSMUSG00000002274	Metrn	METRN	ortholog_one2one	-0.0994363	0.750486	1
ENSMUSG00000002279	Lmf1	LMF1	ortholog_one2one	0.0750608	0.540474	1
ENSMUSG00000002280	Ciao3	CIAO3	ortholog_one2one	0.190131	0.295939	1
ENSMUSG00000002289	Angptl4	ANGPTL4	ortholog_one2one	-0.294232	0.325494	1
ENSMUSG00000002297	Dbf4	DBF4	ortholog_one2one	0.000719646	0.998484	1
ENSMUSG00000002307	Daxx	DAXX	ortholog_one2one	0.141966	0.492522	1
ENSMUSG00000002308	Cd320	CD320	ortholog_one2one	-0.0103758	0.967301	1
ENSMUSG00000002319	Ipo4	IPO4	ortholog_one2one	0.0879012	0.574759	1
ENSMUSG00000002324	Rec8	REC8	ortholog_one2one	0.953036	0.0037869	0.307069
ENSMUSG00000002325	Irf9	IRF9	ortholog_one2one	-0.151863	0.431002	1
ENSMUSG00000002326	Gmpr2	GMPR2	ortholog_one2one	0.059411	0.730303	1
ENSMUSG00000002332	Dhrs1	DHRS1	ortholog_one2one	-0.232095	0.141159	0.950849
ENSMUSG00000002342	Tmem161a	TMEM161A	ortholog_one2one	0.285993	0.239505	1
ENSMUSG00000002343	Armc6	ARMC6	ortholog_one2one	-0.339669	0.277413	1
ENSMUSG00000002345	Borcs8	BORCS8	ortholog_one2one	-0.101702	0.528133	1
ENSMUSG00000002346	Slc25a42	SLC25A42	ortholog_one2one	-0.127211	0.455771	1
ENSMUSG00000002365	Snx9	SNX9	ortholog_one2one	0.275014	0.112502	0.921229
ENSMUSG00000002372	Ranbp3	RANBP3	ortholog_one2one	0.142033	0.262421	1
ENSMUSG00000002393	Nr2f6	NR2F6	ortholog_one2one	0.115585	0.266996	1
ENSMUSG00000002395	Use1	USE1	ortholog_one2one	-0.10135	0.47456	1
ENSMUSG00000002396	Ocel1	OCEL1	ortholog_one2one	0.0961491	0.579745	1
ENSMUSG00000002409	Dyrk1b	DYRK1B	ortholog_one2one	0.145857	0.509572	1
ENSMUSG00000002413	Braf	BRAF	ortholog_one2one	-0.0746273	0.679933	1
ENSMUSG00000002416	Ndufb2	NDUFB2	ortholog_one2one	0.172477	0.323957	1
ENSMUSG00000002428	Hltf	HLTF	ortholog_one2one	0.199351	0.251689	1
ENSMUSG00000002455	Prpf6	PRPF6	ortholog_one2one	-0.0192469	0.860651	1
ENSMUSG00000002458	Rgs19	RGS19	ortholog_one2one	-0.742151	0.0920292	0.892992
ENSMUSG00000002475	Abhd3	ABHD3	ortholog_one2one	0.471637	0.00512848	0.344104
ENSMUSG00000002477	Snrpd1	SNRPD1	ortholog_one2one	0.021231	0.920264	1
ENSMUSG00000002489	Tiam1	TIAM1	ortholog_one2one	-0.642755	0.185304	0.979773
ENSMUSG00000002496	Tsc2	TSC2	ortholog_one2one	0.288569	0.0203142	0.59328
ENSMUSG00000002500	Rpl3l	RPL3L	ortholog_one2one	2.72216	0.155759	NA
ENSMUSG00000002504	Slc9a3r2	SLC9A3R2	ortholog_one2one	-0.0297343	0.80492	1
ENSMUSG00000002524	Puf60	PUF60	ortholog_one2one	0.0161465	0.85535	1
ENSMUSG00000002550	Uck1	UCK1	ortholog_one2one	-0.114069	0.682791	1
ENSMUSG00000002565	Scin	SCIN	ortholog_one2one	-3.71543	0.0943167	NA
ENSMUSG00000002580	Mien1	MIEN1	ortholog_one2one	0.0538242	0.741535	1
ENSMUSG00000002588	Pon1	PON1	ortholog_one2one	-0.115488	0.401871	1
ENSMUSG00000002602	Axl	AXL	ortholog_one2one	-0.522239	0.0934369	0.90002
ENSMUSG00000002603	Tgfb1	TGFB1	ortholog_one2one	-0.327901	0.101283	0.906986
ENSMUSG00000002608	Ccdc97	CCDC97	ortholog_one2one	0.111276	0.312733	1
ENSMUSG00000002625	Akap8l	AKAP8L	ortholog_one2one	0.0330556	0.844992	1
ENSMUSG00000002633	Shh	SHH	ortholog_one2one	-1.49772	0.0416126	0.734304
ENSMUSG00000002658	Gtf2f1	GTF2F1	ortholog_one2one	-0.109735	0.521696	1
ENSMUSG00000002660	Clpp	CLPP	ortholog_one2one	0.0592453	0.703827	1
ENSMUSG00000002661	Alkbh7	ALKBH7	ortholog_one2one	0.181212	0.310449	1
ENSMUSG00000002668	Dennd1c	DENND1C	ortholog_one2one	-0.317714	0.537724	1
ENSMUSG00000002679	Med6	MED6	ortholog_one2one	0.0661637	0.710944	1
ENSMUSG00000002688	Prkd1	PRKD1	ortholog_one2one	-1.43159	0.117072	0.932199
ENSMUSG00000002699	Lcp2	LCP2	ortholog_one2one	-0.869986	0.202121	0.993031
ENSMUSG00000002718	Cse1l	CSE1L	ortholog_one2one	-0.0887194	0.420354	1
ENSMUSG00000002728	Naa20	NAA20	ortholog_one2one	0.0121581	0.949712	1
ENSMUSG00000002731	Prkra	PRKRA	ortholog_one2one	0.144692	0.3045	1
ENSMUSG00000002732	Fkbp7	FKBP7	ortholog_one2one	0.337844	0.141442	0.951142
ENSMUSG00000002733	Plekha3	PLEKHA3	ortholog_one2one	0.0507596	0.760454	1
ENSMUSG00000002741	Ykt6	YKT6	ortholog_one2one	-0.0366528	0.784932	1
ENSMUSG00000002748	Baz1b	BAZ1B	ortholog_one2one	-0.0553176	0.587126	1
ENSMUSG00000002763	Pex6	PEX6	ortholog_one2one	0.0198514	0.886693	1
ENSMUSG00000002767	Mrpl2	MRPL2	ortholog_one2one	0.239621	0.138592	0.950704
ENSMUSG00000002768	Mea1	MEA1	ortholog_one2one	0.0793166	0.641222	1
ENSMUSG00000002769	Gnmt	GNMT	ortholog_one2one	0.0739342	0.728842	1
ENSMUSG00000002771	Grin2d	GRIN2D	ortholog_one2one	-0.701313	0.325292	1
ENSMUSG00000002778	Kdelr1	KDELR1	ortholog_one2one	0.0483684	0.620511	1
ENSMUSG00000002781	Tmem143	TMEM143	ortholog_one2one	0.273166	0.156534	0.960029
ENSMUSG00000002799	Jag2	JAG2	ortholog_one2one	-2.85932	0.00537095	0.344558
ENSMUSG00000002803	Btbd6	BTBD6	ortholog_one2one	-0.0154048	0.926429	1
ENSMUSG00000002804	Nudt14	NUDT14	ortholog_one2one	-0.152397	0.538825	1
ENSMUSG00000002808	Epdr1	EPDR1	ortholog_one2one	-0.346685	0.679867	1
ENSMUSG00000002812	Flii	FLII	ortholog_one2one	0.00749596	0.957056	1
ENSMUSG00000002814	Top3a	TOP3A	ortholog_one2one	-0.224163	0.353198	1
ENSMUSG00000002820	Atg4d	ATG4D	ortholog_one2one	0.0949365	0.497416	1
ENSMUSG00000002825	Qtrt1	QTRT1	ortholog_one2one	-0.317405	0.464463	1
ENSMUSG00000002831	Plin4	PLIN4	ortholog_one2one	0.129927	0.86713	1
ENSMUSG00000002833	Hdgfl2	HDGFL2	ortholog_one2one	-0.0108047	0.93447	1
ENSMUSG00000002835	Chaf1a	CHAF1A	ortholog_one2one	-0.229787	0.634578	1
ENSMUSG00000002844	Adprh	ADPRH	ortholog_one2one	-0.748397	0.0241497	0.635653
ENSMUSG00000002845	Tmem39a	TMEM39A	ortholog_one2one	0.0273603	0.891634	1
ENSMUSG00000002846	Timmdc1	TIMMDC1	ortholog_one2one	0.087371	0.448717	1
ENSMUSG00000002847	Pla1a	PLA1A	ortholog_one2one	0.161916	0.195221	0.986641
ENSMUSG00000002870	Mcm2	MCM2	ortholog_one2one	-0.248632	0.411821	1
ENSMUSG00000002871	Tpra1	TPRA1	ortholog_one2one	0.0719546	0.673239	1
ENSMUSG00000002881	Nab1	NAB1	ortholog_one2one	0.0305548	0.806913	1
ENSMUSG00000002885	Adgre5	ADGRE5	ortholog_one2one	-0.495032	0.0911265	0.892843
ENSMUSG00000002897	Il17ra	IL17RA	ortholog_one2one	0.0413957	0.807402	1
ENSMUSG00000002900	Lamb1	LAMB1	ortholog_one2one	-0.0199265	0.9436	1
ENSMUSG00000002908	Kcnn1	KCNN1	ortholog_one2one	-0.059912	0.783227	1
ENSMUSG00000002910	Arrdc2	ARRDC2	ortholog_one2one	0.867337	0.112153	0.921229
ENSMUSG00000002944	Cd36	CD36	ortholog_one2one	0.467038	0.0675002	0.819738
ENSMUSG00000002949	Timm44	TIMM44	ortholog_one2one	-0.0546309	0.650857	1
ENSMUSG00000002957	Ap2a2	AP2A2	ortholog_one2one	0.109812	0.296849	1
ENSMUSG00000002963	Pnkp	PNKP	ortholog_one2one	0.131869	0.369657	1
ENSMUSG00000002968	Med25	MED25	ortholog_one2one	0.191609	0.0487322	0.767703
ENSMUSG00000002980	Bcam	BCAM	ortholog_one2one	-0.224756	0.357206	1
ENSMUSG00000002981	Clptm1	CLPTM1	ortholog_one2one	-0.0494294	0.625378	1
ENSMUSG00000002983	Relb	RELB	ortholog_one2one	-0.490742	0.235588	1
ENSMUSG00000002984	Tomm40	TOMM40	ortholog_one2one	0.10344	0.588235	1
ENSMUSG00000002985	Apoe	APOE	ortholog_one2one	0.0863541	0.599515	1
ENSMUSG00000002996	Hbp1	HBP1	ortholog_one2one	-0.142685	0.383531	1
ENSMUSG00000002997	Prkar2b	PRKAR2B	ortholog_one2one	-1.86999	0.00721717	0.391057
ENSMUSG00000003031	Cdkn1b	CDKN1B	ortholog_one2one	-0.0944133	0.521854	1
ENSMUSG00000003032	Klf4	KLF4	ortholog_one2one	0.0127584	0.969446	1
ENSMUSG00000003033	Ap1m1	AP1M1	ortholog_one2one	0.0102836	0.929107	1
ENSMUSG00000003037	Rab8a	RAB8A	ortholog_one2one	0.0959713	0.444017	1
ENSMUSG00000003039	Fam32a	FAM32A	ortholog_one2one	0.144256	0.32714	1
ENSMUSG00000003051	Elf3	ELF3	ortholog_one2one	-0.0416497	0.946766	1
ENSMUSG00000003062	Stard3nl	STARD3NL	ortholog_one2one	-0.0184058	0.910979	1
ENSMUSG00000003068	Stk11	STK11	ortholog_one2one	0.166014	0.102657	0.907299
ENSMUSG00000003070	Efna2	EFNA2	ortholog_one2one	-0.0808966	0.932112	1
ENSMUSG00000003072	Atp5d	ATP5F1D	ortholog_one2one	0.108532	0.506771	1
ENSMUSG00000003099	Ppp5c	PPP5C	ortholog_one2one	0.152927	0.291957	1
ENSMUSG00000003119	Cdk12	CDK12	ortholog_one2one	-0.0324569	0.826632	1
ENSMUSG00000003123	Lipe	LIPE	ortholog_one2one	0.202545	0.361346	1
ENSMUSG00000003131	Pafah1b2	PAFAH1B2	ortholog_one2one	-0.119937	0.506945	1
ENSMUSG00000003134	Tbc1d8	TBC1D8	ortholog_one2one	-0.335505	0.179136	0.979773
ENSMUSG00000003135	Cnot11	CNOT11	ortholog_one2one	0.112706	0.349863	1
ENSMUSG00000003154	Foxj2	FOXJ2	ortholog_one2one	0.0918751	0.562144	1
ENSMUSG00000003161	Sri	SRI	ortholog_one2one	-0.0953281	0.372247	1
ENSMUSG00000003184	Irf3	IRF3	ortholog_one2one	0.136333	0.194004	0.986147
ENSMUSG00000003190	Bcl2l12	BCL2L12	ortholog_one2one	-0.130305	0.455811	1
ENSMUSG00000003199	Mpnd	MPND	ortholog_one2one	-0.0742808	0.49846	1
ENSMUSG00000003200	Sh3gl1	SH3GL1	ortholog_one2one	-0.0460789	0.727463	1
ENSMUSG00000003206	Ebi3	EBI3	ortholog_one2one	-0.298067	0.599767	1
ENSMUSG00000003208	Yju2	YJU2	ortholog_one2one	-0.220975	0.264758	1
ENSMUSG00000003226	Ranbp2	RANBP2	ortholog_one2one	-0.000534837	0.996499	1
ENSMUSG00000003228	Grk5	GRK5	ortholog_one2one	-0.50923	0.1013	0.906986
ENSMUSG00000003233	Dvl3	DVL3	ortholog_one2one	0.100754	0.429893	1
ENSMUSG00000003234	Abcf3	ABCF3	ortholog_one2one	0.0990839	0.368844	1
ENSMUSG00000003235	Eif2b5	EIF2B5	ortholog_one2one	-0.0538634	0.654391	1
ENSMUSG00000003269	Cyth2	CYTH2	ortholog_one2one	0.113768	0.367773	1
ENSMUSG00000003271	Sult2b1	SULT2B1	ortholog_one2one	3.16163	0.118979	NA
ENSMUSG00000003273	Car11	CA11	ortholog_one2one	0.409315	0.646063	1
ENSMUSG00000003282	Plag1	PLAG1	ortholog_one2one	0.577895	0.662982	NA
ENSMUSG00000003283	Hck	HCK	ortholog_one2one	-0.236342	0.603402	1
ENSMUSG00000003299	Mrpl4	MRPL4	ortholog_one2one	-0.0100304	0.943794	1
ENSMUSG00000003308	Keap1	KEAP1	ortholog_one2one	0.142618	0.26171	1
ENSMUSG00000003309	Ap1m2	AP1M2	ortholog_one2one	1.4486	0.137975	0.950704
ENSMUSG00000003316	Glg1	GLG1	ortholog_one2one	0.0264507	0.807489	1
ENSMUSG00000003344	Btbd2	BTBD2	ortholog_one2one	0.175755	0.135459	0.94898
ENSMUSG00000003345	Csnk1g2	CSNK1G2	ortholog_one2one	-0.0371155	0.789008	1
ENSMUSG00000003346	Abhd17a	ABHD17A	ortholog_one2one	0.0848696	0.626877	1
ENSMUSG00000003348	Mob3a	MOB3A	ortholog_one2one	-0.100852	0.745182	1
ENSMUSG00000003352	Cacnb3	CACNB3	ortholog_one2one	-1.20166	0.00905855	0.44429
ENSMUSG00000003355	Fkbp11	FKBP11	ortholog_one2one	-0.141984	0.54048	1
ENSMUSG00000003360	Ddx23	DDX23	ortholog_one2one	-0.0347252	0.716011	1
ENSMUSG00000003363	Pld3	PLD3	ortholog_one2one	-0.202111	0.137562	0.950692
ENSMUSG00000003378	Grik5	GRIK5	ortholog_one2one	-0.179793	0.447944	1
ENSMUSG00000003379	Cd79a	CD79A	ortholog_one2one	-2.11822	0.00231253	0.23725
ENSMUSG00000003380	Rabac1	RABAC1	ortholog_one2one	-0.0194168	0.889979	1
ENSMUSG00000003382	Etv3	ETV3	ortholog_one2one	-0.0128067	0.935164	1
ENSMUSG00000003402	Prkcsh	PRKCSH	ortholog_one2one	-0.0549806	0.580401	1
ENSMUSG00000003410	Elavl3	ELAVL3	ortholog_one2one	1.25923	0.517457	NA
ENSMUSG00000003411	Rab3b	RAB3B	ortholog_one2one	-0.690546	0.576115	1
ENSMUSG00000003418	St8sia6	ST8SIA6	ortholog_one2one	-1.79544	0.0430339	0.739994
ENSMUSG00000003421	Nosip	NOSIP	ortholog_one2one	0.0561594	0.684931	1
ENSMUSG00000003423	Pih1d1	PIH1D1	ortholog_one2one	-0.00860599	0.953373	1
ENSMUSG00000003429	Rps11	RPS11	ortholog_one2one	-0.10843	0.225411	0.998035
ENSMUSG00000003435	Supt5	SUPT5H	ortholog_one2one	0.138585	0.291312	1
ENSMUSG00000003437	Paf1	PAF1	ortholog_one2one	0.0185704	0.886429	1
ENSMUSG00000003438	Timm50	TIMM50	ortholog_one2one	0.0832757	0.638825	1
ENSMUSG00000003444	Med29	MED29	ortholog_one2one	0.0574045	0.738952	1
ENSMUSG00000003452	Bicd1	BICD1	ortholog_one2one	-0.932179	0.199166	0.989723
ENSMUSG00000003458	Ncstn	NCSTN	ortholog_one2one	0.0398874	0.664955	1
ENSMUSG00000003464	Pex19	PEX19	ortholog_one2one	0.0889909	0.634668	1
ENSMUSG00000003469	Phyhip	PHYHIP	ortholog_one2one	1.03468	0.642034	NA
ENSMUSG00000003476	Crhr2	CRHR2	ortholog_one2one	0.99515	0.201462	0.993031
ENSMUSG00000003484	Cyp4f18	CYP4F3	ortholog_one2one	-1.17642	0.0233765	0.630998
ENSMUSG00000003500	Impdh1	IMPDH1	ortholog_one2one	-0.173623	0.513757	1
ENSMUSG00000003527	Ess2	ESS2	ortholog_one2one	0.118504	0.529135	1
ENSMUSG00000003528	Slc25a1	SLC25A1	ortholog_one2one	0.225728	0.0634514	0.807958
ENSMUSG00000003534	Ddr1	DDR1	ortholog_one2one	-0.20094	0.433612	1
ENSMUSG00000003541	Ier3	IER3	ortholog_one2one	0.364078	0.488516	1
ENSMUSG00000003545	Fosb	FOSB	ortholog_one2one	-1.07418	0.29542	1
ENSMUSG00000003546	Klc4	KLC4	ortholog_one2one	0.194843	0.216718	0.997056
ENSMUSG00000003549	Ercc1	ERCC1	ortholog_one2one	-0.594238	0.167716	0.97191
ENSMUSG00000003555	Cyp17a1	CYP17A1	ortholog_one2one	0.644611	0.0307211	0.686525
ENSMUSG00000003559	As3mt	AS3MT	ortholog_one2one	0.110516	0.543305	1
ENSMUSG00000003575	Crtc1	CRTC1	ortholog_one2one	-0.0620059	0.691902	1
ENSMUSG00000003581	Rnf215	RNF215	ortholog_one2one	0.124217	0.473987	1
ENSMUSG00000003585	Sec14l2	SEC14L2	ortholog_one2one	0.191893	0.207029	0.994283
ENSMUSG00000003604	Aven	AVEN	ortholog_one2one	0.0473194	0.781041	1
ENSMUSG00000003617	Cp	CP	ortholog_one2one	0.108683	0.399243	1
ENSMUSG00000003623	Crot	CROT	ortholog_one2one	0.0641784	0.808404	1
ENSMUSG00000003644	Rps6ka1	RPS6KA1	ortholog_one2one	0.0500006	0.844561	1
ENSMUSG00000003660	Snrnp200	SNRNP200	ortholog_one2one	-0.12394	0.312528	1
ENSMUSG00000003662	Ciao1	CIAO1	ortholog_one2one	0.176993	0.268924	1
ENSMUSG00000003680	Taf6l	TAF6L	ortholog_one2one	0.400966	0.173397	0.976688
ENSMUSG00000003721	Insig2	INSIG2	ortholog_one2one	0.0321481	0.885496	1
ENSMUSG00000003731	Kpna6	KPNA6	ortholog_one2one	0.0304298	0.75636	1
ENSMUSG00000003746	Man1a	MAN1A1	ortholog_one2one	0.205625	0.0227899	0.623371
ENSMUSG00000003778	Brd8	BRD8	ortholog_one2one	0.0313097	0.891379	1
ENSMUSG00000003779	Kif20a	KIF20A	ortholog_one2one	0.180198	0.752529	1
ENSMUSG00000003808	Farsa	FARSA	ortholog_one2one	-0.0132104	0.924438	1
ENSMUSG00000003809	Gcdh	GCDH	ortholog_one2one	0.0700303	0.679756	1
ENSMUSG00000003810	Mast2	MAST2	ortholog_one2one	-0.356485	0.0352563	0.708937
ENSMUSG00000003812	Dnase2a	DNASE2	ortholog_one2one	-0.252352	0.141098	0.950849
ENSMUSG00000003813	Rad23a	RAD23A	ortholog_one2one	-0.0591452	0.603449	1
ENSMUSG00000003814	Calr	CALR	ortholog_one2one	-0.269454	0.0933844	0.90002
ENSMUSG00000003824	Syce2	SYCE2	ortholog_one2one	-0.129846	0.726078	1
ENSMUSG00000003847	Nfat5	NFAT5	ortholog_one2one	-0.253438	0.332595	1
ENSMUSG00000003848	Nob1	NOB1	ortholog_one2one	0.102551	0.502144	1
ENSMUSG00000003849	Nqo1	NQO1	ortholog_one2one	0.413157	0.0432891	0.739994
ENSMUSG00000003865	Gys1	GYS1	ortholog_one2one	0.247881	0.264119	1
ENSMUSG00000003868	Ruvbl2	RUVBL2	ortholog_one2one	0.117675	0.551006	1
ENSMUSG00000003873	Bax	BAX	ortholog_one2one	-0.176521	0.242101	1
ENSMUSG00000003882	Il7r	IL7R	ortholog_one2one	-1.16028	0.0253334	0.64231
ENSMUSG00000003923	Tfam	TFAM	ortholog_one2one	-0.0112769	0.950548	1
ENSMUSG00000003934	Efnb3	EFNB3	ortholog_one2one	-0.1145	0.911743	NA
ENSMUSG00000003948	Mmd	MMD	ortholog_one2one	0.00403854	0.984845	1
ENSMUSG00000003949	Hlf	HLF	ortholog_one2one	0.0785533	0.726662	1
ENSMUSG00000003955	Fam162a	FAM162A	ortholog_one2one	0.181665	0.225485	0.998035
ENSMUSG00000003970	Rpl8	RPL8	ortholog_one2one	-0.0624689	0.530301	1
ENSMUSG00000003992	Ssbp2	SSBP2	ortholog_one2one	-0.288675	0.444765	1
ENSMUSG00000004018	Fancl	FANCL	ortholog_one2one	0.0619992	0.750147	1
ENSMUSG00000004032	Gstm5	GSTM3	ortholog_one2one	0.142688	0.47	1
ENSMUSG00000004035	Gstm7	GSTM2	ortholog_one2one	0.472099	0.00970567	0.453971
ENSMUSG00000004040	Stat3	STAT3	ortholog_one2one	-0.272227	0.194267	0.986147
ENSMUSG00000004043	Stat5a	STAT5A	ortholog_one2one	-0.113084	0.558297	1
ENSMUSG00000004044	Cavin1	CAVIN1	ortholog_one2one	-0.168144	0.297848	1
ENSMUSG00000004054	Map3k11	MAP3K11	ortholog_one2one	0.0450489	0.669188	1
ENSMUSG00000004056	Akt2	AKT2	ortholog_one2one	-0.0763527	0.534175	1
ENSMUSG00000004069	Dnaja3	DNAJA3	ortholog_one2one	-0.0719366	0.628691	1
ENSMUSG00000004070	Hmox2	HMOX2	ortholog_one2one	-0.0398797	0.698144	1
ENSMUSG00000004071	Cdip1	CDIP1	ortholog_one2one	-0.239115	0.288803	1
ENSMUSG00000004085	Map3k20	MAP3K20	ortholog_one2one	0.307886	0.099733	0.906986
ENSMUSG00000004096	Cwc15	CWC15	ortholog_one2one	0.019676	0.890592	1
ENSMUSG00000004098	Col5a3	COL5A3	ortholog_one2one	0.386795	0.210174	0.99454
ENSMUSG00000004099	Dnmt1	DNMT1	ortholog_one2one	-0.354184	0.201739	0.993031
ENSMUSG00000004105	Angptl2	ANGPTL2	ortholog_one2one	-0.0304333	0.873114	1
ENSMUSG00000004110	Cacna1e	CACNA1E	ortholog_one2one	-1.31902	0.134622	0.94898
ENSMUSG00000004127	Trmt10a	TRMT10A	ortholog_one2one	0.19454	0.457763	1
ENSMUSG00000004151	Etv1	ETV1	ortholog_one2one	-0.0343894	0.934911	1
ENSMUSG00000004187	Kifc2	KIFC2	ortholog_one2one	0.28762	0.11367	0.921345
ENSMUSG00000004207	Psap	PSAP	ortholog_one2one	-0.0744614	0.524294	1
ENSMUSG00000004221	Ikbkg	IKBKG	ortholog_one2one	0.0778445	0.600277	1
ENSMUSG00000004233	Wars2	WARS2	ortholog_one2one	-0.128546	0.613368	1
ENSMUSG00000004264	Phb2	PHB2	ortholog_one2one	-0.0685984	0.671907	1
ENSMUSG00000004266	Ptpn6	PTPN6	ortholog_one2one	-0.464261	0.0628597	0.807958
ENSMUSG00000004267	Eno2	ENO2	ortholog_one2one	-3.00093	0.0209145	0.606306
ENSMUSG00000004268	Emg1	EMG1	ortholog_one2one	-0.0803116	0.545763	1
ENSMUSG00000004270	Lpcat3	LPCAT3	ortholog_one2one	0.149043	0.389025	1
ENSMUSG00000004285	Atp6v1f	ATP6V1F	ortholog_one2one	0.0652571	0.639064	1
ENSMUSG00000004296	Il12b	IL12B	ortholog_one2one	-1.04977	0.377336	NA
ENSMUSG00000004317	Clcn5	CLCN5	ortholog_one2one	0.19115	0.507048	1
ENSMUSG00000004319	Clcn3	CLCN3	ortholog_one2one	-0.146668	0.235933	1
ENSMUSG00000004328	Hif3a	HIF3A	ortholog_one2one	2.03455	0.0467734	0.757261
ENSMUSG00000004341	Gpx6	GPX6	ortholog_one2one	0.555729	0.31106	1
ENSMUSG00000004347	Pde1c	PDE1C	ortholog_one2one	0.0676203	0.919984	1
ENSMUSG00000004356	Utp20	UTP20	ortholog_one2one	0.0310453	0.844151	1
ENSMUSG00000004359	Spic	SPIC	ortholog_one2one	-0.292579	0.443152	1
ENSMUSG00000004364	Cul3	CUL3	ortholog_one2one	0.0967967	0.457493	1
ENSMUSG00000004383	Large1	LARGE1	ortholog_one2one	0.161045	0.503394	1
ENSMUSG00000004393	Ddx56	DDX56	ortholog_one2one	-0.104137	0.467514	1
ENSMUSG00000004394	Tmed4	TMED4	ortholog_one2one	0.0453815	0.791989	1
ENSMUSG00000004446	Bid	BID	ortholog_one2one	0.197289	0.212382	0.995421
ENSMUSG00000004451	Ralb	RALB	ortholog_one2one	0.120395	0.454781	1
ENSMUSG00000004455	Ppp1cc	PPP1CC	ortholog_one2one	0.0899301	0.615966	1
ENSMUSG00000004462	Tbccd1	TBCCD1	ortholog_one2one	0.0939298	0.455825	1
ENSMUSG00000004473	Clec11a	CLEC11A	ortholog_one2one	-0.10261	0.769153	1
ENSMUSG00000004508	Gab2	GAB2	ortholog_one2one	-0.745969	0.00482506	0.335597
ENSMUSG00000004530	Coro1c	CORO1C	ortholog_one2one	-0.382227	0.0388055	0.72027
ENSMUSG00000004535	Tax1bp1	TAX1BP1	ortholog_one2one	0.142154	0.170996	0.973268
ENSMUSG00000004552	Ctse	CTSE	ortholog_one2one	-1.14668	0.119702	0.933873
ENSMUSG00000004558	Ndrg2	NDRG2	ortholog_one2one	-0.0667395	0.718927	1
ENSMUSG00000004561	Mettl17	METTL17	ortholog_one2one	-0.150802	0.508926	1
ENSMUSG00000004562	Arhgef40	ARHGEF40	ortholog_one2one	0.0309895	0.877151	1
ENSMUSG00000004565	Pnpla6	PNPLA6	ortholog_one2one	0.238411	0.17182	0.973939
ENSMUSG00000004567	Mcoln1	MCOLN1	ortholog_one2one	0.0672371	0.625091	1
ENSMUSG00000004568	Arhgef18	ARHGEF18	ortholog_one2one	-0.308518	0.132294	0.946851
ENSMUSG00000004591	Pkn2	PKN2	ortholog_one2one	-0.046228	0.704581	1
ENSMUSG00000004612	Nkg7	NKG7	ortholog_one2one	-0.599208	0.248473	1
ENSMUSG00000004626	Stxbp2	STXBP2	ortholog_one2one	-0.0495625	0.736121	1
ENSMUSG00000004631	Sgce	SGCE	ortholog_one2one	0.167472	0.523645	1
ENSMUSG00000004637	Wwox	WWOX	ortholog_one2one	-0.273154	0.149985	0.95369
ENSMUSG00000004642	Slbp	SLBP	ortholog_one2one	0.133477	0.32733	1
ENSMUSG00000004654	Ghrhr	GHRHR	ortholog_one2one	0.954727	0.640463	NA
ENSMUSG00000004661	Arid3b	ARID3B	ortholog_one2one	-0.142706	0.663015	1
ENSMUSG00000004665	Cnn2	CNN2	ortholog_one2one	-0.33119	0.106293	0.918079
ENSMUSG00000004667	Polr2e	POLR2E	ortholog_one2one	0.0969995	0.559143	1
ENSMUSG00000004677	Myo9b	MYO9B	ortholog_one2one	0.0866091	0.597073	1
ENSMUSG00000004698	Hdac9	HDAC9	ortholog_one2one	-0.590411	0.191316	0.984327
ENSMUSG00000004707	Ly9	LY9	ortholog_one2one	-1.11297	0.00502989	0.340821
ENSMUSG00000004709	Cd244a	CD244	ortholog_one2one	-0.329588	0.624024	1
ENSMUSG00000004730	Adgre1	ADGRE1	ortholog_one2one	-0.454788	0.210261	0.99454
ENSMUSG00000004748	Mtfp1	MTFP1	ortholog_one2one	0.0404338	0.755443	1
ENSMUSG00000004768	Rab23	RAB23	ortholog_one2one	0.267503	0.242721	1
ENSMUSG00000004771	Rab11a	RAB11A	ortholog_one2one	-0.0273246	0.827476	1
ENSMUSG00000004788	Eif2b2	EIF2B2	ortholog_one2one	0.0286064	0.888393	1
ENSMUSG00000004789	Dlst	DLST	ortholog_one2one	0.0972082	0.57618	1
ENSMUSG00000004791	Pgf	PGF	ortholog_one2one	-0.767328	0.635671	NA
ENSMUSG00000004798	Ulk2	ULK2	ortholog_one2one	-0.0975457	0.446083	1
ENSMUSG00000004814	Ccl24	CCL24	ortholog_one2one	-0.0975502	0.795901	1
ENSMUSG00000004815	Dgkq	DGKQ	ortholog_one2one	0.274674	0.0507326	0.774175
ENSMUSG00000004843	Chmp2b	CHMP2B	ortholog_one2one	0.232763	0.0340487	0.707651
ENSMUSG00000004846	Plod3	PLOD3	ortholog_one2one	-0.0797086	0.551554	1
ENSMUSG00000004849	Ap1s1	AP1S1	ortholog_one2one	-0.0237536	0.886199	1
ENSMUSG00000004864	Mapk13	MAPK13	ortholog_one2one	-2.89447	0.0187326	0.574647
ENSMUSG00000004865	Srpk1	SRPK1	ortholog_one2one	-0.251673	0.0647448	0.811238
ENSMUSG00000004880	Lbr	LBR	ortholog_one2one	-0.206427	0.355773	1
ENSMUSG00000004891	Nes	NES	ortholog_one2one	0.0323662	0.881771	1
ENSMUSG00000004892	Bcan	BCAN	ortholog_one2one	-4.07621	0.281474	NA
ENSMUSG00000004895	Prcc	PRCC	ortholog_one2one	0.000749464	0.994277	1
ENSMUSG00000004896	Rrnad1	RRNAD1	ortholog_one2one	0.18662	0.219205	0.997056
ENSMUSG00000004897	Hdgf	HDGF	ortholog_one2one	0.106551	0.446421	1
ENSMUSG00000004929	Thop1	THOP1	ortholog_one2one	-0.749791	0.00136092	0.195616
ENSMUSG00000004931	Apba3	APBA3	ortholog_one2one	-0.0429612	0.787902	1
ENSMUSG00000004933	Matk	MATK	ortholog_one2one	0.37242	0.641331	1
ENSMUSG00000004934	Pias4	PIAS4	ortholog_one2one	-0.0409708	0.794869	1
ENSMUSG00000004936	Map2k1	MAP2K1	ortholog_one2one	0.0362989	0.779615	1
ENSMUSG00000004937	Sgta	SGTA	ortholog_one2one	-0.0270053	0.755968	1
ENSMUSG00000004945	Tmem242	TMEM242	ortholog_one2one	0.111124	0.442012	1
ENSMUSG00000004947	Dtx2	DTX2	ortholog_one2one	-0.0719911	0.705987	1
ENSMUSG00000004951	Hspb1	HSPB1	ortholog_one2one	-0.228342	0.443937	1
ENSMUSG00000004980	Hnrnpa2b1	HNRNPA2B1	ortholog_one2one	0.036548	0.70535	1
ENSMUSG00000004994	Ccdc130	CCDC130	ortholog_one2one	0.123508	0.520452	1
ENSMUSG00000004996	Mri1	MRI1	ortholog_one2one	-0.00339996	0.981047	1
ENSMUSG00000005034	Prkacb	PRKACB	ortholog_one2one	-0.0529674	0.58907	1
ENSMUSG00000005043	Sgsh	SGSH	ortholog_one2one	0.0663103	0.811254	1
ENSMUSG00000005045	Chd5	CHD5	ortholog_one2one	-0.928046	0.659456	NA
ENSMUSG00000005054	Cstb	CSTB	ortholog_one2one	-0.0111015	0.943402	1
ENSMUSG00000005057	Sh2b2	SH2B2	ortholog_one2one	-0.0579804	0.867701	1
ENSMUSG00000005069	Pex5	PEX5	ortholog_one2one	0.203151	0.0623768	0.807958
ENSMUSG00000005087	Cd44	CD44	ortholog_one2one	-0.482235	0.0733943	0.838802
ENSMUSG00000005089	Slc1a2	SLC1A2	ortholog_one2one	0.0547927	0.70272	1
ENSMUSG00000005102	Eif2ak4	EIF2AK4	ortholog_one2one	0.00349171	0.983547	1
ENSMUSG00000005103	Wdr1	WDR1	ortholog_one2one	-0.117499	0.376256	1
ENSMUSG00000005107	Slc2a9	SLC2A9	ortholog_one2one	0.212249	0.181188	0.979773
ENSMUSG00000005124	Ccn4	CCN4	ortholog_one2one	0.28006	0.503404	1
ENSMUSG00000005125	Ndrg1	NDRG1	ortholog_one2one	0.000582392	0.99798	1
ENSMUSG00000005131	4930550C14Rik	C11orf65	ortholog_one2one	-1.28089	0.318277	NA
ENSMUSG00000005148	Klf5	KLF5	ortholog_one2one	0.0553768	0.954218	1
ENSMUSG00000005161	Prdx2	PRDX2	ortholog_one2one	0.107032	0.576414	1
ENSMUSG00000005198	Polr2a	POLR2A	ortholog_one2one	-0.169571	0.136207	0.94898
ENSMUSG00000005202	Shbg	SHBG	ortholog_one2one	1.532	0.557447	NA
ENSMUSG00000005220	Corin	CORIN	ortholog_one2one	-0.125604	0.880145	1
ENSMUSG00000005225	Plekha8	PLEKHA8	ortholog_one2one	0.290822	0.119953	0.933873
ENSMUSG00000005233	Spc25	SPC25	ortholog_one2one	0.295762	0.410346	1
ENSMUSG00000005237	Dnah2	DNAH2	ortholog_one2one	1.47356	0.239091	1
ENSMUSG00000005251	Ripk4	RIPK4	ortholog_one2one	0.289657	0.347892	1
ENSMUSG00000005262	Ufd1	UFD1	ortholog_one2one	0.148926	0.196893	0.988556
ENSMUSG00000005267	Zfp287	ZNF287	ortholog_one2one	-0.662103	0.186546	0.979773
ENSMUSG00000005299	Letm1	LETM1	ortholog_one2one	0.129574	0.391772	1
ENSMUSG00000005312	Ubqln1	UBQLN1	ortholog_one2one	0.0413906	0.734904	1
ENSMUSG00000005320	Fgfr4	FGFR4	ortholog_one2one	0.0473995	0.733859	1
ENSMUSG00000005338	Cadm3	CADM3	ortholog_one2one	-0.296546	0.108019	0.919453
ENSMUSG00000005354	Txn2	TXN2	ortholog_one2one	-0.00841784	0.963011	1
ENSMUSG00000005357	Slc1a6	SLC1A6	ortholog_one2one	0.376445	0.867582	NA
ENSMUSG00000005360	Slc1a3	SLC1A3	ortholog_one2one	-1.09286	0.313701	1
ENSMUSG00000005362	Crbn	CRBN	ortholog_one2one	-0.0579312	0.69258	1
ENSMUSG00000005364	Il5ra	IL5RA	ortholog_one2one	-1.79732	0.219942	NA
ENSMUSG00000005370	Msh6	MSH6	ortholog_one2one	0.191122	0.262614	1
ENSMUSG00000005371	Fbxo11	FBXO11	ortholog_one2one	-0.0963987	0.509828	1
ENSMUSG00000005373	Mlxipl	MLXIPL	ortholog_one2one	0.0815938	0.652262	1
ENSMUSG00000005374	Tbl2	TBL2	ortholog_one2one	0.0149711	0.915928	1
ENSMUSG00000005378	Bud23	BUD23	ortholog_one2one	0.0185727	0.911972	1
ENSMUSG00000005397	Nid1	NID1	ortholog_one2one	-0.0922599	0.579687	1
ENSMUSG00000005410	Mcm5	MCM5	ortholog_one2one	-0.441404	0.379553	1
ENSMUSG00000005413	Hmox1	HMOX1	ortholog_one2one	-0.250268	0.370876	1
ENSMUSG00000005417	Mprip	MPRIP	ortholog_one2one	-0.0530716	0.699996	1
ENSMUSG00000005442	Cic	CIC	ortholog_one2one	-0.0670019	0.67093	1
ENSMUSG00000005447	Pafah1b3	PAFAH1B3	ortholog_one2one	-0.400064	0.292546	1
ENSMUSG00000005465	Il27ra	IL27RA	ortholog_one2one	-0.234686	0.539108	1
ENSMUSG00000005469	Prkaca	PRKACA	ortholog_one2one	0.15881	0.125643	0.939487
ENSMUSG00000005470	Asf1b	ASF1B	ortholog_one2one	-0.600101	0.222128	0.998035
ENSMUSG00000005481	Ddx39a	DDX39A	ortholog_one2one	-0.0214153	0.897271	1
ENSMUSG00000005483	Dnajb1	DNAJB1	ortholog_one2one	-0.21089	0.219711	0.997056
ENSMUSG00000005493	Msh4	MSH4	ortholog_one2one	-2.89572	0.136437	NA
ENSMUSG00000005501	Usp40	USP40	ortholog_one2one	0.116089	0.330016	1
ENSMUSG00000005505	Kbtbd4	KBTBD4	ortholog_one2one	0.122544	0.365639	1
ENSMUSG00000005506	Celf1	CELF1	ortholog_one2one	0.00056589	0.996213	1
ENSMUSG00000005510	Ndufs3	NDUFS3	ortholog_one2one	0.183479	0.272612	1
ENSMUSG00000005514	Por	POR	ortholog_one2one	-0.332872	0.342721	1
ENSMUSG00000005533	Igf1r	IGF1R	ortholog_one2one	-0.361046	0.176972	0.979773
ENSMUSG00000005534	Insr	INSR	ortholog_one2one	-0.0353131	0.770051	1
ENSMUSG00000005540	Fcer2a	FCER2	ortholog_one2one	-1.83667	0.0166206	0.554857
ENSMUSG00000005553	Atp4a	ATP4A	ortholog_one2one	-0.580007	0.380922	1
ENSMUSG00000005566	Trim28	TRIM28	ortholog_one2one	0.0225938	0.854817	1
ENSMUSG00000005575	Ube2m	UBE2M	ortholog_one2one	0.0162876	0.895582	1
ENSMUSG00000005580	Adcy9	ADCY9	ortholog_one2one	0.0319888	0.807341	1
ENSMUSG00000005583	Mef2c	MEF2C	ortholog_one2one	-0.403414	0.236938	1
ENSMUSG00000005609	Ctr9	CTR9	ortholog_one2one	0.209022	0.119104	0.932199
ENSMUSG00000005610	Eif4g2	EIF4G2	ortholog_one2one	-0.0825303	0.423192	1
ENSMUSG00000005611	Irag1	IRAG1	ortholog_one2one	0.2422	0.564637	1
ENSMUSG00000005615	Pcyt1a	PCYT1A	ortholog_one2one	0.0181215	0.918473	1
ENSMUSG00000005621	Zfp592	ZNF592	ortholog_one2one	-0.234893	0.120555	0.933873
ENSMUSG00000005625	Psmd4	PSMD4	ortholog_one2one	0.0482602	0.672672	1
ENSMUSG00000005628	Tmod4	TMOD4	ortholog_one2one	2.21221	0.000412969	0.0992941
ENSMUSG00000005640	Insrr	INSRR	ortholog_one2one	-1.51646	0.185945	NA
ENSMUSG00000005656	Snx6	SNX6	ortholog_one2one	-0.000455876	0.99779	1
ENSMUSG00000005667	Mthfd2	MTHFD2	ortholog_one2one	-1.46752	0.00204297	0.229552
ENSMUSG00000005672	Kit	KIT	ortholog_one2one	0.560133	0.0677551	0.820649
ENSMUSG00000005674	Tomm40l	TOMM40L	ortholog_one2one	-0.360979	0.0393849	0.720996
ENSMUSG00000005677	Nr1i3	NR1I3	ortholog_one2one	0.0486382	0.848134	1
ENSMUSG00000005681	Apoa2	APOA2	ortholog_one2one	0.134523	0.446197	1
ENSMUSG00000005686	Ampd3	AMPD3	ortholog_one2one	-0.193539	0.662197	1
ENSMUSG00000005687	Bcas2	BCAS2	ortholog_one2one	0.101028	0.371025	1
ENSMUSG00000005696	Sh2d1a	SH2D1A	ortholog_one2one	-1.01274	0.426201	1
ENSMUSG00000005698	Ctcf	CTCF	ortholog_one2one	-0.0278628	0.847331	1
ENSMUSG00000005699	Pard6a	PARD6A	ortholog_one2one	-0.157035	0.674243	1
ENSMUSG00000005718	Tfap4	TFAP4	ortholog_one2one	-0.163894	0.447361	1
ENSMUSG00000005732	Ranbp1	RANBP1	ortholog_one2one	-0.10328	0.421651	1
ENSMUSG00000005763	Cd247	CD247	ortholog_one2one	-1.60523	0.0359944	0.709941
ENSMUSG00000005774	Rfx5	RFX5	ortholog_one2one	0.138027	0.592218	1
ENSMUSG00000005779	Psmb4	PSMB4	ortholog_one2one	0.0975394	0.400643	1
ENSMUSG00000005800	Mmp8	MMP8	ortholog_one2one	-1.84243	0.0990619	0.906986
ENSMUSG00000005802	Slc30a4	SLC30A4	ortholog_one2one	0.323474	0.0442053	0.7431
ENSMUSG00000005804	Bloc1s6	BLOC1S6	ortholog_one2one	0.130126	0.447543	1
ENSMUSG00000005813	Metap1	METAP1	ortholog_one2one	0.0287742	0.847358	1
ENSMUSG00000005823	Gpr108	GPR108	ortholog_one2one	-0.209769	0.0940249	0.900631
ENSMUSG00000005824	Tnfsf14	TNFSF14	ortholog_one2one	-1.2363	0.13314	0.948702
ENSMUSG00000005836	Gata6	GATA6	ortholog_one2one	-0.0446802	0.837616	1
ENSMUSG00000005846	Rsl1d1	RSL1D1	ortholog_one2one	0.145588	0.222005	0.998035
ENSMUSG00000005871	Apc	APC	ortholog_one2one	-0.0123009	0.92173	1
ENSMUSG00000005873	Reep5	REEP5	ortholog_one2one	-0.145258	0.528419	1
ENSMUSG00000005881	Ergic3	ERGIC3	ortholog_one2one	0.136482	0.249909	1
ENSMUSG00000005882	Uqcc1	UQCC1	ortholog_one2one	-0.0439799	0.842361	1
ENSMUSG00000005883	Spo11	SPO11	ortholog_one2one	-0.202912	0.911972	NA
ENSMUSG00000005886	Ncoa2	NCOA2	ortholog_one2one	-0.151753	0.4825	1
ENSMUSG00000005893	Nr2c2	NR2C2	ortholog_one2one	-0.148628	0.472142	1
ENSMUSG00000005897	Nr2c1	NR2C1	ortholog_one2one	0.0382359	0.75094	1
ENSMUSG00000005899	Smpd4	SMPD4	ortholog_one2one	-0.223081	0.288418	1
ENSMUSG00000005907	Pex1	PEX1	ortholog_one2one	-0.0646161	0.779563	1
ENSMUSG00000005936	Kctd20	KCTD20	ortholog_one2one	-0.00352468	0.98279	1
ENSMUSG00000005947	Itgae	ITGAE	ortholog_one2one	-0.126406	0.816939	1
ENSMUSG00000005949	Ctns	CTNS	ortholog_one2one	0.203602	0.106691	0.918079
ENSMUSG00000005952	Trpv1	TRPV1	ortholog_one2one	0.00226051	0.998356	1
ENSMUSG00000005958	Ephb3	EPHB3	ortholog_one2one	-0.636063	0.346848	1
ENSMUSG00000005968	Tuft1	TUFT1	ortholog_one2one	0.0362092	0.929025	1
ENSMUSG00000005980	Dnase1	DNASE1	ortholog_one2one	-2.50342	0.165878	NA
ENSMUSG00000005981	Trap1	TRAP1	ortholog_one2one	0.0530282	0.60528	1
ENSMUSG00000005982	Naa60	NAA60	ortholog_one2one	0.0214639	0.924646	1
ENSMUSG00000005983	1700037C18Rik	C16orf90	ortholog_one2one	0.0309517	0.964165	1
ENSMUSG00000005986	Ankrd13d	ANKRD13D	ortholog_one2one	0.137679	0.820208	1
ENSMUSG00000006005	Tpr	TPR	ortholog_one2one	0.165953	0.121108	0.933873
ENSMUSG00000006010	Odr4	ODR4	ortholog_one2one	0.00155299	0.991356	1
ENSMUSG00000006014	Prg4	PRG4	ortholog_one2one	-0.119128	0.53733	1
ENSMUSG00000006019	Dhx34	DHX34	ortholog_one2one	-0.0137296	0.932693	1
ENSMUSG00000006021	Kptn	KPTN	ortholog_one2one	-0.0671848	0.692119	1
ENSMUSG00000006024	Napa	NAPA	ortholog_one2one	0.104556	0.419451	1
ENSMUSG00000006050	Sra1	SRA1	ortholog_one2one	0.042606	0.746427	1
ENSMUSG00000006058	Snf8	SNF8	ortholog_one2one	0.0897795	0.448223	1
ENSMUSG00000006095	Tbcb	TBCB	ortholog_one2one	0.108833	0.573122	1
ENSMUSG00000006127	Inpp5k	INPP5K	ortholog_one2one	0.095328	0.656294	1
ENSMUSG00000006134	Crkl	CRKL	ortholog_one2one	0.105184	0.504327	1
ENSMUSG00000006154	Eps8l1	EPS8L1	ortholog_one2one	-0.274411	0.551163	1
ENSMUSG00000006169	Clint1	CLINT1	ortholog_one2one	0.00673191	0.938674	1
ENSMUSG00000006179	Prss16	PRSS16	ortholog_one2one	-0.427201	0.829492	NA
ENSMUSG00000006191	Cdkal1	CDKAL1	ortholog_one2one	-0.0175334	0.947894	1
ENSMUSG00000006205	Htra1	HTRA1	ortholog_one2one	-0.371726	0.283481	1
ENSMUSG00000006215	Zbtb17	ZBTB17	ortholog_one2one	-0.0289083	0.867687	1
ENSMUSG00000006218	Fam131c	FAM131C	ortholog_one2one	0.275221	0.549763	1
ENSMUSG00000006219	Fblim1	FBLIM1	ortholog_one2one	-0.405222	0.315995	1
ENSMUSG00000006221	Hspb7	HSPB7	ortholog_one2one	-0.96621	0.394039	1
ENSMUSG00000006235	Epor	EPOR	ortholog_one2one	0.204015	0.686154	1
ENSMUSG00000006241	Ccdc159	CCDC159	ortholog_one2one	-0.0102115	0.963492	1
ENSMUSG00000006262	Mob1b	MOB1B	ortholog_one2one	-0.0108236	0.938108	1
ENSMUSG00000006273	Atp6v1b2	ATP6V1B2	ortholog_one2one	0.0289402	0.794757	1
ENSMUSG00000006276	Eps15l1	EPS15L1	ortholog_one2one	-0.142168	0.274377	1
ENSMUSG00000006281	Tep1	TEP1	ortholog_one2one	-0.279845	0.213879	0.996691
ENSMUSG00000006288	Ttc5	TTC5	ortholog_one2one	0.121967	0.573231	1
ENSMUSG00000006289	Osgep	OSGEP	ortholog_one2one	0.0342713	0.790202	1
ENSMUSG00000006299	Aamp	AAMP	ortholog_one2one	0.0749206	0.580731	1
ENSMUSG00000006301	Tmbim1	TMBIM1	ortholog_one2one	-0.0650354	0.647457	1
ENSMUSG00000006304	Arpc2	ARPC2	ortholog_one2one	-0.0438016	0.619704	1
ENSMUSG00000006307	Kmt2b	KMT2B	ortholog_one2one	0.113384	0.38587	1
ENSMUSG00000006310	Zbtb32	ZBTB32	ortholog_one2one	-0.934341	0.374865	1
ENSMUSG00000006313	Upk1a	UPK1A	ortholog_one2one	-0.0373569	0.973692	NA
ENSMUSG00000006315	Tmem147	TMEM147	ortholog_one2one	-0.0538321	0.690317	1
ENSMUSG00000006333	Rps9	RPS9	ortholog_one2one	-0.14671	0.255083	1
ENSMUSG00000006335	Tfpt	TFPT	ortholog_one2one	0.0539289	0.813514	1
ENSMUSG00000006342	Susd2	SUSD2	ortholog_one2one	-0.303437	0.251029	1
ENSMUSG00000006344	Ggt5	GGT5	ortholog_one2one	-0.20005	0.490884	1
ENSMUSG00000006356	Crip2	CRIP2	ortholog_one2one	-0.0329059	0.867159	1
ENSMUSG00000006362	Cbfa2t3	CBFA2T3	ortholog_one2one	-0.67813	0.0327247	0.705149
ENSMUSG00000006369	Fbln1	FBLN1	ortholog_one2one	0.194611	0.790615	1
ENSMUSG00000006373	Pgrmc1	PGRMC1	ortholog_one2one	0.140721	0.361879	1
ENSMUSG00000006386	Tek	TEK	ortholog_one2one	0.128114	0.359079	1
ENSMUSG00000006389	Mpl	MPL	ortholog_one2one	-0.969602	0.325158	NA
ENSMUSG00000006390	Elovl1	ELOVL1	ortholog_one2one	0.193235	0.145568	0.952766
ENSMUSG00000006392	Med8	MED8	ortholog_one2one	0.189478	0.133347	0.948824
ENSMUSG00000006395	Hyi	HYI	ortholog_one2one	0.372093	0.0255642	0.643426
ENSMUSG00000006398	Cdc20	CDC20	ortholog_one2one	0.0540757	0.933957	1
ENSMUSG00000006403	Adamts4	ADAMTS4	ortholog_one2one	-0.809191	0.439865	1
ENSMUSG00000006411	Nectin4	NECTIN4	ortholog_one2one	-0.981532	0.19228	0.984327
ENSMUSG00000006412	Pfdn2	PFDN2	ortholog_one2one	0.177891	0.288022	1
ENSMUSG00000006418	Rnf114	RNF114	ortholog_one2one	0.0947614	0.285168	1
ENSMUSG00000006423	C330007P06Rik	STEEP1	ortholog_one2one	0.00830744	0.941959	1
ENSMUSG00000006435	Neurl1a	NEURL1	ortholog_one2one	-0.7472	0.402212	1
ENSMUSG00000006442	Srm	SRM	ortholog_one2one	0.137671	0.492289	1
ENSMUSG00000006445	Epha2	EPHA2	ortholog_one2one	-0.390061	0.163742	0.964703
ENSMUSG00000006456	Rbm14	RBM14	ortholog_one2one	-0.255883	0.071047	0.828681
ENSMUSG00000006457	Actn3	ACTN3	ortholog_one2one	-0.559894	0.753727	NA
ENSMUSG00000006463	Zdhhc24	ZDHHC24	ortholog_one2one	-0.348478	0.200018	0.989746
ENSMUSG00000006476	Nsmf	NSMF	ortholog_one2one	-0.193073	0.355202	1
ENSMUSG00000006494	Pdk1	PDK1	ortholog_one2one	0.190406	0.390786	1
ENSMUSG00000006517	Mvd	MVD	ortholog_one2one	0.509066	0.211745	0.995421
ENSMUSG00000006519	Cyba	CYBA	ortholog_one2one	-0.614841	0.0428231	0.739994
ENSMUSG00000006522	Itih3	ITIH3	ortholog_one2one	-0.681589	0.000241949	0.0850452
ENSMUSG00000006527	Sfmbt1	SFMBT1	ortholog_one2one	-0.159239	0.211241	0.995309
ENSMUSG00000006529	Itih1	ITIH1	ortholog_one2one	-0.216864	0.15437	0.957798
ENSMUSG00000006538	Ihh	IHH	ortholog_one2one	-0.0435	0.921415	1
ENSMUSG00000006542	Prkag3	PRKAG3	ortholog_one2one	-0.203456	0.892579	NA
ENSMUSG00000006567	Atp7b	ATP7B	ortholog_one2one	0.0966126	0.581014	1
ENSMUSG00000006574	Slc4a1	SLC4A1	ortholog_one2one	1.11012	0.0567239	0.794827
ENSMUSG00000006575	Rundc3a	RUNDC3A	ortholog_one2one	-0.315604	0.450378	1
ENSMUSG00000006576	Slc4a3	SLC4A3	ortholog_one2one	-0.879573	0.190312	0.982869
ENSMUSG00000006585	Cdt1	CDT1	ortholog_one2one	-0.117565	0.707764	1
ENSMUSG00000006586	Runx1t1	RUNX1T1	ortholog_one2one	-0.330238	0.673265	1
ENSMUSG00000006587	Snai3	SNAI3	ortholog_one2one	1.86627	0.00209962	0.23121
ENSMUSG00000006589	Aprt	APRT	ortholog_one2one	-0.0490576	0.718535	1
ENSMUSG00000006599	Gtf2h1	GTF2H1	ortholog_one2one	0.0618786	0.714394	1
ENSMUSG00000006611	Hfe	HFE	ortholog_one2one	0.0560185	0.705249	1
ENSMUSG00000006638	Abhd1	ABHD1	ortholog_one2one	0.00400884	0.991413	1
ENSMUSG00000006641	Slc5a6	SLC5A6	ortholog_one2one	0.465791	0.133132	0.948702
ENSMUSG00000006642	Tcf23	TCF23	ortholog_one2one	-0.43442	0.650734	NA
ENSMUSG00000006649	Nphs1	NPHS1	ortholog_one2one	-0.974019	0.174021	0.978045
ENSMUSG00000006651	Aplp1	APLP1	ortholog_one2one	0.268403	0.645112	1
ENSMUSG00000006673	Qrich1	QRICH1	ortholog_one2one	0.218662	0.0585882	0.800644
ENSMUSG00000006675	P4htm	P4HTM	ortholog_one2one	-0.226532	0.816486	1
ENSMUSG00000006676	Usp19	USP19	ortholog_one2one	0.0051365	0.966358	1
ENSMUSG00000006678	Pola1	POLA1	ortholog_one2one	-0.323944	0.135585	0.94898
ENSMUSG00000006699	Cdc42	CDC42	ortholog_one2one	0.0168885	0.83382	1
ENSMUSG00000006705	Pknox1	PKNOX1	ortholog_one2one	-0.0716917	0.759094	1
ENSMUSG00000006711	D130043K22Rik	KIAA0319	ortholog_one2one	0.186038	0.398186	1
ENSMUSG00000006715	Gmnn	GMNN	ortholog_one2one	-0.149126	0.416706	1
ENSMUSG00000006717	Acot13	ACOT13	ortholog_one2one	0.14751	0.429029	1
ENSMUSG00000006724	Cyp27b1	CYP27B1	ortholog_one2one	-3.09146	0.0881254	NA
ENSMUSG00000006728	Cdk4	CDK4	ortholog_one2one	0.092507	0.470606	1
ENSMUSG00000006731	B4galnt1	B4GALNT1	ortholog_one2one	0.0829534	0.497989	1
ENSMUSG00000006732	Mettl1	METTL1	ortholog_one2one	0.209862	0.243069	1
ENSMUSG00000006736	Tspan31	TSPAN31	ortholog_one2one	0.0668606	0.678897	1
ENSMUSG00000006740	Kif5b	KIF5B	ortholog_one2one	0.0230276	0.898449	1
ENSMUSG00000006763	Saal1	SAAL1	ortholog_one2one	-0.190239	0.329939	1
ENSMUSG00000006777	Krt23	KRT23	ortholog_one2one	1.19634	0.0468668	0.757261
ENSMUSG00000006782	Cnp	CNP	ortholog_one2one	-0.108186	0.606652	1
ENSMUSG00000006784	Odad4	ODAD4	ortholog_one2one	0.172937	0.714042	1
ENSMUSG00000006800	Sulf2	SULF2	ortholog_one2one	0.116806	0.553278	1
ENSMUSG00000006818	Sod2	SOD2	ortholog_one2one	0.0558746	0.757033	1
ENSMUSG00000006850	Tmco6	TMCO6	ortholog_one2one	-0.1883	0.470808	1
ENSMUSG00000006906	Stambp	STAMBP	ortholog_one2one	-0.0843867	0.612862	1
ENSMUSG00000006920	Ezh1	EZH1	ortholog_one2one	-0.130882	0.308142	1
ENSMUSG00000006930	Hap1	HAP1	ortholog_one2one	0.0354037	0.931427	1
ENSMUSG00000006931	P3h4	P3H4	ortholog_one2one	-1.02494	0.0341106	0.707651
ENSMUSG00000006932	Ctnnb1	CTNNB1	ortholog_one2one	-0.144743	0.194891	0.986641
ENSMUSG00000006941	Eif1b	EIF1B	ortholog_one2one	-0.0527869	0.737394	1
ENSMUSG00000006958	Chrd	CHRD	ortholog_one2one	0.531599	0.00979407	0.453971
ENSMUSG00000006998	Psmd2	PSMD2	ortholog_one2one	0.0550549	0.547911	1
ENSMUSG00000007021	Syngr3	SYNGR3	ortholog_one2one	-0.431776	0.729226	NA
ENSMUSG00000007029	Vars	VARS1	ortholog_one2one	-0.0740695	0.645313	1
ENSMUSG00000007030	Vwa7	VWA7	ortholog_one2one	-0.552481	0.380662	1
ENSMUSG00000007033	Hspa1l	HSPA1L	ortholog_one2one	-0.227085	0.891696	NA
ENSMUSG00000007034	Slc44a4	SLC44A4	ortholog_one2one	-0.309574	0.738031	1
ENSMUSG00000007036	Abhd16a	ABHD16A	ortholog_one2one	0.0896688	0.55542	1
ENSMUSG00000007038	Neu1	NEU1	ortholog_one2one	0.363929	0.00190009	0.221092
ENSMUSG00000007039	Ddah2	DDAH2	ortholog_one2one	-0.15844	0.553376	1
ENSMUSG00000007041	Clic1	CLIC1	ortholog_one2one	-0.379228	0.0656533	0.81498
ENSMUSG00000007050	Lsm2	LSM2	ortholog_one2one	0.000378427	0.998078	1
ENSMUSG00000007080	Pole	POLE	ortholog_one2one	-0.114381	0.66158	1
ENSMUSG00000007097	Atp1a2	ATP1A2	ortholog_one2one	-1.84507	0.0016345	0.213034
ENSMUSG00000007122	Casq1	CASQ1	ortholog_one2one	-1.30693	0.245011	1
ENSMUSG00000007207	Stx1a	STX1A	ortholog_one2one	0.564979	0.413377	1
ENSMUSG00000007338	Mrpl49	MRPL49	ortholog_one2one	0.112254	0.361539	1
ENSMUSG00000007379	Dennd2c	DENND2C	ortholog_one2one	-0.384668	0.420886	1
ENSMUSG00000007411	Mark3	MARK3	ortholog_one2one	-0.0325428	0.824023	1
ENSMUSG00000007415	Gatad1	GATAD1	ortholog_one2one	-0.0198106	0.896818	1
ENSMUSG00000007458	M6pr	M6PR	ortholog_one2one	0.112439	0.171361	0.973454
ENSMUSG00000007564	Ppp2r1a	PPP2R1A	ortholog_one2one	0.0844569	0.446829	1
ENSMUSG00000007570	Fance	FANCE	ortholog_one2one	0.327996	0.0528704	0.785426
ENSMUSG00000007589	Tinf2	TINF2	ortholog_one2one	-0.0818649	0.602204	1
ENSMUSG00000007591	Tssk4	TSSK4	ortholog_one2one	-1.10001	0.378765	NA
ENSMUSG00000007594	Hapln4	HAPLN4	ortholog_one2one	-0.143052	0.636251	1
ENSMUSG00000007610	Gtpbp3	GTPBP3	ortholog_one2one	0.00211639	0.989606	1
ENSMUSG00000007613	Tgfbr1	TGFBR1	ortholog_one2one	-0.154582	0.416371	1
ENSMUSG00000007617	Homer1	HOMER1	ortholog_one2one	0.0310547	0.890226	1
ENSMUSG00000007646	Rad51c	RAD51C	ortholog_one2one	-0.80571	0.103481	0.910469
ENSMUSG00000007655	Cav1	CAV1	ortholog_one2one	0.155945	0.629714	1
ENSMUSG00000007656	Arpp19	ARPP19	ortholog_one2one	0.161079	0.287905	1
ENSMUSG00000007659	Bcl2l1	BCL2L1	ortholog_one2one	-0.0254899	0.887704	1
ENSMUSG00000007670	Khsrp	KHSRP	ortholog_one2one	0.0478265	0.702028	1
ENSMUSG00000007721	Ccdc124	CCDC124	ortholog_one2one	0.0285916	0.859175	1
ENSMUSG00000007739	Cct4	CCT4	ortholog_one2one	-0.0908569	0.406939	1
ENSMUSG00000007783	Cpt1c	CPT1C	ortholog_one2one	0.293741	0.502797	1
ENSMUSG00000007805	Twist2	TWIST2	ortholog_one2one	0.7461	0.475708	NA
ENSMUSG00000007812	Zfp655	ZNF655	ortholog_one2one	0.126454	0.255072	1
ENSMUSG00000007815	Rhoa	RHOA	ortholog_one2one	-0.0168053	0.852026	1
ENSMUSG00000007817	Zmiz1	ZMIZ1	ortholog_one2one	-0.40963	8.69e-05	0.0547097
ENSMUSG00000007833	Aldh16a1	ALDH16A1	ortholog_one2one	0.0568411	0.719175	1
ENSMUSG00000007836	Hnrnpa0	HNRNPA0	ortholog_one2one	0.0767346	0.537737	1
ENSMUSG00000007850	Hnrnph1	HNRNPH1	ortholog_one2one	0.0232297	0.868229	1
ENSMUSG00000007867	Ift43	IFT43	ortholog_one2one	0.374322	0.167022	0.971464
ENSMUSG00000007872	Id3	ID3	ortholog_one2one	-0.518258	0.0265996	0.658047
ENSMUSG00000007880	Arid1a	ARID1A	ortholog_one2one	-0.0412757	0.828385	1
ENSMUSG00000007908	Hmgcll1	HMGCLL1	ortholog_one2one	-1.62904	0.255894	NA
ENSMUSG00000007950	Abhd8	ABHD8	ortholog_one2one	-0.252524	0.349876	1
ENSMUSG00000007987	Ift22	IFT22	ortholog_one2one	-0.405836	0.075705	0.840326
ENSMUSG00000007989	Fzd3	FZD3	ortholog_one2one	-1.47475	0.130286	0.942213
ENSMUSG00000008028	1700008O03Rik	C19orf81	ortholog_one2one	-0.214664	0.872299	NA
ENSMUSG00000008035	Mid1ip1	MID1IP1	ortholog_one2one	0.128361	0.622309	1
ENSMUSG00000008036	Ap2s1	AP2S1	ortholog_one2one	0.0281346	0.829239	1
ENSMUSG00000008090	Fgfrl1	FGFRL1	ortholog_one2one	0.281427	0.0926012	0.895681
ENSMUSG00000008129	Brme1	BRME1	ortholog_one2one	0.558522	0.659002	1
ENSMUSG00000008136	Fhl2	FHL2	ortholog_one2one	0.198588	0.808727	1
ENSMUSG00000008140	Emc10	EMC10	ortholog_one2one	0.0110104	0.912958	1
ENSMUSG00000008153	Clstn3	CLSTN3	ortholog_one2one	0.0297742	0.931262	1
ENSMUSG00000008200	Fnbp4	FNBP4	ortholog_one2one	0.0741525	0.696602	1
ENSMUSG00000008206	Cers4	CERS4	ortholog_one2one	0.0730778	0.829573	1
ENSMUSG00000008226	Scrn3	SCRN3	ortholog_one2one	0.100773	0.445827	1
ENSMUSG00000008301	Phax	PHAX	ortholog_one2one	0.0991989	0.456775	1
ENSMUSG00000008305	Tle1	TLE1	ortholog_one2one	-0.0215671	0.848344	1
ENSMUSG00000008318	Relt	RELT	ortholog_one2one	-1.23791	0.0396579	0.721799
ENSMUSG00000008333	Snrpb2	SNRPB2	ortholog_one2one	0.076058	0.668055	1
ENSMUSG00000008348	Ubc	UBC	ortholog_one2one	-0.340024	0.13023	0.942213
ENSMUSG00000008373	Prpf31	PRPF31	ortholog_one2one	-0.131566	0.428642	1
ENSMUSG00000008384	Sertad1	SERTAD1	ortholog_one2one	0.275546	0.293944	1
ENSMUSG00000008393	Carhsp1	CARHSP1	ortholog_one2one	0.114258	0.373769	1
ENSMUSG00000008398	Elk3	ELK3	ortholog_one2one	-0.362762	0.194167	0.986147
ENSMUSG00000008429	Herpud2	HERPUD2	ortholog_one2one	0.181342	0.162081	0.962223
ENSMUSG00000008435	Rdh13	RDH13	ortholog_one2one	0.087482	0.731214	1
ENSMUSG00000008438	Adam21	ADAM21	ortholog_one2one	1.30682	0.550404	NA
ENSMUSG00000008461	Fut1	FUT1	ortholog_one2one	-0.779498	0.382197	1
ENSMUSG00000008475	Arpc5	ARPC5	ortholog_one2one	0.00146345	0.987935	1
ENSMUSG00000008482	Rnf151	RNF151	ortholog_one2one	-0.655649	0.84136	NA
ENSMUSG00000008496	Pou2f2	POU2F2	ortholog_one2one	-0.401945	0.669386	1
ENSMUSG00000008540	Mgst1	MGST1	ortholog_one2one	0.166122	0.42985	1
ENSMUSG00000008575	Nfib	NFIB	ortholog_one2one	0.0208982	0.830128	1
ENSMUSG00000008601	Rab25	RAB25	ortholog_one2one	-0.594612	0.475406	1
ENSMUSG00000008604	Ubqln4	UBQLN4	ortholog_one2one	0.083071	0.417226	1
ENSMUSG00000008683	Rps15a	RPS15A	ortholog_one2one	-0.0939543	0.532652	1
ENSMUSG00000008690	Ncaph2	NCAPH2	ortholog_one2one	-0.00650405	0.965057	1
ENSMUSG00000008730	Hipk1	HIPK1	ortholog_one2one	-0.1059	0.286151	1
ENSMUSG00000008734	Gprc5b	GPRC5B	ortholog_one2one	-1.29783	0.0859034	0.868401
ENSMUSG00000008763	Man1a2	MAN1A2	ortholog_one2one	-0.0957104	0.588214	1
ENSMUSG00000008845	Cd163	CD163	ortholog_one2one	-0.612654	0.359826	1
ENSMUSG00000008855	Hdac5	HDAC5	ortholog_one2one	-0.289572	0.118264	0.932199
ENSMUSG00000008859	Rala	RALA	ortholog_one2one	0.146468	0.383158	1
ENSMUSG00000008892	Vdac3	VDAC3	ortholog_one2one	0.0262685	0.759041	1
ENSMUSG00000008958	Vps72	VPS72	ortholog_one2one	0.155728	0.343606	1
ENSMUSG00000008976	Gabpa	GABPA	ortholog_one2one	0.0420305	0.794941	1
ENSMUSG00000008999	Bmp7	BMP7	ortholog_one2one	0.117603	0.745215	1
ENSMUSG00000009030	Pdcl	PDCL	ortholog_one2one	-0.172136	0.172226	0.974148
ENSMUSG00000009035	Tmem184b	TMEM184B	ortholog_one2one	0.218201	0.109786	0.921229
ENSMUSG00000009073	Nf2	NF2	ortholog_one2one	-0.00849153	0.952693	1
ENSMUSG00000009076	Zmat5	ZMAT5	ortholog_one2one	-0.29755	0.106361	0.918079
ENSMUSG00000009079	Ewsr1	EWSR1	ortholog_one2one	0.0382458	0.695991	1
ENSMUSG00000009090	Ap1b1	AP1B1	ortholog_one2one	-0.124832	0.380453	1
ENSMUSG00000009092	Derl3	DERL3	ortholog_one2one	-1.44418	0.00518256	0.344252
ENSMUSG00000009108	Gnat2	GNAT2	ortholog_one2one	-0.918429	0.0877446	0.879264
ENSMUSG00000009112	Bcl2l13	BCL2L13	ortholog_one2one	-0.199419	0.0935402	0.90002
ENSMUSG00000009115	Spatc1l	SPATC1L	ortholog_one2one	-0.912798	0.543718	NA
ENSMUSG00000009145	Dqx1	DQX1	ortholog_one2one	0.169448	0.237804	1
ENSMUSG00000009207	Lnpk	LNPK	ortholog_one2one	0.123979	0.586353	1
ENSMUSG00000009216	Fam163b	FAM163B	ortholog_one2one	0.706629	0.617672	1
ENSMUSG00000009281	Rarres2	RARRES2	ortholog_one2one	0.0665893	0.699858	1
ENSMUSG00000009291	Pttg1ip	PTTG1IP	ortholog_one2one	0.167889	0.0751623	0.840326
ENSMUSG00000009292	Trpm2	TRPM2	ortholog_one2one	-0.275601	0.474415	1
ENSMUSG00000009293	Ube2g2	UBE2G2	ortholog_one2one	-0.116242	0.541284	1
ENSMUSG00000009350	Mpo	MPO	ortholog_one2one	-1.75064	0.285881	NA
ENSMUSG00000009376	Met	MET	ortholog_one2one	-0.133513	0.338023	1
ENSMUSG00000009378	Slc16a12	SLC16A12	ortholog_one2one	-0.517668	0.0588767	0.80175
ENSMUSG00000009394	Syn2	SYN2	ortholog_one2one	-0.733152	0.717758	NA
ENSMUSG00000009406	Elk1	ELK1	ortholog_one2one	0.0360897	0.826506	1
ENSMUSG00000009418	Nav1	NAV1	ortholog_one2one	-0.220711	0.584351	1
ENSMUSG00000009470	Tnpo1	TNPO1	ortholog_one2one	-0.151989	0.272369	1
ENSMUSG00000009535	Rnmt	RNMT	ortholog_one2one	-0.0903772	0.54408	1
ENSMUSG00000009545	Kcnq1	KCNQ1	ortholog_one2one	0.537651	0.211321	0.995369
ENSMUSG00000009549	Srp14	SRP14	ortholog_one2one	-0.102412	0.460971	1
ENSMUSG00000009555	Cdk9	CDK9	ortholog_one2one	0.00761111	0.961276	1
ENSMUSG00000009563	Tor2a	TOR2A	ortholog_one2one	0.124471	0.204697	0.993413
ENSMUSG00000009566	Fpgs	FPGS	ortholog_one2one	-0.231495	0.152974	0.955781
ENSMUSG00000009569	Mrtfb	MRTFB	ortholog_one2one	-0.146063	0.447887	1
ENSMUSG00000009585	Apobec3	APOBEC3H	ortholog_one2one	-0.826436	0.0351984	0.708937
ENSMUSG00000009614	Sardh	SARDH	ortholog_one2one	0.099602	0.637366	1
ENSMUSG00000009621	Vav2	VAV2	ortholog_one2one	-0.0176799	0.884889	1
ENSMUSG00000009630	Ppp2cb	PPP2CB	ortholog_one2one	0.146626	0.231523	0.999527
ENSMUSG00000009633	G0s2	G0S2	ortholog_one2one	-0.754345	0.311569	1
ENSMUSG00000009640	Dmap1	DMAP1	ortholog_one2one	0.242908	0.100946	0.906986
ENSMUSG00000009646	Pla2g12b	PLA2G12B	ortholog_one2one	0.101863	0.463267	1
ENSMUSG00000009647	Mcu	MCU	ortholog_one2one	0.295091	0.205552	0.993413
ENSMUSG00000009654	Oit3	OIT3	ortholog_one2one	0.15363	0.319002	1
ENSMUSG00000009681	Bcr	BCR	ortholog_one2one	0.113318	0.453895	1
ENSMUSG00000009731	Kcnd1	KCND1	ortholog_one2one	-0.0692146	0.925644	1
ENSMUSG00000009733	Tfcp2	TFCP2	ortholog_one2one	0.118478	0.556976	1
ENSMUSG00000009739	Pou6f1	POU6F1	ortholog_one2one	0.051151	0.886752	1
ENSMUSG00000009741	Ubp1	UBP1	ortholog_one2one	-0.00494928	0.964629	1
ENSMUSG00000009772	Nuak2	NUAK2	ortholog_one2one	-0.442512	0.194249	0.986147
ENSMUSG00000009828	Cilk1	CILK1	ortholog_one2one	-0.0812733	0.583082	1
ENSMUSG00000009863	Sdhb	SDHB	ortholog_one2one	0.197288	0.282558	1
ENSMUSG00000009876	Cox4i2	COX4I2	ortholog_one2one	1.10363	0.322374	NA
ENSMUSG00000009894	Snap47	SNAP47	ortholog_one2one	-0.0431888	0.755174	1
ENSMUSG00000009905	Kdsr	KDSR	ortholog_one2one	0.0728923	0.688408	1
ENSMUSG00000009907	Vps4b	VPS4B	ortholog_one2one	0.0922149	0.435614	1
ENSMUSG00000009927	Rps25	RPS25	ortholog_one2one	-0.0464321	0.655039	1
ENSMUSG00000009995	Taz	TAZ	ortholog_one2one	0.0220466	0.848146	1
ENSMUSG00000010021	Kif19a	KIF19	ortholog_one2one	-0.915604	0.252994	1
ENSMUSG00000010025	Aldh3a2	ALDH3A2	ortholog_one2one	0.0736819	0.771002	1
ENSMUSG00000010044	Zmynd10	ZMYND10	ortholog_one2one	1.47184	0.119122	0.932199
ENSMUSG00000010045	Tmem115	TMEM115	ortholog_one2one	0.102237	0.363923	1
ENSMUSG00000010047	Hyal2	HYAL2	ortholog_one2one	-0.0564789	0.637828	1
ENSMUSG00000010048	Ifrd2	IFRD2	ortholog_one2one	-1e-05	0.99994	1
ENSMUSG00000010051	Hyal1	HYAL1	ortholog_one2one	-0.0385177	0.751495	1
ENSMUSG00000010054	Tusc2	TUSC2	ortholog_one2one	0.0292217	0.827854	1
ENSMUSG00000010057	Nprl2	NPRL2	ortholog_one2one	0.0940318	0.560859	1
ENSMUSG00000010064	Slc38a3	SLC38A3	ortholog_one2one	0.209157	0.213445	0.996417
ENSMUSG00000010067	Rassf1	RASSF1	ortholog_one2one	0.111678	0.593663	1
ENSMUSG00000010080	Epn3	EPN3	ortholog_one2one	-0.457009	0.671822	1
ENSMUSG00000010095	Slc3a2	SLC3A2	ortholog_one2one	0.0601937	0.66406	1
ENSMUSG00000010097	Nxf1	NXF1	ortholog_one2one	-0.0762045	0.679811	1
ENSMUSG00000010110	Stx5a	STX5	ortholog_one2one	0.000208922	0.998766	1
ENSMUSG00000010122	Slc47a1	SLC47A1	ortholog_one2one	0.233396	0.199723	0.989723
ENSMUSG00000010142	Tnfrsf13b	TNFRSF13B	ortholog_one2one	-0.446929	0.47808	1
ENSMUSG00000010154	Spire2	SPIRE2	ortholog_one2one	4.20077	0.0966849	NA
ENSMUSG00000010175	Prox1	PROX1	ortholog_one2one	0.0345774	0.866601	1
ENSMUSG00000010277	2610507B11Rik	KIAA0100	ortholog_one2one	0.0653965	0.612234	1
ENSMUSG00000010290	AI597479	C2orf49	ortholog_one2one	0.0488548	0.75978	1
ENSMUSG00000010307	Tmem86a	TMEM86A	ortholog_one2one	0.0197925	0.947631	1
ENSMUSG00000010311	Optc	OPTC	ortholog_one2one	-0.279749	0.848343	NA
ENSMUSG00000010342	Tex14	TEX14	ortholog_one2one	-0.400711	0.727283	1
ENSMUSG00000010358	Ifi35	IFI35	ortholog_one2one	-0.0484484	0.740512	1
ENSMUSG00000010362	Rdm1	RDM1	ortholog_one2one	0.00445453	0.988311	1
ENSMUSG00000010376	Nedd8	NEDD8	ortholog_one2one	0.0327594	0.778263	1
ENSMUSG00000010392	Gosr1	GOSR1	ortholog_one2one	-0.0096289	0.937135	1
ENSMUSG00000010406	Mrpl52	MRPL52	ortholog_one2one	-0.0258782	0.854438	1
ENSMUSG00000010453	Kansl3	KANSL3	ortholog_one2one	0.0832726	0.499139	1
ENSMUSG00000010461	Eya4	EYA4	ortholog_one2one	-0.214504	0.734204	1
ENSMUSG00000010476	Ebf3	EBF3	ortholog_one2one	-0.675852	0.495967	1
ENSMUSG00000010517	Faf1	FAF1	ortholog_one2one	-0.0738742	0.604636	1
ENSMUSG00000010538	Tsacc	TSACC	ortholog_one2one	-0.425242	0.194738	0.986641
ENSMUSG00000010554	Mettl16	METTL16	ortholog_one2one	-0.015795	0.92977	1
ENSMUSG00000010607	Pigyl	PIGY	ortholog_one2one	0.0264037	0.872363	1
ENSMUSG00000010608	Rbm25	RBM25	ortholog_one2one	-0.139579	0.397139	1
ENSMUSG00000010660	Plcd1	PLCD1	ortholog_one2one	-0.354321	0.396313	1
ENSMUSG00000010663	Fads1	FADS1	ortholog_one2one	0.26118	0.0804913	0.851833
ENSMUSG00000010721	Lmbr1	LMBR1	ortholog_one2one	0.287988	0.192274	0.984327
ENSMUSG00000010755	Cars	CARS1	ortholog_one2one	0.202089	0.371399	1
ENSMUSG00000010796	Asz1	ASZ1	ortholog_one2one	3.94451	0.0776422	NA
ENSMUSG00000010797	Wnt2	WNT2	ortholog_one2one	-0.138996	0.692284	1
ENSMUSG00000010830	Kdelr3	KDELR3	ortholog_one2one	-1.5076	0.0331777	0.707208
ENSMUSG00000010911	Apip	APIP	ortholog_one2one	-0.00112468	0.995991	1
ENSMUSG00000010914	Pdhx	PDHX	ortholog_one2one	0.146284	0.339251	1
ENSMUSG00000010936	Vac14	VAC14	ortholog_one2one	-0.269554	0.14982	0.95369
ENSMUSG00000011008	Mcoln2	MCOLN2	ortholog_one2one	-0.538237	0.618704	1
ENSMUSG00000011034	Slc5a1	SLC5A1	ortholog_one2one	0.225015	0.56321	1
ENSMUSG00000011096	Akt1s1	AKT1S1	ortholog_one2one	0.162477	0.156363	0.960029
ENSMUSG00000011114	Tbrg1	TBRG1	ortholog_one2one	-0.0661485	0.55177	1
ENSMUSG00000011148	Adssl1	ADSS1	ortholog_one2one	0.076178	0.658414	1
ENSMUSG00000011158	Brf1	BRF1	ortholog_one2one	-0.0481705	0.775412	1
ENSMUSG00000011179	Odc1	ODC1	ortholog_one2one	0.0531334	0.791051	1
ENSMUSG00000011254	Thg1l	THG1L	ortholog_one2one	-0.378064	0.30026	1
ENSMUSG00000011257	Pabpc4	PABPC4	ortholog_one2one	0.311012	0.0426371	0.739994
ENSMUSG00000011263	Exoc3l2	EXOC3L2	ortholog_one2one	0.180813	0.225639	0.998035
ENSMUSG00000011267	Zfp296	ZNF296	ortholog_one2one	-0.648578	0.158832	0.961496
ENSMUSG00000011305	Plin5	PLIN5	ortholog_one2one	-0.209731	0.569382	1
ENSMUSG00000011306	Sugp1	SUGP1	ortholog_one2one	-0.0120986	0.931106	1
ENSMUSG00000011427	Zfp790	ZNF420	ortholog_one2one	0.0681014	0.70506	1
ENSMUSG00000011658	Fuz	FUZ	ortholog_one2one	-0.0599403	0.812861	1
ENSMUSG00000011751	Sptbn4	SPTBN4	ortholog_one2one	-2.70701	0.085943	NA
ENSMUSG00000011831	Evi5	EVI5	ortholog_one2one	0.107342	0.545037	1
ENSMUSG00000011832	Evi5l	EVI5L	ortholog_one2one	0.413213	0.117994	0.932199
ENSMUSG00000011837	Snapc2	SNAPC2	ortholog_one2one	0.0402471	0.848344	1
ENSMUSG00000011877	Git1	GIT1	ortholog_one2one	0.0576621	0.696365	1
ENSMUSG00000011884	Gltp	GLTP	ortholog_one2one	-0.322665	0.283785	1
ENSMUSG00000011958	Bnip2	BNIP2	ortholog_one2one	-0.0782482	0.539996	1
ENSMUSG00000011960	Ccnt1	CCNT1	ortholog_one2one	0.0704543	0.539579	1
ENSMUSG00000012017	Scarf2	SCARF2	ortholog_one2one	-0.209524	0.256816	1
ENSMUSG00000012076	Brms1l	BRMS1L	ortholog_one2one	-0.119789	0.684751	1
ENSMUSG00000012114	Med15	MED15	ortholog_one2one	0.0403348	0.823489	1
ENSMUSG00000012117	Dhdds	DHDDS	ortholog_one2one	0.176316	0.198686	0.989723
ENSMUSG00000012123	Crybg2	CRYBG2	ortholog_one2one	-0.329773	0.405777	1
ENSMUSG00000012126	Ubxn11	UBXN11	ortholog_one2one	0.19526	0.816919	1
ENSMUSG00000012187	Mogat1	MOGAT1	ortholog_one2one	0.347175	0.654223	1
ENSMUSG00000012296	Tjap1	TJAP1	ortholog_one2one	0.129882	0.425151	1
ENSMUSG00000012350	Ehf	EHF	ortholog_one2one	0.0580641	0.918998	1
ENSMUSG00000012405	Rpl15	RPL15	ortholog_one2one	0.09769	0.464155	1
ENSMUSG00000012422	Tmem167	TMEM167A	ortholog_one2one	0.251338	0.107939	0.919453
ENSMUSG00000012428	Steap4	STEAP4	ortholog_one2one	-0.455719	0.0251834	0.64231
ENSMUSG00000012443	Kif11	KIF11	ortholog_one2one	-0.882842	0.0372533	0.714493
ENSMUSG00000012483	Rpa3	RPA3	ortholog_one2one	0.129694	0.573478	1
ENSMUSG00000012519	Mlkl	MLKL	ortholog_one2one	0.119569	0.656222	1
ENSMUSG00000012535	Tnpo3	TNPO3	ortholog_one2one	-0.00884504	0.948756	1
ENSMUSG00000012705	Retn	RETN	ortholog_one2one	-2.92478	0.217034	NA
ENSMUSG00000012819	Cdh23	CDH23	ortholog_one2one	-5.48894	0.0270222	NA
ENSMUSG00000012848	Rps5	RPS5	ortholog_one2one	-0.115858	0.312336	1
ENSMUSG00000012889	Podnl1	PODNL1	ortholog_one2one	-1.22076	0.0339743	0.707651
ENSMUSG00000013033	Adgrl1	ADGRL1	ortholog_one2one	-0.145574	0.500893	1
ENSMUSG00000013076	Amotl1	AMOTL1	ortholog_one2one	0.0473114	0.739643	1
ENSMUSG00000013089	Etv5	ETV5	ortholog_one2one	-0.484811	0.0616057	0.807958
ENSMUSG00000013150	Gfod2	GFOD2	ortholog_one2one	-0.337663	0.14343	0.951851
ENSMUSG00000013155	Enkd1	ENKD1	ortholog_one2one	-0.473815	0.516548	1
ENSMUSG00000013160	Atp6v0d1	ATP6V0D1	ortholog_one2one	0.0653385	0.573742	1
ENSMUSG00000013236	Ptprs	PTPRS	ortholog_one2one	-0.392928	0.312173	1
ENSMUSG00000013275	Slc41a1	SLC41A1	ortholog_one2one	-0.0709327	0.777377	1
ENSMUSG00000013367	Iglon5	IGLON5	ortholog_one2one	-0.404027	0.431101	1
ENSMUSG00000013419	Zfp651	ZBTB47	ortholog_one2one	0.617008	0.113745	0.921345
ENSMUSG00000013465	Nelfb	NELFB	ortholog_one2one	0.104673	0.378791	1
ENSMUSG00000013495	Tmem175	TMEM175	ortholog_one2one	0.160628	0.313701	1
ENSMUSG00000013523	Bcas1	BCAS1	ortholog_one2one	-2.89771	0.18006	NA
ENSMUSG00000013539	Tango2	TANGO2	ortholog_one2one	-0.0850871	0.761034	1
ENSMUSG00000013584	Aldh1a2	ALDH1A2	ortholog_one2one	-1.06668	0.38177	1
ENSMUSG00000013593	Ndufs2	NDUFS2	ortholog_one2one	0.0693805	0.604525	1
ENSMUSG00000013622	Atraid	ATRAID	ortholog_one2one	0.0882274	0.569895	1
ENSMUSG00000013629	Cad	CAD	ortholog_one2one	-0.388771	0.0182605	0.5633
ENSMUSG00000013646	Sh3bp5l	SH3BP5L	ortholog_one2one	-0.0236557	0.895175	1
ENSMUSG00000013662	Atad1	ATAD1	ortholog_one2one	0.0610878	0.725299	1
ENSMUSG00000013663	Pten	PTEN	ortholog_one2one	0.18044	0.241026	1
ENSMUSG00000013698	Pea15a	PEA15	ortholog_one2one	-0.10354	0.522404	1
ENSMUSG00000013707	Tnfaip8l2	TNFAIP8L2	ortholog_one2one	-1.40458	0.00321859	0.281092
ENSMUSG00000013736	Trnt1	TRNT1	ortholog_one2one	0.0913791	0.583129	1
ENSMUSG00000013787	Ehmt2	EHMT2	ortholog_one2one	0.220203	0.0355829	0.708937
ENSMUSG00000013822	Elof1	ELOF1	ortholog_one2one	0.0471982	0.760389	1
ENSMUSG00000013833	Med16	MED16	ortholog_one2one	0.107693	0.567768	1
ENSMUSG00000013846	St3gal1	ST3GAL1	ortholog_one2one	-0.106787	0.630559	1
ENSMUSG00000013858	Tmem259	TMEM259	ortholog_one2one	0.130178	0.272957	1
ENSMUSG00000013921	Clip3	CLIP3	ortholog_one2one	-0.492345	0.238096	1
ENSMUSG00000013973	Dedd	DEDD	ortholog_one2one	0.021969	0.876337	1
ENSMUSG00000013974	Mcemp1	MCEMP1	ortholog_one2one	-2.05316	0.0603965	0.805474
ENSMUSG00000013997	Nit1	NIT1	ortholog_one2one	0.171804	0.203355	0.993031
ENSMUSG00000014030	Pax5	PAX5	ortholog_one2one	-3.12831	0.00010035	0.0583829
ENSMUSG00000014039	Prdm15	PRDM15	ortholog_one2one	0.275589	0.178269	0.979773
ENSMUSG00000014074	Rnf168	RNF168	ortholog_one2one	0.0233544	0.876718	1
ENSMUSG00000014077	Chp1	CHP1	ortholog_one2one	-0.0862281	0.579972	1
ENSMUSG00000014158	Trpv4	TRPV4	ortholog_one2one	-0.735038	0.149808	0.95369
ENSMUSG00000014164	Klhl3	KLHL3	ortholog_one2one	-0.129838	0.57575	1
ENSMUSG00000014195	Dnajc7	DNAJC7	ortholog_one2one	-0.115566	0.385816	1
ENSMUSG00000014198	Zfp385c	ZNF385C	ortholog_one2one	0.0449522	0.98647	NA
ENSMUSG00000014226	Cacybp	CACYBP	ortholog_one2one	0.0962134	0.567256	1
ENSMUSG00000014243	Zswim7	ZSWIM7	ortholog_one2one	-0.186498	0.381715	1
ENSMUSG00000014245	Pigl	PIGL	ortholog_one2one	-0.325953	0.15318	0.955788
ENSMUSG00000014294	Ndufa2	NDUFA2	ortholog_one2one	-0.0256878	0.899868	1
ENSMUSG00000014303	Glis2	GLIS2	ortholog_one2one	-0.434811	0.146102	0.953342
ENSMUSG00000014313	Cox6c	COX6C	ortholog_one2one	0.284786	0.0822961	0.857656
ENSMUSG00000014329	Bicc1	BICC1	ortholog_one2one	-0.166532	0.412157	1
ENSMUSG00000014349	Ube2z	UBE2Z	ortholog_one2one	0.0732795	0.436695	1
ENSMUSG00000014353	Tmem87b	TMEM87B	ortholog_one2one	0.241568	0.192593	0.985078
ENSMUSG00000014355	Anapc1	ANAPC1	ortholog_one2one	-0.00326671	0.983255	1
ENSMUSG00000014361	Mertk	MERTK	ortholog_one2one	0.00781887	0.959489	1
ENSMUSG00000014402	Tsg101	TSG101	ortholog_one2one	0.0147584	0.90361	1
ENSMUSG00000014418	Hps5	HPS5	ortholog_one2one	-0.0113718	0.950814	1
ENSMUSG00000014426	Map3k4	MAP3K4	ortholog_one2one	0.000629878	0.99758	1
ENSMUSG00000014444	Piezo1	PIEZO1	ortholog_one2one	-0.46904	0.0344258	0.708937
ENSMUSG00000014453	Blk	BLK	ortholog_one2one	-1.88194	0.0274549	0.661047
ENSMUSG00000014470	Rnf166	RNF166	ortholog_one2one	0.197055	0.226084	0.998035
ENSMUSG00000014496	Ankrd28	ANKRD28	ortholog_one2one	-0.0086873	0.953848	1
ENSMUSG00000014503	Pkd2l2	PKD2L2	ortholog_one2one	0.883432	0.341157	1
ENSMUSG00000014504	Srp19	SRP19	ortholog_one2one	-0.0225928	0.904463	1
ENSMUSG00000014542	Clec4f	CLEC4F	ortholog_one2one	-0.182	0.557673	1
ENSMUSG00000014547	Wdfy2	WDFY2	ortholog_one2one	-0.100349	0.449465	1
ENSMUSG00000014550	Rbsn	RBSN	ortholog_one2one	0.159303	0.255287	1
ENSMUSG00000014551	Mrps25	MRPS25	ortholog_one2one	0.171242	0.29137	1
ENSMUSG00000014554	Dguok	DGUOK	ortholog_one2one	-0.0332496	0.838665	1
ENSMUSG00000014592	Camta1	CAMTA1	ortholog_one2one	-0.540481	0.0621675	0.807958
ENSMUSG00000014599	Csf1	CSF1	ortholog_one2one	-0.336755	0.32915	1
ENSMUSG00000014601	Strip1	STRIP1	ortholog_one2one	0.239268	0.169073	0.973268
ENSMUSG00000014602	Kif1a	KIF1A	ortholog_one2one	-0.622441	0.206954	0.994283
ENSMUSG00000014606	Slc25a11	SLC25A11	ortholog_one2one	0.0707853	0.667869	1
ENSMUSG00000014609	Chrne	CHRNE	ortholog_one2one	0.999256	0.191478	0.984327
ENSMUSG00000014633	Cmc2		ortholog_one2one	-0.0965027	0.695225	1
ENSMUSG00000014668	Chfr	CHFR	ortholog_one2one	-0.0192779	0.916801	1
ENSMUSG00000014686	Ceacam16	CEACAM16	ortholog_one2one	0.634027	0.700565	1
ENSMUSG00000014704	Hoxa2	HOXA2	ortholog_one2one	0.282243	0.622984	1
ENSMUSG00000014748	Tex261	TEX261	ortholog_one2one	0.0960149	0.585254	1
ENSMUSG00000014763	Fam120b	FAM120B	ortholog_one2one	0.0304878	0.83064	1
ENSMUSG00000014767	Tbp	TBP	ortholog_one2one	0.0333646	0.86969	1
ENSMUSG00000014769	Psmb1	PSMB1	ortholog_one2one	0.056796	0.684747	1
ENSMUSG00000014771	Pdcd2	PDCD2	ortholog_one2one	0.298305	0.0633974	0.807958
ENSMUSG00000014773	Dll1	DLL1	ortholog_one2one	0.0933959	0.724867	1
ENSMUSG00000014776	Nol3	NOL3	ortholog_one2one	-0.0834716	0.86862	1
ENSMUSG00000014778	Fhod1	FHOD1	ortholog_one2one	-0.313803	0.130277	0.942213
ENSMUSG00000014786	Slc9a5	SLC9A5	ortholog_one2one	-0.322879	0.544268	1
ENSMUSG00000014791	Elmo3	ELMO3	ortholog_one2one	0.127006	0.410295	1
ENSMUSG00000014813	Stc1	STC1	ortholog_one2one	-0.465701	0.733181	NA
ENSMUSG00000014837	4931428F04Rik	KIAA0895L	ortholog_one2one	-0.127851	0.704898	1
ENSMUSG00000014846	Tppp3	TPPP3	ortholog_one2one	-0.376918	0.598313	1
ENSMUSG00000014850	Msh3	MSH3	ortholog_one2one	-0.152706	0.375874	1
ENSMUSG00000014852	Adamts13	ADAMTS13	ortholog_one2one	-0.226888	0.295165	1
ENSMUSG00000014856	Tmem208	TMEM208	ortholog_one2one	0.00939296	0.94881	1
ENSMUSG00000014859	E2f4	E2F4	ortholog_one2one	0.0269993	0.867251	1
ENSMUSG00000014867	Surf4	SURF4	ortholog_one2one	0.0631425	0.498419	1
ENSMUSG00000014873	Surf2	SURF2	ortholog_one2one	0.0950642	0.597784	1
ENSMUSG00000014905	Dnajb9	DNAJB9	ortholog_one2one	0.216468	0.345086	1
ENSMUSG00000014932	Yes1	YES1	ortholog_one2one	0.160647	0.21712	0.997056
ENSMUSG00000014956	Ppp1cb	PPP1CB	ortholog_one2one	0.123708	0.276663	1
ENSMUSG00000014959	Gorasp2	GORASP2	ortholog_one2one	0.1104	0.420277	1
ENSMUSG00000014980	Tsen15	TSEN15	ortholog_one2one	0.0445947	0.816863	1
ENSMUSG00000015002	Efr3a	EFR3A	ortholog_one2one	-0.00782422	0.941904	1
ENSMUSG00000015013	Trappc2l	TRAPPC2L	ortholog_one2one	0.109762	0.584576	1
ENSMUSG00000015016	Acsf3	ACSF3	ortholog_one2one	-0.0488372	0.761558	1
ENSMUSG00000015023	Ddx19a	DDX19A	ortholog_one2one	0.0469392	0.703857	1
ENSMUSG00000015027	Galns	GALNS	ortholog_one2one	-0.0747473	0.801817	1
ENSMUSG00000015053	Gata2	GATA2	ortholog_one2one	-0.304249	0.531128	1
ENSMUSG00000015083	C8g	C8G	ortholog_one2one	0.175077	0.26684	1
ENSMUSG00000015085	Entpd2	ENTPD2	ortholog_one2one	-0.0883771	0.785023	1
ENSMUSG00000015087	Rabl6	RABL6	ortholog_one2one	0.0702744	0.668384	1
ENSMUSG00000015092	Edf1	EDF1	ortholog_one2one	0.115176	0.354925	1
ENSMUSG00000015093	Clic3	CLIC3	ortholog_one2one	2.70035	0.112699	NA
ENSMUSG00000015094	Npdc1	NPDC1	ortholog_one2one	-0.388782	0.0486633	0.767703
ENSMUSG00000015095	Fbxw5	FBXW5	ortholog_one2one	0.017293	0.885935	1
ENSMUSG00000015112	Slc25a13	SLC25A13	ortholog_one2one	-0.0248009	0.897292	1
ENSMUSG00000015120	Ube2i	UBE2I	ortholog_one2one	0.0342176	0.777525	1
ENSMUSG00000015126	Tsr3	TSR3	ortholog_one2one	0.0934375	0.548221	1
ENSMUSG00000015127	Unkl	UNKL	ortholog_one2one	-0.0392435	0.839378	1
ENSMUSG00000015133	Lrrk1	LRRK1	ortholog_one2one	-0.311623	0.159556	0.961977
ENSMUSG00000015134	Aldh1a3	ALDH1A3	ortholog_one2one	0.360969	0.583317	1
ENSMUSG00000015143	Actn1	ACTN1	ortholog_one2one	-0.35063	0.0512301	0.775901
ENSMUSG00000015176	Nolc1	NOLC1	ortholog_one2one	-0.0181776	0.907581	1
ENSMUSG00000015189	Casd1	CASD1	ortholog_one2one	-0.0220758	0.868551	1
ENSMUSG00000015222	Map2	MAP2	ortholog_one2one	-0.0946943	0.838094	1
ENSMUSG00000015243	Abca1	ABCA1	ortholog_one2one	-0.0082539	0.950598	1
ENSMUSG00000015289	Lage3	LAGE3	ortholog_one2one	0.0791862	0.755471	1
ENSMUSG00000015290	Ubl4a	UBL4A	ortholog_one2one	0.145677	0.399133	1
ENSMUSG00000015291	Gdi1	GDI1	ortholog_one2one	-0.0308287	0.717272	1
ENSMUSG00000015305	Sash1	SASH1	ortholog_one2one	0.00878439	0.955626	1
ENSMUSG00000015312	Gadd45b	GADD45B	ortholog_one2one	-0.0236257	0.95096	1
ENSMUSG00000015314	Slamf6	SLAMF6	ortholog_one2one	-2.53475	0.00139539	0.197841
ENSMUSG00000015316	Slamf1	SLAMF1	ortholog_one2one	-1.68185	0.0584168	0.800644
ENSMUSG00000015335	Zdhhc12	ZDHHC12	ortholog_one2one	0.0361507	0.802473	1
ENSMUSG00000015337	Endog	ENDOG	ortholog_one2one	0.0848531	0.674197	1
ENSMUSG00000015340	Cybb	CYBB	ortholog_one2one	-0.862616	0.0371739	0.714348
ENSMUSG00000015341	Golga7	GOLGA7	ortholog_one2one	0.115877	0.300018	1
ENSMUSG00000015342	Xk	XK	ortholog_one2one	0.103374	0.711346	1
ENSMUSG00000015354	Pcolce2	PCOLCE2	ortholog_one2one	1.09602	0.24691	1
ENSMUSG00000015355	Cd48	CD48	ortholog_one2one	-1.09359	0.0214394	0.610947
ENSMUSG00000015357	Clpx	CLPX	ortholog_one2one	-0.161471	0.363318	1
ENSMUSG00000015363	Trabd	TRABD	ortholog_one2one	0.100364	0.5012	1
ENSMUSG00000015377	Dennd6b	DENND6B	ortholog_one2one	-0.0685984	0.699483	1
ENSMUSG00000015396	Cd83	CD83	ortholog_one2one	-0.94634	0.173779	0.977504
ENSMUSG00000015405	Ace2	ACE2	ortholog_one2one	0.983437	0.129422	0.941682
ENSMUSG00000015452	Ager	AGER	ortholog_one2one	0.692593	0.260753	1
ENSMUSG00000015461	Atf6b	ATF6B	ortholog_one2one	-0.139234	0.332045	1
ENSMUSG00000015467	Egfl8	EGFL8	ortholog_one2one	0.0251735	0.957743	1
ENSMUSG00000015476	Prrt1	PRRT1	ortholog_one2one	-0.378505	0.4537	1
ENSMUSG00000015478	Rnf5	RNF5	ortholog_one2one	0.0936463	0.490227	1
ENSMUSG00000015488	Cacfd1	CACFD1	ortholog_one2one	0.0260723	0.831641	1
ENSMUSG00000015501	Hivep2	HIVEP2	ortholog_one2one	-0.00253808	0.983089	1
ENSMUSG00000015522	Arnt	ARNT	ortholog_one2one	-0.11447	0.394614	1
ENSMUSG00000015533	Itga2	ITGA2	ortholog_one2one	-1.66637	0.00524617	0.344558
ENSMUSG00000015536	Mocs2	MOCS2	ortholog_one2one	0.133716	0.285022	1
ENSMUSG00000015542	Nat9	NAT9	ortholog_one2one	0.095719	0.597571	1
ENSMUSG00000015575	Atp6v0e	ATP6V0E1	ortholog_one2one	0.0847317	0.527639	1
ENSMUSG00000015597	Zfp318	ZNF318	ortholog_one2one	0.148004	0.524364	1
ENSMUSG00000015599	Ttbk1	TTBK1	ortholog_one2one	-1.02321	0.042359	0.738721
ENSMUSG00000015605	Srf	SRF	ortholog_one2one	0.0708384	0.653012	1
ENSMUSG00000015619	Gata3	GATA3	ortholog_one2one	-1.43983	0.0677005	0.820577
ENSMUSG00000015627	Gata5	GATA5	ortholog_one2one	-0.375392	0.710532	1
ENSMUSG00000015647	Lama5	LAMA5	ortholog_one2one	-0.364303	0.271383	1
ENSMUSG00000015653	Steap2	STEAP2	ortholog_one2one	0.0157085	0.942718	1
ENSMUSG00000015656	Hspa8	HSPA8	ortholog_one2one	-0.272019	0.0540693	0.786728
ENSMUSG00000015659	Serac1	SERAC1	ortholog_one2one	0.174917	0.46772	1
ENSMUSG00000015668	Pdzd11	PDZD11	ortholog_one2one	-0.136894	0.403451	1
ENSMUSG00000015671	Psma2	PSMA2	ortholog_one2one	0.0600449	0.606875	1
ENSMUSG00000015672	Mrpl32	MRPL32	ortholog_one2one	-0.00163747	0.991372	1
ENSMUSG00000015697	Setdb1	SETDB1	ortholog_one2one	0.0174499	0.897497	1
ENSMUSG00000015702	Anxa9	ANXA9	ortholog_one2one	-0.131153	0.717442	1
ENSMUSG00000015709	Arnt2	ARNT2	ortholog_one2one	-3.49264	0.135477	NA
ENSMUSG00000015711	Prune1	PRUNE1	ortholog_one2one	0.183976	0.150668	0.953772
ENSMUSG00000015714	Cers2	CERS2	ortholog_one2one	0.129805	0.437007	1
ENSMUSG00000015733	Capza2	CAPZA2	ortholog_one2one	-0.0608657	0.563079	1
ENSMUSG00000015745	Plekho1	PLEKHO1	ortholog_one2one	-0.142172	0.513772	1
ENSMUSG00000015747	Vps45	VPS45	ortholog_one2one	0.221711	0.415153	1
ENSMUSG00000015748	Prpf3	PRPF3	ortholog_one2one	0.236423	0.176974	0.979773
ENSMUSG00000015749	Anp32e	ANP32E	ortholog_one2one	-0.390192	0.0137503	0.512375
ENSMUSG00000015750	Aph1a	APH1A	ortholog_one2one	0.0656008	0.600336	1
ENSMUSG00000015755	Tab2	TAB2	ortholog_one2one	-0.0325298	0.833022	1
ENSMUSG00000015757	Ppil4	PPIL4	ortholog_one2one	0.0862298	0.582913	1
ENSMUSG00000015759	Cnih1	CNIH1	ortholog_one2one	0.036413	0.778994	1
ENSMUSG00000015766	Eps8	EPS8	ortholog_one2one	-0.234047	0.558564	1
ENSMUSG00000015776	Med22	MED22	ortholog_one2one	0.00158154	0.993335	1
ENSMUSG00000015790	Surf1	SURF1	ortholog_one2one	-0.00919036	0.944365	1
ENSMUSG00000015804	Med28	MED28	ortholog_one2one	0.0770607	0.572844	1
ENSMUSG00000015806	Qdpr	QDPR	ortholog_one2one	0.379642	0.0445616	0.7431
ENSMUSG00000015812	Gnrh1	GNRH1	ortholog_one2one	0.296146	0.645335	1
ENSMUSG00000015829	Tnr	TNR	ortholog_one2one	-0.696625	0.779734	NA
ENSMUSG00000015837	Sqstm1	SQSTM1	ortholog_one2one	0.0405177	0.756094	1
ENSMUSG00000015839	Nfe2l2	NFE2L2	ortholog_one2one	0.267236	0.00356559	0.294895
ENSMUSG00000015843	Rxrg	RXRG	ortholog_one2one	0.376008	0.230494	0.999527
ENSMUSG00000015846	Rxra	RXRA	ortholog_one2one	-0.193467	0.0358371	0.709941
ENSMUSG00000015850	Adamtsl4	ADAMTSL4	ortholog_one2one	0.262997	0.553505	1
ENSMUSG00000015852	Fcrls	FCRL4	ortholog_one2one	-0.42924	0.871652	NA
ENSMUSG00000015854	Cd5l	CD5L	ortholog_one2one	-0.556243	0.0405276	0.729756
ENSMUSG00000015869	Prpsap1	PRPSAP1	ortholog_one2one	0.0385644	0.706704	1
ENSMUSG00000015879	Fam184b	FAM184B	ortholog_one2one	-0.577423	0.597569	1
ENSMUSG00000015880	Ncapg	NCAPG	ortholog_one2one	-0.0695385	0.903745	1
ENSMUSG00000015882	Lcorl	LCORL	ortholog_one2one	0.0834692	0.625773	1
ENSMUSG00000015889	Lta4h	LTA4H	ortholog_one2one	-0.0422972	0.722666	1
ENSMUSG00000015890	Amdhd1	AMDHD1	ortholog_one2one	0.313492	0.0940292	0.900631
ENSMUSG00000015932	Dstn	DSTN	ortholog_one2one	0.126775	0.25197	1
ENSMUSG00000015937	Macroh2a1	MACROH2A1	ortholog_one2one	0.0617631	0.588459	1
ENSMUSG00000015943	Bola1	BOLA1	ortholog_one2one	0.206566	0.278775	1
ENSMUSG00000015944	Castor2	CASTOR2	ortholog_one2one	-0.0529434	0.887115	1
ENSMUSG00000015950	Ncf1	NCF1	ortholog_one2one	-0.489349	0.178791	0.979773
ENSMUSG00000015957	Wnt11	WNT11	ortholog_one2one	-1.21477	0.259926	1
ENSMUSG00000015961	Adss	ADSS2	ortholog_one2one	0.10278	0.454456	1
ENSMUSG00000015966	Il17rb	IL17RB	ortholog_one2one	0.00894024	0.969489	1
ENSMUSG00000015968	Cacna1d	CACNA1D	ortholog_one2one	-0.367361	0.21814	0.997056
ENSMUSG00000015970	Chdh	CHDH	ortholog_one2one	0.07668	0.512203	1
ENSMUSG00000015971	Actr8	ACTR8	ortholog_one2one	0.0244856	0.848515	1
ENSMUSG00000015980	Lrrc27	LRRC27	ortholog_one2one	-0.719754	0.22949	0.999527
ENSMUSG00000015981	Stk32c	STK32C	ortholog_one2one	-0.273421	0.62218	1
ENSMUSG00000015994	Fnta	FNTA	ortholog_one2one	0.0624907	0.55695	1
ENSMUSG00000016018	Mtrex	MTREX	ortholog_one2one	0.0133571	0.929491	1
ENSMUSG00000016024	Lbp	LBP	ortholog_one2one	-0.200626	0.279855	1
ENSMUSG00000016028	Celsr1	CELSR1	ortholog_one2one	0.0942823	0.639091	1
ENSMUSG00000016087	Fli1	FLI1	ortholog_one2one	-0.368205	0.16179	0.962188
ENSMUSG00000016128	Stard13	STARD13	ortholog_one2one	-0.245636	0.468361	1
ENSMUSG00000016181	Utp25	UTP25	ortholog_one2one	-0.0782057	0.775873	1
ENSMUSG00000016194	Hsd11b1	HSD11B1	ortholog_one2one	0.259916	0.17431	0.978364
ENSMUSG00000016200	Syt14	SYT14	ortholog_one2one	0.928948	0.607161	NA
ENSMUSG00000016239	Lonrf3	LONRF3	ortholog_one2one	-0.613056	0.140458	0.950849
ENSMUSG00000016252	Atp5e	ATP5F1E	ortholog_one2one	0.288912	0.153153	0.955788
ENSMUSG00000016253	Nelfcd	NELFCD	ortholog_one2one	0.0296884	0.820279	1
ENSMUSG00000016255	Tubb1	TUBB1	ortholog_one2one	-1.27212	0.0911461	0.892843
ENSMUSG00000016256	Ctsz	CTSZ	ortholog_one2one	0.128464	0.462314	1
ENSMUSG00000016257	Prelid3b	PRELID3B	ortholog_one2one	0.142829	0.426039	1
ENSMUSG00000016262	Sertad4	SERTAD4	ortholog_one2one	-0.935851	0.535405	1
ENSMUSG00000016308	Ube2a	UBE2A	ortholog_one2one	0.242472	0.163486	0.964455
ENSMUSG00000016319	Slc25a5	SLC25A5	ortholog_one2one	0.225098	0.145162	0.952705
ENSMUSG00000016344	Ppdpf	PPDPF	ortholog_one2one	0.0746537	0.512081	1
ENSMUSG00000016349	Eef1a2	EEF1A2	ortholog_one2one	-1.1918	0.559424	NA
ENSMUSG00000016356	Col20a1	COL20A1	ortholog_one2one	-0.252023	0.393824	1
ENSMUSG00000016382	Pls3	PLS3	ortholog_one2one	0.102834	0.515115	1
ENSMUSG00000016386	Mpped2	MPPED2	ortholog_one2one	-0.697677	0.301683	1
ENSMUSG00000016409	Nkap	NKAP	ortholog_one2one	0.0467221	0.812777	1
ENSMUSG00000016427	Ndufa1	NDUFA1	ortholog_one2one	0.298736	0.0713472	0.82953
ENSMUSG00000016458	Wt1	WT1	ortholog_one2one	0.959179	0.374489	1
ENSMUSG00000016477	E2f3	E2F3	ortholog_one2one	0.0101289	0.9678	1
ENSMUSG00000016481	Cr1l	CR1	ortholog_one2one	0.0149122	0.905873	1
ENSMUSG00000016487	Ppfibp1	PPFIBP1	ortholog_one2one	0.262997	0.163569	0.964608
ENSMUSG00000016493	Cd46	CD46	ortholog_one2one	0.103503	0.768497	1
ENSMUSG00000016494	Cd34	CD34	ortholog_one2one	-0.847018	0.0125907	0.503312
ENSMUSG00000016495	Plgrkt	PLGRKT	ortholog_one2one	0.0349885	0.846254	1
ENSMUSG00000016496	Cd274	CD274	ortholog_one2one	-0.400762	0.388028	1
ENSMUSG00000016498	Pdcd1lg2	PDCD1LG2	ortholog_one2one	-0.650107	0.749719	NA
ENSMUSG00000016503	Gtf3a	GTF3A	ortholog_one2one	0.113721	0.504423	1
ENSMUSG00000016510	Mtif3	MTIF3	ortholog_one2one	0.224849	0.120618	0.933873
ENSMUSG00000016520	Lnx2	LNX2	ortholog_one2one	0.0198746	0.909108	1
ENSMUSG00000016526	Dyrk3	DYRK3	ortholog_one2one	-0.0200842	0.967342	1
ENSMUSG00000016528	Mapkapk2	MAPKAPK2	ortholog_one2one	0.187375	0.166556	0.970433
ENSMUSG00000016529	Il10	IL10	ortholog_one2one	0.639942	0.652792	NA
ENSMUSG00000016541	Atxn10	ATXN10	ortholog_one2one	0.0530386	0.718402	1
ENSMUSG00000016552	Foxred2	FOXRED2	ortholog_one2one	0.137344	0.842909	1
ENSMUSG00000016554	Eif3d	EIF3D	ortholog_one2one	-0.0727472	0.515896	1
ENSMUSG00000016559	H3f3b	H3-5	ortholog_one2one	-0.102934	0.411685	1
ENSMUSG00000016624	Phf21b	PHF21B	ortholog_one2one	0.120697	0.873852	1
ENSMUSG00000016637	Ift27	IFT27	ortholog_one2one	-0.175203	0.260444	1
ENSMUSG00000016664	Pacsin2	PACSIN2	ortholog_one2one	0.139267	0.23247	0.999527
ENSMUSG00000016757	Ttll12	TTLL12	ortholog_one2one	-0.282341	0.099257	0.906986
ENSMUSG00000016758	Bik	BIK	ortholog_one2one	-0.641854	0.220404	0.997056
ENSMUSG00000016763	Scube1	SCUBE1	ortholog_one2one	-0.859245	0.289516	1
ENSMUSG00000016831	Tox4	TOX4	ortholog_one2one	0.0394719	0.765146	1
ENSMUSG00000016833	Mrps18c	MRPS18C	ortholog_one2one	0.0149379	0.916256	1
ENSMUSG00000016918	Sulf1	SULF1	ortholog_one2one	-2.50829	1.44e-05	0.0180131
ENSMUSG00000016921	Srsf6	SRSF6	ortholog_one2one	-0.0814143	0.514845	1
ENSMUSG00000016933	Plcg1	PLCG1	ortholog_one2one	0.117437	0.481261	1
ENSMUSG00000016940	Kctd2	KCTD2	ortholog_one2one	0.0358729	0.760167	1
ENSMUSG00000016942	Tmprss6	TMPRSS6	ortholog_one2one	0.101718	0.266427	1
ENSMUSG00000016946	Kctd5	KCTD5	ortholog_one2one	0.189689	0.362855	1
ENSMUSG00000016984	Etaa1	ETAA1	ortholog_one2one	-0.0246083	0.904496	1
ENSMUSG00000017002	Slpi	SLPI	ortholog_one2one	-1.8052	0.0131084	0.506897
ENSMUSG00000017009	Sdc4	SDC4	ortholog_one2one	-0.194744	0.229922	0.999527
ENSMUSG00000017057	Il13ra1	IL13RA1	ortholog_one2one	-0.159696	0.270271	1
ENSMUSG00000017119	Nbr1	NBR1	ortholog_one2one	-0.0946471	0.596203	1
ENSMUSG00000017132	Cyth1	CYTH1	ortholog_one2one	0.170645	0.299482	1
ENSMUSG00000017144	Rnd3	RND3	ortholog_one2one	-0.136438	0.334906	1
ENSMUSG00000017146	Brca1	BRCA1	ortholog_one2one	0.660813	0.0196235	0.581489
ENSMUSG00000017167	Cntnap1	CNTNAP1	ortholog_one2one	0.113306	0.679733	1
ENSMUSG00000017176	Nt5c3b	NT5C3B	ortholog_one2one	-0.450133	0.185047	0.979773
ENSMUSG00000017188	Coa3	COA3	ortholog_one2one	-0.0332404	0.835546	1
ENSMUSG00000017195	Zpbp2	ZPBP2	ortholog_one2one	0.114484	0.924328	NA
ENSMUSG00000017210	Med24	MED24	ortholog_one2one	-0.18064	0.223321	0.998035
ENSMUSG00000017221	Psmd3	PSMD3	ortholog_one2one	0.0772622	0.453499	1
ENSMUSG00000017264	Exosc10	EXOSC10	ortholog_one2one	-0.0730012	0.516499	1
ENSMUSG00000017286	Glod4	GLOD4	ortholog_one2one	0.1925	0.246903	1
ENSMUSG00000017288	Vps53	VPS53	ortholog_one2one	0.108608	0.409681	1
ENSMUSG00000017291	Taok1	TAOK1	ortholog_one2one	0.0371726	0.811349	1
ENSMUSG00000017299	Dnttip1	DNTTIP1	ortholog_one2one	0.0380064	0.811183	1
ENSMUSG00000017300	Tnnc2	TNNC2	ortholog_one2one	0.540694	0.659769	NA
ENSMUSG00000017307	Acot8	ACOT8	ortholog_one2one	-0.0976341	0.623479	1
ENSMUSG00000017309	Cd300lg	CD300LG	ortholog_one2one	0.287647	0.453548	1
ENSMUSG00000017314	Mpp2	MPP2	ortholog_one2one	-1.42321	0.0439459	0.7431
ENSMUSG00000017376	Nlk	NLK	ortholog_one2one	0.033532	0.888539	1
ENSMUSG00000017386	Traf4	TRAF4	ortholog_one2one	0.215735	0.039463	0.720996
ENSMUSG00000017390	Aldoc	ALDOC	ortholog_one2one	-0.604567	0.133953	0.94898
ENSMUSG00000017400	Stac2	STAC2	ortholog_one2one	-0.952483	0.476758	NA
ENSMUSG00000017404	Rpl19	RPL19	ortholog_one2one	-0.0569995	0.562347	1
ENSMUSG00000017405	Nek8	NEK8	ortholog_one2one	-0.248124	0.365372	1
ENSMUSG00000017417	Plxdc1	PLXDC1	ortholog_one2one	-0.0853444	0.862121	1
ENSMUSG00000017418	Arl5b	ARL5B	ortholog_one2one	0.0895607	0.622212	1
ENSMUSG00000017421	Zfp207	ZNF207	ortholog_one2one	0.0252274	0.852675	1
ENSMUSG00000017428	Psmd11	PSMD11	ortholog_one2one	0.0980939	0.437193	1
ENSMUSG00000017446	C1qtnf1	C1QTNF1	ortholog_one2one	0.165285	0.495817	1
ENSMUSG00000017453	Pipox	PIPOX	ortholog_one2one	-0.0103967	0.949753	1
ENSMUSG00000017466	Timp2	TIMP2	ortholog_one2one	-0.736997	0.000124901	0.0638587
ENSMUSG00000017478	Zc3h18	ZC3H18	ortholog_one2one	0.00469773	0.964918	1
ENSMUSG00000017485	Top2b	TOP2B	ortholog_one2one	-0.0522553	0.786361	1
ENSMUSG00000017491	Rarb	RARB	ortholog_one2one	0.0549213	0.804305	1
ENSMUSG00000017493	Igfbp4	IGFBP4	ortholog_one2one	-0.102369	0.570374	1
ENSMUSG00000017499	Cdc6	CDC6	ortholog_one2one	-1.69954	0.00212408	0.23121
ENSMUSG00000017548	Suz12	SUZ12	ortholog_one2one	-0.0123063	0.927094	1
ENSMUSG00000017550	Atad5	ATAD5	ortholog_one2one	-0.0871682	0.851054	1
ENSMUSG00000017561	Crlf3	CRLF3	ortholog_one2one	-0.340912	0.150361	0.95369
ENSMUSG00000017607	Tns4	TNS4	ortholog_one2one	0.0599799	0.945525	1
ENSMUSG00000017615	Tnfaip1	TNFAIP1	ortholog_one2one	0.131071	0.233531	0.999527
ENSMUSG00000017631	Abr	ABR	ortholog_one2one	-0.24262	0.474571	1
ENSMUSG00000017639	Rab11fip4	RAB11FIP4	ortholog_one2one	-0.167755	0.738966	1
ENSMUSG00000017652	Cd40	CD40	ortholog_one2one	-1.35322	0.102083	0.906986
ENSMUSG00000017664	Slc35c2	SLC35C2	ortholog_one2one	0.274706	0.0609643	0.805474
ENSMUSG00000017667	Zfp334	ZNF334	ortholog_one2one	-0.471652	0.125083	0.939487
ENSMUSG00000017670	Elmo2	ELMO2	ortholog_one2one	-0.0470364	0.80552	1
ENSMUSG00000017677	Wsb1	WSB1	ortholog_one2one	0.137578	0.718729	1
ENSMUSG00000017679	Ttpal	TTPAL	ortholog_one2one	-0.205143	0.143585	0.951851
ENSMUSG00000017686	Rhot1	RHOT1	ortholog_one2one	0.0971145	0.410834	1
ENSMUSG00000017688	Hnf4g	HNF4G	ortholog_one2one	-0.185955	0.817125	1
ENSMUSG00000017692	Rhbdl3	RHBDL3	ortholog_one2one	-2.55801	0.0266747	0.658938
ENSMUSG00000017697	Ada	ADA	ortholog_one2one	-0.370888	0.213636	0.996691
ENSMUSG00000017707	Serinc3	SERINC3	ortholog_one2one	-0.038644	0.80425	1
ENSMUSG00000017715	Pgs1	PGS1	ortholog_one2one	-0.0668577	0.657528	1
ENSMUSG00000017716	Birc5	BIRC5	ortholog_one2one	0.0616163	0.866821	1
ENSMUSG00000017718	Afmid	AFMID	ortholog_one2one	-0.144454	0.618685	1
ENSMUSG00000017721	Pigt	PIGT	ortholog_one2one	0.0343493	0.721558	1
ENSMUSG00000017723	Wfdc2	WFDC2	ortholog_one2one	0.0754835	0.84669	1
ENSMUSG00000017724	Etv4	ETV4	ortholog_one2one	-0.600749	0.535055	1
ENSMUSG00000017734	Dbndd2	DBNDD2	ortholog_one2one	-0.0338232	0.951286	1
ENSMUSG00000017737	Mmp9	MMP9	ortholog_one2one	-0.0575748	0.937769	1
ENSMUSG00000017740	Slc12a5	SLC12A5	ortholog_one2one	-0.660233	0.0624712	0.807958
ENSMUSG00000017747	Ghdc	GHDC	ortholog_one2one	-0.0907606	0.56212	1
ENSMUSG00000017754	Pltp	PLTP	ortholog_one2one	0.355249	0.321086	1
ENSMUSG00000017756	Slc12a7	SLC12A7	ortholog_one2one	0.0694848	0.579832	1
ENSMUSG00000017760	Ctsa	CTSA	ortholog_one2one	0.0142343	0.921948	1
ENSMUSG00000017764	Zswim1	ZSWIM1	ortholog_one2one	0.0604264	0.822525	1
ENSMUSG00000017765	Slc12a4	SLC12A4	ortholog_one2one	-0.203409	0.39395	1
ENSMUSG00000017767	Spata25	SPATA25	ortholog_one2one	-0.133566	0.948133	NA
ENSMUSG00000017774	Myo1c	MYO1C	ortholog_one2one	-0.0809163	0.536518	1
ENSMUSG00000017776	Crk	CRK	ortholog_one2one	0.126824	0.173809	0.977504
ENSMUSG00000017778	Cox7c	COX7C	ortholog_one2one	0.173399	0.43634	1
ENSMUSG00000017781	Pitpna	PITPNA	ortholog_one2one	-0.149322	0.214366	0.996759
ENSMUSG00000017801	Mlx	MLX	ortholog_one2one	0.0603588	0.632175	1
ENSMUSG00000017802	Retreg3	RETREG3	ortholog_one2one	0.00281913	0.983248	1
ENSMUSG00000017817	Jph2	JPH2	ortholog_one2one	-0.296295	0.796032	1
ENSMUSG00000017830	Dhx58	DHX58	ortholog_one2one	-0.209258	0.515021	1
ENSMUSG00000017831	Rab5a	RAB5A	ortholog_one2one	0.24086	0.0486231	0.767703
ENSMUSG00000017837	Nkiras2	NKIRAS2	ortholog_one2one	0.00737319	0.950476	1
ENSMUSG00000017843	Ppp2r5c	PPP2R5C	ortholog_one2one	0.16903	0.0985881	0.906521
ENSMUSG00000017858	Ift52	IFT52	ortholog_one2one	0.173095	0.141257	0.950849
ENSMUSG00000017861	Mybl2	MYBL2	ortholog_one2one	0.0761671	0.884512	1
ENSMUSG00000017868	Sgk2	SGK2	ortholog_one2one	0.54817	0.154507	0.958047
ENSMUSG00000017897	Eya2	EYA2	ortholog_one2one	0.240224	0.863896	1
ENSMUSG00000017929	B4galt5	B4GALT5	ortholog_one2one	0.0481659	0.812021	1
ENSMUSG00000017950	Hnf4a	HNF4A	ortholog_one2one	-0.0138368	0.899181	1
ENSMUSG00000017969	Ptgis	PTGIS	ortholog_one2one	-1.06948	0.036262	0.709941
ENSMUSG00000017978	Cadps2	CADPS2	ortholog_one2one	-0.0125896	0.938457	1
ENSMUSG00000017999	Ddx27	DDX27	ortholog_one2one	-0.150291	0.266147	1
ENSMUSG00000018001	Cyth3	CYTH3	ortholog_one2one	0.0150762	0.955405	1
ENSMUSG00000018008	Cyth4	CYTH4	ortholog_one2one	-0.535993	0.171313	0.973454
ENSMUSG00000018012	Rac3	RAC3	ortholog_one2one	0.756498	0.305799	1
ENSMUSG00000018040	Rrp7a	RRP7A	ortholog_one2one	-0.0393212	0.756801	1
ENSMUSG00000018042	Cyb5r3	CYB5R3	ortholog_one2one	0.360175	0.0321717	0.699486
ENSMUSG00000018068	Ints2	INTS2	ortholog_one2one	-0.562906	0.00288929	0.265175
ENSMUSG00000018076	Med13l	MED13L	ortholog_one2one	-0.0805698	0.661991	1
ENSMUSG00000018143	Mafk	MAFK	ortholog_one2one	0.234758	0.280168	1
ENSMUSG00000018160	Med1	MED1	ortholog_one2one	0.18569	0.136673	0.950692
ENSMUSG00000018167	Stard3	STARD3	ortholog_one2one	-0.0212972	0.881428	1
ENSMUSG00000018168	Ikzf3	IKZF3	ortholog_one2one	-2.08718	0.00421339	0.320217
ENSMUSG00000018169	Mfng	MFNG	ortholog_one2one	-0.171593	0.594476	1
ENSMUSG00000018171	Vmp1	VMP1	ortholog_one2one	0.330258	0.0363554	0.709941
ENSMUSG00000018189	Uchl5	UCHL5	ortholog_one2one	0.0863244	0.564456	1
ENSMUSG00000018199	Ro60	RO60	ortholog_one2one	-0.152015	0.43639	1
ENSMUSG00000018209	Stk4	STK4	ortholog_one2one	-0.0260201	0.873742	1
ENSMUSG00000018217	Pmp22	PMP22	ortholog_one2one	-0.505721	0.0943352	0.900631
ENSMUSG00000018238	Gdf9	GDF9	ortholog_one2one	1.42519	0.119284	0.93304
ENSMUSG00000018239	Zcchc10	ZCCHC10	ortholog_one2one	-0.392884	0.179758	0.979773
ENSMUSG00000018286	Psmb6	PSMB6	ortholog_one2one	-0.0447674	0.732502	1
ENSMUSG00000018287	Spag7	SPAG7	ortholog_one2one	0.147106	0.276023	1
ENSMUSG00000018293	Pfn1	PFN1	ortholog_one2one	-0.0641278	0.444806	1
ENSMUSG00000018322	Tomm34	TOMM34	ortholog_one2one	0.211266	0.105577	0.914891
ENSMUSG00000018326	Ywhab	YWHAB	ortholog_one2one	0.0189364	0.82796	1
ENSMUSG00000018334	Ksr1	KSR1	ortholog_one2one	0.0963591	0.767843	1
ENSMUSG00000018339	Gpx3	GPX3	ortholog_one2one	-0.0116172	0.955998	1
ENSMUSG00000018340	Anxa6	ANXA6	ortholog_one2one	0.0756663	0.529569	1
ENSMUSG00000018341	Il12rb2	IL12RB2	ortholog_one2one	-0.643098	0.522083	1
ENSMUSG00000018347	Zkscan6	ZNF18	ortholog_one2one	0.0706459	0.739107	1
ENSMUSG00000018363	Smurf2	SMURF2	ortholog_one2one	-0.0661024	0.677982	1
ENSMUSG00000018372	Cep95	CEP95	ortholog_one2one	0.169653	0.505834	1
ENSMUSG00000018377	Vezf1	VEZF1	ortholog_one2one	-0.0420612	0.769523	1
ENSMUSG00000018378	Cuedc1	CUEDC1	ortholog_one2one	-0.112282	0.644769	1
ENSMUSG00000018379	Srsf1	SRSF1	ortholog_one2one	-0.115016	0.427186	1
ENSMUSG00000018381	Abi3	ABI3	ortholog_one2one	-0.371405	0.387601	1
ENSMUSG00000018387	Shroom1	SHROOM1	ortholog_one2one	-0.221008	0.203731	0.993031
ENSMUSG00000018395	Kif3a	KIF3A	ortholog_one2one	-0.546472	0.0742104	0.839303
ENSMUSG00000018398	Septin8	SEPTIN8	ortholog_one2one	-0.297605	0.139785	0.950849
ENSMUSG00000018401	Mtmr4	MTMR4	ortholog_one2one	-0.348766	0.00450947	0.330799
ENSMUSG00000018405	Mrm1	MRM1	ortholog_one2one	-0.10182	0.722801	1
ENSMUSG00000018411	Mapt	MAPT	ortholog_one2one	-0.279506	0.341128	1
ENSMUSG00000018412	Kansl1	KANSL1	ortholog_one2one	-0.12305	0.27165	1
ENSMUSG00000018415	Gid4	GID4	ortholog_one2one	0.172661	0.296608	1
ENSMUSG00000018417	Myo1b	MYO1B	ortholog_one2one	-0.00587616	0.9742	1
ENSMUSG00000018425	Dhx40	DHX40	ortholog_one2one	0.223069	0.0877597	0.879264
ENSMUSG00000018427	Ypel2	YPEL2	ortholog_one2one	-0.403805	0.202918	0.993031
ENSMUSG00000018428	Akap1	AKAP1	ortholog_one2one	0.0235828	0.866586	1
ENSMUSG00000018433	Nol11	NOL11	ortholog_one2one	-0.150658	0.236297	1
ENSMUSG00000018442	Derl2	DERL2	ortholog_one2one	0.104375	0.455969	1
ENSMUSG00000018446	C1qbp	C1QBP	ortholog_one2one	0.0586681	0.667357	1
ENSMUSG00000018449	Rpain	RPAIN	ortholog_one2one	-0.197243	0.225931	0.998035
ENSMUSG00000018459	Slc13a3	SLC13A3	ortholog_one2one	-0.582676	0.00262177	0.251332
ENSMUSG00000018470	Kcnab3	KCNAB3	ortholog_one2one	0.117198	0.852451	1
ENSMUSG00000018474	Chd3	CHD3	ortholog_one2one	-0.234237	0.128789	0.94096
ENSMUSG00000018476	Kdm6b	KDM6B	ortholog_one2one	0.09591	0.677925	1
ENSMUSG00000018481	Appbp2	APPBP2	ortholog_one2one	0.198612	0.0785971	0.846095
ENSMUSG00000018486	Wnt9b	WNT9B	ortholog_one2one	-0.160868	0.633574	1
ENSMUSG00000018500	Adora2b	ADORA2B	ortholog_one2one	-0.272979	0.829508	NA
ENSMUSG00000018501	Ncor1	NCOR1	ortholog_one2one	-0.242655	0.0514342	0.7769
ENSMUSG00000018507	Trpv2	TRPV2	ortholog_one2one	-0.634009	0.0623912	0.807958
ENSMUSG00000018509	Cenpv	CENPV	ortholog_one2one	0.319295	0.0567534	0.794827
ENSMUSG00000018537	Pcgf2	PCGF2	ortholog_one2one	0.454435	0.0982728	0.906228
ENSMUSG00000018541	Cwc25	CWC25	ortholog_one2one	-0.125336	0.316639	1
ENSMUSG00000018543	1700001P01Rik	C17orf98	ortholog_one2one	-0.415602	0.78997	NA
ENSMUSG00000018547	Pip4k2b	PIP4K2B	ortholog_one2one	-0.0260509	0.872065	1
ENSMUSG00000018548	Trim37	TRIM37	ortholog_one2one	0.0136304	0.947896	1
ENSMUSG00000018554	Ybx2	YBX2	ortholog_one2one	1.01814	0.546413	NA
ENSMUSG00000018559	Ctdnep1	CTDNEP1	ortholog_one2one	0.2088	0.0578581	0.797535
ENSMUSG00000018565	Elp5	ELP5	ortholog_one2one	-0.0647678	0.671709	1
ENSMUSG00000018566	Slc2a4	SLC2A4	ortholog_one2one	-0.337079	0.580109	1
ENSMUSG00000018567	Gabarap	GABARAP	ortholog_one2one	0.021628	0.873587	1
ENSMUSG00000018572	Phf23	PHF23	ortholog_one2one	0.206936	0.252678	1
ENSMUSG00000018574	Acadvl	ACADVL	ortholog_one2one	0.0338429	0.842587	1
ENSMUSG00000018581	Dnah11	DNAH11	ortholog_one2one	-0.411941	0.623838	1
ENSMUSG00000018583	G3bp1	G3BP1	ortholog_one2one	-0.0831945	0.542728	1
ENSMUSG00000018585	Atox1	ATOX1	ortholog_one2one	0.14752	0.351199	1
ENSMUSG00000018593	Sparc	SPARC	ortholog_one2one	-0.245275	0.142652	0.951314
ENSMUSG00000018599	Mief2	MIEF2	ortholog_one2one	-0.0566621	0.841819	1
ENSMUSG00000018604	Tbx3	TBX3	ortholog_one2one	-0.0507424	0.891316	1
ENSMUSG00000018623	Mmp7	MMP7	ortholog_one2one	0.763191	0.437321	1
ENSMUSG00000018648	Dusp14	DUSP14	ortholog_one2one	0.421823	0.530965	1
ENSMUSG00000018651	Tada2a	TADA2A	ortholog_one2one	0.352457	0.184217	0.979773
ENSMUSG00000018654	Ikzf1	IKZF1	ortholog_one2one	-0.902492	0.0431833	0.739994
ENSMUSG00000018659	Pnpo	PNPO	ortholog_one2one	-0.104907	0.514292	1
ENSMUSG00000018661	Cog1	COG1	ortholog_one2one	-0.18456	0.341669	1
ENSMUSG00000018666	Cbx1	CBX1	ortholog_one2one	0.0640998	0.511968	1
ENSMUSG00000018669	Cdk5rap3	CDK5RAP3	ortholog_one2one	-0.128729	0.210622	0.995131
ENSMUSG00000018672	Copz2	COPZ2	ortholog_one2one	0.229102	0.226991	0.99838
ENSMUSG00000018677	Slc25a39	SLC25A39	ortholog_one2one	0.109563	0.528665	1
ENSMUSG00000018678	Sp2	SP2	ortholog_one2one	-0.184086	0.397729	1
ENSMUSG00000018697	Aatf	AATF	ortholog_one2one	-0.00941994	0.961991	1
ENSMUSG00000018707	Dync1h1	DYNC1H1	ortholog_one2one	0.123025	0.40153	1
ENSMUSG00000018727	Cpsf4l	CPSF4L	ortholog_one2one	-0.881348	0.025224	0.64231
ENSMUSG00000018733	Pex12	PEX12	ortholog_one2one	-0.00211236	0.98999	1
ENSMUSG00000018736	Ndel1	NDEL1	ortholog_one2one	0.292558	0.0582224	0.800594
ENSMUSG00000018740	Slc25a35	SLC25A35	ortholog_one2one	-0.268906	0.506373	1
ENSMUSG00000018750	Zbtb4	ZBTB4	ortholog_one2one	-0.0826854	0.676126	1
ENSMUSG00000018752	Tnfsfm13	TNFSF12-TNFSF13	ortholog_one2one	-0.277222	0.455308	1
ENSMUSG00000018761	Mpdu1	MPDU1	ortholog_one2one	-0.0509692	0.74874	1
ENSMUSG00000018765	Fxr2	FXR2	ortholog_one2one	0.0569541	0.652691	1
ENSMUSG00000018770	Atp5g3	ATP5MC3	ortholog_one2one	0.112078	0.509762	1
ENSMUSG00000018796	Acsl1	ACSL1	ortholog_one2one	0.225227	0.220797	0.997056
ENSMUSG00000018800	Abca5	ABCA5	ortholog_one2one	-0.171548	0.326757	1
ENSMUSG00000018809	Smyd4	SMYD4	ortholog_one2one	0.395615	0.177737	0.979773
ENSMUSG00000018819	Lsp1	LSP1	ortholog_one2one	-1.0218	0.00930155	0.452264
ENSMUSG00000018820	Zfyve27	ZFYVE27	ortholog_one2one	0.0233465	0.875309	1
ENSMUSG00000018821	Avpi1	AVPI1	ortholog_one2one	0.0367416	0.825227	1
ENSMUSG00000018822	Sfrp5	SFRP5	ortholog_one2one	0.389514	0.729212	1
ENSMUSG00000018830	Myh11	MYH11	ortholog_one2one	0.00860657	0.981157	1
ENSMUSG00000018841	Rad51d	RAD51D	ortholog_one2one	-0.15743	0.31431	1
ENSMUSG00000018844	Fndc8	FNDC8	ortholog_one2one	1.53265	0.114133	0.922247
ENSMUSG00000018845	Unc45b	UNC45B	ortholog_one2one	-0.31152	0.569872	1
ENSMUSG00000018846	Pank3	PANK3	ortholog_one2one	0.0797544	0.623778	1
ENSMUSG00000018848	Rars	RARS1	ortholog_one2one	-0.0635849	0.61479	1
ENSMUSG00000018849	Wwc1	WWC1	ortholog_one2one	0.215266	0.217361	0.997056
ENSMUSG00000018858	Mrpl58	MRPL58	ortholog_one2one	-0.0250481	0.888462	1
ENSMUSG00000018865	Sult4a1	SULT4A1	ortholog_one2one	0.913934	0.643529	NA
ENSMUSG00000018868	Pnpla5	PNPLA5	ortholog_one2one	0.013718	0.99075	1
ENSMUSG00000018882	Mrpl45	MRPL45	ortholog_one2one	0.133242	0.496823	1
ENSMUSG00000018893	Mb	MB	ortholog_one2one	0.825053	0.516906	NA
ENSMUSG00000018899	Irf1	IRF1	ortholog_one2one	-0.37064	0.0216646	0.611246
ENSMUSG00000018906	P4ha2	P4HA2	ortholog_one2one	-0.199737	0.38869	1
ENSMUSG00000018909	Arrb1	ARRB1	ortholog_one2one	-0.252228	0.161304	0.961977
ENSMUSG00000018920	Cxcl16	CXCL16	ortholog_one2one	-0.44105	0.0762757	0.842109
ENSMUSG00000018921	Pelp1	PELP1	ortholog_one2one	-0.254998	0.116937	0.932199
ENSMUSG00000018923	Med11	MED11	ortholog_one2one	-0.38777	0.0650641	0.81273
ENSMUSG00000018924	Alox15	ALOX15	ortholog_one2one	0.314769	0.807496	1
ENSMUSG00000018925	Heatr9	HEATR9	ortholog_one2one	-3.06584	0.121538	NA
ENSMUSG00000018931	Natd1	NATD1	ortholog_one2one	-0.0272772	0.883115	1
ENSMUSG00000018932	Map2k3	MAP2K3	ortholog_one2one	-0.0301683	0.897652	1
ENSMUSG00000018965	Ywhah	YWHAH	ortholog_one2one	-0.0332091	0.707338	1
ENSMUSG00000018974	Sart3	SART3	ortholog_one2one	0.0708312	0.612293	1
ENSMUSG00000018983	E2f2	E2F2	ortholog_one2one	-0.402879	0.427796	1
ENSMUSG00000018995	Nars2	NARS2	ortholog_one2one	-0.118332	0.588516	1
ENSMUSG00000018999	Slc35b4	SLC35B4	ortholog_one2one	-0.00657807	0.95906	1
ENSMUSG00000019027	Dnah1	DNAH1	ortholog_one2one	-1.4181	0.0456002	0.753318
ENSMUSG00000019039	Dalrd3	DALRD3	ortholog_one2one	0.0192122	0.866315	1
ENSMUSG00000019054	Fis1	FIS1	ortholog_one2one	0.00800298	0.957501	1
ENSMUSG00000019055	Plod1	PLOD1	ortholog_one2one	-0.0252863	0.866172	1
ENSMUSG00000019066	Rab3d	RAB3D	ortholog_one2one	0.0171403	0.943691	1
ENSMUSG00000019080	Mfsd3	MFSD3	ortholog_one2one	0.0906257	0.776749	1
ENSMUSG00000019082	Slc25a22	SLC25A22	ortholog_one2one	0.210853	0.269793	1
ENSMUSG00000019087	Atp6ap1	ATP6AP1	ortholog_one2one	-0.0781426	0.408281	1
ENSMUSG00000019088	Dnase1l1	DNASE1L1	ortholog_one2one	0.108752	0.659809	1
ENSMUSG00000019102	Aldh3a1	ALDH3A1	ortholog_one2one	-0.594338	0.666782	NA
ENSMUSG00000019124	Scrn1	SCRN1	ortholog_one2one	1.35255	0.350692	NA
ENSMUSG00000019132	BC005537	C6orf62	ortholog_one2one	0.0418449	0.792973	1
ENSMUSG00000019139	Isyna1	ISYNA1	ortholog_one2one	-0.729636	0.0139296	0.516053
ENSMUSG00000019143	Hars2	HARS2	ortholog_one2one	-0.0375383	0.852283	1
ENSMUSG00000019146	Cacng2	CACNG2	ortholog_one2one	-1.19482	0.216053	0.997056
ENSMUSG00000019158	Tmem160	TMEM160	ortholog_one2one	-0.0982996	0.615756	1
ENSMUSG00000019173	Rab5c	RAB5C	ortholog_one2one	0.0505738	0.604586	1
ENSMUSG00000019178	Styxl1	STYXL1	ortholog_one2one	-0.467712	0.676259	NA
ENSMUSG00000019179	Mdh2	MDH2	ortholog_one2one	0.0769542	0.510272	1
ENSMUSG00000019188	H13	HM13	ortholog_one2one	-0.0197306	0.88546	1
ENSMUSG00000019189	Rnf145	RNF145	ortholog_one2one	0.0657243	0.623286	1
ENSMUSG00000019194	Scn1b	SCN1B	ortholog_one2one	-0.181085	0.599319	1
ENSMUSG00000019210	Atp6v1e1	ATP6V1E1	ortholog_one2one	0.052748	0.725163	1
ENSMUSG00000019214	Chtf18	CHTF18	ortholog_one2one	-1.01899	0.137042	0.950692
ENSMUSG00000019232	Etnppl	ETNPPL	ortholog_one2one	0.333037	0.245896	1
ENSMUSG00000019235	Rps6kl1	RPS6KL1	ortholog_one2one	0.625719	0.388925	1
ENSMUSG00000019254	Ppp1r12c	PPP1R12C	ortholog_one2one	0.112397	0.399674	1
ENSMUSG00000019261	Map1s	MAP1S	ortholog_one2one	-0.0662392	0.819471	1
ENSMUSG00000019278	Dpep1	DPEP1	ortholog_one2one	0.0927694	0.902965	1
ENSMUSG00000019295	Tmem129	TMEM129	ortholog_one2one	0.159451	0.290829	1
ENSMUSG00000019297	Nop9	NOP9	ortholog_one2one	0.0155166	0.932473	1
ENSMUSG00000019301	Hsd17b1	HSD17B1	ortholog_one2one	-0.123935	0.862323	1
ENSMUSG00000019302	Atp6v0a1	ATP6V0A1	ortholog_one2one	-0.0368676	0.785454	1
ENSMUSG00000019303	Psmc3ip	PSMC3IP	ortholog_one2one	-0.921424	0.12619	0.939487
ENSMUSG00000019312	Grb7	GRB7	ortholog_one2one	-0.141792	0.404777	1
ENSMUSG00000019320	Noxo1	NOXO1	ortholog_one2one	-0.0897499	0.843899	1
ENSMUSG00000019326	Aoc3	AOC3	ortholog_one2one	-2.2614	0.0351227	0.708937
ENSMUSG00000019338	Zfp687	ZNF687	ortholog_one2one	0.0261964	0.916031	1
ENSMUSG00000019362	D8Ertd738e	C19orf53	ortholog_one2one	-0.0265494	0.83812	1
ENSMUSG00000019368	Sec14l4	SEC14L4	ortholog_one2one	-0.0293953	0.853172	1
ENSMUSG00000019370	Calm3	CALM3	ortholog_one2one	-0.0414721	0.757954	1
ENSMUSG00000019373	Cops3	COPS3	ortholog_one2one	0.112121	0.355242	1
ENSMUSG00000019428	Fkbp8	FKBP8	ortholog_one2one	0.00925361	0.950039	1
ENSMUSG00000019432	Ddx39b	DDX39B	ortholog_one2one	-0.169768	0.15514	0.958802
ENSMUSG00000019433	Gipc1	GIPC1	ortholog_one2one	-0.149089	0.338719	1
ENSMUSG00000019437	Tlcd1	TLCD1	ortholog_one2one	0.239913	0.103293	0.910469
ENSMUSG00000019461	Plscr3	PLSCR3	ortholog_one2one	0.229662	0.163009	0.963663
ENSMUSG00000019464	Ptger1	PTGER1	ortholog_one2one	-0.111322	0.853978	1
ENSMUSG00000019470	Xab2	XAB2	ortholog_one2one	-0.141173	0.221295	0.998035
ENSMUSG00000019471	Cdc37	CDC37	ortholog_one2one	-0.0694235	0.477901	1
ENSMUSG00000019478	Rab4a	RAB4A	ortholog_one2one	0.0748935	0.588209	1
ENSMUSG00000019487	Trip10	TRIP10	ortholog_one2one	-0.14705	0.357047	1
ENSMUSG00000019494	Cops6	COPS6	ortholog_one2one	0.0676466	0.506366	1
ENSMUSG00000019505	Ubb	UBB	ortholog_one2one	-0.0282299	0.870226	1
ENSMUSG00000019518	Ap4m1	AP4M1	ortholog_one2one	0.104125	0.656443	1
ENSMUSG00000019528	Gyg	GYG1	ortholog_one2one	0.126229	0.507739	1
ENSMUSG00000019564	Arid3a	ARID3A	ortholog_one2one	-0.0201048	0.977807	1
ENSMUSG00000019577	Pdk4	PDK4	ortholog_one2one	-0.893337	0.00383816	0.308369
ENSMUSG00000019578	Ubxn6	UBXN6	ortholog_one2one	0.0683762	0.621459	1
ENSMUSG00000019579	Mydgf	MYDGF	ortholog_one2one	-0.0814426	0.540217	1
ENSMUSG00000019590	Cyb561	CYB561	ortholog_one2one	-0.41194	0.15206	0.953772
ENSMUSG00000019647	Sema6a	SEMA6A	ortholog_one2one	0.244448	0.102887	0.908373
ENSMUSG00000019659	Ccdc12	CCDC12	ortholog_one2one	-0.134288	0.476595	1
ENSMUSG00000019689	Fmc1	FMC1	ortholog_one2one	0.144617	0.46763	1
ENSMUSG00000019699	Akt3	AKT3	ortholog_one2one	-0.489031	0.0632585	0.807958
ENSMUSG00000019710	Mrpl24	MRPL24	ortholog_one2one	-0.0621969	0.688844	1
ENSMUSG00000019715	Gle1	GLE1	ortholog_one2one	-0.0507916	0.732734	1
ENSMUSG00000019718	L3hypdh	L3HYPDH	ortholog_one2one	0.349072	0.0424498	0.738721
ENSMUSG00000019726	Lyst	LYST	ortholog_one2one	-0.0282372	0.896962	1
ENSMUSG00000019731	Slc35e1	SLC35E1	ortholog_one2one	-0.0722205	0.555452	1
ENSMUSG00000019732	Calr3	CALR3	ortholog_one2one	0.192814	0.548956	1
ENSMUSG00000019734	Tmc4	TMC4	ortholog_one2one	0.15478	0.463041	1
ENSMUSG00000019737	Syne4	SYNE4	ortholog_one2one	-0.649335	0.269917	1
ENSMUSG00000019738	Polr2i	POLR2I	ortholog_one2one	0.142284	0.454943	1
ENSMUSG00000019761	Krt10	KRT10	ortholog_one2one	-0.485154	0.26012	1
ENSMUSG00000019762	Iyd	IYD	ortholog_one2one	0.220911	0.115537	0.930032
ENSMUSG00000019763	Rmnd1	RMND1	ortholog_one2one	0.124365	0.502089	1
ENSMUSG00000019768	Esr1	ESR1	ortholog_one2one	-0.561153	0.00533278	0.344558
ENSMUSG00000019773	Fbxo5	FBXO5	ortholog_one2one	-0.595938	0.187735	0.979773
ENSMUSG00000019774	Mtrf1l	MTRF1L	ortholog_one2one	0.157193	0.41311	1
ENSMUSG00000019775	Rgs17	RGS17	ortholog_one2one	-1.11837	0.56559	NA
ENSMUSG00000019777	Hdac2	HDAC2	ortholog_one2one	-0.105973	0.353186	1
ENSMUSG00000019779	Frk	FRK	ortholog_one2one	0.0739802	0.734515	1
ENSMUSG00000019782	Rwdd1	RWDD1	ortholog_one2one	-0.0464111	0.770599	1
ENSMUSG00000019789	Hey2	HEY2	ortholog_one2one	-0.766252	0.343617	1
ENSMUSG00000019790	Stxbp5	STXBP5	ortholog_one2one	-0.0184323	0.909663	1
ENSMUSG00000019791	Hint3	HINT3	ortholog_one2one	0.124964	0.458276	1
ENSMUSG00000019792	Trmt11	TRMT11	ortholog_one2one	0.0659651	0.777228	1
ENSMUSG00000019794	Katna1	KATNA1	ortholog_one2one	0.0829397	0.520708	1
ENSMUSG00000019795	Pcmt1	PCMT1	ortholog_one2one	-0.10546	0.411657	1
ENSMUSG00000019796	Lrp11	LRP11	ortholog_one2one	-0.511355	0.214936	0.996848
ENSMUSG00000019797	Mtres1	MTRES1	ortholog_one2one	0.0425255	0.789222	1
ENSMUSG00000019802	Sec63	SEC63	ortholog_one2one	0.0119021	0.923802	1
ENSMUSG00000019804	Snx3	SNX3	ortholog_one2one	0.0582354	0.656525	1
ENSMUSG00000019806	Aig1	AIG1	ortholog_one2one	-0.0335493	0.787506	1
ENSMUSG00000019808	Adat2	ADAT2	ortholog_one2one	-0.0109179	0.973791	1
ENSMUSG00000019809	Pex3	PEX3	ortholog_one2one	0.2988	0.0272925	0.659712
ENSMUSG00000019810	Fuca2	FUCA2	ortholog_one2one	0.0378319	0.856248	1
ENSMUSG00000019813	Cep57l1	CEP57L1	ortholog_one2one	0.252147	0.361732	1
ENSMUSG00000019817	Plagl1	PLAGL1	ortholog_one2one	-0.0129762	0.964276	1
ENSMUSG00000019818	Cd164	CD164	ortholog_one2one	0.0777207	0.491375	1
ENSMUSG00000019820	Utrn	UTRN	ortholog_one2one	-0.0220394	0.858339	1
ENSMUSG00000019822	Smpd2	SMPD2	ortholog_one2one	0.0976032	0.547014	1
ENSMUSG00000019823	Mical1	MICAL1	ortholog_one2one	-0.703561	0.130558	0.943057
ENSMUSG00000019826	Zbtb24	ZBTB24	ortholog_one2one	0.0215836	0.875421	1
ENSMUSG00000019831	Wasf1	WASF1	ortholog_one2one	-0.28072	0.444765	1
ENSMUSG00000019837	Gtf3c6	GTF3C6	ortholog_one2one	0.162609	0.346226	1
ENSMUSG00000019838	Slc16a10	SLC16A10	ortholog_one2one	-0.129315	0.369256	1
ENSMUSG00000019841	Rev3l	REV3L	ortholog_one2one	0.414445	0.300145	1
ENSMUSG00000019842	Traf3ip2	TRAF3IP2	ortholog_one2one	-0.47813	0.266958	1
ENSMUSG00000019843	Fyn	FYN	ortholog_one2one	-0.280293	0.155024	0.958757
ENSMUSG00000019845	Tube1	TUBE1	ortholog_one2one	0.0484162	0.937642	1
ENSMUSG00000019846	Lama4	LAMA4	ortholog_one2one	-0.179116	0.453973	1
ENSMUSG00000019849	Prep	PREP	ortholog_one2one	-0.143539	0.325663	1
ENSMUSG00000019850	Tnfaip3	TNFAIP3	ortholog_one2one	0.0688215	0.772588	1
ENSMUSG00000019851	Perp	PERP	ortholog_one2one	0.112431	0.417083	1
ENSMUSG00000019852	Arfgef3	ARFGEF3	ortholog_one2one	-0.669485	0.693637	NA
ENSMUSG00000019853	Hebp2	HEBP2	ortholog_one2one	-0.580266	0.627929	1
ENSMUSG00000019854	Reps1	REPS1	ortholog_one2one	0.0732282	0.537801	1
ENSMUSG00000019856	Fam184a	FAM184A	ortholog_one2one	-1.53186	0.0443843	0.7431
ENSMUSG00000019857	Asf1a	ASF1A	ortholog_one2one	-0.129887	0.607775	1
ENSMUSG00000019863	Qrsl1	QRSL1	ortholog_one2one	-0.110136	0.723707	1
ENSMUSG00000019864	Rtn4ip1	RTN4IP1	ortholog_one2one	0.130013	0.502964	1
ENSMUSG00000019866	Crybg1	CRYBG1	ortholog_one2one	-0.124175	0.269145	1
ENSMUSG00000019868	Vta1	VTA1	ortholog_one2one	0.0921673	0.641966	1
ENSMUSG00000019872	Smpdl3a	SMPDL3A	ortholog_one2one	-0.0430411	0.800944	1
ENSMUSG00000019873	Reep3	REEP3	ortholog_one2one	0.0505998	0.620938	1
ENSMUSG00000019874	Fabp7	FABP7	ortholog_one2one	-0.584336	0.121362	0.934557
ENSMUSG00000019876	Pkib	PKIB	ortholog_one2one	-0.320494	0.587441	1
ENSMUSG00000019877	Serinc1	SERINC1	ortholog_one2one	0.025697	0.811195	1
ENSMUSG00000019878	Hsf2	HSF2	ortholog_one2one	-0.213289	0.110349	0.921229
ENSMUSG00000019880	Rspo3	RSPO3	ortholog_one2one	-0.0748176	0.725876	1
ENSMUSG00000019883	Echdc1	ECHDC1	ortholog_one2one	0.223314	0.178371	0.979773
ENSMUSG00000019889	Ptprk	PTPRK	ortholog_one2one	-0.0612172	0.757046	1
ENSMUSG00000019891	Dcbld1	DCBLD1	ortholog_one2one	0.411897	0.0741156	0.839303
ENSMUSG00000019897	Ccdc59	CCDC59	ortholog_one2one	0.103293	0.532355	1
ENSMUSG00000019899	Lama2	LAMA2	ortholog_one2one	0.035326	0.916278	1
ENSMUSG00000019906	Lin7a	LIN7A	ortholog_one2one	-0.0136781	0.947814	1
ENSMUSG00000019907	Ppp1r12a	PPP1R12A	ortholog_one2one	0.0255247	0.86099	1
ENSMUSG00000019916	P4ha1	P4HA1	ortholog_one2one	-0.260043	0.19874	0.989723
ENSMUSG00000019917	Septin10	SEPTIN10	ortholog_one2one	0.00467222	0.975629	1
ENSMUSG00000019923	Zwint	ZWINT	ortholog_one2one	0.0176302	0.898116	1
ENSMUSG00000019927	Ube2d1	UBE2D1	ortholog_one2one	0.114162	0.504117	1
ENSMUSG00000019929	Dcn	DCN	ortholog_one2one	-0.250552	0.100891	0.906986
ENSMUSG00000019943	Atp2b1	ATP2B1	ortholog_one2one	0.168457	0.387403	1
ENSMUSG00000019947	Arid5b	ARID5B	ortholog_one2one	-0.261457	0.0995913	0.906986
ENSMUSG00000019952	Poc1b	POC1B	ortholog_one2one	0.188005	0.544081	1
ENSMUSG00000019960	Dusp6	DUSP6	ortholog_one2one	-0.0432545	0.861649	1
ENSMUSG00000019966	Kitl	KITLG	ortholog_one2one	0.0863877	0.818795	1
ENSMUSG00000019969	Psen1	PSEN1	ortholog_one2one	0.00715118	0.948984	1
ENSMUSG00000019970	Sgk1	SGK1	ortholog_one2one	0.162529	0.586438	1
ENSMUSG00000019971	Cep290	CEP290	ortholog_one2one	0.0764217	0.800006	1
ENSMUSG00000019977	Hbs1l	HBS1L	ortholog_one2one	0.0518179	0.704017	1
ENSMUSG00000019978	Epb41l2	EPB41L2	ortholog_one2one	-0.104301	0.597427	1
ENSMUSG00000019984	Med23	MED23	ortholog_one2one	-0.0421795	0.870031	1
ENSMUSG00000019987	Arg1	ARG1	ortholog_one2one	0.0761412	0.638347	1
ENSMUSG00000019989	Enpp3	ENPP3	ortholog_one2one	0.0868164	0.689189	1
ENSMUSG00000019990	Pde7b	PDE1B	ortholog_one2one	-0.103437	0.652966	1
ENSMUSG00000019997	Ccn2	CCN2	ortholog_one2one	0.514338	0.0875076	0.879264
ENSMUSG00000019998	Stx7	STX7	ortholog_one2one	-0.19791	0.123766	0.937298
ENSMUSG00000020003	Pex7	PEX7	ortholog_one2one	0.173664	0.198482	0.989723
ENSMUSG00000020009	Ifngr1	IFNGR1	ortholog_one2one	-0.235266	0.24347	1
ENSMUSG00000020010	Vnn3	VNN3	ortholog_one2one	0.121772	0.524032	1
ENSMUSG00000020014	Cfap54	CFAP54	ortholog_one2one	-0.640138	0.495151	1
ENSMUSG00000020015	Cdk17	CDK17	ortholog_one2one	0.127797	0.420425	1
ENSMUSG00000020017	Hal	HAL	ortholog_one2one	0.253781	0.258259	1
ENSMUSG00000020019	Ntn4	NTN4	ortholog_one2one	0.429868	0.0571349	0.794827
ENSMUSG00000020021	Fgd6	FGD6	ortholog_one2one	-0.274682	0.187211	0.979773
ENSMUSG00000020022	Ndufa12	NDUFA12	ortholog_one2one	0.0273572	0.878478	1
ENSMUSG00000020023	Tmcc3	TMCC3	ortholog_one2one	0.355864	0.0741088	0.839303
ENSMUSG00000020024	Cep83	CEP83	ortholog_one2one	0.038137	0.84979	1
ENSMUSG00000020027	Socs2	SOCS2	ortholog_one2one	0.0022328	0.997155	1
ENSMUSG00000020032	Nuak1	NUAK1	ortholog_one2one	0.126287	0.735106	1
ENSMUSG00000020034	Tcp11l2	TCP11L2	ortholog_one2one	-0.0202673	0.937172	1
ENSMUSG00000020037	Rfx4	RFX4	ortholog_one2one	-0.0604875	0.876596	1
ENSMUSG00000020038	Cry1	CRY1	ortholog_one2one	-0.302726	0.364225	1
ENSMUSG00000020042	Btbd11	BTBD11	ortholog_one2one	-0.707172	0.27587	1
ENSMUSG00000020044	Timp3	TIMP3	ortholog_one2one	-0.0556189	0.845529	1
ENSMUSG00000020048	Hsp90b1	HSP90B1	ortholog_one2one	-0.116063	0.170172	0.973268
ENSMUSG00000020051	Pah	PAH	ortholog_one2one	0.266804	0.192037	0.984327
ENSMUSG00000020052	Ascl1	ASCL1	ortholog_one2one	5.18092	NA	NA
ENSMUSG00000020053	Igf1	IGF1	ortholog_one2one	-0.0758392	0.4669	1
ENSMUSG00000020056	Washc3	WASHC3	ortholog_one2one	0.125841	0.465943	1
ENSMUSG00000020057	Dram1	DRAM1	ortholog_one2one	-0.674299	0.274776	1
ENSMUSG00000020061	Mybpc1	MYBPC1	ortholog_one2one	0.638541	0.719056	NA
ENSMUSG00000020063	Sirt1	SIRT1	ortholog_one2one	-0.0802942	0.558888	1
ENSMUSG00000020064	Herc4	HERC4	ortholog_one2one	0.0678518	0.613445	1
ENSMUSG00000020067	Mypn	MYPN	ortholog_one2one	1.31693	0.406031	NA
ENSMUSG00000020069	Hnrnph3	HNRNPH3	ortholog_one2one	0.1985	0.169695	0.973268
ENSMUSG00000020070	Rufy2	RUFY2	ortholog_one2one	0.190285	0.427273	1
ENSMUSG00000020074	Ccar1	CCAR1	ortholog_one2one	-0.176283	0.186028	0.979773
ENSMUSG00000020075	Ddx21	DDX21	ortholog_one2one	-0.199574	0.110553	0.921229
ENSMUSG00000020076	Ddx50	DDX50	ortholog_one2one	0.143506	0.186521	0.979773
ENSMUSG00000020077	Srgn	SRGN	ortholog_one2one	-0.415073	0.202972	0.993031
ENSMUSG00000020078	Vps26a	VPS26A	ortholog_one2one	0.0903315	0.515198	1
ENSMUSG00000020079	Supv3l1	SUPV3L1	ortholog_one2one	0.15322	0.38333	1
ENSMUSG00000020080	Hkdc1	HKDC1	ortholog_one2one	0.935394	0.280351	1
ENSMUSG00000020081	Tacr2	TACR2	ortholog_one2one	-5.08019	0.189294	NA
ENSMUSG00000020085	Aifm2	AIFM2	ortholog_one2one	0.0375156	0.898066	1
ENSMUSG00000020086	Macroh2a2	MACROH2A2	ortholog_one2one	-0.018992	0.970957	1
ENSMUSG00000020087	Tysnd1	TYSND1	ortholog_one2one	0.079801	0.570918	1
ENSMUSG00000020088	Sar1a	SAR1A	ortholog_one2one	-0.00821998	0.950594	1
ENSMUSG00000020089	Ppa1	PPA1	ortholog_one2one	0.0704902	0.655713	1
ENSMUSG00000020091	Eif4ebp2	EIF4EBP2	ortholog_one2one	0.0460732	0.688015	1
ENSMUSG00000020092	Pald1	PALD1	ortholog_one2one	-0.345715	0.119034	0.932199
ENSMUSG00000020097	Sgpl1	SGPL1	ortholog_one2one	0.250149	0.116493	0.932167
ENSMUSG00000020098	Pcbd1	PCBD1	ortholog_one2one	0.236694	0.0502398	0.773094
ENSMUSG00000020099	Unc5b	UNC5B	ortholog_one2one	-0.0786685	0.766702	1
ENSMUSG00000020100	Slc29a3	SLC29A3	ortholog_one2one	-0.58061	0.0503116	0.773094
ENSMUSG00000020101	Vsir	VSIR	ortholog_one2one	-0.285732	0.223001	0.998035
ENSMUSG00000020102	Slc16a7	SLC16A7	ortholog_one2one	0.144195	0.497254	1
ENSMUSG00000020105	Lrig3	LRIG3	ortholog_one2one	-0.033743	0.877929	1
ENSMUSG00000020107	Anapc16	ANAPC16	ortholog_one2one	-0.0224667	0.883952	1
ENSMUSG00000020108	Ddit4	DDIT4	ortholog_one2one	0.905649	0.205998	0.993413
ENSMUSG00000020109	Dnajb12	DNAJB12	ortholog_one2one	0.071215	0.498817	1
ENSMUSG00000020111	Micu1	MICU1	ortholog_one2one	0.0717812	0.535824	1
ENSMUSG00000020114	Cand1	CAND1	ortholog_one2one	-0.185044	0.303793	1
ENSMUSG00000020115	Tbk1	TBK1	ortholog_one2one	0.117988	0.464903	1
ENSMUSG00000020116	Pno1	PNO1	ortholog_one2one	0.00715259	0.959526	1
ENSMUSG00000020120	Plek	PLEK	ortholog_one2one	-0.676336	0.169549	0.973268
ENSMUSG00000020121	Srgap1	SRGAP1	ortholog_one2one	-0.26341	0.46098	1
ENSMUSG00000020122	Egfr	EGFR	ortholog_one2one	-0.86231	0.00233041	0.23725
ENSMUSG00000020123	Avpr1a	AVPR1A	ortholog_one2one	-0.504689	0.161546	0.961977
ENSMUSG00000020124	Usp15	USP15	ortholog_one2one	0.0759876	0.449455	1
ENSMUSG00000020128	Vps54	VPS54	ortholog_one2one	0.0724304	0.499718	1
ENSMUSG00000020130	Tbc1d15	TBC1D15	ortholog_one2one	0.00948048	0.947497	1
ENSMUSG00000020131	Pcsk4	PCSK4	ortholog_one2one	0.359829	0.341259	1
ENSMUSG00000020132	Rab21	RAB21	ortholog_one2one	0.0537182	0.672642	1
ENSMUSG00000020133	2310011J03Rik	C19orf25	ortholog_one2one	0.142294	0.382383	1
ENSMUSG00000020134	Peli1	PELI1	ortholog_one2one	-0.0869976	0.588027	1
ENSMUSG00000020135	Apc2	APC2	ortholog_one2one	-0.780197	0.420864	1
ENSMUSG00000020137	Thap2		ortholog_one2one	-0.164193	0.398988	1
ENSMUSG00000020140	Lgr5	LGR5	ortholog_one2one	-0.135039	0.6986	1
ENSMUSG00000020142	Slc1a4	SLC1A4	ortholog_one2one	-0.0953882	0.787034	1
ENSMUSG00000020143	Dock2	DOCK2	ortholog_one2one	-1.12277	0.0176954	0.562414
ENSMUSG00000020149	Rab1a	RAB1A	ortholog_one2one	0.102413	0.33513	1
ENSMUSG00000020150	Gamt	GAMT	ortholog_one2one	0.21558	0.305052	1
ENSMUSG00000020152	Actr2	ACTR2	ortholog_one2one	0.052001	0.58745	1
ENSMUSG00000020153	Ndufs7	NDUFS7	ortholog_one2one	0.0750884	0.65072	1
ENSMUSG00000020154	Ptprb	PTPRB	ortholog_one2one	0.233332	0.113712	0.921345
ENSMUSG00000020155	Kcnmb1	KCNMB1	ortholog_one2one	0.725325	0.630229	NA
ENSMUSG00000020156	Pwwp3a	PWWP3A	ortholog_one2one	-0.181457	0.420521	1
ENSMUSG00000020160	Meis1	MEIS1	ortholog_one2one	-0.277545	0.245843	1
ENSMUSG00000020166	Cnot2	CNOT2	ortholog_one2one	-0.153189	0.215283	0.997051
ENSMUSG00000020167	Tcf3	TCF3	ortholog_one2one	0.0796167	0.614761	1
ENSMUSG00000020170	Frs2	FRS2	ortholog_one2one	-0.00799699	0.956288	1
ENSMUSG00000020171	Yeats4	YEATS4	ortholog_one2one	0.168778	0.288228	1
ENSMUSG00000020173	Cobl	COBL	ortholog_one2one	-0.122503	0.504925	1
ENSMUSG00000020175	Rab36	RAB36	ortholog_one2one	-0.879551	0.162576	0.9633
ENSMUSG00000020176	Grb10	GRB10	ortholog_one2one	-0.257014	0.23519	1
ENSMUSG00000020178	Adora2a	ADORA2A	ortholog_one2one	-0.373258	0.226601	0.998231
ENSMUSG00000020182	Ddc	DDC	ortholog_one2one	0.0520217	0.807407	1
ENSMUSG00000020183	Cpm	CPM	ortholog_one2one	-0.0781961	0.810028	1
ENSMUSG00000020184	Mdm2	MDM2	ortholog_one2one	0.0911941	0.503737	1
ENSMUSG00000020185	E2f7	E2F7	ortholog_one2one	-0.217169	0.738578	1
ENSMUSG00000020186	Csrp2	CSRP2	ortholog_one2one	-0.0833591	0.625469	1
ENSMUSG00000020189	Osbpl8	OSBPL8	ortholog_one2one	-0.072104	0.732319	1
ENSMUSG00000020190	Mknk2	MKNK2	ortholog_one2one	0.189163	0.41392	1
ENSMUSG00000020196	Cabin1	CABIN1	ortholog_one2one	0.079673	0.728703	1
ENSMUSG00000020198	Ap3d1	AP3D1	ortholog_one2one	-0.0393833	0.786989	1
ENSMUSG00000020205	Phlda1	PHLDA1	ortholog_one2one	-0.758674	0.152715	0.955361
ENSMUSG00000020211	Sf3a2	SF3A2	ortholog_one2one	-0.0368475	0.777454	1
ENSMUSG00000020212	Mdm1	MDM1	ortholog_one2one	0.275415	0.468726	1
ENSMUSG00000020218	Wif1	WIF1	ortholog_one2one	-2.11398	0.12906	NA
ENSMUSG00000020219	Timm13	TIMM13	ortholog_one2one	0.063255	0.706857	1
ENSMUSG00000020220	Vps13d	VPS13D	ortholog_one2one	0.0923604	0.461819	1
ENSMUSG00000020224	Llph	LLPH	ortholog_one2one	0.0726775	0.69586	1
ENSMUSG00000020227	Irak3	IRAK3	ortholog_one2one	-0.576011	0.186151	0.979773
ENSMUSG00000020228	Helb	HELB	ortholog_one2one	-0.103584	0.583058	1
ENSMUSG00000020230	Prmt2	PRMT2	ortholog_one2one	-0.582551	0.177811	0.979773
ENSMUSG00000020231	Dip2a	DIP2A	ortholog_one2one	-0.254373	0.336395	1
ENSMUSG00000020232	Hmg20b	HMG20B	ortholog_one2one	0.00153721	0.992241	1
ENSMUSG00000020234	4930404N11Rik	C19orf71	ortholog_one2one	-0.831982	0.539872	NA
ENSMUSG00000020235	Fzr1	FZR1	ortholog_one2one	0.0569604	0.731705	1
ENSMUSG00000020238	Ncln	NCLN	ortholog_one2one	-0.0261792	0.765047	1
ENSMUSG00000020241	Col6a2	COL6A2	ortholog_one2one	-0.332156	0.138098	0.950704
ENSMUSG00000020246	Hcfc2	HCFC2	ortholog_one2one	0.180498	0.259099	1
ENSMUSG00000020248	Nfyb	NFYB	ortholog_one2one	0.0507037	0.632137	1
ENSMUSG00000020250	Txnrd1	TXNRD1	ortholog_one2one	0.0892942	0.475916	1
ENSMUSG00000020251	Glt8d2	GLT8D2	ortholog_one2one	-0.426588	0.796683	NA
ENSMUSG00000020253	Ppm1m	PPM1M	ortholog_one2one	-0.505622	0.0219227	0.617185
ENSMUSG00000020255	D10Wsu102e	C12orf45	ortholog_one2one	0.0550025	0.707288	1
ENSMUSG00000020256	Aldh1l2	ALDH1L2	ortholog_one2one	0.857748	0.192861	0.985448
ENSMUSG00000020257	Wdr82	WDR82	ortholog_one2one	-0.0616707	0.633883	1
ENSMUSG00000020258	Glyctk	GLYCTK	ortholog_one2one	0.0681814	0.521468	1
ENSMUSG00000020260	Pofut2	POFUT2	ortholog_one2one	-0.0410419	0.720343	1
ENSMUSG00000020261	Slc36a1	SLC36A1	ortholog_one2one	0.267093	0.132133	0.946851
ENSMUSG00000020262	Adarb1	ADARB1	ortholog_one2one	-0.0689569	0.760084	1
ENSMUSG00000020263	Appl2	APPL2	ortholog_one2one	0.16819	0.328665	1
ENSMUSG00000020264	Slc36a2	SLC36A2	ortholog_one2one	-3.72982	0.0822294	NA
ENSMUSG00000020265	Sumo3	SUMO3	ortholog_one2one	0.0253355	0.85356	1
ENSMUSG00000020267	Hint1	HINT1	ortholog_one2one	0.0688234	0.626847	1
ENSMUSG00000020268	Lyrm7	LYRM7	ortholog_one2one	-0.109187	0.745726	1
ENSMUSG00000020271	Fbxw11	FBXW11	ortholog_one2one	0.108445	0.3926	1
ENSMUSG00000020272	Stk10	STK10	ortholog_one2one	-0.383823	0.222632	0.998035
ENSMUSG00000020273	Papolg	PAPOLG	ortholog_one2one	-0.086877	0.636101	1
ENSMUSG00000020275	Rel	REL	ortholog_one2one	-0.200801	0.43367	1
ENSMUSG00000020277	Pfkl	PFKL	ortholog_one2one	0.0292509	0.83816	1
ENSMUSG00000020279	Il9r	IL9R	ortholog_one2one	-1.69141	0.174294	0.978364
ENSMUSG00000020280	Pus10	PUS10	ortholog_one2one	-0.106443	0.595012	1
ENSMUSG00000020282	Rhbdf1	RHBDF1	ortholog_one2one	0.12458	0.506264	1
ENSMUSG00000020283	Pex13	PEX13	ortholog_one2one	0.185015	0.216543	0.997056
ENSMUSG00000020284	Cfap410	CFAP410	ortholog_one2one	-0.0742423	0.797064	1
ENSMUSG00000020287	Mpg	MPG	ortholog_one2one	-0.0756485	0.625865	1
ENSMUSG00000020289	Nprl3	NPRL3	ortholog_one2one	0.159708	0.326855	1
ENSMUSG00000020290	Xpo1	XPO1	ortholog_one2one	-0.0507787	0.769275	1
ENSMUSG00000020297	Nsg2	NSG2	ortholog_one2one	-0.75678	0.412179	1
ENSMUSG00000020300	Cpeb4	CPEB4	ortholog_one2one	-0.0756517	0.757732	1
ENSMUSG00000020303	Stc2	STC2	ortholog_one2one	-0.823251	0.348396	1
ENSMUSG00000020305	Asb3	ASB3	ortholog_one2one	0.0181495	0.93547	1
ENSMUSG00000020308	Tpgs1	TPGS1	ortholog_one2one	-0.0445456	0.787425	1
ENSMUSG00000020309	Chac2	CHAC2	ortholog_one2one	0.340131	0.00725467	0.391057
ENSMUSG00000020311	Erlec1	ERLEC1	ortholog_one2one	-0.0243203	0.894881	1
ENSMUSG00000020315	Sptbn1	SPTBN1	ortholog_one2one	0.0154926	0.851078	1
ENSMUSG00000020319	Wdpcp	WDPCP	ortholog_one2one	-0.096429	0.830827	1
ENSMUSG00000020321	Mdh1	MDH1	ortholog_one2one	0.150632	0.400946	1
ENSMUSG00000020325	Fstl3	FSTL3	ortholog_one2one	-0.698039	0.330139	1
ENSMUSG00000020326	Ccng1	CCNG1	ortholog_one2one	0.163165	0.200983	0.992096
ENSMUSG00000020328	Nudcd2	NUDCD2	ortholog_one2one	0.187925	0.300663	1
ENSMUSG00000020329	Polrmt	POLRMT	ortholog_one2one	0.052293	0.768961	1
ENSMUSG00000020330	Hmmr	HMMR	ortholog_one2one	-0.0436149	0.952852	1
ENSMUSG00000020331	Hcn2	HCN2	ortholog_one2one	0.888021	0.232948	0.999527
ENSMUSG00000020334	Slc22a4	SLC22A4	ortholog_one2one	0.111793	0.770369	1
ENSMUSG00000020335	Zfp354b	ZNF354B	ortholog_one2one	0.422129	0.188395	0.979773
ENSMUSG00000020340	Cyfip2	CYFIP2	ortholog_one2one	-0.793173	0.0239205	0.635328
ENSMUSG00000020346	Mgat1	MGAT1	ortholog_one2one	-0.00574093	0.964	1
ENSMUSG00000020349	Ppp2ca	PPP2CA	ortholog_one2one	0.0272344	0.798658	1
ENSMUSG00000020354	Sgcd	SGCD	ortholog_one2one	-0.0742207	0.972519	NA
ENSMUSG00000020357	Flt4	FLT4	ortholog_one2one	0.252065	0.17626	0.979773
ENSMUSG00000020358	Hnrnpab	HNRNPAB	ortholog_one2one	0.00615166	0.950259	1
ENSMUSG00000020359	Phykpl	PHYKPL	ortholog_one2one	0.0538283	0.723725	1
ENSMUSG00000020361	Hspa4	HSPA4	ortholog_one2one	-0.0367518	0.70386	1
ENSMUSG00000020362	Cnot6	CNOT6	ortholog_one2one	-0.112695	0.457782	1
ENSMUSG00000020363	Gfpt2	GFPT2	ortholog_one2one	-0.708323	0.110484	0.921229
ENSMUSG00000020366	Mapk9	MAPK9	ortholog_one2one	-0.0328664	0.8245	1
ENSMUSG00000020368	Canx	CANX	ortholog_one2one	-0.150076	0.0622335	0.807958
ENSMUSG00000020372	Rack1	RACK1	ortholog_one2one	-0.0271239	0.795762	1
ENSMUSG00000020375	Rufy1	RUFY1	ortholog_one2one	0.111464	0.407637	1
ENSMUSG00000020376	Rnf130	RNF130	ortholog_one2one	0.171539	0.151798	0.953772
ENSMUSG00000020381	Mrnip	MRNIP	ortholog_one2one	0.527171	0.151019	0.953772
ENSMUSG00000020385	Clk4	CLK4	ortholog_one2one	0.104608	0.327997	1
ENSMUSG00000020386	Sar1b	SAR1B	ortholog_one2one	0.149487	0.470128	1
ENSMUSG00000020387	Jade2	JADE2	ortholog_one2one	0.033077	0.858399	1
ENSMUSG00000020388	Pdlim4	PDLIM4	ortholog_one2one	-0.732517	0.210008	0.994283
ENSMUSG00000020389	Cdkl3	CDKL3	ortholog_one2one	0.360565	0.625439	1
ENSMUSG00000020390	Ube2b	UBE2B	ortholog_one2one	0.104923	0.447279	1
ENSMUSG00000020392	Cdkn2aipnl	CDKN2AIPNL	ortholog_one2one	0.116393	0.439922	1
ENSMUSG00000020393	Kremen1	KREMEN1	ortholog_one2one	0.00180049	0.989624	1
ENSMUSG00000020395	Itk	ITK	ortholog_one2one	-1.12102	0.0647112	0.811238
ENSMUSG00000020396	Nefh	NEFH	ortholog_one2one	-0.200356	0.812186	1
ENSMUSG00000020397	Med7	MED7	ortholog_one2one	0.286672	0.0536108	0.786271
ENSMUSG00000020399	Havcr2	HAVCR2	ortholog_one2one	-0.601381	0.307387	1
ENSMUSG00000020400	Tnip1	TNIP1	ortholog_one2one	-0.307885	0.180285	0.979773
ENSMUSG00000020402	Vdac1	VDAC1	ortholog_one2one	0.146789	0.393748	1
ENSMUSG00000020407	Upp1	UPP1	ortholog_one2one	-0.0859613	0.857195	1
ENSMUSG00000020409	Slu7	SLU7	ortholog_one2one	-0.0880431	0.481985	1
ENSMUSG00000020412	Ascc2	ASCC2	ortholog_one2one	0.0197595	0.871237	1
ENSMUSG00000020413	Hus1	HUS1	ortholog_one2one	-0.0737223	0.715181	1
ENSMUSG00000020419	Hormad2	HORMAD2	ortholog_one2one	1.3408	0.236747	1
ENSMUSG00000020422	Tns3	TNS3	ortholog_one2one	-0.121268	0.466326	1
ENSMUSG00000020423	Btg2	BTG2	ortholog_one2one	-0.00297531	0.989849	1
ENSMUSG00000020424	Castor1	CASTOR1	ortholog_one2one	0.515144	0.0902538	0.889124
ENSMUSG00000020427	Igfbp3	IGFBP3	ortholog_one2one	-0.00573641	0.977175	1
ENSMUSG00000020429	Igfbp1	IGFBP1	ortholog_one2one	-0.701923	0.254402	1
ENSMUSG00000020430	Pes1	PES1	ortholog_one2one	0.153992	0.167265	0.971464
ENSMUSG00000020431	Adcy1	ADCY1	ortholog_one2one	-0.711736	0.395891	1
ENSMUSG00000020432	Tcn2	TCN2	ortholog_one2one	0.220472	0.120921	0.933873
ENSMUSG00000020435	Osbp2	OSBP2	ortholog_one2one	0.686212	0.00792841	0.409077
ENSMUSG00000020437	Myo1g	MYO1G	ortholog_one2one	-0.747669	0.0717312	0.831786
ENSMUSG00000020439	Smtn	SMTN	ortholog_one2one	0.208665	0.421715	1
ENSMUSG00000020440	Arf5	ARF5	ortholog_one2one	0.0646261	0.609412	1
ENSMUSG00000020441	2310033P09Rik	C1orf35	ortholog_one2one	-0.17923	0.342278	1
ENSMUSG00000020444	Guk1	GUK1	ortholog_one2one	0.14695	0.479965	1
ENSMUSG00000020448	Rnf185	RNF185	ortholog_one2one	0.099168	0.43078	1
ENSMUSG00000020451	Limk2	LIMK2	ortholog_one2one	0.130246	0.6328	1
ENSMUSG00000020453	Patz1	PATZ1	ortholog_one2one	-0.211747	0.404152	1
ENSMUSG00000020454	Eif4enif1	EIF4ENIF1	ortholog_one2one	-0.0507864	0.634743	1
ENSMUSG00000020455	Trim11	TRIM11	ortholog_one2one	-0.0438087	0.804868	1
ENSMUSG00000020456	Ogdh	OGDH	ortholog_one2one	-0.0106532	0.937345	1
ENSMUSG00000020457	Drg1	DRG1	ortholog_one2one	-0.0641402	0.615751	1
ENSMUSG00000020458	Rtn4	RTN4	ortholog_one2one	0.041382	0.77705	1
ENSMUSG00000020459	Mtif2	MTIF2	ortholog_one2one	0.0636974	0.652331	1
ENSMUSG00000020460	Rps27a	RPS27AP5	ortholog_one2one	-0.05334	0.711252	1
ENSMUSG00000020462	Cfap36	CFAP36	ortholog_one2one	0.189385	0.190297	0.982869
ENSMUSG00000020463	Ppp4r3b	PPP4R3B	ortholog_one2one	0.0964494	0.509999	1
ENSMUSG00000020464	Pnpt1	PNPT1	ortholog_one2one	-0.296289	0.109552	0.921229
ENSMUSG00000020467	Efemp1	EFEMP1	ortholog_one2one	-0.386023	0.0692441	0.824479
ENSMUSG00000020469	Myl7	MYL7	ortholog_one2one	-1.96364	0.280478	NA
ENSMUSG00000020471	Pold2	POLD2	ortholog_one2one	-0.102793	0.537708	1
ENSMUSG00000020472	Zkscan17	ZNF496	ortholog_one2one	0.151339	0.409734	1
ENSMUSG00000020473	Aebp1	AEBP1	ortholog_one2one	-1.22694	0.000100136	0.0583829
ENSMUSG00000020474	Polm	POLM	ortholog_one2one	0.0249077	0.893289	1
ENSMUSG00000020476	Dbnl	DBNL	ortholog_one2one	-0.148419	0.326403	1
ENSMUSG00000020477	Mrps24	MRPS24	ortholog_one2one	-0.0118412	0.947743	1
ENSMUSG00000020482	Ccdc117	CCDC117	ortholog_one2one	-0.132153	0.454062	1
ENSMUSG00000020483	Dynll2	DYNLL2	ortholog_one2one	0.169779	0.20039	0.989746
ENSMUSG00000020484	Xbp1	XBP1	ortholog_one2one	0.000186006	0.998654	1
ENSMUSG00000020485	Supt4a	SUPT4H1	ortholog_one2one	-0.154339	0.288887	1
ENSMUSG00000020492	Ska2	SKA2	ortholog_one2one	-0.416873	0.410996	1
ENSMUSG00000020493	Prr11	PRR11	ortholog_one2one	-0.269294	0.639653	1
ENSMUSG00000020495	Smg8	SMG8	ortholog_one2one	0.0207461	0.89531	1
ENSMUSG00000020513	Tubd1	TUBD1	ortholog_one2one	-0.275017	0.341327	1
ENSMUSG00000020514	Mrpl22	MRPL22	ortholog_one2one	0.115531	0.4039	1
ENSMUSG00000020515	Cnot8	CNOT8	ortholog_one2one	0.0221659	0.826189	1
ENSMUSG00000020516	Rps6kb1		ortholog_one2one	0.127535	0.416379	1
ENSMUSG00000020519	Sap30l	SAP30L	ortholog_one2one	0.219674	0.174613	0.978764
ENSMUSG00000020520	Galnt10	GALNT10	ortholog_one2one	-0.038124	0.844491	1
ENSMUSG00000020521	Rnft1	RNFT1	ortholog_one2one	-0.0789712	0.586272	1
ENSMUSG00000020522	Mfap3	MFAP3	ortholog_one2one	-0.230242	0.161642	0.961977
ENSMUSG00000020523	Fam114a2	FAM114A2	ortholog_one2one	0.229606	0.0469317	0.757261
ENSMUSG00000020525	Ppm1d	PPM1D	ortholog_one2one	-0.413178	0.0347828	0.708937
[truncated: 10,891 more rows]
