# Supplementary material for: Investigating the effects of chronic low-dose radiation exposure in the liver of a hypothermic zebrafish model
Source: Sci Rep. 2023 Jan 17;13:918. doi: 10.1038/s41598-022-26976-4 (PMC9845366; doi:10.1038/s41598-022-26976-4)
Supplement: Supplementary file 34 — Supplementary Information 34. [file 41598_2022_26976_MOESM34_ESM.xlsx]

## Sheet: upregulated
Supplementary Table S33. Over-representation analysis of the differentially expressed genes from the spaceflown mouse vs ground controls
Category	ID	Name	Source	p-value	q-value Bonferroni	q-value FDR B&H	q-value FDR B&Y	Hit Count in Query List	Hit Count in Genome	Hit in Query List
GO: Biological Process	GO:0044242	cellular lipid catabolic process		2.49e-05	0.0564	0.0393	0.327	7	246	NEU1,ABHD3,ABCB11,GM2A,DBI,LDLR,ACSL5
GO: Biological Process	GO:0031998	regulation of fatty acid beta-oxidation		6.1e-05	0.138	0.0393	0.327	3	22	ABCB11,DBI,ACSL5
GO: Biological Process	GO:0045596	negative regulation of cell differentiation		7.78e-05	0.176	0.0393	0.327	11	776	BHLHE41,PRTG,TOB1,TP53INP1,NFE2L2,MKX,MAFB,FGFR3,NOCT,TERT,LDLR
GO: Biological Process	GO:0050994	regulation of lipid catabolic process		8.05e-05	0.183	0.0393	0.327	4	65	ABCB11,DBI,LDLR,ACSL5
GO: Biological Process	GO:0009894	regulation of catabolic process		8.67e-05	0.197	0.0393	0.327	13	1080	TOB1,TP53INP1,NFE2L2,HACE1,NUP133,ABCB11,DBI,NOCT,PCBP4,RNF139,LDLR,PLK3,ACSL5
GO: Biological Process	GO:0006749	glutathione metabolic process		0.000134	0.303	0.0477	0.396	4	74	GSTM4,NFE2L2,ETHE1,CHAC2
GO: Biological Process	GO:0015722	canalicular bile acid transport		0.000181	0.41	0.0477	0.396	2	6	ABCB11,AQP8
GO: Biological Process	GO:0006041	glucosamine metabolic process		0.000181	0.41	0.0477	0.396	2	6	GNPDA1,GNPNAT1
GO: Biological Process	GO:0019216	regulation of lipid metabolic process		0.000205	0.465	0.0477	0.396	8	460	ELOVL5,ABCB11,FGFR3,DBI,TM6SF2,ME1,LDLR,ACSL5
GO: Biological Process	GO:0016042	lipid catabolic process		0.000246	0.558	0.0477	0.396	7	355	NEU1,ABHD3,ABCB11,GM2A,DBI,LDLR,ACSL5
GO: Biological Process	GO:0046395	carboxylic acid catabolic process		0.000252	0.571	0.0477	0.396	6	251	GNPDA1,DDAH1,ABHD3,ABCB11,DBI,ACSL5
GO: Biological Process	GO:0006689	ganglioside catabolic process		0.000253	0.573	0.0477	0.396	2	7	NEU1,GM2A
GO: Biological Process	GO:0031329	regulation of cellular catabolic process		0.000287	0.651	0.0485	0.403	11	901	TOB1,TP53INP1,NFE2L2,ABCB11,DBI,NOCT,PCBP4,RNF139,LDLR,PLK3,ACSL5
GO: Biological Process	GO:0009896	positive regulation of catabolic process		0.000302	0.684	0.0485	0.403	8	487	TOB1,TP53INP1,NFE2L2,HACE1,RNF139,LDLR,PLK3,ACSL5
GO: Biological Process	GO:0046320	regulation of fatty acid oxidation		0.000321	0.727	0.0485	0.403	3	38	ABCB11,DBI,ACSL5
GO: Biological Process	GO:0016054	organic acid catabolic process		0.000344	0.779	0.0487	0.404	6	266	GNPDA1,DDAH1,ABHD3,ABCB11,DBI,ACSL5
GO: Cellular Component	GO:0046691	intracellular canaliculus		0.000117	0.034	0.034	0.213	2	5	ABCB11,AQP8

## Sheet: downregulated
Supplementary Table S33. Over-representation analysis of the differentially expressed genes from the spaceflown mouse vs ground controls
Category	ID	Name	Source	p-value	q-value Bonferroni	q-value FDR B&H	q-value FDR B&Y	Hit Count in Query List	Hit Count in Genome	Hit in Query List
GO: Molecular Function	GO:0015026	coreceptor activity		2.498e-06	0.001474	0.001474	0.01025	6	52	CD4,CD8A,CD22,CD28,ACKR3,CCR5
GO: Molecular Function	GO:0005102	signaling receptor binding		1.459e-05	0.008606	0.004303	0.02994	31	1842	TRAF1,SFRP1,SEMA7A,HLA-DQB1,ESR1,NR4A2,NUP62,ITGA2,LCK,GDF10,LRG1,GFRA1,GAB2,JAG2,CCDC88C,NCOR2,CD2,CD3E,ARNTL,CD4,RND1,CD8A,MS4A1,EGFR,TIMP2,CD22,FGF11,JAKMIP1,ARRDC3,FGL1,CHAC1
GO: Molecular Function	GO:0017153	sodium:dicarboxylate symporter activity		0.0001677	0.09892	0.03297	0.2294	2	3	SLC13A3,SLC13A5
GO: Molecular Function	GO:0015142	tricarboxylic acid transmembrane transporter activity		0.0003337	0.1969	0.03311	0.2304	2	4	SLC13A3,SLC13A5
GO: Molecular Function	GO:0015137	citrate transmembrane transporter activity		0.0003337	0.1969	0.03311	0.2304	2	4	SLC13A3,SLC13A5
GO: Molecular Function	GO:0019900	kinase binding		0.0003596	0.2122	0.03311	0.2304	18	969	HDAC4,MYO5A,ESR1,LCK,TTN,GAB2,CCNF,CD2,CD3E,CD4,RND1,CD8A,EGFR,CD28,PRKAR2B,PAM,JAKMIP1,CDC6
GO: Molecular Function	GO:0044877	protein-containing complex binding		0.0006216	0.3668	0.03311	0.2304	24	1565	SEMA7A,MYO5A,ESR1,FHOD3,NUP62,ITGA2,LCK,SKIL,ABLIM3,TTN,GFRA1,NCOR2,CD3E,CD4,CD8A,MS4A1,EGFR,TIMP2,AEBP1,CD22,DERL3,C8A,C8B,ALOX5AP
GO: Molecular Function	GO:0016493	C-C chemokine receptor activity		0.0006607	0.3898	0.03311	0.2304	3	23	CXCR5,ACKR3,CCR5
GO: Molecular Function	GO:0140375	immune receptor activity		0.0006954	0.4103	0.03311	0.2304	6	141	HLA-DQB1,GFRA1,CXCR5,CD4,ACKR3,CCR5
GO: Molecular Function	GO:0038023	signaling receptor activity		0.000757	0.4466	0.03311	0.2304	24	1587	HLA-DQB1,ESR1,NR4A2,BTLA,ITGA2,LPAR1,NR2F1,GFRA1,CXCR5,CD2,CD3D,CD3E,CD4,CD5,CD8A,EGFR,CD22,CD28,ACKR3,ROBO2,CD79A,CD79B,CCR5,FCMR
GO: Molecular Function	GO:0060089	molecular transducer activity		0.000757	0.4466	0.03311	0.2304	24	1587	HLA-DQB1,ESR1,NR4A2,BTLA,ITGA2,LPAR1,NR2F1,GFRA1,CXCR5,CD2,CD3D,CD3E,CD4,CD5,CD8A,EGFR,CD22,CD28,ACKR3,ROBO2,CD79A,CD79B,CCR5,FCMR
GO: Molecular Function	GO:0004896	cytokine receptor activity		0.0008305	0.49	0.03311	0.2304	5	97	GFRA1,CXCR5,CD4,ACKR3,CCR5
GO: Molecular Function	GO:0019901	protein kinase binding		0.0008416	0.4966	0.03311	0.2304	16	868	HDAC4,MYO5A,ESR1,LCK,TTN,GAB2,CCNF,CD2,CD3E,CD4,RND1,CD8A,EGFR,CD28,PRKAR2B,PAM
GO: Molecular Function	GO:0019957	C-C chemokine binding		0.0008486	0.5007	0.03311	0.2304	3	25	CXCR5,ACKR3,CCR5
GO: Molecular Function	GO:0001637	G protein-coupled chemoattractant receptor activity		0.0009541	0.5629	0.03311	0.2304	3	26	CXCR5,ACKR3,CCR5
GO: Molecular Function	GO:0004950	chemokine receptor activity		0.0009541	0.5629	0.03311	0.2304	3	26	CXCR5,ACKR3,CCR5
GO: Molecular Function	GO:0023023	MHC protein complex binding		0.0009541	0.5629	0.03311	0.2304	3	26	CD4,CD8A,MS4A1
GO: Molecular Function	GO:0005112	Notch binding		0.001067	0.6298	0.03394	0.2362	3	27	JAG2,NCOR2,CHAC1
GO: Molecular Function	GO:0015141	succinate transmembrane transporter activity		0.001151	0.6789	0.03394	0.2362	2	7	SLC13A3,SLC13A5
GO: Molecular Function	GO:0016842	amidine-lyase activity		0.001151	0.6789	0.03394	0.2362	2	7	PAM,CHAC1
GO: Molecular Function	GO:0016494	C-X-C chemokine receptor activity		0.001527	0.9007	0.04289	0.2984	2	8	CXCR5,ACKR3
GO: Molecular Function	GO:0019865	immunoglobulin binding		0.001605	0.9468	0.04304	0.2995	3	31	CD4,MS4A1,CD22
GO: Biological Process	GO:0046649	lymphocyte activation		6.639e-14	2.307e-10	2.307e-10	2.014e-09	31	865	TNFAIP8L2,IKZF3,SFRP1,HDAC4,POU2AF1,BTLA,ZMIZ1,LCK,CBFB,JAG2,CXCR5,TBC1D10C,RASGRP1,SLC7A1,CD2,CD3D,CD3E,SLAMF6,CD4,CD5,ICOS,CD8A,MS4A1,ZFP36L1,CD22,CD28,CD79A,CD79B,FGL1,LY9,LYL1
GO: Biological Process	GO:0030098	lymphocyte differentiation		4.411e-13	1.533e-09	7.664e-10	6.691e-09	22	430	IKZF3,SFRP1,HDAC4,POU2AF1,ZMIZ1,LCK,CBFB,JAG2,RASGRP1,CD2,CD3D,CD3E,SLAMF6,CD4,CD8A,MS4A1,ZFP36L1,CD28,CD79A,CD79B,LY9,LYL1
GO: Biological Process	GO:1903131	mononuclear cell differentiation		4.998e-12	1.737e-08	5.79e-09	5.055e-08	22	486	IKZF3,SFRP1,HDAC4,POU2AF1,ZMIZ1,LCK,CBFB,JAG2,RASGRP1,CD2,CD3D,CD3E,SLAMF6,CD4,CD8A,MS4A1,ZFP36L1,CD28,CD79A,CD79B,LY9,LYL1
GO: Biological Process	GO:0002521	leukocyte differentiation		1.613e-11	5.606e-08	1.401e-08	1.224e-07	24	626	IKZF3,SFRP1,HDAC4,POU2AF1,ZMIZ1,LCK,NRROS,CBFB,GAB2,JAG2,RASGRP1,CD2,CD3D,CD3E,SLAMF6,CD4,CD8A,MS4A1,ZFP36L1,CD28,CD79A,CD79B,LY9,LYL1
GO: Biological Process	GO:0045321	leukocyte activation		2.219e-11	7.71e-08	1.542e-08	1.346e-07	36	1447	CRISPLD2,TNFAIP8L2,IKZF3,SFRP1,HDAC4,POU2AF1,BTLA,ZMIZ1,LCK,CBFB,LRG1,GAB2,JAG2,CXCR5,TBC1D10C,RASGRP1,SLC7A1,CD2,CD3D,CD3E,SLAMF6,CD4,CD5,ICOS,CD8A,MS4A1,TIMP2,ZFP36L1,CD22,CD28,CD37,CD79A,CD79B,FGL1,LY9,LYL1
GO: Biological Process	GO:0001775	cell activation		3.215e-11	1.117e-07	1.862e-08	1.626e-07	38	1623	CRISPLD2,TNFAIP8L2,IKZF3,SFRP1,HDAC4,POU2AF1,BTLA,ZMIZ1,LCK,CBFB,LRG1,GAB2,JAG2,CXCR5,TBC1D10C,RASGRP1,SLC7A1,CD2,CD3D,CD3E,SLAMF6,CD4,CD5,ICOS,CD8A,MS4A1,EGFR,TIMP2,ZFP36L1,CD22,CD28,CD37,CD79A,CD79B,FGL1,LY9,LYL1,COL1A1
GO: Biological Process	GO:0002684	positive regulation of immune system process		2.228e-09	7.742e-06	1.106e-06	9.656e-06	29	1152	SEMA7A,HLA-DQB1,PSMB8,BTLA,ITGA2,ZMIZ1,LCK,CBFB,GAB2,RASGRP1,SLC7A1,CD2,CD3D,CD3E,SLAMF6,CD4,CD5,ICOS,MS4A1,ZFP36L1,CD22,CD28,CD37,HPX,CD79A,CD79B,PAX5,C8A,C8B
GO: Biological Process	GO:0042110	T cell activation		3.779e-09	1.313e-05	1.465e-06	1.279e-05	20	566	TNFAIP8L2,BTLA,ZMIZ1,LCK,CBFB,JAG2,RASGRP1,SLC7A1,CD2,CD3D,CD3E,SLAMF6,CD4,CD5,ICOS,CD8A,ZFP36L1,CD28,FGL1,LY9
GO: Biological Process	GO:0002682	regulation of immune system process		3.939e-09	1.369e-05	1.465e-06	1.279e-05	36	1747	TNFAIP8L2,IKZF3,SFRP1,SEMA7A,HLA-DQB1,PSMB8,BTLA,ITGA2,ZMIZ1,LCK,CBFB,GAB2,TBC1D10C,RASGRP1,SLC7A1,CD2,CD3D,CD3E,SLAMF6,CD4,CD5,ICOS,CD8A,MS4A1,ZFP36L1,CD22,CD28,CD37,HPX,CD79A,CD79B,PAX5,FGL1,C8A,C8B,COL1A1
GO: Biological Process	GO:0002520	immune system development		4.217e-09	1.465e-05	1.465e-06	1.279e-05	29	1185	CACNA1C,IKZF3,SFRP1,HDAC4,PSMB8,POU2AF1,ZMIZ1,LCK,NRROS,CBFB,GAB2,JAG2,CXCR5,RASGRP1,CD2,CD3D,CD3E,SLAMF6,CD4,ICOS,CD8A,MS4A1,ZFP36L1,CD28,CD79A,CD79B,LY9,LYL1,PRKX
GO: Biological Process	GO:0002694	regulation of leukocyte activation		1.575e-08	5.473e-05	4.975e-06	4.344e-05	21	680	TNFAIP8L2,IKZF3,SFRP1,BTLA,ZMIZ1,LCK,CBFB,GAB2,TBC1D10C,RASGRP1,SLC7A1,CD2,CD3E,CD4,CD5,ICOS,ZFP36L1,CD22,CD28,CD37,FGL1
GO: Biological Process	GO:0048534	hematopoietic or lymphoid organ development		2.17e-08	7.542e-05	5.853e-06	5.11e-05	27	1120	IKZF3,SFRP1,HDAC4,PSMB8,POU2AF1,ZMIZ1,LCK,NRROS,CBFB,GAB2,JAG2,CXCR5,RASGRP1,CD2,CD3D,CD3E,SLAMF6,CD4,CD8A,MS4A1,ZFP36L1,CD28,CD79A,CD79B,LY9,LYL1,PRKX
GO: Biological Process	GO:0009725	response to hormone		2.19e-08	7.609e-05	5.853e-06	5.11e-05	25	971	SFRP1,HDAC4,MYO5A,PDK4,ESR1,NR4A2,ITGA2,ZMIZ1,CBFB,TXNIP,NCOR2,KANK1,ARNTL,EGFR,TIMP2,ZFP36L1,ACSBG1,PRKAR2B,PAM,ROBO2,CACNA1H,ATP1A2,CDC6,G6PC1,COL1A1
GO: Biological Process	GO:0051249	regulation of lymphocyte activation		2.511e-08	8.725e-05	6.232e-06	5.441e-05	19	571	TNFAIP8L2,IKZF3,SFRP1,BTLA,ZMIZ1,LCK,CBFB,TBC1D10C,RASGRP1,SLC7A1,CD2,CD3E,CD4,CD5,ICOS,ZFP36L1,CD22,CD28,FGL1
GO: Biological Process	GO:0030217	T cell differentiation		3.533e-08	0.0001228	8.184e-06	7.145e-05	14	302	ZMIZ1,LCK,CBFB,JAG2,RASGRP1,CD2,CD3D,CD3E,SLAMF6,CD4,CD8A,ZFP36L1,CD28,LY9
GO: Biological Process	GO:0030097	hemopoiesis		3.801e-08	0.0001321	8.255e-06	7.207e-05	26	1074	IKZF3,SFRP1,HDAC4,PSMB8,POU2AF1,ZMIZ1,LCK,NRROS,CBFB,GAB2,JAG2,RASGRP1,CD2,CD3D,CD3E,SLAMF6,CD4,CD8A,MS4A1,ZFP36L1,CD28,CD79A,CD79B,LY9,LYL1,PRKX
GO: Biological Process	GO:0042113	B cell activation		4.427e-08	0.0001538	9.049e-06	7.9e-05	15	359	IKZF3,SFRP1,HDAC4,POU2AF1,BTLA,CXCR5,TBC1D10C,RASGRP1,MS4A1,ZFP36L1,CD22,CD28,CD79A,CD79B,LYL1
GO: Biological Process	GO:0032355	response to estradiol		4.866e-08	0.0001691	9.393e-06	8.201e-05	10	136	SFRP1,ESR1,FOSL2,ITGA2,TXNIP,NCOR2,CD4,EGFR,PAM,COL1A1
GO: Biological Process	GO:0050865	regulation of cell activation		5.424e-08	0.0001885	9.919e-06	8.66e-05	21	731	TNFAIP8L2,IKZF3,SFRP1,BTLA,ZMIZ1,LCK,CBFB,GAB2,TBC1D10C,RASGRP1,SLC7A1,CD2,CD3E,CD4,CD5,ICOS,ZFP36L1,CD22,CD28,CD37,FGL1
GO: Biological Process	GO:0009719	response to endogenous stimulus		7.701e-08	0.0002676	1.338e-05	0.0001168	34	1780	SFRP1,FMOD,HDAC4,CILP,MYO5A,PDK4,ESR1,NR4A2,ITGA2,ZMIZ1,NRROS,CBFB,SKIL,GDF10,LRG1,TXNIP,NCOR2,KANK1,MTMR4,ARNTL,EGFR,TIMP2,ZFP36L1,ACSBG1,SULF1,PRKAR2B,PAM,ROBO2,CACNA1H,ATP1A2,CDC6,G6PC1,ADAMTSL2,COL1A1
GO: Biological Process	GO:0019722	calcium-mediated signaling		9.773e-08	0.0003396	1.617e-05	0.0001412	12	230	CACNA1C,HDAC4,CXCR5,TBC1D10C,CD3E,CD4,CD8A,EGFR,CD22,ACKR3,CCR5,ATP1A2
GO: Biological Process	GO:0007155	cell adhesion		1.621e-07	0.0005633	2.56e-05	0.0002235	31	1571	TNFAIP8L2,SFRP1,COL6A5,BTLA,ITGA2,ZMIZ1,LCK,CBFB,ADAM12,JAG2,RASGRP1,ARHGDIB,SLC7A1,CD2,CD3E,KANK1,CD4,CD5,RND1,ICOS,EGFR,ZFP36L1,CD22,CD28,ACKR3,ROBO2,FGL1,LY9,PRKX,CDH11,COL1A1
GO: Biological Process	GO:0022610	biological adhesion		1.789e-07	0.0006216	2.703e-05	0.000236	31	1578	TNFAIP8L2,SFRP1,COL6A5,BTLA,ITGA2,ZMIZ1,LCK,CBFB,ADAM12,JAG2,RASGRP1,ARHGDIB,SLC7A1,CD2,CD3E,KANK1,CD4,CD5,RND1,ICOS,EGFR,ZFP36L1,CD22,CD28,ACKR3,ROBO2,FGL1,LY9,PRKX,CDH11,COL1A1
GO: Biological Process	GO:0045058	T cell selection		2.014e-07	0.0006998	2.916e-05	0.0002546	7	59	JAG2,CD3D,CD3E,SLAMF6,CD4,CD28,LY9
GO: Biological Process	GO:0032870	cellular response to hormone stimulus		3.789e-07	0.001317	5.266e-05	0.0004598	19	680	SFRP1,HDAC4,MYO5A,PDK4,ESR1,NR4A2,ZMIZ1,CBFB,NCOR2,KANK1,ARNTL,EGFR,ZFP36L1,PRKAR2B,ROBO2,CACNA1H,ATP1A2,CDC6,G6PC1
GO: Biological Process	GO:0030155	regulation of cell adhesion		4.219e-07	0.001466	5.639e-05	0.0004923	21	827	TNFAIP8L2,SFRP1,BTLA,ITGA2,ZMIZ1,LCK,CBFB,JAG2,RASGRP1,ARHGDIB,SLC7A1,CD3E,KANK1,CD4,CD5,RND1,ICOS,CD28,FGL1,PRKX,COL1A1
GO: Biological Process	GO:0050863	regulation of T cell activation		4.686e-07	0.001628	6.031e-05	0.0005266	14	373	TNFAIP8L2,BTLA,ZMIZ1,LCK,CBFB,RASGRP1,SLC7A1,CD2,CD3E,CD4,CD5,ICOS,CD28,FGL1
GO: Biological Process	GO:0050776	regulation of immune response		5.127e-07	0.001781	6.362e-05	0.0005555	24	1066	HLA-DQB1,PSMB8,BTLA,LCK,CBFB,GAB2,RASGRP1,CD3D,CD3E,SLAMF6,CD4,CD8A,MS4A1,CD22,CD28,CD37,HPX,CD79A,CD79B,PAX5,FGL1,C8A,C8B,COL1A1
GO: Biological Process	GO:0007167	enzyme linked receptor protein signaling pathway		7.301e-07	0.002537	8.749e-05	0.0007638	25	1168	SFRP1,FMOD,CILP,PDK4,ESR1,NUP62,SH2D2A,ZMIZ1,LCK,NRROS,SKIL,GDF10,LRG1,GFRA1,GAB2,TXNIP,CD3E,KANK1,MTMR4,CD4,CD8A,EGFR,SULF1,ADAMTSL2,COL1A1
GO: Biological Process	GO:0071495	cellular response to endogenous stimulus		7.721e-07	0.002683	8.944e-05	0.0007809	29	1510	SFRP1,FMOD,HDAC4,CILP,MYO5A,PDK4,ESR1,NR4A2,ZMIZ1,NRROS,CBFB,SKIL,GDF10,LRG1,NCOR2,KANK1,MTMR4,ARNTL,EGFR,ZFP36L1,SULF1,PRKAR2B,ROBO2,CACNA1H,ATP1A2,CDC6,G6PC1,ADAMTSL2,COL1A1
GO: Biological Process	GO:0071560	cellular response to transforming growth factor beta stimulus		8.693e-07	0.003021	9.745e-05	0.0008508	12	282	SFRP1,FMOD,CILP,ZMIZ1,NRROS,SKIL,GDF10,LRG1,MTMR4,ZFP36L1,ADAMTSL2,COL1A1
GO: Biological Process	GO:0050851	antigen receptor-mediated signaling pathway		9.349e-07	0.003249	0.0001015	0.0008864	13	338	HLA-DQB1,PSMB8,LCK,CBFB,CD3D,CD3E,CD4,MS4A1,CD22,CD28,CD79A,CD79B,PAX5
GO: Biological Process	GO:0071559	response to transforming growth factor beta		1.125e-06	0.003909	0.0001184	0.001034	12	289	SFRP1,FMOD,CILP,ZMIZ1,NRROS,SKIL,GDF10,LRG1,MTMR4,ZFP36L1,ADAMTSL2,COL1A1
GO: Biological Process	GO:0050870	positive regulation of T cell activation		1.279e-06	0.004446	0.0001308	0.001142	11	241	BTLA,ZMIZ1,LCK,CBFB,RASGRP1,SLC7A1,CD3E,CD4,CD5,ICOS,CD28
GO: Biological Process	GO:0030183	B cell differentiation		2.005e-06	0.006969	0.0001991	0.001738	9	158	IKZF3,SFRP1,HDAC4,POU2AF1,MS4A1,ZFP36L1,CD79A,CD79B,LYL1
GO: Biological Process	GO:0048545	response to steroid hormone		2.128e-06	0.007396	0.0002055	0.001794	13	364	SFRP1,ESR1,ZMIZ1,CBFB,TXNIP,NCOR2,ARNTL,EGFR,ZFP36L1,ACSBG1,PAM,ATP1A2,COL1A1
GO: Biological Process	GO:1903037	regulation of leukocyte cell-cell adhesion		2.194e-06	0.007623	0.000206	0.001799	13	365	TNFAIP8L2,BTLA,ZMIZ1,LCK,CBFB,RASGRP1,SLC7A1,CD3E,CD4,CD5,ICOS,CD28,FGL1
GO: Biological Process	GO:1903039	positive regulation of leukocyte cell-cell adhesion		3.097e-06	0.01076	0.0002832	0.002472	11	264	BTLA,ZMIZ1,LCK,CBFB,RASGRP1,SLC7A1,CD3E,CD4,CD5,ICOS,CD28
GO: Biological Process	GO:0050778	positive regulation of immune response		4.923e-06	0.01711	0.0004387	0.00383	19	809	HLA-DQB1,PSMB8,LCK,CBFB,GAB2,RASGRP1,CD3D,CD3E,SLAMF6,CD4,MS4A1,CD22,CD28,HPX,CD79A,CD79B,PAX5,C8A,C8B
GO: Biological Process	GO:0031295	T cell costimulation		5.213e-06	0.01812	0.0004529	0.003954	6	62	BTLA,LCK,CD3E,CD5,ICOS,CD28
GO: Biological Process	GO:0031294	lymphocyte costimulation		6.284e-06	0.02184	0.0005287	0.004616	6	64	BTLA,LCK,CD3E,CD5,ICOS,CD28
GO: Biological Process	GO:0002768	immune response-regulating cell surface receptor signaling pathway		6.39e-06	0.02221	0.0005287	0.004616	15	533	HLA-DQB1,PSMB8,BTLA,LCK,CBFB,GAB2,CD3D,CD3E,CD4,MS4A1,CD22,CD28,CD79A,CD79B,PAX5
GO: Biological Process	GO:0007159	leukocyte cell-cell adhesion		6.798e-06	0.02362	0.0005494	0.004796	13	405	TNFAIP8L2,BTLA,ZMIZ1,LCK,CBFB,RASGRP1,SLC7A1,CD3E,CD4,CD5,ICOS,CD28,FGL1
GO: Biological Process	GO:0002764	immune response-regulating signaling pathway		6.988e-06	0.02428	0.0005519	0.004818	15	537	HLA-DQB1,PSMB8,BTLA,LCK,CBFB,GAB2,CD3D,CD3E,CD4,MS4A1,CD22,CD28,CD79A,CD79B,PAX5
GO: Biological Process	GO:0019932	second-messenger-mediated signaling		9.762e-06	0.03392	0.0007538	0.006581	16	623	CACNA1C,HDAC4,ESR1,LPAR1,CXCR5,TBC1D10C,CD3E,CD4,CD8A,EGFR,CD22,ACKR3,PRKAR2B,CCR5,ARRDC3,ATP1A2
GO: Biological Process	GO:0009967	positive regulation of signal transduction		1.169e-05	0.04061	0.0008828	0.007708	29	1733	TRAF1,SFRP1,SEMA7A,ESR1,PSMB8,NUP62,ZMIZ1,LCK,SKIL,GDF10,LRG1,LPAR1,JAG2,RASGRP1,CD3E,KANK1,ARNTL,CD4,ICOS,CD8A,EGFR,TIMP2,CD28,SULF1,ACKR3,HPX,GLIPR2,ROBO2,COL1A1
GO: Biological Process	GO:0022409	positive regulation of cell-cell adhesion		1.549e-05	0.05383	0.001108	0.009673	11	313	BTLA,ZMIZ1,LCK,CBFB,RASGRP1,SLC7A1,CD3E,CD4,CD5,ICOS,CD28
GO: Biological Process	GO:0010647	positive regulation of cell communication		1.555e-05	0.05404	0.001108	0.009673	31	1952	TRAF1,SFRP1,SLC4A8,SEMA7A,ESR1,PSMB8,NUP62,ITGA2,ZMIZ1,LCK,SKIL,GDF10,LRG1,LPAR1,JAG2,RASGRP1,CD3E,KANK1,ARNTL,CD4,ICOS,CD8A,EGFR,TIMP2,CD28,SULF1,ACKR3,HPX,GLIPR2,ROBO2,COL1A1
GO: Biological Process	GO:0048145	regulation of fibroblast proliferation		1.562e-05	0.05429	0.001108	0.009673	7	112	SFRP1,ESR1,FOSL2,ZMIZ1,EGFR,IFI30,CDC6
GO: Biological Process	GO:0023056	positive regulation of signaling		1.619e-05	0.05627	0.001125	0.009825	31	1956	TRAF1,SFRP1,SLC4A8,SEMA7A,ESR1,PSMB8,NUP62,ITGA2,ZMIZ1,LCK,SKIL,GDF10,LRG1,LPAR1,JAG2,RASGRP1,CD3E,KANK1,ARNTL,CD4,ICOS,CD8A,EGFR,TIMP2,CD28,SULF1,ACKR3,HPX,GLIPR2,ROBO2,COL1A1
GO: Biological Process	GO:0048144	fibroblast proliferation		1.856e-05	0.0645	0.001265	0.01104	7	115	SFRP1,ESR1,FOSL2,ZMIZ1,EGFR,IFI30,CDC6
GO: Biological Process	GO:0045619	regulation of lymphocyte differentiation		2.252e-05	0.07826	0.001505	0.01314	9	213	IKZF3,SFRP1,ZMIZ1,LCK,CBFB,RASGRP1,CD2,ZFP36L1,CD28
GO: Biological Process	GO:0002696	positive regulation of leukocyte activation		2.33e-05	0.08096	0.001528	0.01334	13	455	BTLA,ZMIZ1,LCK,CBFB,GAB2,RASGRP1,SLC7A1,CD2,CD3E,CD4,CD5,ICOS,CD28
GO: Biological Process	GO:0002253	activation of immune response		2.427e-05	0.08434	0.001562	0.01364	15	597	HLA-DQB1,PSMB8,LCK,CBFB,CD3D,CD3E,CD4,MS4A1,CD22,CD28,CD79A,CD79B,PAX5,C8A,C8B
GO: Biological Process	GO:0071260	cellular response to mechanical stimulus		2.642e-05	0.09182	0.001669	0.01458	6	82	HDAC4,ITGA2,EGFR,TMEM150C,ATP1A2,COL1A1
GO: Biological Process	GO:0046651	lymphocyte proliferation		2.897e-05	0.1007	0.001798	0.01569	11	335	IKZF3,BTLA,RASGRP1,SLC7A1,CD3E,SLAMF6,CD4,MS4A1,CD22,CD28,CD79A
GO: Biological Process	GO:0009968	negative regulation of signal transduction		2.995e-05	0.1041	0.001826	0.01594	26	1537	SFRP1,CILP,ESR1,PSMB8,NR4A2,NUP62,NRROS,SKIL,LPAR1,TRIM59,TBC1D10C,CCDC88C,NCOR2,CD3E,KANK1,MTMR4,ARNTL,EGFR,TIMP2,CD22,SULF1,ACKR3,ARRDC3,CHAC1,ADAMTSL2,FCMR
GO: Biological Process	GO:0032943	mononuclear cell proliferation		3.228e-05	0.1122	0.001934	0.01689	11	339	IKZF3,BTLA,RASGRP1,SLC7A1,CD3E,SLAMF6,CD4,MS4A1,CD22,CD28,CD79A
GO: Biological Process	GO:0050867	positive regulation of cell activation		3.407e-05	0.1184	0.002007	0.01752	13	472	BTLA,ZMIZ1,LCK,CBFB,GAB2,RASGRP1,SLC7A1,CD2,CD3E,CD4,CD5,ICOS,CD28
GO: Biological Process	GO:0071383	cellular response to steroid hormone stimulus		3.712e-05	0.129	0.002108	0.01841	9	227	SFRP1,ESR1,ZMIZ1,CBFB,NCOR2,ARNTL,EGFR,ZFP36L1,ATP1A2
GO: Biological Process	GO:1903798	regulation of production of miRNAs involved in gene silencing by miRNA		3.817e-05	0.1326	0.002108	0.01841	4	27	ESR1,NR2F1,NCOR2,EGFR
GO: Biological Process	GO:0045061	thymic T cell selection		3.817e-05	0.1326	0.002108	0.01841	4	27	JAG2,CD3D,CD3E,CD28
GO: Biological Process	GO:0048585	negative regulation of response to stimulus		3.822e-05	0.1328	0.002108	0.01841	30	1945	TNFAIP8L2,SFRP1,SEMA7A,CILP,ESR1,PSMB8,NR4A2,NUP62,NRROS,SKIL,LPAR1,TRIM59,XYLT1,TBC1D10C,CCDC88C,NCOR2,CD3E,KANK1,MTMR4,ARNTL,EGFR,TIMP2,CD22,SULF1,ACKR3,ROBO2,ARRDC3,CHAC1,ADAMTSL2,FCMR
GO: Biological Process	GO:0070920	regulation of production of small RNA involved in gene silencing by RNA		4.428e-05	0.1539	0.002404	0.02099	4	28	ESR1,NR2F1,NCOR2,EGFR
GO: Biological Process	GO:0014070	response to organic cyclic compound		4.738e-05	0.1646	0.002533	0.02211	20	1037	SFRP1,ESR1,FOSL2,ITGA2,ZMIZ1,CBFB,TXNIP,NCOR2,ARNTL,CD4,EGFR,ZFP36L1,ACSBG1,PRKAR2B,PAM,CCR5,FGL1,ATP1A2,G6PC1,COL1A1
GO: Biological Process	GO:0021537	telencephalon development		5.025e-05	0.1746	0.002646	0.0231	10	294	SEMA7A,ZMIZ1,LPAR1,NR2F1,NCOR2,EGFR,ROBO2,PAX5,JAKMIP1,ATP1A2
GO: Biological Process	GO:0022407	regulation of cell-cell adhesion		5.105e-05	0.1774	0.002648	0.02312	13	491	TNFAIP8L2,BTLA,ZMIZ1,LCK,CBFB,RASGRP1,SLC7A1,CD3E,CD4,CD5,ICOS,CD28,FGL1
GO: Biological Process	GO:0050853	B cell receptor signaling pathway		5.211e-05	0.1811	0.002663	0.02325	7	135	LCK,CBFB,MS4A1,CD22,CD79A,CD79B,PAX5
GO: Biological Process	GO:0045785	positive regulation of cell adhesion		5.321e-05	0.1849	0.00268	0.0234	13	493	SFRP1,BTLA,ITGA2,ZMIZ1,LCK,CBFB,RASGRP1,SLC7A1,CD3E,CD4,CD5,ICOS,CD28
GO: Biological Process	GO:0007204	positive regulation of cytosolic calcium ion concentration		5.424e-05	0.1885	0.002693	0.02351	11	359	CACNA1C,MYO5A,ESR1,LCK,LPAR1,CXCR5,CD4,MS4A1,ACKR3,CCR5,ATP1A2
GO: Biological Process	GO:0002429	immune response-activating cell surface receptor signaling pathway		5.895e-05	0.2049	0.002885	0.02519	13	498	HLA-DQB1,PSMB8,LCK,CBFB,CD3D,CD3E,CD4,MS4A1,CD22,CD28,CD79A,CD79B,PAX5
GO: Biological Process	GO:0002757	immune response-activating signal transduction		6.016e-05	0.2091	0.002904	0.02535	13	499	HLA-DQB1,PSMB8,LCK,CBFB,CD3D,CD3E,CD4,MS4A1,CD22,CD28,CD79A,CD79B,PAX5
GO: Biological Process	GO:0009612	response to mechanical stimulus		6.291e-05	0.2186	0.002995	0.02615	9	243	HDAC4,ITGA2,LCK,TTN,TXNIP,EGFR,TMEM150C,ATP1A2,COL1A1
GO: Biological Process	GO:0033993	response to lipid		6.676e-05	0.232	0.003135	0.02737	19	977	SFRP1,PDK4,ESR1,FOSL2,ITGA2,ZMIZ1,CBFB,LPAR1,TXNIP,NCOR2,ARNTL,CD4,EGFR,ZFP36L1,ACSBG1,PAM,CCR5,ATP1A2,COL1A1
GO: Biological Process	GO:0070661	leukocyte proliferation		6.771e-05	0.2353	0.003137	0.02739	11	368	IKZF3,BTLA,RASGRP1,SLC7A1,CD3E,SLAMF6,CD4,MS4A1,CD22,CD28,CD79A
GO: Biological Process	GO:0033077	T cell differentiation in thymus		7.236e-05	0.2514	0.003308	0.02889	6	98	JAG2,RASGRP1,CD3D,CD3E,ZFP36L1,CD28
GO: Biological Process	GO:0072507	divalent inorganic cation homeostasis		7.452e-05	0.259	0.003363	0.02936	14	583	CACNA1C,MYO5A,ESR1,LCK,LPAR1,CXCR5,CD4,MS4A1,EGFR,ACKR3,SLC39A6,CCR5,ATP1A2,ATP2A3
GO: Biological Process	GO:0055080	cation homeostasis		0.000103	0.358	0.00459	0.04007	17	840	CACNA1C,SLC4A8,MYO5A,PDK4,ESR1,LCK,LPAR1,CXCR5,CD4,MS4A1,EGFR,ACKR3,HPX,SLC39A6,CCR5,ATP1A2,ATP2A3
GO: Biological Process	GO:0010648	negative regulation of cell communication		0.0001058	0.3678	0.004613	0.04028	26	1658	SFRP1,CILP,ESR1,PSMB8,NR4A2,NUP62,NRROS,SKIL,LPAR1,TRIM59,TBC1D10C,CCDC88C,NCOR2,CD3E,KANK1,MTMR4,ARNTL,EGFR,TIMP2,CD22,SULF1,ACKR3,ARRDC3,CHAC1,ADAMTSL2,FCMR
GO: Biological Process	GO:0042100	B cell proliferation		0.0001062	0.3691	0.004613	0.04028	6	105	IKZF3,BTLA,RASGRP1,MS4A1,CD22,CD79A
GO: Biological Process	GO:0023057	negative regulation of signaling		0.000109	0.3788	0.004633	0.04045	26	1661	SFRP1,CILP,ESR1,PSMB8,NR4A2,NUP62,NRROS,SKIL,LPAR1,TRIM59,TBC1D10C,CCDC88C,NCOR2,CD3E,KANK1,MTMR4,ARNTL,EGFR,TIMP2,CD22,SULF1,ACKR3,ARRDC3,CHAC1,ADAMTSL2,FCMR
GO: Biological Process	GO:0060401	cytosolic calcium ion transport		0.0001093	0.3799	0.004633	0.04045	8	204	CACNA1C,MYO5A,LCK,CD4,MS4A1,CCR5,ATP1A2,ATP2A3
GO: Biological Process	GO:0002250	adaptive immune response		0.0001109	0.3855	0.004645	0.04055	16	763	HLA-DQB1,BTLA,CD3D,CD3E,SLAMF6,CD4,CD8A,CD28,HPX,CD79A,CD79B,FGL1,C8A,C8B,LY9,IL4I1
GO: Biological Process	GO:0098771	inorganic ion homeostasis		0.0001239	0.4306	0.005127	0.04476	17	853	CACNA1C,SLC4A8,MYO5A,PDK4,ESR1,LCK,LPAR1,CXCR5,CD4,MS4A1,EGFR,ACKR3,HPX,SLC39A6,CCR5,ATP1A2,ATP2A3
GO: Biological Process	GO:0051251	positive regulation of lymphocyte activation		0.0001295	0.4499	0.005293	0.04621	11	396	BTLA,ZMIZ1,LCK,CBFB,RASGRP1,SLC7A1,CD3E,CD4,CD5,ICOS,CD28
GO: Biological Process	GO:0051480	regulation of cytosolic calcium ion concentration		0.0001509	0.5243	0.006096	0.05323	11	403	CACNA1C,MYO5A,ESR1,LCK,LPAR1,CXCR5,CD4,MS4A1,ACKR3,CCR5,ATP1A2
GO: Biological Process	GO:0071396	cellular response to lipid		0.0001624	0.5645	0.006352	0.05546	14	628	SFRP1,PDK4,ESR1,ITGA2,ZMIZ1,CBFB,LPAR1,NCOR2,ARNTL,EGFR,ZFP36L1,CCR5,ATP1A2,COL1A1
GO: Biological Process	GO:0048146	positive regulation of fibroblast proliferation		0.0001632	0.5671	0.006352	0.05546	5	72	ESR1,FOSL2,ZMIZ1,EGFR,CDC6
GO: Biological Process	GO:0007178	transmembrane receptor protein serine/threonine kinase signaling pathway		0.0001644	0.5713	0.006352	0.05546	11	407	SFRP1,FMOD,CILP,ZMIZ1,NRROS,SKIL,GDF10,LRG1,MTMR4,SULF1,ADAMTSL2
GO: Biological Process	GO:1902105	regulation of leukocyte differentiation		0.0001665	0.5785	0.006352	0.05546	10	340	IKZF3,SFRP1,ZMIZ1,LCK,CBFB,RASGRP1,CD2,CD4,ZFP36L1,CD28
GO: Biological Process	GO:0071392	cellular response to estradiol stimulus		0.0001674	0.5817	0.006352	0.05546	4	39	SFRP1,ESR1,ITGA2,EGFR
GO: Biological Process	GO:0098609	cell-cell adhesion		0.0001682	0.5844	0.006352	0.05546	18	961	TNFAIP8L2,BTLA,ZMIZ1,LCK,CBFB,RASGRP1,SLC7A1,CD2,CD3E,CD4,CD5,ICOS,EGFR,ZFP36L1,CD28,ROBO2,FGL1,CDH11
GO: Biological Process	GO:0007169	transmembrane receptor protein tyrosine kinase signaling pathway		0.0001774	0.6165	0.006629	0.05788	16	795	CILP,PDK4,ESR1,NUP62,SH2D2A,LCK,GFRA1,GAB2,TXNIP,CD3E,KANK1,CD4,CD8A,EGFR,SULF1,COL1A1
GO: Biological Process	GO:0072503	cellular divalent inorganic cation homeostasis		0.0001797	0.6246	0.006644	0.05801	13	557	CACNA1C,MYO5A,ESR1,LCK,LPAR1,CXCR5,CD4,MS4A1,ACKR3,SLC39A6,CCR5,ATP1A2,ATP2A3
GO: Biological Process	GO:0090092	regulation of transmembrane receptor protein serine/threonine kinase signaling pathway		0.0001841	0.6398	0.006735	0.0588	9	280	SFRP1,CILP,NRROS,SKIL,GDF10,LRG1,MTMR4,SULF1,ADAMTSL2
GO: Biological Process	GO:0007179	transforming growth factor beta receptor signaling pathway		0.0002077	0.7217	0.007517	0.06563	8	224	FMOD,ZMIZ1,NRROS,SKIL,GDF10,LRG1,MTMR4,ADAMTSL2
GO: Biological Process	GO:0042493	response to drug		0.0002113	0.7344	0.007571	0.0661	11	419	SFRP1,HDAC4,PPM1E,ITGA2,LCK,TXNIP,EGFR,TIMP2,PRKAR2B,PAM,COL1A1
GO: Biological Process	GO:0050801	ion homeostasis		0.0002249	0.7815	0.007975	0.06963	17	897	CACNA1C,SLC4A8,MYO5A,PDK4,ESR1,LCK,LPAR1,CXCR5,CD4,MS4A1,EGFR,ACKR3,HPX,SLC39A6,CCR5,ATP1A2,ATP2A3
GO: Biological Process	GO:0060322	head development		0.000266	0.9244	0.009338	0.08152	17	910	CRISPLD2,SFRP1,SEMA7A,B3GNT5,NR4A2,ZMIZ1,TTN,LPAR1,NR2F1,NCOR2,CD3E,EGFR,ROBO2,PAX5,JAKMIP1,ATP1A2,COL1A1
GO: Biological Process	GO:0048878	chemical homeostasis		0.0002749	0.9554	0.009554	0.08341	22	1369	NAPSA,CACNA1C,SLC4A8,MYO5A,PDK4,ESR1,LCK,LPAR1,CXCR5,NCOR2,CD4,MS4A1,EGFR,ACKR3,HPX,SLC39A6,PRKAR2B,CCR5,ATP1A2,ATP2A3,G6PC1,SOAT1
GO: Biological Process	GO:0030522	intracellular receptor signaling pathway		0.0002919	1	0.009995	0.08726	9	298	SFRP1,ESR1,NR4A2,ZMIZ1,CBFB,NR2F1,NCOR2,ARNTL,DCBLD2
GO: Biological Process	GO:0043368	positive T cell selection		0.0002934	1	0.009995	0.08726	4	45	CD3D,CD3E,SLAMF6,LY9
GO: Biological Process	GO:0055065	metal ion homeostasis		0.0003005	1	0.01004	0.0877	15	749	CACNA1C,MYO5A,ESR1,LCK,LPAR1,CXCR5,CD4,MS4A1,EGFR,ACKR3,HPX,SLC39A6,CCR5,ATP1A2,ATP2A3
GO: Biological Process	GO:0006875	cellular metal ion homeostasis		0.0003006	1	0.01004	0.0877	14	667	CACNA1C,MYO5A,ESR1,LCK,LPAR1,CXCR5,CD4,MS4A1,ACKR3,HPX,SLC39A6,CCR5,ATP1A2,ATP2A3
GO: Biological Process	GO:0030003	cellular cation homeostasis		0.0003048	1	0.01009	0.08807	15	750	CACNA1C,SLC4A8,MYO5A,ESR1,LCK,LPAR1,CXCR5,CD4,MS4A1,ACKR3,HPX,SLC39A6,CCR5,ATP1A2,ATP2A3
GO: Biological Process	GO:0042698	ovulation cycle		0.0003181	1	0.01043	0.09104	5	83	ESR1,NCOR2,EGFR,PAM,ROBO2
GO: Biological Process	GO:0030518	intracellular steroid hormone receptor signaling pathway		0.0003265	1	0.0106	0.09258	6	129	SFRP1,ESR1,ZMIZ1,CBFB,NCOR2,ARNTL
GO: Biological Process	GO:0060402	calcium ion transport into cytosol		0.0003332	1	0.01072	0.09359	7	182	CACNA1C,MYO5A,LCK,CD4,MS4A1,CCR5,ATP1A2
GO: Biological Process	GO:0050848	regulation of calcium-mediated signaling		0.0003363	1	0.01072	0.0936	5	84	TBC1D10C,CD3E,CD4,CD8A,CD22
GO: Biological Process	GO:0032970	regulation of actin filament-based process		0.0003398	1	0.01073	0.09365	11	443	CACNA1C,SFRP1,PPM1E,FHOD3,LPAR1,ARHGDIB,KANK1,RND1,PAM,CACNA1H,ATP1A2
GO: Biological Process	GO:0006874	cellular calcium ion homeostasis		0.0003426	1	0.01073	0.09365	12	518	CACNA1C,MYO5A,ESR1,LCK,LPAR1,CXCR5,CD4,MS4A1,ACKR3,CCR5,ATP1A2,ATP2A3
GO: Biological Process	GO:0006873	cellular ion homeostasis		0.0003756	1	0.01165	0.1017	15	765	CACNA1C,SLC4A8,MYO5A,ESR1,LCK,LPAR1,CXCR5,CD4,MS4A1,ACKR3,HPX,SLC39A6,CCR5,ATP1A2,ATP2A3
GO: Biological Process	GO:0030900	forebrain development		0.0003952	1	0.01196	0.1044	11	451	SEMA7A,NR4A2,ZMIZ1,LPAR1,NR2F1,NCOR2,EGFR,ROBO2,PAX5,JAKMIP1,ATP1A2
GO: Biological Process	GO:0150104	transport across blood-brain barrier		0.0003957	1	0.01196	0.1044	5	87	SLC4A8,SLC13A3,SLC7A1,ATP1A2,ATP2A3
GO: Biological Process	GO:0033143	regulation of intracellular steroid hormone receptor signaling pathway		0.0003957	1	0.01196	0.1044	5	87	SFRP1,ESR1,CBFB,NCOR2,ARNTL
GO: Biological Process	GO:0010628	positive regulation of gene expression		0.0004046	1	0.01212	0.1058	21	1312	SEMA7A,ESR1,POU2AF1,ITGA2,ZMIZ1,LCK,TTN,NR2F1,NCOR2,RASGRP1,CD2,CD3E,SLAMF6,CD4,EGFR,POLR1E,CD28,SULF1,CD37,HPX,LY9
GO: Biological Process	GO:0010232	vascular transport		0.0004172	1	0.01239	0.1082	5	88	SLC4A8,SLC13A3,SLC7A1,ATP1A2,ATP2A3
GO: Biological Process	GO:0071363	cellular response to growth factor stimulus		0.0004302	1	0.01267	0.1106	15	775	SFRP1,FMOD,CILP,ZMIZ1,NRROS,SKIL,GDF10,LRG1,EHD4,MTMR4,EGFR,ZFP36L1,SULF1,ADAMTSL2,COL1A1
GO: Biological Process	GO:0030177	positive regulation of Wnt signaling pathway		0.0004455	1	0.01301	0.1136	7	191	SFRP1,PSMB8,KANK1,ARNTL,EGFR,SULF1,COL1A1
GO: Biological Process	GO:0055074	calcium ion homeostasis		0.0004573	1	0.01324	0.1156	12	535	CACNA1C,MYO5A,ESR1,LCK,LPAR1,CXCR5,CD4,MS4A1,ACKR3,CCR5,ATP1A2,ATP2A3
GO: Biological Process	GO:0031399	regulation of protein modification process		0.0004793	1	0.01377	0.1202	26	1825	SFRP1,HDAC4,SEMA7A,PPM1E,NUP62,ZMIZ1,LCK,GDF10,TTN,LPAR1,GFRA1,EHD4,CCNF,CCDC88C,NCOR2,RASGRP1,CD3E,ARNTL,CD4,EGFR,HPX,PRKAR2B,PAX5,SETD7,ARRDC3,CDC6
GO: Biological Process	GO:0006842	tricarboxylic acid transport		0.000497	1	0.01404	0.1226	2	5	SLC13A3,SLC13A5
GO: Biological Process	GO:0015746	citrate transport		0.000497	1	0.01404	0.1226	2	5	SLC13A3,SLC13A5
GO: Biological Process	GO:0030111	regulation of Wnt signaling pathway		0.0005352	1	0.015	0.1309	10	394	SFRP1,ESR1,PSMB8,CBFB,CCDC88C,KANK1,ARNTL,EGFR,SULF1,COL1A1
GO: Biological Process	GO:0033273	response to vitamin		0.0005929	1	0.01648	0.1439	5	95	SFRP1,ITGA2,CD4,EGFR,COL1A1
GO: Biological Process	GO:0090101	negative regulation of transmembrane receptor protein serine/threonine kinase signaling pathway		0.0006081	1	0.01677	0.1464	6	145	SFRP1,CILP,NRROS,SKIL,MTMR4,ADAMTSL2
GO: Biological Process	GO:0070848	response to growth factor		0.0006371	1	0.01743	0.1522	15	805	SFRP1,FMOD,CILP,ZMIZ1,NRROS,SKIL,GDF10,LRG1,EHD4,MTMR4,EGFR,ZFP36L1,SULF1,ADAMTSL2,COL1A1
GO: Biological Process	GO:0007417	central nervous system development		0.0006693	1	0.01817	0.1586	19	1172	SFRP1,SEMA7A,B3GNT5,NR4A2,ZMIZ1,NRROS,TTN,LPAR1,NR2F1,NCOR2,CD3E,EGFR,TIMP2,PAM,ROBO2,PAX5,JAKMIP1,ATP1A2,CDH11
GO: Biological Process	GO:0035196	production of miRNAs involved in gene silencing by miRNA		0.0006807	1	0.01833	0.16	4	56	ESR1,NR2F1,NCOR2,EGFR
GO: Biological Process	GO:0045444	fat cell differentiation		0.0006856	1	0.01833	0.16	8	268	SFRP1,PSMB8,NR4A2,GDF10,LRG1,NCOR2,ARNTL,ZFP36L1
GO: Biological Process	GO:0071496	cellular response to external stimulus		0.0006946	1	0.01842	0.1609	9	336	SFRP1,HDAC4,PDK4,NR4A2,ITGA2,EGFR,TMEM150C,ATP1A2,COL1A1
GO: Biological Process	GO:0060687	regulation of branching involved in prostate gland morphogenesis		0.000742	1	0.01953	0.1705	2	6	SFRP1,ESR1
GO: Biological Process	GO:0002695	negative regulation of leukocyte activation		0.0008038	1	0.0209	0.1824	7	211	TNFAIP8L2,SFRP1,BTLA,CBFB,TBC1D10C,CD37,FGL1
GO: Biological Process	GO:0043401	steroid hormone mediated signaling pathway		0.0008057	1	0.0209	0.1824	6	153	SFRP1,ESR1,ZMIZ1,CBFB,NCOR2,ARNTL
GO: Biological Process	GO:0050864	regulation of B cell activation		0.0008494	1	0.02186	0.1909	7	213	IKZF3,SFRP1,BTLA,TBC1D10C,ZFP36L1,CD22,CD28
GO: Biological Process	GO:0051240	positive regulation of multicellular organismal process		0.0008654	1	0.02211	0.193	24	1692	HDAC4,SEMA7A,POU2AF1,ITGA2,ZMIZ1,LCK,CBFB,SKIL,ADAM12,LRG1,RASGRP1,CD2,CD3E,SLAMF6,CD4,EGFR,ZFP36L1,CD28,SULF1,GLIPR2,ROBO2,ATP1A2,LY9,COL1A1
GO: Biological Process	GO:0070918	production of small RNA involved in gene silencing by RNA		0.0008841	1	0.02226	0.1944	4	60	ESR1,NR2F1,NCOR2,EGFR
GO: Biological Process	GO:0031050	dsRNA processing		0.0008841	1	0.02226	0.1944	4	60	ESR1,NR2F1,NCOR2,EGFR
GO: Biological Process	GO:0010882	regulation of cardiac muscle contraction by calcium ion signaling		0.0009137	1	0.02284	0.1994	3	27	CACNA1C,HDAC4,ATP1A2
GO: Biological Process	GO:0090263	positive regulation of canonical Wnt signaling pathway		0.0009524	1	0.02364	0.2064	6	158	SFRP1,PSMB8,KANK1,ARNTL,EGFR,COL1A1
GO: Biological Process	GO:0000165	MAPK cascade		0.0009647	1	0.02378	0.2076	17	1020	TRAF1,SFRP1,SEMA7A,ESR1,PSMB8,NUP62,LPAR1,GFRA1,TBC1D10C,RASGRP1,CD4,EGFR,TIMP2,ZFP36L1,ACKR3,GLIPR2,CCR5
GO: Biological Process	GO:0016477	cell migration		0.0009924	1	0.02427	0.2119	25	1812	SFRP1,HDAC4,SEMA7A,MYO5A,NR4A2,NUP62,ITGA2,ZMIZ1,LCK,LPAR1,NR2F1,GFRA1,GAB2,CXCR5,ARHGDIB,CD2,KANK1,RND1,EGFR,SULF1,ACKR3,GLIPR2,CCR5,PRKX,COL1A1
GO: Biological Process	GO:0050852	T cell receptor signaling pathway		0.0009988	1	0.02427	0.2119	7	219	HLA-DQB1,PSMB8,LCK,CD3D,CD3E,CD4,CD28
GO: Biological Process	GO:0071422	succinate transmembrane transport		0.001034	1	0.02444	0.2134	2	7	SLC13A3,SLC13A5
GO: Biological Process	GO:0060526	prostate glandular acinus morphogenesis		0.001034	1	0.02444	0.2134	2	7	SFRP1,ESR1
GO: Biological Process	GO:0060527	prostate epithelial cord arborization involved in prostate glandular acinus morphogenesis		0.001034	1	0.02444	0.2134	2	7	SFRP1,ESR1
GO: Biological Process	GO:0015744	succinate transport		0.001034	1	0.02444	0.2134	2	7	SLC13A3,SLC13A5
GO: Biological Process	GO:0050855	regulation of B cell receptor signaling pathway		0.00113	1	0.02631	0.2297	3	29	CBFB,CD22,PAX5
GO: Biological Process	GO:0050690	regulation of defense response to virus by virus		0.00113	1	0.02631	0.2297	3	29	LCK,CD4,CD28
GO: Biological Process	GO:0006952	defense response		0.001143	1	0.02631	0.2297	26	1935	TNFAIP8L2,HDAC4,SEMA7A,HLA-DQB1,ESR1,PSMB8,ITGA2,LCK,NRROS,TRIM59,RASGRP1,SLAMF6,CD4,CD8A,EGFR,CD28,CD37,HPX,IFI30,CCR5,C8A,C8B,ATP1A2,LY9,ALOX5AP,FCMR
GO: Biological Process	GO:0007420	brain development		0.001143	1	0.02631	0.2297	15	853	SFRP1,SEMA7A,B3GNT5,NR4A2,ZMIZ1,TTN,LPAR1,NR2F1,NCOR2,CD3E,EGFR,ROBO2,PAX5,JAKMIP1,ATP1A2
GO: Biological Process	GO:0030048	actin filament-based movement		0.001347	1	0.03037	0.2652	6	169	CACNA1C,MYO5A,TTN,CCDC88C,CACNA1H,ATP1A2
GO: Biological Process	GO:0050730	regulation of peptidyl-tyrosine phosphorylation		0.001356	1	0.03037	0.2652	8	298	SFRP1,LCK,GFRA1,EHD4,CD3E,CD4,EGFR,HPX
GO: Biological Process	GO:0019064	fusion of virus membrane with host plasma membrane		0.001372	1	0.03037	0.2652	2	8	CD4,CCR5
GO: Biological Process	GO:0039663	membrane fusion involved in viral entry into host cell		0.001372	1	0.03037	0.2652	2	8	CD4,CCR5
GO: Biological Process	GO:0044800	multi-organism membrane fusion		0.001372	1	0.03037	0.2652	2	8	CD4,CCR5
GO: Biological Process	GO:0030885	regulation of myeloid dendritic cell activation		0.001372	1	0.03037	0.2652	2	8	CD2,CD37
GO: Biological Process	GO:0090257	regulation of muscle system process		0.001475	1	0.03243	0.2832	8	302	CACNA1C,HDAC4,ITGA2,LCK,TTN,MTMR4,CACNA1H,ATP1A2
GO: Biological Process	GO:0042127	regulation of cell population proliferation		0.001511	1	0.03287	0.287	26	1973	IKZF3,SFRP1,HDAC4,ESR1,FOSL2,BTLA,NUP62,ITGA2,ZMIZ1,LRG1,GAB2,JAG2,TXNIP,SLC7A1,CD3E,CD4,EGFR,TIMP2,ZFP36L1,CD22,CD28,SULF1,ACKR3,CD37,IFI30,CDC6
GO: Biological Process	GO:0008593	regulation of Notch signaling pathway		0.001513	1	0.03287	0.287	5	117	ZMIZ1,JAG2,EGFR,ROBO2,CHAC1
GO: Biological Process	GO:0050866	negative regulation of cell activation		0.001536	1	0.03298	0.288	7	236	TNFAIP8L2,SFRP1,BTLA,CBFB,TBC1D10C,CD37,FGL1
GO: Biological Process	GO:0030029	actin filament-based process		0.001538	1	0.03298	0.288	15	879	CACNA1C,SFRP1,MYO5A,PPM1E,FHOD3,ABLIM3,TTN,LPAR1,CCDC88C,ARHGDIB,KANK1,RND1,PAM,CACNA1H,ATP1A2
GO: Biological Process	GO:0070371	ERK1 and ERK2 cascade		0.001551	1	0.03306	0.2887	9	377	SEMA7A,ESR1,TBC1D10C,RASGRP1,CD4,EGFR,ZFP36L1,ACKR3,GLIPR2
GO: Biological Process	GO:0045580	regulation of T cell differentiation		0.001609	1	0.03409	0.2976	6	175	ZMIZ1,LCK,CBFB,RASGRP1,CD2,CD28
GO: Biological Process	GO:0014808	release of sequestered calcium ion into cytosol by sarcoplasmic reticulum		0.001652	1	0.03446	0.3008	3	33	CACNA1C,CCR5,ATP1A2
GO: Biological Process	GO:0060740	prostate gland epithelium morphogenesis		0.001652	1	0.03446	0.3008	3	33	SFRP1,ESR1,SULF1
GO: Biological Process	GO:0051250	negative regulation of lymphocyte activation		0.001656	1	0.03446	0.3008	6	176	TNFAIP8L2,SFRP1,BTLA,CBFB,TBC1D10C,FGL1
GO: Biological Process	GO:0043588	skin development		0.001779	1	0.03679	0.3212	10	462	MYO5A,EXPH5,FOSL2,ITGA2,CBFB,TXNIP,EGFR,ZFP36L1,ARRDC3,COL1A1
GO: Biological Process	GO:1903514	release of sequestered calcium ion into cytosol by endoplasmic reticulum		0.001802	1	0.03706	0.3236	3	34	CACNA1C,CCR5,ATP1A2
GO: Biological Process	GO:0014911	positive regulation of smooth muscle cell migration		0.001837	1	0.03756	0.3279	4	73	HDAC4,MYO5A,ITGA2,LPAR1
GO: Biological Process	GO:0007584	response to nutrient		0.001908	1	0.03877	0.3385	6	181	SFRP1,ITGA2,CD3E,CD4,EGFR,COL1A1
GO: Biological Process	GO:0050854	regulation of antigen receptor-mediated signaling pathway		0.001932	1	0.03903	0.3407	4	74	LCK,CBFB,CD22,PAX5
GO: Biological Process	GO:0016055	Wnt signaling pathway		0.001946	1	0.0391	0.3413	11	549	SFRP1,ESR1,PSMB8,NR4A2,CBFB,CCDC88C,KANK1,ARNTL,EGFR,SULF1,COL1A1
GO: Biological Process	GO:0060512	prostate gland morphogenesis		0.001961	1	0.03917	0.342	3	35	SFRP1,ESR1,SULF1
GO: Biological Process	GO:0198738	cell-cell signaling by wnt		0.002002	1	0.03975	0.347	11	551	SFRP1,ESR1,PSMB8,NR4A2,CBFB,CCDC88C,KANK1,ARNTL,EGFR,SULF1,COL1A1
GO: Biological Process	GO:0046631	alpha-beta T cell activation		0.002016	1	0.03975	0.347	6	183	BTLA,CBFB,CD3E,SLAMF6,CD28,LY9
GO: Biological Process	GO:0060964	regulation of gene silencing by miRNA		0.002025	1	0.03975	0.347	5	125	ESR1,NUP62,NR2F1,NCOR2,EGFR
GO: Biological Process	GO:0070374	positive regulation of ERK1 and ERK2 cascade		0.002178	1	0.04241	0.3703	7	251	SEMA7A,ESR1,RASGRP1,CD4,EGFR,ACKR3,GLIPR2
GO: Biological Process	GO:0035860	glial cell-derived neurotrophic factor receptor signaling pathway		0.002185	1	0.04241	0.3703	2	10	GFRA1,SULF1
GO: Biological Process	GO:0050670	regulation of lymphocyte proliferation		0.002227	1	0.04291	0.3746	7	252	IKZF3,BTLA,SLC7A1,CD3E,CD4,CD22,CD28
GO: Biological Process	GO:0060147	regulation of posttranscriptional gene silencing		0.002246	1	0.04291	0.3746	5	128	ESR1,NUP62,NR2F1,NCOR2,EGFR
GO: Biological Process	GO:0052126	movement in host environment		0.002247	1	0.04291	0.3746	6	187	ITGA2,VPS37B,TRIM59,CD4,EGFR,CCR5
GO: Biological Process	GO:0060966	regulation of gene silencing by RNA		0.002323	1	0.04411	0.3851	5	129	ESR1,NUP62,NR2F1,NCOR2,EGFR
GO: Biological Process	GO:0002637	regulation of immunoglobulin production		0.002343	1	0.04425	0.3863	4	78	CD22,CD28,CD37,HPX
GO: Biological Process	GO:0032944	regulation of mononuclear cell proliferation		0.00238	1	0.0445	0.3885	7	255	IKZF3,BTLA,SLC7A1,CD3E,CD4,CD22,CD28
GO: Biological Process	GO:0006939	smooth muscle contraction		0.002402	1	0.0445	0.3885	5	130	CACNA1C,ITGA2,LCK,SULF1,ATP1A2
GO: Biological Process	GO:1903706	regulation of hemopoiesis		0.00242	1	0.0445	0.3885	10	482	IKZF3,SFRP1,ZMIZ1,LCK,CBFB,RASGRP1,CD2,CD4,ZFP36L1,CD28
GO: Biological Process	GO:0002699	positive regulation of immune effector process		0.002432	1	0.0445	0.3885	7	256	SEMA7A,GAB2,RASGRP1,SLAMF6,CD28,CD37,HPX
GO: Biological Process	GO:1903708	positive regulation of hemopoiesis		0.002433	1	0.0445	0.3885	6	190	ZMIZ1,LCK,CBFB,RASGRP1,CD4,ZFP36L1
GO: Biological Process	GO:1902107	positive regulation of leukocyte differentiation		0.002433	1	0.0445	0.3885	6	190	ZMIZ1,LCK,CBFB,RASGRP1,CD4,ZFP36L1
GO: Biological Process	GO:0051209	release of sequestered calcium ion into cytosol		0.002484	1	0.04504	0.3933	5	131	CACNA1C,MYO5A,LCK,CCR5,ATP1A2
GO: Biological Process	GO:0032743	positive regulation of interleukin-2 production		0.002489	1	0.04504	0.3933	3	38	CD3E,CD4,CD28
GO: Biological Process	GO:0045597	positive regulation of cell differentiation		0.002523	1	0.04543	0.3966	16	1020	SFRP1,SEMA7A,ZMIZ1,LCK,CBFB,SKIL,GDF10,RASGRP1,ARNTL,CD4,EGFR,TIMP2,ZFP36L1,GLIPR2,ROBO2,COL1A1
GO: Biological Process	GO:0051283	negative regulation of sequestering of calcium ion		0.002567	1	0.04547	0.397	5	132	CACNA1C,MYO5A,LCK,CCR5,ATP1A2
GO: Biological Process	GO:0018108	peptidyl-tyrosine phosphorylation		0.002602	1	0.04547	0.397	9	407	SFRP1,LCK,TTN,GFRA1,EHD4,CD3E,CD4,EGFR,HPX
GO: Biological Process	GO:0006937	regulation of muscle contraction		0.00263	1	0.04547	0.397	6	193	CACNA1C,HDAC4,ITGA2,LCK,CACNA1H,ATP1A2
GO: Biological Process	GO:0014894	response to denervation involved in regulation of muscle adaptation		0.002658	1	0.04547	0.397	2	11	HDAC4,MTMR4
GO: Biological Process	GO:0014877	response to muscle inactivity involved in regulation of muscle adaptation		0.002658	1	0.04547	0.397	2	11	HDAC4,MTMR4
GO: Biological Process	GO:0044803	multi-organism membrane organization		0.002658	1	0.04547	0.397	2	11	CD4,CCR5
GO: Biological Process	GO:0045762	positive regulation of adenylate cyclase activity		0.002658	1	0.04547	0.397	2	11	CACNA1C,TIMP2
GO: Biological Process	GO:0035634	response to stilbenoid		0.002658	1	0.04547	0.397	2	11	FGL1,G6PC1
GO: Biological Process	GO:0060346	bone trabecula formation		0.002658	1	0.04547	0.397	2	11	SFRP1,COL1A1
GO: Biological Process	GO:0045657	positive regulation of monocyte differentiation		0.002658	1	0.04547	0.397	2	11	CD4,ZFP36L1
GO: Biological Process	GO:0086010	membrane depolarization during action potential		0.002682	1	0.04547	0.397	3	39	CACNA1C,CACNA1H,ATP1A2
GO: Biological Process	GO:0050869	negative regulation of B cell activation		0.002682	1	0.04547	0.397	3	39	SFRP1,BTLA,TBC1D10C
GO: Biological Process	GO:0018212	peptidyl-tyrosine modification		0.002732	1	0.04599	0.4015	9	410	SFRP1,LCK,TTN,GFRA1,EHD4,CD3E,CD4,EGFR,HPX
GO: Biological Process	GO:0051282	regulation of sequestering of calcium ion		0.002739	1	0.04599	0.4015	5	134	CACNA1C,MYO5A,LCK,CCR5,ATP1A2
GO: Biological Process	GO:0046578	regulation of Ras protein signal transduction		0.002767	1	0.04612	0.4027	7	262	NUP62,LPAR1,RASGRP1,ARHGDIB,KANK1,TIMP2,ARHGEF37
GO: Biological Process	GO:0032729	positive regulation of interferon-gamma production		0.002811	1	0.04612	0.4027	4	82	RASGRP1,CD2,CD3E,SLAMF6
GO: Biological Process	GO:0009607	response to biotic stimulus		0.002819	1	0.04612	0.4027	23	1741	TNFAIP8L2,IKZF3,HLA-DQB1,PSMB8,POU2AF1,LCK,NRROS,LRG1,TRIM59,TXNIP,RASGRP1,SLAMF6,CD4,CD8A,MS4A1,CD37,HPX,IFI30,CD79B,CCR5,C8A,C8B,LY9
GO: Biological Process	GO:0060429	epithelium development		0.002826	1	0.04612	0.4027	21	1532	SFRP1,MYO5A,EXPH5,ESR1,FOSL2,PSMB8,ITGA2,CBFB,SKIL,TTN,JAG2,TXNIP,CCDC88C,NCOR2,ARNTL,EGFR,ZFP36L1,SULF1,ROBO2,PRKX,ADAMTSL2
GO: Biological Process	GO:1902533	positive regulation of intracellular signal transduction		0.002831	1	0.04612	0.4027	17	1129	TRAF1,SEMA7A,ESR1,NUP62,LCK,SKIL,LPAR1,RASGRP1,CD3E,CD4,ICOS,CD8A,EGFR,TIMP2,CD28,ACKR3,GLIPR2
GO: Biological Process	GO:0086004	regulation of cardiac muscle cell contraction		0.002885	1	0.04612	0.4027	3	40	CACNA1C,CACNA1H,ATP1A2
GO: Biological Process	GO:0033144	negative regulation of intracellular steroid hormone receptor signaling pathway		0.002885	1	0.04612	0.4027	3	40	SFRP1,NCOR2,ARNTL
GO: Biological Process	GO:0070296	sarcoplasmic reticulum calcium ion transport		0.002885	1	0.04612	0.4027	3	40	CACNA1C,CCR5,ATP1A2
GO: Biological Process	GO:0045577	regulation of B cell differentiation		0.002885	1	0.04612	0.4027	3	40	IKZF3,SFRP1,ZFP36L1
GO: Biological Process	GO:0045589	regulation of regulatory T cell differentiation		0.002885	1	0.04612	0.4027	3	40	LCK,CBFB,CD28
GO: Biological Process	GO:0007162	negative regulation of cell adhesion		0.002911	1	0.04612	0.4027	8	337	TNFAIP8L2,BTLA,CBFB,ARHGDIB,KANK1,RND1,FGL1,COL1A1
GO: Biological Process	GO:0006959	humoral immune response		0.002914	1	0.04612	0.4027	9	414	HLA-DQB1,POU2AF1,MS4A1,CD28,CD37,HPX,PAX5,C8A,C8B
GO: Biological Process	GO:0070252	actin-mediated cell contraction		0.00292	1	0.04612	0.4027	5	136	CACNA1C,TTN,CCDC88C,CACNA1H,ATP1A2
GO: Biological Process	GO:0061025	membrane fusion		0.002989	1	0.047	0.4103	17	1135	CRISPLD2,CACNA1C,SLC4A8,MYO5A,EXPH5,ADAM12,TTN,PTGFRN,LRG1,ITIH3,GAB2,TBC1D10C,RASGRP1,CD4,TIMP2,CACNA1H,CCR5
GO: Biological Process	GO:0045595	regulation of cell differentiation		0.003058	1	0.04786	0.4179	24	1859	IKZF3,SFRP1,HDAC4,SEMA7A,PSMB8,ZMIZ1,LCK,CBFB,SKIL,GDF10,NCOR2,RASGRP1,CD2,KANK1,ARNTL,CD4,EGFR,TIMP2,ZFP36L1,CD28,GLIPR2,ROBO2,PRKX,COL1A1
GO: Biological Process	GO:0055082	cellular chemical homeostasis		0.003108	1	0.04824	0.4211	15	946	CACNA1C,SLC4A8,MYO5A,ESR1,LCK,LPAR1,CXCR5,CD4,MS4A1,ACKR3,HPX,SLC39A6,CCR5,ATP1A2,ATP2A3
GO: Biological Process	GO:0051208	sequestering of calcium ion		0.003109	1	0.04824	0.4211	5	138	CACNA1C,MYO5A,LCK,CCR5,ATP1A2
GO: Biological Process	GO:0097190	apoptotic signaling pathway		0.003163	1	0.0486	0.4243	12	672	TRAF1,SFRP1,NR4A2,LCK,SKIL,CD3E,CD5,CD28,ACKR3,ATP2A3,CHAC1,FCMR
GO: Biological Process	GO:0014870	response to muscle inactivity		0.003174	1	0.0486	0.4243	2	12	HDAC4,MTMR4
GO: Biological Process	GO:0060525	prostate glandular acinus development		0.003174	1	0.0486	0.4243	2	12	SFRP1,ESR1
GO: Biological Process	GO:0055117	regulation of cardiac muscle contraction		0.003201	1	0.04867	0.4249	4	85	CACNA1C,HDAC4,CACNA1H,ATP1A2
GO: Biological Process	GO:0017015	regulation of transforming growth factor beta receptor signaling pathway		0.003207	1	0.04867	0.4249	5	139	NRROS,SKIL,LRG1,MTMR4,ADAMTSL2
GO: Biological Process	GO:0070482	response to oxygen levels		0.003306	1	0.04969	0.4338	9	422	SFRP1,FOSL2,PSMB8,NR4A2,ITGA2,LPAR1,ZFP36L1,PAM,COL1A1
GO: Biological Process	GO:0002460	adaptive immune response based on somatic recombination of immune receptors built from immunoglobulin superfamily domains		0.003306	1	0.04969	0.4338	9	422	HLA-DQB1,SLAMF6,CD4,CD8A,CD28,HPX,C8A,C8B,LY9
GO: Biological Process	GO:0032467	positive regulation of cytokinesis		0.003317	1	0.04969	0.4338	3	42	NUP62,CXCR5,CDC6
GO: Cellular Component	GO:0009986	cell surface		4.345e-13	1.694e-10	1.694e-10	1.109e-09	33	1053	CACNA1C,SFRP1,SEMA7A,BTLA,ITGA2,NRROS,PTGFRN,LPAR1,GFRA1,CXCR5,CD2,CD3D,CD3E,CD4,CD5,ICOS,CD8A,MS4A1,EGFR,TIMP2,CD22,CD28,SULF1,ACKR3,SLC39A6,PAM,ROBO2,CD79A,CD79B,CCR5,LY9,DCBLD2,FCMR
GO: Cellular Component	GO:0009897	external side of plasma membrane		2.376e-10	9.268e-08	4.634e-08	3.033e-07	20	480	SEMA7A,BTLA,ITGA2,GFRA1,CXCR5,CD2,CD3D,CD3E,CD4,CD5,ICOS,CD8A,MS4A1,CD22,CD28,ACKR3,CD79A,CD79B,CCR5,FCMR
GO: Cellular Component	GO:0097478	leaflet of membrane bilayer		1.12e-09	4.367e-07	1.092e-07	7.146e-07	23	704	TRAF1,SEMA7A,HLA-DQB1,BTLA,ITGA2,LCK,GFRA1,CXCR5,CD2,CD3D,CD3E,CD4,CD5,ICOS,CD8A,MS4A1,CD22,CD28,ACKR3,CD79A,CD79B,CCR5,FCMR
GO: Cellular Component	GO:0098552	side of membrane		1.12e-09	4.367e-07	1.092e-07	7.146e-07	23	704	TRAF1,SEMA7A,HLA-DQB1,BTLA,ITGA2,LCK,GFRA1,CXCR5,CD2,CD3D,CD3E,CD4,CD5,ICOS,CD8A,MS4A1,CD22,CD28,ACKR3,CD79A,CD79B,CCR5,FCMR
GO: Cellular Component	GO:0005887	integral component of plasma membrane		4.568e-06	0.001782	0.0003563	0.002332	30	1735	CACNA1C,SEMA7A,BTLA,ITGA2,LPAR1,JAG2,CXCR5,SLC7A1,CD2,CD3E,SLAMF6,CD4,CD5,ICOS,CD8A,MS4A1,EGFR,CD22,CD28,CD37,TMEM150C,SLC39A6,PAM,CD79B,CACNA1H,CCR5,C8A,C8B,ATP1A2,DCBLD2
GO: Cellular Component	GO:0045121	membrane raft		8.556e-06	0.003337	0.0004892	0.003202	13	412	CACNA1C,LCK,CD2,CD4,CD8A,MS4A1,EGFR,CD28,SULF1,PRKAR2B,CD79A,CACNA1H,ATP1A2
GO: Cellular Component	GO:0098857	membrane microdomain		8.78e-06	0.003424	0.0004892	0.003202	13	413	CACNA1C,LCK,CD2,CD4,CD8A,MS4A1,EGFR,CD28,SULF1,PRKAR2B,CD79A,CACNA1H,ATP1A2
GO: Cellular Component	GO:0031226	intrinsic component of plasma membrane		1.149e-05	0.004481	0.0005602	0.003666	30	1818	CACNA1C,SEMA7A,BTLA,ITGA2,LPAR1,JAG2,CXCR5,SLC7A1,CD2,CD3E,SLAMF6,CD4,CD5,ICOS,CD8A,MS4A1,EGFR,CD22,CD28,CD37,TMEM150C,SLC39A6,PAM,CD79B,CACNA1H,CCR5,C8A,C8B,ATP1A2,DCBLD2
GO: Cellular Component	GO:0098797	plasma membrane protein complex		2.424e-05	0.009455	0.001051	0.006876	17	744	CACNA1C,TRAF1,HLA-DQB1,ITGA2,GFRA1,CD3D,CD3E,CD4,CD8A,EGFR,CD79A,CD79B,CACNA1H,C8A,C8B,ATP1A2,CDH11
GO: Cellular Component	GO:0031012	extracellular matrix		4.984e-05	0.01944	0.001831	0.01198	15	633	CRISPLD2,SFRP1,FMOD,SEMA7A,CILP,COL6A5,GDF10,ITIH3,TIMP2,AEBP1,SULF1,HPX,FGL1,ADAMTSL2,COL1A1
GO: Cellular Component	GO:0030312	external encapsulating structure		5.165e-05	0.02014	0.001831	0.01198	15	635	CRISPLD2,SFRP1,FMOD,SEMA7A,CILP,COL6A5,GDF10,ITIH3,TIMP2,AEBP1,SULF1,HPX,FGL1,ADAMTSL2,COL1A1
GO: Cellular Component	GO:0062023	collagen-containing extracellular matrix		6.16e-05	0.02402	0.002002	0.0131	13	498	SFRP1,FMOD,SEMA7A,CILP,COL6A5,GDF10,ITIH3,TIMP2,AEBP1,SULF1,HPX,FGL1,COL1A1
GO: Cellular Component	GO:0001772	immunological synapse		0.0002981	0.1162	0.008416	0.05508	4	45	LCK,CD3E,CD28,CD37
GO: Cellular Component	GO:0019815	B cell receptor complex		0.0003021	0.1178	0.008416	0.05508	2	4	CD79A,CD79B
GO: Cellular Component	GO:0005768	endosome		0.0004249	0.1657	0.01105	0.07231	18	1033	NAPSA,MYO5A,EXPH5,HLA-DQB1,VPS37B,LPAR1,GFRA1,EHD4,MTMR4,CD4,EGFR,CD22,ACKR3,CD79A,CCR5,ARRDC3,ATP1A2,PARM1
GO: Cellular Component	GO:0005579	membrane attack complex		0.001043	0.4066	0.02541	0.1663	2	7	C8A,C8B
GO: Cellular Component	GO:0005771	multivesicular body		0.001358	0.5296	0.03115	0.2039	4	67	NAPSA,GFRA1,EGFR,CD79A
GO: Cellular Component	GO:0042105	alpha-beta T cell receptor complex		0.00177	0.6905	0.03836	0.251	2	9	CD3D,CD3E
GO: Cellular Component	GO:0043235	receptor complex		0.002315	0.9027	0.04751	0.3109	11	559	TRAF1,ITGA2,GFRA1,CD3D,CD3E,ARNTL,CD4,CD8A,EGFR,CD79A,CD79B
GO: Cellular Component	GO:0005952	cAMP-dependent protein kinase complex		0.00268	1	0.04923	0.3222	2	11	PRKAR2B,PRKX
GO: Cellular Component	GO:0005769	early endosome		0.002721	1	0.04923	0.3222	9	408	MYO5A,EHD4,MTMR4,CD4,EGFR,CD22,ACKR3,ARRDC3,PARM1
GO: Cellular Component	GO:0098802	plasma membrane signaling receptor complex		0.002777	1	0.04923	0.3222	8	333	TRAF1,ITGA2,CD3D,CD3E,CD4,CD8A,CD79A,CD79B
Pathway	83078	Hematopoietic cell lineage	BioSystems: KEGG	1.776e-09	2.625e-06	2.625e-06	2.067e-05	11	97	HLA-DQB1,ITGA2,CD2,CD3D,CD3E,CD4,CD5,CD8A,MS4A1,CD22,CD37
Pathway	M16519	HIV Induced T Cell Apoptosis	MSigDB C2 BIOCARTA (v7.3)	8.6e-09	1.271e-05	4.328e-06	3.408e-05	5	9	CD3D,CD3E,CD4,CD28,CCR5
Pathway	M6856	Hematopoietic cell lineage	MSigDB C2 BIOCARTA (v7.3)	8.784e-09	1.298e-05	4.328e-06	3.408e-05	10	87	ITGA2,CD2,CD3D,CD3E,CD4,CD5,CD8A,MS4A1,CD22,CD37
Pathway	M4085	Primary immunodeficiency	MSigDB C2 BIOCARTA (v7.3)	3.121e-08	4.613e-05	1.116e-05	8.787e-05	7	35	LCK,CD3D,CD3E,CD4,ICOS,CD8A,CD79A
Pathway	83125	Primary immunodeficiency	BioSystems: KEGG	4.705e-08	6.953e-05	1.116e-05	8.787e-05	7	37	LCK,CD3D,CD3E,CD4,ICOS,CD8A,CD79A
Pathway	M6427	T Helper Cell Surface Molecules	MSigDB C2 BIOCARTA (v7.3)	5.284e-08	7.809e-05	1.116e-05	8.787e-05	5	12	CD2,CD3D,CD3E,CD4,CD28
Pathway	M13247	T Cytotoxic Cell Surface Molecules	MSigDB C2 BIOCARTA (v7.3)	5.284e-08	7.809e-05	1.116e-05	8.787e-05	5	12	CD2,CD3D,CD3E,CD8A,CD28
Pathway	M39725	T-Cell antigen Receptor (TCR) Signaling Pathway	MSigDB C2 BIOCARTA (v7.3)	1.879e-07	0.0002778	2.894e-05	0.000228	9	91	LCK,GAB2,CD3D,CD3E,CD4,ICOS,CD8A,CD28,CCR5
Pathway	M6231	NO2-dependent IL 12 Pathway in NK cells	MSigDB C2 BIOCARTA (v7.3)	1.958e-07	0.0002894	2.894e-05	0.000228	5	15	CD2,CD3D,CD3E,CD4,CCR5
Pathway	M19422	IL 17 Signaling Pathway	MSigDB C2 BIOCARTA (v7.3)	1.958e-07	0.0002894	2.894e-05	0.000228	5	15	CD2,CD3D,CD3E,CD4,CD8A
Pathway	1269177	Costimulation by the CD28 family	BioSystems: REACTOME	4.163e-07	0.0006153	5.594e-05	0.0004406	8	73	HLA-DQB1,BTLA,LCK,CD3D,CD3E,CD4,ICOS,CD28
Pathway	M39876	Pathogenesis of SARS-CoV-2 Mediated by nsp9-nsp10 Complex	MSigDB C2 BIOCARTA (v7.3)	1.268e-06	0.001874	0.0001504	0.001185	5	21	LCK,CD2,CD3E,CD4,CD8A
Pathway	137998	TCR signaling in naive CD4+ T cells	BioSystems: Pathway Interaction Database	1.473e-06	0.002178	0.0001504	0.001185	7	60	LCK,GAB2,RASGRP1,CD3D,CD3E,CD4,CD28
Pathway	1269174	Translocation of ZAP-70 to Immunological synapse	BioSystems: REACTOME	1.628e-06	0.002407	0.0001504	0.001185	5	22	HLA-DQB1,LCK,CD3D,CD3E,CD4
Pathway	M1467	The Co-Stimulatory Signal During T-cell Activation	MSigDB C2 BIOCARTA (v7.3)	1.628e-06	0.002407	0.0001504	0.001185	5	22	LCK,CD3D,CD3E,ICOS,CD28
Pathway	M6327	Activation of Csk by cAMP-dependent Protein Kinase Inhibits Signaling through the T Cell Receptor	MSigDB C2 BIOCARTA (v7.3)	1.628e-06	0.002407	0.0001504	0.001185	5	22	LCK,CD3D,CD3E,CD4,PRKAR2B
Pathway	M34	TCR signaling in na&#xef;ve CD4+ T cells	MSigDB C2 BIOCARTA (v7.3)	2.297e-06	0.003394	0.0001997	0.001573	7	64	LCK,GAB2,RASGRP1,CD3D,CD3E,CD4,CD28
Pathway	1269173	Phosphorylation of CD3 and TCR zeta chains	BioSystems: REACTOME	3.211e-06	0.004746	0.0002637	0.002077	5	25	HLA-DQB1,LCK,CD3D,CD3E,CD4
Pathway	1269182	PD-1 signaling	BioSystems: REACTOME	3.946e-06	0.005832	0.0003069	0.002417	5	26	HLA-DQB1,LCK,CD3D,CD3E,CD4
Pathway	138055	TCR signaling in naive CD8+ T cells	BioSystems: Pathway Interaction Database	5.676e-06	0.008389	0.0004088	0.00322	6	48	LCK,RASGRP1,CD3D,CD3E,CD8A,CD28
Pathway	83080	T cell receptor signaling pathway	BioSystems: KEGG	5.809e-06	0.008586	0.0004088	0.00322	8	103	LCK,RASGRP1,CD3D,CD3E,CD4,ICOS,CD8A,CD28
Pathway	M10765	Lck and Fyn tyrosine kinases in initiation of TCR Activation	MSigDB C2 BIOCARTA (v7.3)	7.131e-06	0.01054	0.0004791	0.003773	4	14	LCK,CD3D,CD3E,CD4
Pathway	M9904	T cell receptor signaling pathway	MSigDB C2 BIOCARTA (v7.3)	8.268e-06	0.01222	0.0005313	0.004184	8	108	LCK,RASGRP1,CD3D,CD3E,CD4,ICOS,CD8A,CD28
Pathway	M88	TCR signaling in na&#xef;ve CD8+ T cells	MSigDB C2 BIOCARTA (v7.3)	1.022e-05	0.0151	0.0006291	0.004955	6	53	LCK,RASGRP1,CD3D,CD3E,CD8A,CD28
Pathway	1269175	Generation of second messenger molecules	BioSystems: REACTOME	2.096e-05	0.03098	0.001239	0.00976	5	36	HLA-DQB1,LCK,CD3D,CD3E,CD4
Pathway	137922	IL12-mediated signaling events	BioSystems: Pathway Interaction Database	2.323e-05	0.03433	0.00132	0.0104	6	61	LCK,CD3D,CD3E,CD4,CD8A,CCR5
Pathway	M54	IL12-mediated signaling events	MSigDB C2 BIOCARTA (v7.3)	2.552e-05	0.03771	0.001347	0.01061	6	62	LCK,CD3D,CD3E,CD4,CD8A,CCR5
Pathway	M39429	T-Cell antigen Receptor (TCR) pathway during Staphylococcus aureus infection	MSigDB C2 BIOCARTA (v7.3)	2.552e-05	0.03771	0.001347	0.01061	6	62	LCK,CD3D,CD4,ICOS,CD8A,CD28
Pathway	M16966	Stathmin and breast cancer resistance to antimicrotubule agents	MSigDB C2 BIOCARTA (v7.3)	3.303e-05	0.04882	0.001683	0.01326	4	20	CD2,CD3D,CD3E,PRKAR2B
Pathway	M39843	Cancer immunotherapy by PD-1 blockade	MSigDB C2 BIOCARTA (v7.3)	5.905e-05	0.08728	0.002909	0.02291	4	23	LCK,CD3D,CD3E,CD8A
Pathway	1339141	CD22 mediated BCR regulation	BioSystems: REACTOME	0.0001294	0.1913	0.006079	0.04788	3	11	CD22,CD79A,CD79B
Pathway	137936	IL12 signaling mediated by STAT4	BioSystems: Pathway Interaction Database	0.0001316	0.1945	0.006079	0.04788	4	28	CD3D,CD3E,CD4,CD28
Pathway	M39632	T-Cell Receptor and Co-stimulatory Signaling	MSigDB C2 BIOCARTA (v7.3)	0.0001516	0.224	0.006789	0.05347	4	29	LCK,RASGRP1,CD8A,CD28
Pathway	M290	IL12 signaling mediated by STAT4	MSigDB C2 BIOCARTA (v7.3)	0.0002245	0.3318	0.009759	0.07686	4	32	CD3D,CD3E,CD4,CD28
Pathway	1458885	Th1 and Th2 cell differentiation	BioSystems: KEGG	0.0002348	0.3471	0.009917	0.07811	6	92	HLA-DQB1,LCK,JAG2,CD3D,CD3E,CD4
Pathway	M16476	Cell adhesion molecules (CAMs)	MSigDB C2 BIOCARTA (v7.3)	0.0002681	0.3963	0.01101	0.08671	7	133	HLA-DQB1,CD2,CD4,ICOS,CD8A,CD22,CD28
Pathway	1269171	Adaptive Immune System	BioSystems: REACTOME	0.0002773	0.4098	0.01108	0.08723	19	826	RNF144B,HLA-DQB1,PSMB8,BTLA,LCK,CCNF,RASGRP1,CD3D,CD3E,SLAMF6,CD4,ICOS,CD8A,EGFR,CD22,CD28,IFI30,CD79A,CD79B
Pathway	1270313	NCAM1 interactions	BioSystems: REACTOME	0.0003975	0.5875	0.01543	0.1215	4	37	CACNA1C,COL6A5,GFRA1,CACNA1H
Pathway	1269183	Signaling by the B Cell Receptor (BCR)	BioSystems: REACTOME	0.0004071	0.6016	0.01543	0.1215	9	236	PSMB8,LCK,RASGRP1,ICOS,EGFR,CD22,CD28,CD79A,CD79B
Pathway	1269176	Downstream TCR signaling	BioSystems: REACTOME	0.0004327	0.6396	0.01599	0.1259	6	103	HLA-DQB1,PSMB8,LCK,CD3D,CD3E,CD4
Pathway	83069	Cell adhesion molecules (CAMs)	BioSystems: KEGG	0.0004531	0.6698	0.01634	0.1287	7	145	HLA-DQB1,CD2,CD4,ICOS,CD8A,CD22,CD28
Pathway	1269060	Binding and entry of HIV virion	BioSystems: REACTOME	0.000527	0.7789	0.01855	0.1461	2	4	CD4,CCR5
Pathway	M18215	Role of Tob in T-cell activation	MSigDB C2 BIOCARTA (v7.3)	0.0007189	1	0.02415	0.1902	3	19	CD3D,CD3E,CD28
Pathway	M4319	IL12 and Stat4 Dependent Signaling Pathway in Th1 Development	MSigDB C2 BIOCARTA (v7.3)	0.0007189	1	0.02415	0.1902	3	19	CD3D,CD3E,CCR5
Pathway	137910	CXCR4-mediated signaling events	BioSystems: Pathway Interaction Database	0.0007594	1	0.02494	0.1965	5	76	ITGA2,LCK,CD3D,CD3E,CD4
Pathway	1269928	Sodium-coupled sulphate, di- and tri-carboxylate transporters	BioSystems: REACTOME	0.0008729	1	0.02805	0.2209	2	5	SLC13A3,SLC13A5
Pathway	1269102	Nef-mediates down modulation of cell surface receptors by recruiting them to clathrin adapters	BioSystems: REACTOME	0.001119	1	0.03519	0.2772	3	22	LCK,CD4,CD28
Pathway	1269172	TCR signaling	BioSystems: REACTOME	0.00115	1	0.03542	0.2789	6	124	HLA-DQB1,PSMB8,LCK,CD3D,CD3E,CD4
Pathway	M39398	Allograft Rejection	MSigDB C2 BIOCARTA (v7.3)	0.001547	1	0.04668	0.3676	5	89	HLA-DQB1,CXCR5,CD28,C8A,C8B
