# Supplementary material for: Investigating the effects of chronic low-dose radiation exposure in the liver of a hypothermic zebrafish model
Source: Sci Rep. 2023 Jan 17;13:918. doi: 10.1038/s41598-022-26976-4 (PMC9845366; doi:10.1038/s41598-022-26976-4)
Supplement: Supplementary file 35 — Supplementary Information 35. [file 41598_2022_26976_MOESM35_ESM.xlsx]

## Sheet: Table_S28_Shared_genes_between_
Supplementary Table S34. Differentially expressed genes shared in the zebrafish radiation vs control group and the spaceflown mouse vs ground control
	Danio rerio		Mus musculus
Gene	log2FoldChange	q-value	log2FoldChange	q-value
	Upregulated
ACSL5	1.54451	0.357096	0.519801	0.231839
BHLHE41	3.90027	0.0038437	0.931015	0.0737714
ETHE1	1.89912	0.0989127	0.818763	0.357822
FGFR3	3.48882	0.193074	0.302384	0.387684
GNPDA1	8.00571	0.00148336	0.452236	0.0916821
HACE1	0.816047	0.197193	0.763984	0.0914221
HPS1	1.19903	0.217674	0.631597	0.0914221
MIDN	1.84047	0.114057	0.519867	0.13696
NARF	0.683359	0.366985	0.664876	0.174358
NEU1	1.70596	0.117166	0.363929	0.221092
PLEKHG6	6.3156	0.0668658	0.55092	0.359972
PLK3	1.67742	0.158571	0.614109	0.0522451
RASSF6	1.03338	0.332468	0.599776	0.37717
TERT	1.24913	0.377571	0.585935	0.206024
	Downregulated
ESR1	-2.90328	0.114057	-0.561153	0.344558
KANK1	-1.56726	0.105102	-0.626395	0.13219
ROBO2	-2.06755	0.12969	-1.2566	0.0858999
	Oppostive regulated
ATP2A3	1.00127	0.219606	-1.38293	0.344558
CACNA1C	4.57802	0.127769	-2.94531	0.038066
CBFB	2.27085	0.172583	-0.367035	0.319732
CD28	2.69785	0.239905	-1.78847	0.344558
CD8A	5.08629	0.044291	-1.66594	0.331496
CDC6	3.02644	0.116983	-1.69954	0.23121
CDH11	3.35438	0.228101	-3.50928	0.319732
CRISPLD2	5.91008	0.125634	-1.43143	0.336865
EHD4	0.539773	0.328157	-0.656633	0.174358
ESPL1	1.83182	0.305974	-1.24461	0.325698
INPP1	1.55368	0.327454	-0.553008	0.335759
JAKMIP1	2.93601	0.288819	-2.31996	0.331496
LSM6	0.834431	0.23372	-0.363742	0.381581
NAPSA	2.07567	0.0882366	-1.62315	0.294895
PARP8	1.56948	0.17853	-0.993352	0.398397
PPM1E	2.80007	0.191234	-3.8909	0.255363
PRKX	0.764076	0.286053	-0.584457	0.372707
PSMB8	1.73695	0.331905	-0.487139	0.376618
RNF144B	1.63414	0.189965	-0.420279	0.359268
SULF1	4.42724	0.0823934	-2.50829	0.0180131
TBC1D10C	2.78521	0.107416	-1.19521	0.391057
THOP1	1.58428	0.0894285	-0.749791	0.195616
TRAF1	2.6539	0.024502	-1.65696	0.35873
ZNF831	3.05494	0.092246	-2.59959	0.175866
ABCB11	-1.43331	0.229934	0.625712	0.344558
CUX2	-1.99292	0.0889427	0.580567	0.21601
DBI	-0.747246	0.327178	0.361275	0.255363
DCUN1D4	-0.690274	0.222875	0.404772	0.387071
ELOVL5	-1.37847	0.372279	0.551021	0.284613
GNPNAT1	-0.731017	0.256185	0.418967	0.21351
MAFB	-1.0212	0.310023	1.03831	0.0163016
PCBP4	-3.07852	0.0832628	0.774209	0.090023
PKLR	-1.65953	0.0810353	0.421171	0.100268
RND2	-4.13196	1.51e-05	0.868248	0.398271
TP53INP1	-0.874522	0.380047	0.52843	0.167796
