# Supplementary material for: Investigating the effects of chronic low-dose radiation exposure in the liver of a hypothermic zebrafish model
Source: Sci Rep. 2023 Jan 17;13:918. doi: 10.1038/s41598-022-26976-4 (PMC9845366; doi:10.1038/s41598-022-26976-4)
Supplement: Supplementary file 36 — Supplementary Information 36. [file 41598_2022_26976_MOESM36_ESM.xlsx]

## Sheet: Both upregulated_x000a_
Supplementary Table S35. Over-representation analysis of genes shared in the radiation vs control group and the spaceflown mouse vs ground control group
Category	ID	Name	Source	p-value	q-value Bonferroni	q-value FDR B&H	q-value FDR B&Y	Hit Count in Query List	Hit Count in Genome	Hit in Query List
GO: Molecular Function	GO:0050313	sulfur dioxygenase activity		0.000722	0.0837	0.0334	0.178	1	1	ETHE1
GO: Molecular Function	GO:0003721	telomerase RNA reverse transcriptase activity		0.00144	0.167	0.0334	0.178	1	2	TERT
GO: Molecular Function	GO:0098680	template-free RNA nucleotidyltransferase		0.00144	0.167	0.0334	0.178	1	2	TERT
GO: Molecular Function	GO:0004342	glucosamine-6-phosphate deaminase activity		0.00144	0.167	0.0334	0.178	1	2	GNPDA1
GO: Molecular Function	GO:0003968	RNA-directed 5'-3' RNA polymerase activity		0.00216	0.251	0.0334	0.178	1	3	TERT
GO: Molecular Function	GO:0016997	alpha-sialidase activity		0.00288	0.334	0.0334	0.178	1	4	NEU1
GO: Molecular Function	GO:0004308	exo-alpha-sialidase activity		0.00288	0.334	0.0334	0.178	1	4	NEU1
GO: Molecular Function	GO:0052795	exo-alpha-(2->6)-sialidase activity		0.00288	0.334	0.0334	0.178	1	4	NEU1
GO: Molecular Function	GO:0052796	exo-alpha-(2->8)-sialidase activity		0.00288	0.334	0.0334	0.178	1	4	NEU1
GO: Molecular Function	GO:0052794	exo-alpha-(2->3)-sialidase activity		0.00288	0.334	0.0334	0.178	1	4	NEU1
GO: Molecular Function	GO:0005007	fibroblast growth factor-activated receptor activity		0.0036	0.418	0.038	0.203	1	5	FGFR3
GO: Molecular Function	GO:0043426	MRF binding		0.00504	0.584	0.0487	0.26	1	7	BHLHE41
GO: Cellular Component	GO:0031085	BLOC-3 complex		0.00138	0.145	0.0483	0.253	1	2	HPS1
GO: Cellular Component	GO:0000333	telomerase catalytic core complex		0.00138	0.145	0.0483	0.253	1	2	TERT
GO: Cellular Component	GO:1990572	TERT-RMRP complex		0.00138	0.145	0.0483	0.253	1	2	TERT

## Sheet: Zebrafish up mouse down
Supplementary Table S35. Over-representation analysis of genes shared in the radiation group and the spaceflown mouse
Category	ID	Name	Source	p-value	q-value Bonferroni	q-value FDR B&H	q-value FDR B&Y	Hit Count in Query List	Hit Count in Genome	Hit in Query List
GO: Biological Process	GO:0000209	protein polyubiquitination		3.677e-05	0.04482	0.04482	0.3444	5	345	PSMB8,RNF144B,TRAF1,THOP1,CBFB

## Sheet: Zebrafish down mouse up
Supplementary Table S35. Over-representation analysis of genes shared in the radiation group and the spaceflown mouse
Category	ID	Name	Source	p-value	q-value Bonferroni	q-value FDR B&H	q-value FDR B&Y	Hit Count in Query List	Hit Count in Genome	Hit in Query List
GO: Molecular Function	GO:0015126	canalicular bile acid transmembrane transporter activity		0.0005669	0.06122	0.02041	0.1074	1	1	ABCB11
GO: Molecular Function	GO:0008554	P-type sodium transporter activity		0.0005669	0.06122	0.02041	0.1074	1	1	ABCB11
GO: Molecular Function	GO:0004343	glucosamine 6-phosphate N-acetyltransferase activity		0.0005669	0.06122	0.02041	0.1074	1	1	GNPNAT1
GO: Molecular Function	GO:0004743	pyruvate kinase activity		0.001133	0.1223	0.03059	0.161	1	2	PKLR
GO: Molecular Function	GO:0015432	ABC-type bile acid transporter activity		0.001699	0.1835	0.03564	0.1876	1	3	ABCB11
GO: Molecular Function	GO:0030156	benzodiazepine receptor binding		0.00283	0.3056	0.03564	0.1876	1	5	DBI
GO: Molecular Function	GO:0034040	ATPase-coupled lipid transmembrane transporter activity		0.003395	0.3667	0.03564	0.1876	1	6	ABCB11
GO: Molecular Function	GO:0102336	3-oxo-arachidoyl-CoA synthase activity		0.00396	0.4277	0.03564	0.1876	1	7	ELOVL5
GO: Molecular Function	GO:0102338	3-oxo-lignoceronyl-CoA synthase activity		0.00396	0.4277	0.03564	0.1876	1	7	ELOVL5
GO: Molecular Function	GO:0102337	3-oxo-cerotoyl-CoA synthase activity		0.00396	0.4277	0.03564	0.1876	1	7	ELOVL5
GO: Molecular Function	GO:0009922	fatty acid elongase activity		0.00396	0.4277	0.03564	0.1876	1	7	ELOVL5
GO: Molecular Function	GO:0102756	very-long-chain 3-ketoacyl-CoA synthase activity		0.00396	0.4277	0.03564	0.1876	1	7	ELOVL5
GO: Molecular Function	GO:0036042	long-chain fatty acyl-CoA binding		0.004524	0.4886	0.03759	0.1979	1	8	DBI
GO: Molecular Function	GO:0008559	ABC-type xenobiotic transporter activity		0.006216	0.6714	0.04576	0.2409	1	11	ABCB11
GO: Molecular Function	GO:0004312	fatty acid synthase activity		0.00678	0.7322	0.04576	0.2409	1	12	ELOVL5
GO: Molecular Function	GO:0030955	potassium ion binding		0.00678	0.7322	0.04576	0.2409	1	12	PKLR
GO: Biological Process	GO:0019217	regulation of fatty acid metabolic process		2.717e-05	0.01981	0.01981	0.142	3	113	ELOVL5,DBI,ABCB11
GO: Biological Process	GO:0031998	regulation of fatty acid beta-oxidation		6.183e-05	0.04507	0.02254	0.1616	2	22	DBI,ABCB11
GO: Biological Process	GO:0010565	regulation of cellular ketone metabolic process		0.0001644	0.1198	0.03082	0.221	3	207	ELOVL5,DBI,ABCB11
GO: Biological Process	GO:0046320	regulation of fatty acid oxidation		0.0001873	0.1365	0.03082	0.221	2	38	DBI,ABCB11
GO: Biological Process	GO:0072330	monocarboxylic acid biosynthetic process		0.000245	0.1786	0.03082	0.221	3	237	ELOVL5,PKLR,ABCB11
GO: Biological Process	GO:0032787	monocarboxylic acid metabolic process		0.0003708	0.2703	0.03082	0.221	4	692	ELOVL5,PKLR,DBI,ABCB11
GO: Biological Process	GO:0042180	cellular ketone metabolic process		0.0004252	0.31	0.03082	0.221	3	286	ELOVL5,DBI,ABCB11
GO: Biological Process	GO:1902163	negative regulation of DNA damage response, signal transduction by p53 class mediator resulting in transcription of p21 class mediator		0.0005445	0.3969	0.03082	0.221	1	1	PCBP4
GO: Biological Process	GO:0120189	positive regulation of bile acid secretion		0.0005445	0.3969	0.03082	0.221	1	1	ABCB11
GO: Biological Process	GO:0021572	rhombomere 6 development		0.0005445	0.3969	0.03082	0.221	1	1	MAFB
GO: Biological Process	GO:0072703	cellular response to methyl methanesulfonate		0.0005445	0.3969	0.03082	0.221	1	1	TP53INP1
GO: Biological Process	GO:0072702	response to methyl methanesulfonate		0.0005445	0.3969	0.03082	0.221	1	1	TP53INP1
GO: Biological Process	GO:0050994	regulation of lipid catabolic process		0.0005497	0.4007	0.03082	0.221	2	65	DBI,ABCB11
GO: Biological Process	GO:0055086	nucleobase-containing small molecule metabolic process		0.0006132	0.447	0.03193	0.2289	4	790	ELOVL5,PKLR,DBI,GNPNAT1
GO: Biological Process	GO:0046394	carboxylic acid biosynthetic process		0.0007346	0.5356	0.03305	0.237	3	345	ELOVL5,PKLR,ABCB11
GO: Biological Process	GO:0016053	organic acid biosynthetic process		0.0007852	0.5724	0.03305	0.237	3	353	ELOVL5,PKLR,ABCB11
GO: Biological Process	GO:0006635	fatty acid beta-oxidation		0.0008108	0.5911	0.03305	0.237	2	79	DBI,ABCB11
GO: Biological Process	GO:0031329	regulation of cellular catabolic process		0.001006	0.7336	0.03305	0.237	4	901	TP53INP1,PCBP4,DBI,ABCB11
GO: Biological Process	GO:1905920	positive regulation of CoA-transferase activity		0.001088	0.7933	0.03305	0.237	1	2	DBI
GO: Biological Process	GO:1905918	regulation of CoA-transferase activity		0.001088	0.7933	0.03305	0.237	1	2	DBI
GO: Biological Process	GO:0021560	abducens nerve development		0.001088	0.7933	0.03305	0.237	1	2	MAFB
GO: Biological Process	GO:0021599	abducens nerve formation		0.001088	0.7933	0.03305	0.237	1	2	MAFB
GO: Biological Process	GO:0021598	abducens nerve morphogenesis		0.001088	0.7933	0.03305	0.237	1	2	MAFB
GO: Biological Process	GO:1903060	negative regulation of protein lipidation		0.001088	0.7933	0.03305	0.237	1	2	DBI
GO: Biological Process	GO:0006631	fatty acid metabolic process		0.001289	0.9398	0.03555	0.2549	3	419	ELOVL5,DBI,ABCB11
GO: Biological Process	GO:0046889	positive regulation of lipid biosynthetic process		0.001563	1	0.03555	0.2549	2	110	ELOVL5,DBI
GO: Biological Process	GO:0044282	small molecule catabolic process		0.001603	1	0.03555	0.2549	3	452	PKLR,DBI,ABCB11
GO: Biological Process	GO:0009062	fatty acid catabolic process		0.00162	1	0.03555	0.2549	2	112	DBI,ABCB11
GO: Biological Process	GO:0035283	central nervous system segmentation		0.001632	1	0.03555	0.2549	1	3	MAFB
GO: Biological Process	GO:0035284	brain segmentation		0.001632	1	0.03555	0.2549	1	3	MAFB
GO: Biological Process	GO:0046618	drug export		0.001632	1	0.03555	0.2549	1	3	ABCB11
GO: Biological Process	GO:0019216	regulation of lipid metabolic process		0.001686	1	0.03555	0.2549	3	460	ELOVL5,DBI,ABCB11
GO: Biological Process	GO:0035383	thioester metabolic process		0.001707	1	0.03555	0.2549	2	115	ELOVL5,DBI
GO: Biological Process	GO:0006637	acyl-CoA metabolic process		0.001707	1	0.03555	0.2549	2	115	ELOVL5,DBI
GO: Biological Process	GO:0019395	fatty acid oxidation		0.001707	1	0.03555	0.2549	2	115	DBI,ABCB11
GO: Biological Process	GO:0034440	lipid oxidation		0.001856	1	0.03684	0.2642	2	120	DBI,ABCB11
GO: Biological Process	GO:0019752	carboxylic acid metabolic process		0.00187	1	0.03684	0.2642	4	1064	ELOVL5,PKLR,DBI,ABCB11
GO: Biological Process	GO:0009894	regulation of catabolic process		0.001976	1	0.03692	0.2647	4	1080	TP53INP1,PCBP4,DBI,ABCB11
GO: Biological Process	GO:0043436	oxoacid metabolic process		0.002101	1	0.03692	0.2647	4	1098	ELOVL5,PKLR,DBI,ABCB11
GO: Biological Process	GO:1904761	negative regulation of myofibroblast differentiation		0.002175	1	0.03692	0.2647	1	4	TP53INP1
GO: Biological Process	GO:1902162	regulation of DNA damage response, signal transduction by p53 class mediator resulting in transcription of p21 class mediator		0.002175	1	0.03692	0.2647	1	4	PCBP4
GO: Biological Process	GO:0021571	rhombomere 5 development		0.002175	1	0.03692	0.2647	1	4	MAFB
GO: Biological Process	GO:0062012	regulation of small molecule metabolic process		0.002178	1	0.03692	0.2647	3	503	ELOVL5,DBI,ABCB11
GO: Biological Process	GO:0006082	organic acid metabolic process		0.002335	1	0.03869	0.2774	4	1130	ELOVL5,PKLR,DBI,ABCB11
GO: Biological Process	GO:0072329	monocarboxylic acid catabolic process		0.002444	1	0.0396	0.2839	2	138	DBI,ABCB11
GO: Biological Process	GO:0050748	negative regulation of lipoprotein metabolic process		0.002718	1	0.04198	0.301	1	5	DBI
GO: Biological Process	GO:2000436	positive regulation of protein neddylation		0.002718	1	0.04198	0.301	1	5	DCUN1D4
GO: Biological Process	GO:0033865	nucleoside bisphosphate metabolic process		0.002879	1	0.04198	0.301	2	150	ELOVL5,DBI
GO: Biological Process	GO:0033875	ribonucleoside bisphosphate metabolic process		0.002879	1	0.04198	0.301	2	150	ELOVL5,DBI
GO: Biological Process	GO:0034032	purine nucleoside bisphosphate metabolic process		0.002879	1	0.04198	0.301	2	150	ELOVL5,DBI
GO: Biological Process	GO:0009150	purine ribonucleotide metabolic process		0.003001	1	0.04201	0.3012	3	563	ELOVL5,PKLR,DBI
GO: Biological Process	GO:1904760	regulation of myofibroblast differentiation		0.003261	1	0.04201	0.3012	1	6	TP53INP1
GO: Biological Process	GO:0042866	pyruvate biosynthetic process		0.003261	1	0.04201	0.3012	1	6	PKLR
GO: Biological Process	GO:0006041	glucosamine metabolic process		0.003261	1	0.04201	0.3012	1	6	GNPNAT1
GO: Biological Process	GO:0015722	canalicular bile acid transport		0.003261	1	0.04201	0.3012	1	6	ABCB11
GO: Biological Process	GO:0009259	ribonucleotide metabolic process		0.003313	1	0.04201	0.3012	3	583	ELOVL5,PKLR,DBI
GO: Biological Process	GO:0019693	ribose phosphate metabolic process		0.00346	1	0.04201	0.3012	3	592	ELOVL5,PKLR,DBI
GO: Biological Process	GO:0006163	purine nucleotide metabolic process		0.003593	1	0.04201	0.3012	3	600	ELOVL5,PKLR,DBI
GO: Biological Process	GO:0031999	negative regulation of fatty acid beta-oxidation		0.003804	1	0.04201	0.3012	1	7	DBI
GO: Biological Process	GO:0120188	regulation of bile acid secretion		0.003804	1	0.04201	0.3012	1	7	ABCB11
GO: Biological Process	GO:0019368	fatty acid elongation, unsaturated fatty acid		0.003804	1	0.04201	0.3012	1	7	ELOVL5
GO: Biological Process	GO:0019367	fatty acid elongation, saturated fatty acid		0.003804	1	0.04201	0.3012	1	7	ELOVL5
GO: Biological Process	GO:0034626	fatty acid elongation, polyunsaturated fatty acid		0.003804	1	0.04201	0.3012	1	7	ELOVL5
GO: Biological Process	GO:0034625	fatty acid elongation, monounsaturated fatty acid		0.003804	1	0.04201	0.3012	1	7	ELOVL5
GO: Biological Process	GO:1903059	regulation of protein lipidation		0.003804	1	0.04201	0.3012	1	7	DBI
GO: Biological Process	GO:0036446	myofibroblast differentiation		0.003804	1	0.04201	0.3012	1	7	TP53INP1
GO: Biological Process	GO:0072521	purine-containing compound metabolic process		0.00396	1	0.04297	0.3081	3	621	ELOVL5,PKLR,DBI
GO: Biological Process	GO:1901135	carbohydrate derivative metabolic process		0.004008	1	0.04297	0.3081	4	1310	ELOVL5,PKLR,DBI,GNPNAT1
GO: Biological Process	GO:0009408	response to heat		0.004204	1	0.04442	0.3184	2	182	TP53INP1,PKLR
GO: Biological Process	GO:0045834	positive regulation of lipid metabolic process		0.004295	1	0.04462	0.3199	2	184	ELOVL5,DBI
GO: Biological Process	GO:0071447	cellular response to hydroperoxide		0.004346	1	0.04462	0.3199	1	8	TP53INP1
GO: Biological Process	GO:1901796	regulation of signal transduction by p53 class mediator		0.004432	1	0.04488	0.3217	2	187	TP53INP1,PCBP4
GO: Biological Process	GO:0021603	cranial nerve formation		0.004888	1	0.04815	0.3453	1	9	MAFB
GO: Biological Process	GO:0021546	rhombomere development		0.004888	1	0.04815	0.3453	1	9	MAFB
Pathway	1270012	Fatty Acyl-CoA Biosynthesis	BioSystems: REACTOME	0.0005655	0.07069	0.04108	0.2222	2	55	ELOVL5,DBI
Pathway	1271890	arachidonate biosynthesis III (metazoa)	BioSystems: BIOCYC	0.0006609	0.08261	0.04108	0.2222	1	1	ELOVL5
Pathway	1270011	Triglyceride Biosynthesis	BioSystems: REACTOME	0.001253	0.1566	0.04108	0.2222	2	82	ELOVL5,DBI
Pathway	1271888	docosahexaenoate biosynthesis III (mammals)	BioSystems: BIOCYC	0.00198	0.2475	0.04108	0.2222	1	3	ELOVL5
Pathway	1269749	Transcriptional activation of cell cycle inhibitor p21	BioSystems: REACTOME	0.00264	0.33	0.04108	0.2222	1	4	PCBP4
Pathway	1269748	Transcriptional activation of p53 responsive genes	BioSystems: REACTOME	0.00264	0.33	0.04108	0.2222	1	4	PCBP4
Pathway	137939	Direct p53 effectors	BioSystems: Pathway Interaction Database	0.003207	0.4009	0.04108	0.2222	2	132	TP53INP1,PCBP4
Pathway	142304	UDP-N-acetyl-D-glucosamine biosynthesis II	BioSystems: BIOCYC	0.003299	0.4123	0.04108	0.2222	1	5	GNPNAT1
Pathway	M145	Direct p53 effectors	MSigDB C2 BIOCARTA (v7.3)	0.003449	0.4312	0.04108	0.2222	2	137	TP53INP1,PCBP4
Pathway	M22078	Multi-Drug Resistance Factors	MSigDB C2 BIOCARTA (v7.3)	0.003957	0.4946	0.04108	0.2222	1	6	ABCB11
Pathway	142205	UDP-N-acetyl-D-galactosamine biosynthesis II	BioSystems: BIOCYC	0.004615	0.5769	0.04108	0.2222	1	7	GNPNAT1
Pathway	PW:0000559	hexosamine biosynthetic	Pathway Ontology	0.004615	0.5769	0.04108	0.2222	1	7	GNPNAT1
Pathway	1268718	Synthesis of UDP-N-acetyl-glucosamine	BioSystems: REACTOME	0.005273	0.6591	0.04108	0.2222	1	8	GNPNAT1
Pathway	1270114	ChREBP activates metabolic gene expression	BioSystems: REACTOME	0.005931	0.7413	0.04108	0.2222	1	9	PKLR
Pathway	1270086	Linoleic acid (LA) metabolism	BioSystems: REACTOME	0.006588	0.8234	0.04108	0.2222	1	10	ELOVL5
Pathway	672815	icosapentaenoate biosynthesis II (metazoa)	BioSystems: BIOCYC	0.006588	0.8234	0.04108	0.2222	1	10	ELOVL5
Pathway	413341	Glycolysis, core module involving three-carbon compounds	BioSystems: KEGG	0.0079	0.9876	0.04108	0.2222	1	12	PKLR
Pathway	413482	Fatty acid biosynthesis, elongation, endoplasmic reticulum	BioSystems: KEGG	0.008556	1	0.04108	0.2222	1	13	ELOVL5
Pathway	M39802	Bile Acids synthesis and enterohepatic circulation	MSigDB C2 BIOCARTA (v7.3)	0.008556	1	0.04108	0.2222	1	13	ABCB11
Pathway	PW:0000057	carbon fixation	Pathway Ontology	0.008556	1	0.04108	0.2222	1	13	PKLR
Pathway	1383072	TP53 Regulates Transcription of Genes Involved in G1 Cell Cycle Arrest	BioSystems: REACTOME	0.008556	1	0.04108	0.2222	1	13	PCBP4
Pathway	618581	Guanine ribonucleotide biosynthesis IMP => GDP,GTP	BioSystems: KEGG	0.008556	1	0.04108	0.2222	1	13	PKLR
Pathway	PW:0000729	statin pharmacokinetics pathway	Pathway Ontology	0.008556	1	0.04108	0.2222	1	13	ABCB11
Pathway	SMP00045	Amino Sugar Metabolism	SMPDB	0.009212	1	0.04108	0.2222	1	14	GNPNAT1
Pathway	1270084	alpha-linolenic (omega3) and linoleic (omega6) acid metabolism	BioSystems: REACTOME	0.009867	1	0.04108	0.2222	1	15	ELOVL5
Pathway	1270085	alpha-linolenic acid (ALA) metabolism	BioSystems: REACTOME	0.009867	1	0.04108	0.2222	1	15	ELOVL5
Pathway	M39789	Omega-3/Omega-6 FA synthesis	MSigDB C2 BIOCARTA (v7.3)	0.009867	1	0.04108	0.2222	1	15	ELOVL5
Pathway	782396	glycolysis	BioSystems: BIOCYC	0.009867	1	0.04108	0.2222	1	15	PKLR
Pathway	MAP00710_Carbon_fixation	MAP00710 Carbon fixation	GenMAPP	0.01052	1	0.04108	0.2222	1	16	PKLR
Pathway	M39780	Omega-9 FA synthesis	MSigDB C2 BIOCARTA (v7.3)	0.01052	1	0.04108	0.2222	1	16	ELOVL5
Pathway	1270045	Recycling of bile acids and salts	BioSystems: REACTOME	0.01052	1	0.04108	0.2222	1	16	ABCB11
Pathway	SMP00072	Glutamate Metabolism	SMPDB	0.01118	1	0.04108	0.2222	1	17	GNPNAT1
Pathway	M39666	Drug Induction of Bile Acid Pathway	MSigDB C2 BIOCARTA (v7.3)	0.01118	1	0.04108	0.2222	1	17	ABCB11
Pathway	1270010	Fatty acid, triacylglycerol, and ketone body metabolism	BioSystems: REACTOME	0.01134	1	0.04108	0.2222	2	253	ELOVL5,DBI
Pathway	SMP00060	Pyruvate Metabolism	SMPDB	0.01183	1	0.04108	0.2222	1	18	PKLR
Pathway	SMP00196	Leigh Syndrome	SMPDB	0.01183	1	0.04108	0.2222	1	18	PKLR
Pathway	M39411	Farnesoid X Receptor Pathway	MSigDB C2 BIOCARTA (v7.3)	0.01248	1	0.04198	0.2271	1	19	ABCB11
Pathway	1270001	Metabolism of lipids and lipoproteins	BioSystems: REACTOME	0.01369	1	0.04198	0.2271	3	816	ELOVL5,DBI,ABCB11
Pathway	PW:0000640	glycolysis pathway	Pathway Ontology	0.01379	1	0.04198	0.2271	1	21	PKLR
Pathway	1270341	Regulation of gene expression in beta cells	BioSystems: REACTOME	0.01379	1	0.04198	0.2271	1	21	PKLR
Pathway	1383068	TP53 Regulates Transcription of Genes Involved in Cytochrome C Release	BioSystems: REACTOME	0.01379	1	0.04198	0.2271	1	21	TP53INP1
Pathway	618580	Adenine ribonucleotide biosynthesis, IMP => ADP,ATP	BioSystems: KEGG	0.01444	1	0.04198	0.2271	1	22	PKLR
Pathway	M11673	Biosynthesis of unsaturated fatty acids	MSigDB C2 BIOCARTA (v7.3)	0.01444	1	0.04198	0.2271	1	22	ELOVL5
Pathway	83034	Biosynthesis of unsaturated fatty acids	BioSystems: KEGG	0.01509	1	0.04262	0.2305	1	23	ELOVL5
Pathway	1270042	Synthesis of bile acids and bile salts via 7alpha-hydroxycholesterol	BioSystems: REACTOME	0.01575	1	0.04262	0.2305	1	24	ABCB11
Pathway	M18312	Maturity onset diabetes of the young	MSigDB C2 BIOCARTA (v7.3)	0.0164	1	0.04262	0.2305	1	25	PKLR
Pathway	82934	Fatty acid elongation	BioSystems: KEGG	0.0164	1	0.04262	0.2305	1	25	ELOVL5
Pathway	413340	Glycolysis (Embden-Meyerhof pathway), glucose => pyruvate	BioSystems: KEGG	0.0164	1	0.04262	0.2305	1	25	PKLR
Pathway	M39547	PPAR Alpha Pathway	MSigDB C2 BIOCARTA (v7.3)	0.01705	1	0.04262	0.2305	1	26	DBI
Pathway	83096	Maturity onset diabetes of the young	BioSystems: KEGG	0.01705	1	0.04262	0.2305	1	26	PKLR
Pathway	M39428	Nuclear Receptors Meta-Pathway	MSigDB C2 BIOCARTA (v7.3)	0.01785	1	0.04376	0.2367	2	321	DBI,ABCB11
Pathway	1270013	Synthesis of very long-chain fatty acyl-CoAs	BioSystems: REACTOME	0.01835	1	0.04411	0.2386	1	28	ELOVL5
Pathway	PW:0000025	glycolysis/gluconeogenesis	Pathway Ontology	0.019	1	0.04481	0.2424	1	29	PKLR
Pathway	PW:0000043	pyruvate metabolic	Pathway Ontology	0.01965	1	0.04548	0.246	1	30	PKLR
Pathway	MAP00620_Pyruvate_metabolism	MAP00620 Pyruvate metabolism	GenMAPP	0.0203	1	0.04613	0.2495	1	31	PKLR
Pathway	1269960	Glycolysis	BioSystems: REACTOME	0.02094	1	0.04675	0.2529	1	32	PKLR
Pathway	1270337	Regulation of beta-cell development	BioSystems: REACTOME	0.02159	1	0.04712	0.2549	1	33	PKLR
Pathway	1270041	Synthesis of bile acids and bile salts	BioSystems: REACTOME	0.02224	1	0.04712	0.2549	1	34	ABCB11
Pathway	M16393	Nuclear Receptors in Lipid Metabolism and Toxicity	MSigDB C2 BIOCARTA (v7.3)	0.02224	1	0.04712	0.2549	1	34	ABCB11
Pathway	M39488	Nuclear Receptors in Lipid Metabolism and Toxicity	MSigDB C2 BIOCARTA (v7.3)	0.02289	1	0.04768	0.2579	1	35	ABCB11
Pathway	835393	superpathway of conversion of glucose to acetyl CoA and entry into the TCA cycle	BioSystems: BIOCYC	0.02354	1	0.048	0.2597	1	36	PKLR
Pathway	1269654	Transcriptional Regulation by TP53	BioSystems: REACTOME	0.02381	1	0.048	0.2597	2	374	TP53INP1,PCBP4
